# Supplementary material for: The molecular pathogenesis of achalasia: a paired lower esophageal sphincter muscle and serum 4D label-free proteomic study
Source: Gastroenterol Rep (Oxf). 2023 Jun 12;11:goad031. doi: 10.1093/gastro/goad031 (PMC10260389; doi:10.1093/gastro/goad031)
Supplement: goad031_Supplementary_Data [file goad031_supplementary_data.zip]

Archive with 8 entries (8 files):
- Sup table 4 final version.xlsx
- Sup table 5 final version.xlsx
- Sup table 6 final version.xlsx
- Sup fig 1 final version 20230515.tif
- Sup fig 2 final version.tif
- Sup table 1 final version.xlsx
- Sup table 2 final version.xlsx
- Sup table 3 final version.xlsx
