# Supplementary material for: The molecular pathogenesis of achalasia: a paired lower esophageal sphincter muscle and serum 4D label-free proteomic study
Source: Gastroenterol Rep (Oxf). 2023 Jun 12;11:goad031. doi: 10.1093/gastro/goad031 (PMC10260389; doi:10.1093/gastro/goad031)
Supplement: goad031_Supplementary_Data [file goad031_supplementary_data.zip › Sup table 4 final version.xlsx]

## Sheet: Sheet1
Protein accession	Protein description	Gene name	ACHII/ACHI Ratio	ACHII/ACHI P value	Regulated Type	Coverage (%)	Peptides	PSMs	Unique Peptides	Razor + unique peptides	MW (kDa)	Subcellular localization	KEGG KO No.	KEGG Gene	KEGG pathway	Biological Process	Cellular Component	Molecular Function	Pfam ID	Domain description	KOG category	KOG NO.	KOG description
Q8WUA2	Peptidyl-prolyl cis-trans isomerase-like 4 OS=Homo sapiens OX=9606 GN=PPIL4 PE=1 SV=1	PPIL4	0.523	0.028243	Down	7	2	2	2	2	57.2	cytoplasm	K12735	–	–	GO:0000413 protein peptidyl-prolyl isomerization; GO:0001932 regulation of protein phosphorylation; GO:0006355 regulation of transcription, DNA-templated; GO:0006357 regulation of transcription by RNA polymerase II; GO:0006464 cellular protein modification process; GO:0006807 nitrogen compound metabolic process; GO:0008152 metabolic process; GO:0009889 regulation of biosynthetic process; GO:00099…	GO:0005622 intracellular; GO:0005623 cell; GO:0005634 nucleus; GO:0005654 nucleoplasm; GO:0005737 cytoplasm; GO:0005829 cytosol; GO:0031974 membrane-enclosed lumen; GO:0031981 nuclear lumen; GO:0043226 organelle; GO:0043227 membrane-bounded organelle; GO:0043229 intracellular organelle; GO:0043231 intracellular membrane-bounded organelle; GO:0043233 organelle lumen; GO:0070013 intracellular organ…	GO:0003755 peptidyl-prolyl cis-trans isomerase activity; GO:0003824 catalytic activity; GO:0016853 isomerase activity; GO:0016859 cis-trans isomerase activity; GO:0140096 catalytic activity, acting on a protein;	PF00160; PF00076	Cyclophilin type peptidyl-prolyl cis-trans isomerase/CLD; RNA recognition motif. (a.k.a. RRM, RBD, or RNP domain)	A	KOG0415	Predicted peptidyl prolyl cis-trans isomerase
O15460	Prolyl 4-hydroxylase subunit alpha-2 OS=Homo sapiens OX=9606 GN=P4HA2 PE=1 SV=1	P4HA2	0.592	0.0333227	Down	7	2	20	2	2	60.9	extracellular	K00472	P4HA; prolyl 4-hydroxylase [EC:1.14.11.2]	hsa00330 Arginine and proline metabolism; hsa01100 Metabolic pathways	GO:0006082 organic acid metabolic process; GO:0006091 generation of precursor metabolites and energy; GO:0006464 cellular protein modification process; GO:0006520 cellular amino acid metabolic process; GO:0006575 cellular modified amino acid metabolic process; GO:0006807 nitrogen compound metabolic process; GO:0008152 metabolic process; GO:0009987 cellular process; GO:0018126 protein hydroxylatio…	GO:0005622 intracellular; GO:0005623 cell; GO:0005634 nucleus; GO:0005654 nucleoplasm; GO:0005737 cytoplasm; GO:0005783 endoplasmic reticulum; GO:0005788 endoplasmic reticulum lumen; GO:0005829 cytosol; GO:0012505 endomembrane system; GO:0016222 procollagen-proline 4-dioxygenase complex; GO:0031974 membrane-enclosed lumen; GO:0031981 nuclear lumen; GO:0032991 protein-containing complex; GO:004322…	GO:0003824 catalytic activity; GO:0004656 procollagen-proline 4-dioxygenase activity; GO:0009055 electron transfer activity; GO:0016491 oxidoreductase activity; GO:0016705 oxidoreductase activity, acting on paired donors, with incorporation or reduction of molecular oxygen; GO:0016706 2-oxoglutarate-dependent dioxygenase activity; GO:0019798 procollagen-proline dioxygenase activity; GO:0031543 pe…	PF13640	2OG-Fe(II) oxygenase superfamily	E	KOG1591	Prolyl 4-hydroxylase alpha subunit
Q96M27	Protein PRRC1 OS=Homo sapiens OX=9606 GN=PRRC1 PE=1 SV=1	PRRC1	2.193	0.0187841	Up	12	4	36	4	4	46.7	nucleus	–	–	–	–	–	–	–	–	–	–	–
P62341	Thioredoxin reductase-like selenoprotein T OS=Homo sapiens OX=9606 GN=SELENOT PE=1 SV=2	SELENOT	0.418	0.000819271	Down	29	4	38	4	4	22.3	plasma membrane	K22366	–	–	GO:0001514 selenocysteine incorporation; GO:0001678 cellular glucose homeostasis; GO:0002790 peptide secretion; GO:0002791 regulation of peptide secretion; GO:0002793 positive regulation of peptide secretion; GO:0006412 translation; GO:0006414 translational elongation; GO:0006417 regulation of translation; GO:0006451 translational readthrough; GO:0006518 peptide metabolic process; GO:0006807 nitr…	GO:0005622 intracellular; GO:0005623 cell; GO:0005737 cytoplasm; GO:0005783 endoplasmic reticulum; GO:0005789 endoplasmic reticulum membrane; GO:0012505 endomembrane system; GO:0016020 membrane; GO:0031984 organelle subcompartment; GO:0042175 nuclear outer membrane-endoplasmic reticulum membrane network; GO:0043226 organelle; GO:0043227 membrane-bounded organelle; GO:0043229 intracellular organel…	GO:0003824 catalytic activity; GO:0004791 thioredoxin-disulfide reductase activity; GO:0005488 binding; GO:0008430 selenium binding; GO:0015036 disulfide oxidoreductase activity; GO:0016209 antioxidant activity; GO:0016491 oxidoreductase activity; GO:0016651 oxidoreductase activity, acting on NAD(P)H; GO:0016667 oxidoreductase activity, acting on a sulfur group of donors; GO:0016668 oxidoreductas…	–	–	S	KOG3286	Selenoprotein T
Q6PCB7	Long-chain fatty acid transport protein 1 OS=Homo sapiens OX=9606 GN=SLC27A1 PE=1 SV=1	SLC27A1	1.809	0.0413993	Up	9	5	28	4	4	71.1	extracellular	K08745	SLC27A1_4; solute carrier family 27 (fatty acid transporter), member 1/4 [EC:6.2.1.-]	hsa03320 PPAR signaling pathway; hsa04975 Fat digestion and absorption; hsa04931 Insulin resistance	GO:0001579 medium-chain fatty acid transport; GO:0001676 long-chain fatty acid metabolic process; GO:0001932 regulation of protein phosphorylation; GO:0001934 positive regulation of protein phosphorylation; GO:0006082 organic acid metabolic process; GO:0006575 cellular modified amino acid metabolic process; GO:0006629 lipid metabolic process; GO:0006631 fatty acid metabolic process; GO:0006644 ph…	GO:0005622 intracellular; GO:0005623 cell; GO:0005737 cytoplasm; GO:0005739 mitochondrion; GO:0005783 endoplasmic reticulum; GO:0005829 cytosol; GO:0005886 plasma membrane; GO:0005887 integral component of plasma membrane; GO:0005901 caveola; GO:0012505 endomembrane system; GO:0016020 membrane; GO:0016021 integral component of membrane; GO:0031224 intrinsic component of membrane; GO:0031226 intri…	GO:0003824 catalytic activity; GO:0004467 long-chain fatty acid-CoA ligase activity; GO:0005215 transporter activity; GO:0005319 lipid transporter activity; GO:0005342 organic acid transmembrane transporter activity; GO:0005488 binding; GO:0005515 protein binding; GO:0008028 monocarboxylic acid transmembrane transporter activity; GO:0008509 anion transmembrane transporter activity; GO:0008514 org…	PF13193	Domain of unknown function (DUF4009)	I	KOG1179	Very long-chain acyl-CoA synthetase/fatty acid transporter
Q9BWW4	Single-stranded DNA-binding protein 3 OS=Homo sapiens OX=9606 GN=SSBP3 PE=1 SV=1	SSBP3	6.009	0.00855848	Up	7	2	2	2	2	40.4	nucleus	–	–	–	GO:0002244 hematopoietic progenitor cell differentiation; GO:0002376 immune system process; GO:0002520 immune system development; GO:0003002 regionalization; GO:0006139 nucleobase-containing compound metabolic process; GO:0006351 transcription, DNA-templated; GO:0006355 regulation of transcription, DNA-templated; GO:0006357 regulation of transcription by RNA polymerase II; GO:0006366 transcriptio…	GO:0005622 intracellular; GO:0005623 cell; GO:0005634 nucleus; GO:0032991 protein-containing complex; GO:0043226 organelle; GO:0043227 membrane-bounded organelle; GO:0043229 intracellular organelle; GO:0043231 intracellular membrane-bounded organelle;	GO:0000976 transcription regulatory region sequence-specific DNA binding; GO:0000977 RNA polymerase II transcription regulatory region sequence-specific DNA binding; GO:0000978 RNA polymerase II cis-regulatory region sequence-specific DNA binding; GO:0000981 DNA-binding transcription factor activity, RNA polymerase II-specific; GO:0000987 cis-regulatory region sequence-specific DNA binding; GO:00…	–	–	K	KOG4594	Sequence-specific single-stranded-DNA-binding protein
Q9UBF6	RING-box protein 2 OS=Homo sapiens OX=9606 GN=RNF7 PE=1 SV=1	RNF7	0.542	0.0339766	Down	30	2	52	2	2	12.7	extracellular	K10611	RBX2; RING-box protein 2	hsa05170 Human immunodeficiency virus 1 infection; hsa04120 Ubiquitin mediated proteolysis	–	–	–	PF12678	RING-H2 zinc finger	O	KOG2930	SCF ubiquitin ligase, Rbx1 component
Q9BYN0	Sulfiredoxin-1 OS=Homo sapiens OX=9606 GN=SRXN1 PE=1 SV=2	SRXN1	1.522	0.0429906	Up	20	3	13	3	3	14.3	cytoplasm,nucleus	K12260	–	–	GO:0006950 response to stress; GO:0006979 response to oxidative stress; GO:0008152 metabolic process; GO:0009636 response to toxic substance; GO:0009987 cellular process; GO:0033554 cellular response to stress; GO:0034599 cellular response to oxidative stress; GO:0042221 response to chemical; GO:0050896 response to stimulus; GO:0051716 cellular response to stimulus; GO:0055114 oxidation-reduction…	GO:0005622 intracellular; GO:0005623 cell; GO:0005737 cytoplasm; GO:0005829 cytosol;	GO:0003824 catalytic activity; GO:0016209 antioxidant activity; GO:0016491 oxidoreductase activity; GO:0016667 oxidoreductase activity, acting on a sulfur group of donors; GO:0032542 sulfiredoxin activity;	–	–	L	KOG3388	Predicted transcription regulator/nuclease, contains ParB domain
P06454	Prothymosin alpha OS=Homo sapiens OX=9606 GN=PTMA PE=1 SV=2	PTMA	2.025	0.0156986	Up	23	4	51	4	4	12.2	cytoplasm	K13784	–	–	GO:0006355 regulation of transcription, DNA-templated; GO:0006357 regulation of transcription by RNA polymerase II; GO:0008283 cell population proliferation; GO:0009889 regulation of biosynthetic process; GO:0009891 positive regulation of biosynthetic process; GO:0009892 negative regulation of metabolic process; GO:0009893 positive regulation of metabolic process; GO:0009987 cellular process; GO:…	GO:0005622 intracellular; GO:0005623 cell; GO:0005634 nucleus; GO:0043226 organelle; GO:0043227 membrane-bounded organelle; GO:0043229 intracellular organelle; GO:0043231 intracellular membrane-bounded organelle;	–	–	–	–	–	–
Q7KZ85	Transcription elongation factor SPT6 OS=Homo sapiens OX=9606 GN=SUPT6H PE=1 SV=2	SUPT6H	1.685	0.0460711	Up	11	14	32	14	14	198.9	cytoplasm	K11292	–	–	GO:0000018 regulation of DNA recombination; GO:0002637 regulation of immunoglobulin production; GO:0002682 regulation of immune system process; GO:0002694 regulation of leukocyte activation; GO:0002697 regulation of immune effector process; GO:0002700 regulation of production of molecular mediator of immune response; GO:0002703 regulation of leukocyte mediated immunity; GO:0002706 regulation of l…	GO:0000785 chromatin; GO:0005622 intracellular; GO:0005623 cell; GO:0005634 nucleus; GO:0005654 nucleoplasm; GO:0005694 chromosome; GO:0008023 transcription elongation factor complex; GO:0031974 membrane-enclosed lumen; GO:0031981 nuclear lumen; GO:0032991 protein-containing complex; GO:0035327 transcriptionally active chromatin; GO:0043226 organelle; GO:0043227 membrane-bounded organelle; GO:004…	GO:0003682 chromatin binding; GO:0003700 DNA-binding transcription factor activity; GO:0005488 binding; GO:0005515 protein binding; GO:0031491 nucleosome binding; GO:0042393 histone binding; GO:0044877 protein-containing complex binding; GO:0140110 transcription regulator activity;	PF00575	S1 RNA binding domain	K	KOG1856	Transcription elongation factor SPT6
Q6PGP7	Tetratricopeptide repeat protein 37 OS=Homo sapiens OX=9606 GN=TTC37 PE=1 SV=1	TTC37	0.656	0.0320735	Down	14	18	85	18	18	175.4	cytoplasm	K12600	SKI3; superkiller protein 3	hsa03018 RNA degradation	GO:0000288 nuclear-transcribed mRNA catabolic process, deadenylation-dependent decay; GO:0000291 nuclear-transcribed mRNA catabolic process, exonucleolytic; GO:0000956 nuclear-transcribed mRNA catabolic process; GO:0006139 nucleobase-containing compound metabolic process; GO:0006401 RNA catabolic process; GO:0006402 mRNA catabolic process; GO:0006725 cellular aromatic compound metabolic process; …	GO:0000785 chromatin; GO:0005622 intracellular; GO:0005623 cell; GO:0005634 nucleus; GO:0005654 nucleoplasm; GO:0005694 chromosome; GO:0005737 cytoplasm; GO:0005829 cytosol; GO:0031974 membrane-enclosed lumen; GO:0031981 nuclear lumen; GO:0032991 protein-containing complex; GO:0035327 transcriptionally active chromatin; GO:0043226 organelle; GO:0043227 membrane-bounded organelle; GO:0043228 non-m…	–	–	–	A	KOG1127	TPR repeat-containing protein
Q9H7M9	V-type immunoglobulin domain-containing suppressor of T-cell activation OS=Homo sapiens OX=9606 GN=VSIR PE=1 SV=3	VSIR	1.647	0.0230674	Up	13	2	18	2	2	33.9	plasma membrane	K23268	VSIR; V-type immunoglobulin domain-containing suppressor of T-cell activation	hsa04514 Cell adhesion molecules	GO:0001817 regulation of cytokine production; GO:0001818 negative regulation of cytokine production; GO:0002682 regulation of immune system process; GO:0002683 negative regulation of immune system process; GO:0002694 regulation of leukocyte activation; GO:0002695 negative regulation of leukocyte activation; GO:0002697 regulation of immune effector process; GO:0002698 negative regulation of immune…	GO:0005623 cell; GO:0005886 plasma membrane; GO:0009897 external side of plasma membrane; GO:0009986 cell surface; GO:0016020 membrane; GO:0071944 cell periphery; GO:0098552 side of membrane;	GO:0005488 binding; GO:0005515 protein binding; GO:0042802 identical protein binding;	PF07686	Immunoglobulin V-set domain	–	–	–
P67812	Signal peptidase complex catalytic subunit SEC11A OS=Homo sapiens OX=9606 GN=SEC11A PE=1 SV=1	SEC11A	0.358	0.0424833	Down	16	3	14	3	3	20.6	cytoplasm	K13280	SEC11; signal peptidase I [EC:3.4.21.89]	hsa03060 Protein export	GO:0006465 signal peptide processing; GO:0006508 proteolysis; GO:0006518 peptide metabolic process; GO:0006807 nitrogen compound metabolic process; GO:0008152 metabolic process; GO:0009987 cellular process; GO:0010467 gene expression; GO:0016485 protein processing; GO:0019538 protein metabolic process; GO:0034641 cellular nitrogen compound metabolic process; GO:0043170 macromolecule metabolic pro…	GO:0005622 intracellular; GO:0005623 cell; GO:0005737 cytoplasm; GO:0005783 endoplasmic reticulum; GO:0005787 signal peptidase complex; GO:0005789 endoplasmic reticulum membrane; GO:0012505 endomembrane system; GO:0016020 membrane; GO:0031090 organelle membrane; GO:0031984 organelle subcompartment; GO:0032991 protein-containing complex; GO:0042175 nuclear outer membrane-endoplasmic reticulum memb…	GO:0003824 catalytic activity; GO:0008233 peptidase activity; GO:0016787 hydrolase activity; GO:0140096 catalytic activity, acting on a protein;	PF00717	Peptidase S24-like	U	KOG3342	Signal peptidase I
P29034	Protein S100-A2 OS=Homo sapiens OX=9606 GN=S100A2 PE=1 SV=3	S100A2	0.515	0.0359832	Down	28	4	15	4	4	11.1	extracellular	K23759	–	–	GO:0001667 ameboidal-type cell migration; GO:0006928 movement of cell or subcellular component; GO:0009987 cellular process; GO:0010631 epithelial cell migration; GO:0016477 cell migration; GO:0032501 multicellular organismal process; GO:0040011 locomotion; GO:0043542 endothelial cell migration; GO:0048870 cell motility; GO:0051179 localization; GO:0051674 localization of cell; GO:0090130 tissue …	–	GO:0005488 binding; GO:0005509 calcium ion binding; GO:0005515 protein binding; GO:0042802 identical protein binding; GO:0043167 ion binding; GO:0043169 cation binding; GO:0046872 metal ion binding;	PF01023	S-100/ICaBP type calcium binding domain	–	–	–
Q08357	Sodium-dependent phosphate transporter 2 OS=Homo sapiens OX=9606 GN=SLC20A2 PE=1 SV=1	SLC20A2	0.653	0.00325928	Down	6	2	8	2	2	70.3	plasma membrane	K14640	–	–	GO:0006810 transport; GO:0006811 ion transport; GO:0006812 cation transport; GO:0006814 sodium ion transport; GO:0006817 phosphate ion transport; GO:0006820 anion transport; GO:0007154 cell communication; GO:0007165 signal transduction; GO:0009987 cellular process; GO:0015672 monovalent inorganic cation transport; GO:0015698 inorganic anion transport; GO:0023052 signaling; GO:0030001 metal ion tr…	GO:0005623 cell; GO:0005886 plasma membrane; GO:0005887 integral component of plasma membrane; GO:0016020 membrane; GO:0016021 integral component of membrane; GO:0031224 intrinsic component of membrane; GO:0031226 intrinsic component of plasma membrane; GO:0071944 cell periphery;	GO:0005215 transporter activity; GO:0005315 inorganic phosphate transmembrane transporter activity; GO:0005436 sodium:phosphate symporter activity; GO:0008324 cation transmembrane transporter activity; GO:0008509 anion transmembrane transporter activity; GO:0015075 ion transmembrane transporter activity; GO:0015077 monovalent inorganic cation transmembrane transporter activity; GO:0015081 sodium …	–	–	P	KOG2493	Na+/Pi symporter
Q9Y2R9	28S ribosomal protein S7, mitochondrial OS=Homo sapiens OX=9606 GN=MRPS7 PE=1 SV=2	MRPS7	18.16	0.000111097	Up	27	6	13	6	6	28.1	mitochondria	K02992	RP-S7; small subunit ribosomal protein S7	hsa03010 Ribosome	GO:0000028 ribosomal small subunit assembly; GO:0006412 translation; GO:0006414 translational elongation; GO:0006415 translational termination; GO:0006518 peptide metabolic process; GO:0006807 nitrogen compound metabolic process; GO:0006996 organelle organization; GO:0008152 metabolic process; GO:0009058 biosynthetic process; GO:0009059 macromolecule biosynthetic process; GO:0009987 cellular proc…	GO:0000313 organellar ribosome; GO:0000314 organellar small ribosomal subunit; GO:0005622 intracellular; GO:0005623 cell; GO:0005737 cytoplasm; GO:0005739 mitochondrion; GO:0005740 mitochondrial envelope; GO:0005743 mitochondrial inner membrane; GO:0005759 mitochondrial matrix; GO:0005761 mitochondrial ribosome; GO:0005763 mitochondrial small ribosomal subunit; GO:0005840 ribosome; GO:0015935 sma…	GO:0003676 nucleic acid binding; GO:0003723 RNA binding; GO:0003729 mRNA binding; GO:0003735 structural constituent of ribosome; GO:0005198 structural molecule activity; GO:0005488 binding; GO:0019843 rRNA binding; GO:0097159 organic cyclic compound binding; GO:1901363 heterocyclic compound binding;	PF00177	Ribosomal protein S7p/S5e	J	KOG3291	Ribosomal protein S7
Q9HC84	Mucin-5B OS=Homo sapiens OX=9606 GN=MUC5B PE=1 SV=3	MUC5B	0.148	0.0157061	Down	18	58	293	53	53	596	extracellular	K13908	MUC5B; mucin-5B	hsa04657 IL-17 signaling pathway; hsa04970 Salivary secretion	GO:0002218 activation of innate immune response; GO:0002220 innate immune response activating cell surface receptor signaling pathway; GO:0002223 stimulatory C-type lectin receptor signaling pathway; GO:0002253 activation of immune response; GO:0002376 immune system process; GO:0002429 immune response-activating cell surface receptor signaling pathway; GO:0002682 regulation of immune system proce…	GO:0005576 extracellular region; GO:0005622 intracellular; GO:0005623 cell; GO:0005737 cytoplasm; GO:0005794 Golgi apparatus; GO:0005796 Golgi lumen; GO:0005886 plasma membrane; GO:0012505 endomembrane system; GO:0016020 membrane; GO:0031974 membrane-enclosed lumen; GO:0043226 organelle; GO:0043227 membrane-bounded organelle; GO:0043229 intracellular organelle; GO:0043231 intracellular membrane-b…	–	PF08742; PF01826	C8 domain; Trypsin Inhibitor like cysteine rich domain	VW	KOG1216	von Willebrand factor and related coagulation proteins
P53602	Diphosphomevalonate decarboxylase OS=Homo sapiens OX=9606 GN=MVD PE=1 SV=1	MVD	0.426	0.00278234	Down	31	9	39	9	9	43.4	nucleus	K01597	MVD; diphosphomevalonate decarboxylase [EC:4.1.1.33]	hsa00900 Terpenoid backbone biosynthesis; hsa01100 Metabolic pathways	GO:0006066 alcohol metabolic process; GO:0006084 acetyl-CoA metabolic process; GO:0006139 nucleobase-containing compound metabolic process; GO:0006163 purine nucleotide metabolic process; GO:0006464 cellular protein modification process; GO:0006486 protein glycosylation; GO:0006487 protein N-linked glycosylation; GO:0006488 dolichol-linked oligosaccharide biosynthetic process; GO:0006489 dolichyl…	GO:0005622 intracellular; GO:0005623 cell; GO:0005737 cytoplasm; GO:0005777 peroxisome; GO:0005782 peroxisomal matrix; GO:0005829 cytosol; GO:0031907 microbody lumen; GO:0031974 membrane-enclosed lumen; GO:0042579 microbody; GO:0043226 organelle; GO:0043227 membrane-bounded organelle; GO:0043229 intracellular organelle; GO:0043231 intracellular membrane-bounded organelle; GO:0043233 organelle lum…	GO:0003824 catalytic activity; GO:0004163 diphosphomevalonate decarboxylase activity; GO:0005488 binding; GO:0005515 protein binding; GO:0016829 lyase activity; GO:0016830 carbon-carbon lyase activity; GO:0016831 carboxy-lyase activity; GO:0030544 Hsp70 protein binding; GO:0031072 heat shock protein binding; GO:0042802 identical protein binding; GO:0042803 protein homodimerization activity; GO:00…	–	–	I	KOG2833	Mevalonate pyrophosphate decarboxylase
Q14651	Plastin-1 OS=Homo sapiens OX=9606 GN=PLS1 PE=1 SV=2	PLS1	0.206	0.00430572	Down	26	13	95	8	8	70.2	cytoplasm	K17275	–	–	GO:0001951 intestinal D-glucose absorption; GO:0003008 system process; GO:0006810 transport; GO:0006996 organelle organization; GO:0007010 cytoskeleton organization; GO:0007015 actin filament organization; GO:0007586 digestion; GO:0008643 carbohydrate transport; GO:0009987 cellular process; GO:0016043 cellular component organization; GO:0022600 digestive system process; GO:0022607 cellular compon…	GO:0005622 intracellular; GO:0005623 cell; GO:0005737 cytoplasm; GO:0005856 cytoskeleton; GO:0005884 actin filament; GO:0005903 brush border; GO:0005938 cell cortex; GO:0015629 actin cytoskeleton; GO:0030863 cortical cytoskeleton; GO:0030864 cortical actin cytoskeleton; GO:0032432 actin filament bundle; GO:0043226 organelle; GO:0043228 non-membrane-bounded organelle; GO:0043229 intracellular orga…	GO:0003779 actin binding; GO:0005198 structural molecule activity; GO:0005200 structural constituent of cytoskeleton; GO:0005488 binding; GO:0005515 protein binding; GO:0008092 cytoskeletal protein binding; GO:0044877 protein-containing complex binding; GO:0051015 actin filament binding;	PF13499; PF00307	EF-hand domain pair; Calponin homology (CH) domain	Z	KOG0046	Ca2+-binding actin-bundling protein (fimbrin/plastin), EF-Hand protein superfamily
P14555	Phospholipase A2, membrane associated OS=Homo sapiens OX=9606 GN=PLA2G2A PE=1 SV=2	PLA2G2A	2.562	0.000168514	Up	18	2	26	2	2	16.1	extracellular	K01047	PLA2G; secretory phospholipase A2 [EC:3.1.1.4]	hsa00591 Linoleic acid metabolism; hsa04014 Ras signaling pathway; hsa04972 Pancreatic secretion; hsa04270 Vascular smooth muscle contraction; hsa00590 Arachidonic acid metabolism; hsa04975 Fat digestion and absorption; hsa00592 alpha-Linolenic acid metabolism; hsa00565 Ether lipid metabolism; hsa01100 Metabolic pathways; hsa00564 Glycerophospholipid metabolism	GO:0001932 regulation of protein phosphorylation; GO:0001934 positive regulation of protein phosphorylation; GO:0002376 immune system process; GO:0006575 cellular modified amino acid metabolic process; GO:0006629 lipid metabolic process; GO:0006644 phospholipid metabolic process; GO:0006650 glycerophospholipid metabolic process; GO:0006654 phosphatidic acid biosynthetic process; GO:0006658 phosph…	GO:0005576 extracellular region; GO:0005615 extracellular space; GO:0005622 intracellular; GO:0005623 cell; GO:0005737 cytoplasm; GO:0005783 endoplasmic reticulum; GO:0005789 endoplasmic reticulum membrane; GO:0012505 endomembrane system; GO:0016020 membrane; GO:0030141 secretory granule; GO:0031410 cytoplasmic vesicle; GO:0031982 vesicle; GO:0031984 organelle subcompartment; GO:0042175 nuclear o…	GO:0003824 catalytic activity; GO:0004620 phospholipase activity; GO:0004623 phospholipase A2 activity; GO:0005488 binding; GO:0005543 phospholipid binding; GO:0008289 lipid binding; GO:0016298 lipase activity; GO:0016787 hydrolase activity; GO:0016788 hydrolase activity, acting on ester bonds; GO:0043167 ion binding; GO:0043168 anion binding; GO:0047498 calcium-dependent phospholipase A2 activit…	PF00068	Phospholipase A2	I	KOG4087	Phospholipase A2
Q53QZ3	Rho GTPase-activating protein 15 OS=Homo sapiens OX=9606 GN=ARHGAP15 PE=1 SV=2	ARHGAP15	2.221	0.029973	Up	6	2	5	2	2	54.5	nucleus	K20637	–	–	GO:0008360 regulation of cell shape; GO:0009966 regulation of signal transduction; GO:0010646 regulation of cell communication; GO:0022603 regulation of anatomical structure morphogenesis; GO:0022604 regulation of cell morphogenesis; GO:0023051 regulation of signaling; GO:0043085 positive regulation of catalytic activity; GO:0043087 regulation of GTPase activity; GO:0043547 positive regulation of…	GO:0005622 intracellular; GO:0005623 cell; GO:0005737 cytoplasm; GO:0005829 cytosol;	GO:0005096 GTPase activator activity; GO:0008047 enzyme activator activity; GO:0030234 enzyme regulator activity; GO:0030695 GTPase regulator activity; GO:0060589 nucleoside-triphosphatase regulator activity; GO:0098772 molecular function regulator;	PF00169; PF00620	PH domain; RhoGAP domain	T	KOG1450	Predicted Rho GTPase-activating protein
Q8IWT6	Volume-regulated anion channel subunit LRRC8A OS=Homo sapiens OX=9606 GN=LRRC8A PE=1 SV=1	LRRC8A	2.031	0.0395684	Up	5	3	27	3	3	94.1	plasma membrane	K22038	–	–	GO:0001775 cell activation; GO:0002327 immature B cell differentiation; GO:0002329 pre-B cell differentiation; GO:0002376 immune system process; GO:0002520 immune system development; GO:0002521 leukocyte differentiation; GO:0006810 transport; GO:0006811 ion transport; GO:0006820 anion transport; GO:0006884 cell volume homeostasis; GO:0006950 response to stress; GO:0006970 response to osmotic stre…	GO:0005622 intracellular; GO:0005623 cell; GO:0005737 cytoplasm; GO:0005886 plasma membrane; GO:0009986 cell surface; GO:0016020 membrane; GO:0016021 integral component of membrane; GO:0031224 intrinsic component of membrane; GO:0032991 protein-containing complex; GO:0034702 ion channel complex; GO:0071944 cell periphery; GO:0098796 membrane protein complex; GO:1902495 transmembrane transporter c…	GO:0005215 transporter activity; GO:0005216 ion channel activity; GO:0005225 volume-sensitive anion channel activity; GO:0005253 anion channel activity; GO:0005488 binding; GO:0005515 protein binding; GO:0008509 anion transmembrane transporter activity; GO:0015075 ion transmembrane transporter activity; GO:0015103 inorganic anion transmembrane transporter activity; GO:0015267 channel activity; GO…	–	–	S	KOG0619	FOG: Leucine rich repeat
Q15165	Serum paraoxonase/arylesterase 2 OS=Homo sapiens OX=9606 GN=PON2 PE=1 SV=4	PON2	0.628	0.0358541	Down	43	8	197	8	8	39.4	extracellular	K01045	–	–	GO:0006082 organic acid metabolic process; GO:0006629 lipid metabolic process; GO:0006631 fatty acid metabolic process; GO:0006690 icosanoid metabolic process; GO:0006725 cellular aromatic compound metabolic process; GO:0006950 response to stress; GO:0006979 response to oxidative stress; GO:0008152 metabolic process; GO:0009056 catabolic process; GO:0009636 response to toxic substance; GO:0009987…	GO:0000323 lytic vacuole; GO:0005576 extracellular region; GO:0005622 intracellular; GO:0005623 cell; GO:0005634 nucleus; GO:0005737 cytoplasm; GO:0005739 mitochondrion; GO:0005764 lysosome; GO:0005773 vacuole; GO:0005886 plasma membrane; GO:0016020 membrane; GO:0043226 organelle; GO:0043227 membrane-bounded organelle; GO:0043229 intracellular organelle; GO:0043231 intracellular membrane-bounded …	GO:0003824 catalytic activity; GO:0004064 arylesterase activity; GO:0005488 binding; GO:0005515 protein binding; GO:0016787 hydrolase activity; GO:0016788 hydrolase activity, acting on ester bonds; GO:0042802 identical protein binding; GO:0046573 lactonohydrolase activity; GO:0052689 carboxylic ester hydrolase activity; GO:0102007 acyl-L-homoserine-lactone lactonohydrolase activity;	–	–	–	–	–
Q9C0B5	Palmitoyltransferase ZDHHC5 OS=Homo sapiens OX=9606 GN=ZDHHC5 PE=1 SV=2	ZDHHC5	0.337	0.0409024	Down	4	2	8	2	2	77.5	plasma membrane	K20030	–	–	GO:0006464 cellular protein modification process; GO:0006497 protein lipidation; GO:0006807 nitrogen compound metabolic process; GO:0008152 metabolic process; GO:0009058 biosynthetic process; GO:0009059 macromolecule biosynthetic process; GO:0009987 cellular process; GO:0018345 protein palmitoylation; GO:0019538 protein metabolic process; GO:0034645 cellular macromolecule biosynthetic process; GO…	GO:0005622 intracellular; GO:0005623 cell; GO:0005737 cytoplasm; GO:0005886 plasma membrane; GO:0016020 membrane; GO:0030425 dendrite; GO:0036477 somatodendritic compartment; GO:0042995 cell projection; GO:0043005 neuron projection; GO:0071944 cell periphery; GO:0097447 dendritic tree; GO:0120025 plasma membrane bounded cell projection;	GO:0003824 catalytic activity; GO:0016409 palmitoyltransferase activity; GO:0016740 transferase activity; GO:0016746 transferase activity, transferring acyl groups; GO:0016747 transferase activity, transferring acyl groups other than amino-acyl groups;	–	–	S	KOG1311	DHHC-type Zn-finger proteins
O43264	Centromere/kinetochore protein zw10 homolog OS=Homo sapiens OX=9606 GN=ZW10 PE=1 SV=3	ZW10	2.357	0.0272937	Up	9	6	50	6	6	88.8	cytoplasm	K11578	–	–	GO:0000003 reproduction; GO:0000070 mitotic sister chromatid segregation; GO:0000075 cell cycle checkpoint; GO:0000132 establishment of mitotic spindle orientation; GO:0000226 microtubule cytoskeleton organization; GO:0000278 mitotic cell cycle; GO:0000280 nuclear division; GO:0000819 sister chromatid segregation; GO:0006810 transport; GO:0006888 endoplasmic reticulum to Golgi vesicle-mediated tr…	GO:0000775 chromosome, centromeric region; GO:0000776 kinetochore; GO:0000922 spindle pole; GO:0005622 intracellular; GO:0005623 cell; GO:0005634 nucleus; GO:0005694 chromosome; GO:0005737 cytoplasm; GO:0005783 endoplasmic reticulum; GO:0005819 spindle; GO:0005828 kinetochore microtubule; GO:0005829 cytosol; GO:0005856 cytoskeleton; GO:0005874 microtubule; GO:0005876 spindle microtubule; GO:00125…	GO:0003676 nucleic acid binding; GO:0003677 DNA binding; GO:0003690 double-stranded DNA binding; GO:0005488 binding; GO:0019237 centromeric DNA binding; GO:0043565 sequence-specific DNA binding; GO:0097159 organic cyclic compound binding; GO:1901363 heterocyclic compound binding; GO:1990837 sequence-specific double-stranded DNA binding;	–	–	D	KOG2163	Centromere/kinetochore protein zw10 involved in mitotic chromosome segregation
Q96EX1	Small integral membrane protein 12 OS=Homo sapiens OX=9606 GN=SMIM12 PE=1 SV=3	SMIM12	0.356	0.0138882	Down	29	3	20	3	3	10.8	extracellular	–	–	–	–	–	–	–	–	–	–	–
Q96SI9	Spermatid perinuclear RNA-binding protein OS=Homo sapiens OX=9606 GN=STRBP PE=1 SV=1	STRBP	2.222	0.0385946	Up	22	13	133	7	7	73.6	nucleus	K13200	–	–	GO:0000003 reproduction; GO:0003006 developmental process involved in reproduction; GO:0007276 gamete generation; GO:0007281 germ cell development; GO:0007283 spermatogenesis; GO:0007286 spermatid development; GO:0007610 behavior; GO:0007638 mechanosensory behavior; GO:0009605 response to external stimulus; GO:0009612 response to mechanical stimulus; GO:0009628 response to abiotic stimulus; GO:00…	GO:0005622 intracellular; GO:0005623 cell; GO:0005634 nucleus; GO:0005856 cytoskeleton; GO:0015630 microtubule cytoskeleton; GO:0043226 organelle; GO:0043227 membrane-bounded organelle; GO:0043228 non-membrane-bounded organelle; GO:0043229 intracellular organelle; GO:0043231 intracellular membrane-bounded organelle; GO:0043232 intracellular non-membrane-bounded organelle;	GO:0003676 nucleic acid binding; GO:0003723 RNA binding; GO:0003725 double-stranded RNA binding; GO:0003727 single-stranded RNA binding; GO:0005488 binding; GO:0097159 organic cyclic compound binding; GO:1901363 heterocyclic compound binding;	PF07528; PF00035	DZF domain; Double-stranded RNA binding motif	A	KOG3792	Transcription factor NFAT, subunit NF90
Q9UBC9	Small proline-rich protein 3 OS=Homo sapiens OX=9606 GN=SPRR3 PE=1 SV=2	SPRR3	0.442	0.0190528	Down	93	25	549	25	25	18.1	extracellular	–	–	–	–	–	–	–	–	–	–	–
Q13492	Phosphatidylinositol-binding clathrin assembly protein OS=Homo sapiens OX=9606 GN=PICALM PE=1 SV=2	PICALM	0.436	0.045967	Down	26	12	65	12	12	70.7	nucleus	K20044	–	–	GO:0000041 transition metal ion transport; GO:0000902 cell morphogenesis; GO:0000904 cell morphogenesis involved in differentiation; GO:0001558 regulation of cell growth; GO:0002376 immune system process; GO:0002520 immune system development; GO:0003008 system process; GO:0006355 regulation of transcription, DNA-templated; GO:0006810 transport; GO:0006811 ion transport; GO:0006812 cation transpor…	GO:0005622 intracellular; GO:0005623 cell; GO:0005634 nucleus; GO:0005737 cytoplasm; GO:0005768 endosome; GO:0005769 early endosome; GO:0005829 cytosol; GO:0005886 plasma membrane; GO:0005905 clathrin-coated pit; GO:0008021 synaptic vesicle; GO:0009986 cell surface; GO:0012505 endomembrane system; GO:0014069 postsynaptic density; GO:0016020 membrane; GO:0016234 inclusion body; GO:0030133 transpor…	GO:0000149 SNARE binding; GO:0005102 signaling receptor binding; GO:0005488 binding; GO:0005515 protein binding; GO:0005543 phospholipid binding; GO:0005545 1-phosphatidylinositol binding; GO:0005546 phosphatidylinositol-4,5-bisphosphate binding; GO:0008289 lipid binding; GO:0017016 Ras GTPase binding; GO:0017124 SH3 domain binding; GO:0017137 Rab GTPase binding; GO:0019899 enzyme binding; GO:001…	PF07651	ANTH domain	TU	KOG0251	Clathrin assembly protein AP180 and related proteins, contain ENTH domain
Q5K651	Sterile alpha motif domain-containing protein 9 OS=Homo sapiens OX=9606 GN=SAMD9 PE=1 SV=1	SAMD9	0.411	0.0317167	Down	18	21	32	20	21	184.2	nucleus	K23949	–	–	GO:0006810 transport; GO:0006906 vesicle fusion; GO:0006996 organelle organization; GO:0009987 cellular process; GO:0016043 cellular component organization; GO:0016050 vesicle organization; GO:0016192 vesicle-mediated transport; GO:0034058 endosomal vesicle fusion; GO:0048284 organelle fusion; GO:0051179 localization; GO:0051234 establishment of localization; GO:0061024 membrane organization; GO:…	GO:0005622 intracellular; GO:0005623 cell; GO:0005737 cytoplasm; GO:0005768 endosome; GO:0005769 early endosome; GO:0005829 cytosol; GO:0012505 endomembrane system; GO:0031410 cytoplasmic vesicle; GO:0031982 vesicle; GO:0043226 organelle; GO:0043227 membrane-bounded organelle; GO:0043229 intracellular organelle; GO:0043231 intracellular membrane-bounded organelle; GO:0097708 intracellular vesicle;	–	PF07647	SAM domain (Sterile alpha motif)	–	–	–
O00560	Syntenin-1 OS=Homo sapiens OX=9606 GN=SDCBP PE=1 SV=1	SDCBP	0.534	0.0264805	Down	7	2	8	2	2	32.4	cytoskeleton	K17254	–	–	GO:0001558 regulation of cell growth; GO:0001775 cell activation; GO:0001932 regulation of protein phosphorylation; GO:0001934 positive regulation of protein phosphorylation; GO:0002090 regulation of receptor internalization; GO:0002091 negative regulation of receptor internalization; GO:0002252 immune effector process; GO:0002263 cell activation involved in immune response; GO:0002274 myeloid le…	GO:0000323 lytic vacuole; GO:0005576 extracellular region; GO:0005615 extracellular space; GO:0005622 intracellular; GO:0005623 cell; GO:0005634 nucleus; GO:0005635 nuclear envelope; GO:0005654 nucleoplasm; GO:0005737 cytoplasm; GO:0005764 lysosome; GO:0005766 primary lysosome; GO:0005773 vacuole; GO:0005775 vacuolar lumen; GO:0005829 cytosol; GO:0005856 cytoskeleton; GO:0005886 plasma membrane; …	GO:0001664 G protein-coupled receptor binding; GO:0005102 signaling receptor binding; GO:0005109 frizzled binding; GO:0005126 cytokine receptor binding; GO:0005137 interleukin-5 receptor binding; GO:0005488 binding; GO:0005515 protein binding; GO:0005543 phospholipid binding; GO:0005546 phosphatidylinositol-4,5-bisphosphate binding; GO:0008022 protein C-terminus binding; GO:0008092 cytoskeletal p…	PF00595	PDZ domain (Also known as DHR or GLGF)	T	KOG0849	Transcription factor PRD and related proteins, contain PAX and HOX domains
P09455	Retinol-binding protein 1 OS=Homo sapiens OX=9606 GN=RBP1 PE=1 SV=2	RBP1	2.01	0.0442446	Up	59	8	255	8	8	15.8	cytoplasm	–	–	–	GO:0001523 retinoid metabolic process; GO:0002138 retinoic acid biosynthetic process; GO:0002682 regulation of immune system process; GO:0002761 regulation of myeloid leukocyte differentiation; GO:0006066 alcohol metabolic process; GO:0006082 organic acid metabolic process; GO:0006629 lipid metabolic process; GO:0006720 isoprenoid metabolic process; GO:0006721 terpenoid metabolic process; GO:0006…	GO:0005622 intracellular; GO:0005623 cell; GO:0005634 nucleus; GO:0005654 nucleoplasm; GO:0005737 cytoplasm; GO:0005811 lipid droplet; GO:0005829 cytosol; GO:0031974 membrane-enclosed lumen; GO:0031981 nuclear lumen; GO:0043226 organelle; GO:0043227 membrane-bounded organelle; GO:0043228 non-membrane-bounded organelle; GO:0043229 intracellular organelle; GO:0043231 intracellular membrane-bounded …	GO:0005488 binding; GO:0005501 retinoid binding; GO:0008289 lipid binding; GO:0019840 isoprenoid binding; GO:0019841 retinol binding; GO:0019842 vitamin binding; GO:0036094 small molecule binding; GO:0043178 alcohol binding; GO:1904768 all-trans-retinol binding;	PF00061	Lipocalin / cytosolic fatty-acid binding protein family	I	KOG4015	Fatty acid-binding protein FABP
Q9P289	Serine/threonine-protein kinase 26 OS=Homo sapiens OX=9606 GN=STK26 PE=1 SV=2	STK26	2.119	0.0487729	Up	16	6	100	3	3	46.5	cytoplasm,nucleus	K08838	–	–	GO:0000165 MAPK cascade; GO:0000185 activation of MAPKKK activity; GO:0000302 response to reactive oxygen species; GO:0000902 cell morphogenesis; GO:0001932 regulation of protein phosphorylation; GO:0001934 positive regulation of protein phosphorylation; GO:0006464 cellular protein modification process; GO:0006468 protein phosphorylation; GO:0006793 phosphorus metabolic process; GO:0006796 phosph…	GO:0000139 Golgi membrane; GO:0005622 intracellular; GO:0005623 cell; GO:0005737 cytoplasm; GO:0005794 Golgi apparatus; GO:0005798 Golgi-associated vesicle; GO:0005829 cytosol; GO:0005886 plasma membrane; GO:0012505 endomembrane system; GO:0012506 vesicle membrane; GO:0016020 membrane; GO:0016324 apical plasma membrane; GO:0031090 organelle membrane; GO:0031410 cytoplasmic vesicle; GO:0031982 ves…	GO:0000166 nucleotide binding; GO:0000287 magnesium ion binding; GO:0003824 catalytic activity; GO:0004672 protein kinase activity; GO:0004674 protein serine/threonine kinase activity; GO:0005488 binding; GO:0005515 protein binding; GO:0005524 ATP binding; GO:0008144 drug binding; GO:0008349 MAP kinase kinase kinase kinase activity; GO:0016301 kinase activity; GO:0016740 transferase activity; GO:…	PF00069	Protein kinase domain	T	KOG0201	Serine/threonine protein kinase
O00399	Dynactin subunit 6 OS=Homo sapiens OX=9606 GN=DCTN6 PE=1 SV=1	DCTN6	1.594	0.0357841	Up	21	3	69	3	3	20.7	cytoplasm	K10428	DCTN6; dynactin 6	hsa05132 Salmonella infection; hsa05016 Huntington disease; hsa05022 Pathways of neurodegeneration - multiple diseases; hsa04962 Vasopressin-regulated water reabsorption; hsa05014 Amyotrophic lateral sclerosis	GO:0002376 immune system process; GO:0002478 antigen processing and presentation of exogenous peptide antigen; GO:0002495 antigen processing and presentation of peptide antigen via MHC class II; GO:0002504 antigen processing and presentation of peptide or polysaccharide antigen via MHC class II; GO:0006810 transport; GO:0006888 endoplasmic reticulum to Golgi vesicle-mediated transport; GO:0016192…	GO:0005622 intracellular; GO:0005623 cell; GO:0005737 cytoplasm; GO:0005813 centrosome; GO:0005815 microtubule organizing center; GO:0005829 cytosol; GO:0005856 cytoskeleton; GO:0015630 microtubule cytoskeleton; GO:0043226 organelle; GO:0043228 non-membrane-bounded organelle; GO:0043229 intracellular organelle; GO:0043232 intracellular non-membrane-bounded organelle;	–	–	–	UZ	KOG4042	Dynactin subunit p27/WS-3, involved in transport of organelles along microtubules
P10645	Chromogranin-A OS=Homo sapiens OX=9606 GN=CHGA PE=1 SV=7	CHGA	1.58	0.0222274	Up	19	5	6	5	5	50.7	extracellular	K19990	–	–	GO:0001775 cell activation; GO:0001816 cytokine production; GO:0002026 regulation of the force of heart contraction; GO:0002252 immune effector process; GO:0002263 cell activation involved in immune response; GO:0002274 myeloid leukocyte activation; GO:0002275 myeloid cell activation involved in immune response; GO:0002279 mast cell activation involved in immune response; GO:0002366 leukocyte act…	GO:0005576 extracellular region; GO:0005615 extracellular space; GO:0005622 intracellular; GO:0005623 cell; GO:0005737 cytoplasm; GO:0012505 endomembrane system; GO:0030141 secretory granule; GO:0031410 cytoplasmic vesicle; GO:0031982 vesicle; GO:0042583 chromaffin granule; GO:0043226 organelle; GO:0043227 membrane-bounded organelle; GO:0043229 intracellular organelle; GO:0048471 perinuclear regi…	GO:0005488 binding; GO:0005509 calcium ion binding; GO:0043167 ion binding; GO:0043169 cation binding; GO:0046872 metal ion binding;	–	–	–	–	–
P33993	DNA replication licensing factor MCM7 OS=Homo sapiens OX=9606 GN=MCM7 PE=1 SV=4	MCM7	0.539	0.0471776	Down	11	6	10	6	6	81.3	nucleus	K02210	MCM7; DNA replication licensing factor MCM7 [EC:3.6.4.12]	hsa03030 DNA replication; hsa04110 Cell cycle	GO:0000082 G1/S transition of mitotic cell cycle; GO:0000278 mitotic cell cycle; GO:0006139 nucleobase-containing compound metabolic process; GO:0006259 DNA metabolic process; GO:0006260 DNA replication; GO:0006261 DNA-dependent DNA replication; GO:0006268 DNA unwinding involved in DNA replication; GO:0006725 cellular aromatic compound metabolic process; GO:0006807 nitrogen compound metabolic pro…	GO:0000785 chromatin; GO:0005622 intracellular; GO:0005623 cell; GO:0005634 nucleus; GO:0005654 nucleoplasm; GO:0005694 chromosome; GO:0005737 cytoplasm; GO:0005829 cytosol; GO:0031974 membrane-enclosed lumen; GO:0031981 nuclear lumen; GO:0032991 protein-containing complex; GO:0042555 MCM complex; GO:0043226 organelle; GO:0043227 membrane-bounded organelle; GO:0043228 non-membrane-bounded organel…	GO:0003676 nucleic acid binding; GO:0003677 DNA binding; GO:0003678 DNA helicase activity; GO:0003697 single-stranded DNA binding; GO:0003824 catalytic activity; GO:0004386 helicase activity; GO:0005488 binding; GO:0016462 pyrophosphatase activity; GO:0016787 hydrolase activity; GO:0016817 hydrolase activity, acting on acid anhydrides; GO:0016818 hydrolase activity, acting on acid anhydrides, in …	PF00493	MCM2/3/5 family	L	KOG0482	DNA replication licensing factor, MCM7 component
Q96GG9	DCN1-like protein 1 OS=Homo sapiens OX=9606 GN=DCUN1D1 PE=1 SV=1	DCUN1D1	0.653	0.0425801	Down	20	5	70	5	5	30.1	cytoplasm	K17822	–	–	GO:0006464 cellular protein modification process; GO:0006807 nitrogen compound metabolic process; GO:0008152 metabolic process; GO:0009893 positive regulation of metabolic process; GO:0009987 cellular process; GO:0010604 positive regulation of macromolecule metabolic process; GO:0019222 regulation of metabolic process; GO:0019538 protein metabolic process; GO:0031323 regulation of cellular metabo…	GO:0000151 ubiquitin ligase complex; GO:0005622 intracellular; GO:0005623 cell; GO:0005634 nucleus; GO:0005737 cytoplasm; GO:0005829 cytosol; GO:0032991 protein-containing complex; GO:0043226 organelle; GO:0043227 membrane-bounded organelle; GO:0043229 intracellular organelle; GO:0043231 intracellular membrane-bounded organelle; GO:1902494 catalytic complex; GO:1990234 transferase complex;	GO:0005488 binding; GO:0005515 protein binding; GO:0019899 enzyme binding; GO:0031624 ubiquitin conjugating enzyme binding; GO:0032182 ubiquitin-like protein binding; GO:0044390 ubiquitin-like protein conjugating enzyme binding; GO:0097602 cullin family protein binding;	–	–	S	KOG3077	Uncharacterized conserved protein
Q9UK22	F-box only protein 2 OS=Homo sapiens OX=9606 GN=FBXO2 PE=1 SV=2	FBXO2	0.116	0.0139638	Down	35	6	27	6	6	33.3	cytoplasm	K10099	FBXO2; F-box protein 2	hsa04120 Ubiquitin mediated proteolysis; hsa04141 Protein processing in endoplasmic reticulum	GO:0000209 protein polyubiquitination; GO:0006464 cellular protein modification process; GO:0006508 proteolysis; GO:0006511 ubiquitin-dependent protein catabolic process; GO:0006516 glycoprotein catabolic process; GO:0006807 nitrogen compound metabolic process; GO:0006950 response to stress; GO:0008152 metabolic process; GO:0008285 negative regulation of cell population proliferation; GO:0009056 …	GO:0000151 ubiquitin ligase complex; GO:0005622 intracellular; GO:0005623 cell; GO:0005737 cytoplasm; GO:0005829 cytosol; GO:0016020 membrane; GO:0019005 SCF ubiquitin ligase complex; GO:0030425 dendrite; GO:0031090 organelle membrane; GO:0031461 cullin-RING ubiquitin ligase complex; GO:0032991 protein-containing complex; GO:0036477 somatodendritic compartment; GO:0042995 cell projection; GO:0043…	GO:0001540 amyloid-beta binding; GO:0003824 catalytic activity; GO:0004842 ubiquitin-protein transferase activity; GO:0005488 binding; GO:0016740 transferase activity; GO:0019787 ubiquitin-like protein transferase activity; GO:0030246 carbohydrate binding; GO:0033218 amide binding; GO:0042277 peptide binding; GO:0140096 catalytic activity, acting on a protein;	PF00646	F-box domain	–	–	–
Q9HD26	Golgi-associated PDZ and coiled-coil motif-containing protein OS=Homo sapiens OX=9606 GN=GOPC PE=1 SV=1	GOPC	0.316	0.00986782	Down	13	5	34	5	5	50.5	nucleus	K24054	–	–	GO:0000003 reproduction; GO:0003006 developmental process involved in reproduction; GO:0006810 transport; GO:0006888 endoplasmic reticulum to Golgi vesicle-mediated transport; GO:0006892 post-Golgi vesicle-mediated transport; GO:0006893 Golgi to plasma membrane transport; GO:0006914 autophagy; GO:0006996 organelle organization; GO:0006997 nucleus organization; GO:0007276 gamete generation; GO:000…	GO:0000139 Golgi membrane; GO:0000323 lytic vacuole; GO:0005622 intracellular; GO:0005623 cell; GO:0005737 cytoplasm; GO:0005764 lysosome; GO:0005765 lysosomal membrane; GO:0005773 vacuole; GO:0005774 vacuolar membrane; GO:0005794 Golgi apparatus; GO:0005798 Golgi-associated vesicle; GO:0005802 trans-Golgi network; GO:0005886 plasma membrane; GO:0012505 endomembrane system; GO:0014069 postsynapti…	GO:0000149 SNARE binding; GO:0001664 G protein-coupled receptor binding; GO:0005102 signaling receptor binding; GO:0005109 frizzled binding; GO:0005488 binding; GO:0005515 protein binding; GO:0008022 protein C-terminus binding; GO:0019905 syntaxin binding; GO:0030234 enzyme regulator activity; GO:0030695 GTPase regulator activity; GO:0042802 identical protein binding; GO:0042803 protein homodimer…	PF00595	PDZ domain (Also known as DHR or GLGF)	S	KOG3528	FOG: PDZ domain
P02748	Complement component C9 OS=Homo sapiens OX=9606 GN=C9 PE=1 SV=2	C9	0.662	0.0362412	Down	30	17	497	16	17	63.1	extracellular	K04000	C9; complement component 9	hsa05322 Systemic lupus erythematosus; hsa04610 Complement and coagulation cascades; hsa05146 Amoebiasis; hsa05020 Prion disease; hsa05171 Coronavirus disease - COVID-19	GO:0001897 cytolysis by symbiont of host cells; GO:0001906 cell killing; GO:0001907 killing by symbiont of host cells; GO:0002673 regulation of acute inflammatory response; GO:0002682 regulation of immune system process; GO:0002697 regulation of immune effector process; GO:0002920 regulation of humoral immune response; GO:0006950 response to stress; GO:0007596 blood coagulation; GO:0007599 hemost…	GO:0005576 extracellular region; GO:0005579 membrane attack complex; GO:0005615 extracellular space; GO:0005622 intracellular; GO:0005623 cell; GO:0005737 cytoplasm; GO:0005829 cytosol; GO:0005886 plasma membrane; GO:0005887 integral component of plasma membrane; GO:0016020 membrane; GO:0016021 integral component of membrane; GO:0031224 intrinsic component of membrane; GO:0031226 intrinsic compon…	–	PF00090; PF01823	Thrombospondin type 1 domain; MAC/Perforin domain	–	–	–
Q5VTR2	E3 ubiquitin-protein ligase BRE1A OS=Homo sapiens OX=9606 GN=RNF20 PE=1 SV=2	RNF20	1.708	0.00236986	Up	4	3	10	3	3	113.6	nucleus	K10696	–	–	GO:0000209 protein polyubiquitination; GO:0006325 chromatin organization; GO:0006355 regulation of transcription, DNA-templated; GO:0006464 cellular protein modification process; GO:0006508 proteolysis; GO:0006511 ubiquitin-dependent protein catabolic process; GO:0006513 protein monoubiquitination; GO:0006807 nitrogen compound metabolic process; GO:0006996 organelle organization; GO:0008152 metab…	GO:0000151 ubiquitin ligase complex; GO:0000785 chromatin; GO:0000792 heterochromatin; GO:0005622 intracellular; GO:0005623 cell; GO:0005634 nucleus; GO:0005654 nucleoplasm; GO:0005694 chromosome; GO:0005730 nucleolus; GO:0031371 ubiquitin conjugating enzyme complex; GO:0031974 membrane-enclosed lumen; GO:0031981 nuclear lumen; GO:0032991 protein-containing complex; GO:0033503 HULC complex; GO:00…	GO:0002039 p53 binding; GO:0003676 nucleic acid binding; GO:0003682 chromatin binding; GO:0003712 transcription coregulator activity; GO:0003713 transcription coactivator activity; GO:0003723 RNA binding; GO:0003729 mRNA binding; GO:0003730 mRNA 3'-UTR binding; GO:0003824 catalytic activity; GO:0004842 ubiquitin-protein transferase activity; GO:0005488 binding; GO:0005515 protein binding; GO:0016…	PF13920	Zinc finger, C3HC4 type (RING finger)	O	KOG0978	E3 ubiquitin ligase involved in syntaxin degradation
Q9H1I8	Activating signal cointegrator 1 complex subunit 2 OS=Homo sapiens OX=9606 GN=ASCC2 PE=1 SV=3	ASCC2	0.16	0.00592565	Down	5	3	4	3	3	86.3	cytoplasm	K18667	–	–	GO:0006139 nucleobase-containing compound metabolic process; GO:0006259 DNA metabolic process; GO:0006281 DNA repair; GO:0006304 DNA modification; GO:0006307 DNA dealkylation involved in DNA repair; GO:0006355 regulation of transcription, DNA-templated; GO:0006725 cellular aromatic compound metabolic process; GO:0006807 nitrogen compound metabolic process; GO:0006950 response to stress; GO:000697…	GO:0005622 intracellular; GO:0005623 cell; GO:0005634 nucleus; GO:0005654 nucleoplasm; GO:0031974 membrane-enclosed lumen; GO:0031981 nuclear lumen; GO:0032991 protein-containing complex; GO:0043226 organelle; GO:0043227 membrane-bounded organelle; GO:0043229 intracellular organelle; GO:0043231 intracellular membrane-bounded organelle; GO:0043233 organelle lumen; GO:0070013 intracellular organell…	–	–	–	K	KOG4501	Transcription coactivator complex, P100 component
O14967	Calmegin OS=Homo sapiens OX=9606 GN=CLGN PE=1 SV=1	CLGN	1.527	0.0423137	Up	6	3	17	3	3	70	endoplasmic reticulum	K09551	–	–	GO:0000003 reproduction; GO:0006457 protein folding; GO:0007338 single fertilization; GO:0007339 binding of sperm to zona pellucida; GO:0008037 cell recognition; GO:0009566 fertilization; GO:0009987 cellular process; GO:0009988 cell-cell recognition; GO:0016043 cellular component organization; GO:0019953 sexual reproduction; GO:0022414 reproductive process; GO:0022607 cellular component assembly;…	GO:0005622 intracellular; GO:0005623 cell; GO:0005634 nucleus; GO:0005635 nuclear envelope; GO:0005737 cytoplasm; GO:0005783 endoplasmic reticulum; GO:0005789 endoplasmic reticulum membrane; GO:0012505 endomembrane system; GO:0016020 membrane; GO:0031967 organelle envelope; GO:0031975 envelope; GO:0031984 organelle subcompartment; GO:0042175 nuclear outer membrane-endoplasmic reticulum membrane n…	GO:0005488 binding; GO:0005509 calcium ion binding; GO:0005515 protein binding; GO:0043167 ion binding; GO:0043169 cation binding; GO:0044183 protein folding chaperone; GO:0046872 metal ion binding; GO:0051082 unfolded protein binding;	–	–	O	KOG0675	Calnexin
P28907	ADP-ribosyl cyclase/cyclic ADP-ribose hydrolase 1 OS=Homo sapiens OX=9606 GN=CD38 PE=1 SV=2	CD38	4.675	0.00409034	Up	31	10	35	10	10	34.3	cytoplasm	K01242	CD38; ADP-ribosyl cyclase 1 [EC:3.2.2.6 2.4.99.20]	hsa04972 Pancreatic secretion; hsa04921 Oxytocin signaling pathway; hsa04020 Calcium signaling pathway; hsa04640 Hematopoietic cell lineage; hsa00760 Nicotinate and nicotinamide metabolism; hsa04970 Salivary secretion; hsa01100 Metabolic pathways	GO:0000003 reproduction; GO:0001101 response to acid chemical; GO:0001558 regulation of cell growth; GO:0001666 response to hypoxia; GO:0002253 activation of immune response; GO:0002376 immune system process; GO:0002429 immune response-activating cell surface receptor signaling pathway; GO:0002682 regulation of immune system process; GO:0002684 positive regulation of immune system process; GO:000…	GO:0005622 intracellular; GO:0005623 cell; GO:0005634 nucleus; GO:0005737 cytoplasm; GO:0005783 endoplasmic reticulum; GO:0005789 endoplasmic reticulum membrane; GO:0005886 plasma membrane; GO:0009986 cell surface; GO:0012505 endomembrane system; GO:0012506 vesicle membrane; GO:0016020 membrane; GO:0016323 basolateral plasma membrane; GO:0030141 secretory granule; GO:0030659 cytoplasmic vesicle m…	GO:0003824 catalytic activity; GO:0003953 NAD+ nucleosidase activity; GO:0005488 binding; GO:0005515 protein binding; GO:0016787 hydrolase activity; GO:0016798 hydrolase activity, acting on glycosyl bonds; GO:0016799 hydrolase activity, hydrolyzing N-glycosyl compounds; GO:0016829 lyase activity; GO:0016849 phosphorus-oxygen lyase activity; GO:0042802 identical protein binding;	PF02267	ADP-ribosyl cyclase	–	–	–
Q86YS7	C2 domain-containing protein 5 OS=Homo sapiens OX=9606 GN=C2CD5 PE=1 SV=1	C2CD5	0.42	0.0345189	Down	2	2	10	2	2	110.4	nucleus	–	–	–	GO:0006810 transport; GO:0006886 intracellular protein transport; GO:0006906 vesicle fusion; GO:0006996 organelle organization; GO:0007154 cell communication; GO:0007165 signal transduction; GO:0007166 cell surface receptor signaling pathway; GO:0007167 enzyme linked receptor protein signaling pathway; GO:0007169 transmembrane receptor protein tyrosine kinase signaling pathway; GO:0008104 protein…	GO:0001726 ruffle; GO:0005622 intracellular; GO:0005623 cell; GO:0005737 cytoplasm; GO:0005815 microtubule organizing center; GO:0005829 cytosol; GO:0005856 cytoskeleton; GO:0005886 plasma membrane; GO:0005938 cell cortex; GO:0012506 vesicle membrane; GO:0015630 microtubule cytoskeleton; GO:0016020 membrane; GO:0030659 cytoplasmic vesicle membrane; GO:0031090 organelle membrane; GO:0031252 cell l…	GO:0005488 binding; GO:0005509 calcium ion binding; GO:0005543 phospholipid binding; GO:0005544 calcium-dependent phospholipid binding; GO:0008289 lipid binding; GO:0043167 ion binding; GO:0043168 anion binding; GO:0043169 cation binding; GO:0046872 metal ion binding;	PF00168	C2 domain	U	KOG1031	Predicted Ca2+-dependent phospholipid-binding protein
Q8NCA5	Protein FAM98A OS=Homo sapiens OX=9606 GN=FAM98A PE=1 SV=2	FAM98A	1.995	0.0175481	Up	19	7	77	5	5	55.2	cytoplasm,nucleus	–	–	–	GO:0006464 cellular protein modification process; GO:0006479 protein methylation; GO:0006807 nitrogen compound metabolic process; GO:0008152 metabolic process; GO:0008213 protein alkylation; GO:0008284 positive regulation of cell population proliferation; GO:0009893 positive regulation of metabolic process; GO:0009987 cellular process; GO:0010468 regulation of gene expression; GO:0010604 positive…	GO:0005622 intracellular; GO:0005623 cell; GO:0032991 protein-containing complex; GO:0072669 tRNA-splicing ligase complex;	GO:0003824 catalytic activity; GO:0008168 methyltransferase activity; GO:0008276 protein methyltransferase activity; GO:0016740 transferase activity; GO:0016741 transferase activity, transferring one-carbon groups; GO:0140096 catalytic activity, acting on a protein;	–	–	S	KOG3973	Uncharacterized conserved glycine-rich protein
Q9NP55	BPI fold-containing family A member 1 OS=Homo sapiens OX=9606 GN=BPIFA1 PE=1 SV=1	BPIFA1	0.137	0.00969964	Down	34	6	41	6	6	26.7	mitochondria	–	–	–	GO:0002028 regulation of sodium ion transport; GO:0002251 organ or tissue specific immune response; GO:0002252 immune effector process; GO:0002376 immune system process; GO:0002385 mucosal immune response; GO:0002386 immune response in mucosal-associated lymphoid tissue; GO:0002387 immune response in gut-associated lymphoid tissue; GO:0002395 immune response in nasopharyngeal-associated lymphoid …	GO:0005576 extracellular region; GO:0005615 extracellular space; GO:0005623 cell; GO:0005902 microvillus; GO:0042995 cell projection; GO:0098858 actin-based cell projection; GO:0120025 plasma membrane bounded cell projection;	–	–	–	–	–	–
Q5VST6	Alpha/beta hydrolase domain-containing protein 17B OS=Homo sapiens OX=9606 GN=ABHD17B PE=1 SV=1	ABHD17B	2.124	0.0389736	Up	18	3	4	3	3	32.2	extracellular	K01076	–	–	–	–	–	–	–	S	KOG1552	Predicted alpha/beta hydrolase
Q8TDL5	BPI fold-containing family B member 1 OS=Homo sapiens OX=9606 GN=BPIFB1 PE=1 SV=1	BPIFB1	0.274	0.0496136	Down	52	18	274	18	18	52.4	extracellular	–	–	–	GO:0002227 innate immune response in mucosa; GO:0002251 organ or tissue specific immune response; GO:0002376 immune system process; GO:0002385 mucosal immune response; GO:0002682 regulation of immune system process; GO:0002683 negative regulation of immune system process; GO:0006950 response to stress; GO:0006952 defense response; GO:0006955 immune response; GO:0006959 humoral immune response; GO…	GO:0005576 extracellular region;	–	PF02886	LBP / BPI / CETP family, C-terminal domain	V	KOG4160	BPI/LBP/CETP family protein
Q9C005	Protein dpy-30 homolog OS=Homo sapiens OX=9606 GN=DPY30 PE=1 SV=1	DPY30	1.739	0.0424907	Up	59	3	64	3	3	11.2	cytoplasm	K14965	–	–	GO:0006325 chromatin organization; GO:0006342 chromatin silencing; GO:0006348 chromatin silencing at telomere; GO:0006355 regulation of transcription, DNA-templated; GO:0006464 cellular protein modification process; GO:0006479 protein methylation; GO:0006807 nitrogen compound metabolic process; GO:0006810 transport; GO:0006996 organelle organization; GO:0008152 metabolic process; GO:0008213 prote…	GO:0005622 intracellular; GO:0005623 cell; GO:0005634 nucleus; GO:0005654 nucleoplasm; GO:0005737 cytoplasm; GO:0005794 Golgi apparatus; GO:0005802 trans-Golgi network; GO:0012505 endomembrane system; GO:0031974 membrane-enclosed lumen; GO:0031981 nuclear lumen; GO:0031984 organelle subcompartment; GO:0032991 protein-containing complex; GO:0034708 methyltransferase complex; GO:0035097 histone met…	GO:0005488 binding; GO:0005515 protein binding; GO:0042802 identical protein binding; GO:0042803 protein homodimerization activity; GO:0046983 protein dimerization activity;	–	–	K	KOG4109	Histone H3 (Lys4) methyltransferase complex, subunit CPS25/DPY-30
P19525	Interferon-induced, double-stranded RNA-activated protein kinase OS=Homo sapiens OX=9606 GN=EIF2AK2 PE=1 SV=2	EIF2AK2	1.818	0.0294832	Up	15	8	48	8	8	62.1	cytoplasm	K16195	EIF2AK2; eukaryotic translation initiation factor 2-alpha kinase 2 [EC:2.7.11.1]	hsa05160 Hepatitis C; hsa05162 Measles; hsa05203 Viral carcinogenesis; hsa05164 Influenza A; hsa05169 Epstein-Barr virus infection; hsa05010 Alzheimer disease; hsa05168 Herpes simplex virus 1 infection; hsa05165 Human papillomavirus infection; hsa05167 Kaposi sarcoma-associated herpesvirus infection; hsa04217 Necroptosis; hsa05171 Coronavirus disease - COVID-19; hsa04141 Protein processing in end…	GO:0000186 activation of MAPKK activity; GO:0001817 regulation of cytokine production; GO:0001819 positive regulation of cytokine production; GO:0001932 regulation of protein phosphorylation; GO:0001934 positive regulation of protein phosphorylation; GO:0002237 response to molecule of bacterial origin; GO:0002682 regulation of immune system process; GO:0006355 regulation of transcription, DNA-tem…	GO:0005622 intracellular; GO:0005623 cell; GO:0005634 nucleus; GO:0005737 cytoplasm; GO:0005829 cytosol; GO:0005840 ribosome; GO:0032991 protein-containing complex; GO:0043226 organelle; GO:0043227 membrane-bounded organelle; GO:0043228 non-membrane-bounded organelle; GO:0043229 intracellular organelle; GO:0043231 intracellular membrane-bounded organelle; GO:0043232 intracellular non-membrane-bou…	GO:0003676 nucleic acid binding; GO:0003723 RNA binding; GO:0003725 double-stranded RNA binding; GO:0003824 catalytic activity; GO:0004672 protein kinase activity; GO:0004674 protein serine/threonine kinase activity; GO:0004694 eukaryotic translation initiation factor 2alpha kinase activity; GO:0005488 binding; GO:0005515 protein binding; GO:0016301 kinase activity; GO:0016740 transferase activit…	PF00035; PF00069	Double-stranded RNA binding motif; Protein kinase domain	J	KOG1033	eIF-2alpha kinase PEK/EIF2AK3
Q13085	Acetyl-CoA carboxylase 1 OS=Homo sapiens OX=9606 GN=ACACA PE=1 SV=2	ACACA	1.871	0.0143281	Up	13	23	69	23	23	265.4	cytoplasm	K11262	ACACA; acetyl-CoA carboxylase / biotin carboxylase 1 [EC:6.4.1.2 6.3.4.14 2.1.3.15]	hsa00061 Fatty acid biosynthesis; hsa01212 Fatty acid metabolism; hsa04922 Glucagon signaling pathway; hsa00620 Pyruvate metabolism; hsa00640 Propanoate metabolism; hsa04910 Insulin signaling pathway; hsa01100 Metabolic pathways; hsa04152 AMPK signaling pathway	GO:0001101 response to acid chemical; GO:0001894 tissue homeostasis; GO:0006082 organic acid metabolic process; GO:0006084 acetyl-CoA metabolic process; GO:0006139 nucleobase-containing compound metabolic process; GO:0006163 purine nucleotide metabolic process; GO:0006164 purine nucleotide biosynthetic process; GO:0006629 lipid metabolic process; GO:0006631 fatty acid metabolic process; GO:000663…	GO:0001650 fibrillar center; GO:0005622 intracellular; GO:0005623 cell; GO:0005634 nucleus; GO:0005730 nucleolus; GO:0005737 cytoplasm; GO:0005829 cytosol; GO:0005856 cytoskeleton; GO:0015629 actin cytoskeleton; GO:0031974 membrane-enclosed lumen; GO:0031981 nuclear lumen; GO:0043226 organelle; GO:0043227 membrane-bounded organelle; GO:0043228 non-membrane-bounded organelle; GO:0043229 intracellu…	GO:0000166 nucleotide binding; GO:0003824 catalytic activity; GO:0003989 acetyl-CoA carboxylase activity; GO:0005488 binding; GO:0005515 protein binding; GO:0005524 ATP binding; GO:0008144 drug binding; GO:0009374 biotin binding; GO:0016421 CoA carboxylase activity; GO:0016874 ligase activity; GO:0016885 ligase activity, forming carbon-carbon bonds; GO:0017076 purine nucleotide binding; GO:001984…	PF00289; PF02786; PF02785; PF00364	Carbamoyl-phosphate synthase L chain, N-terminal domain; Carbamoyl-phosphate synthase L chain, ATP binding domain; Biotin carboxylase C-terminal domain; Biotin-requiring enzyme	F	KOG0368	Acetyl-CoA carboxylase
Q9P2I0	Cleavage and polyadenylation specificity factor subunit 2 OS=Homo sapiens OX=9606 GN=CPSF2 PE=1 SV=2	CPSF2	0.522	0.0172071	Down	8	4	7	4	4	88.4	cytoplasm	K14402	CPSF2; cleavage and polyadenylation specificity factor subunit 2	hsa03015 mRNA surveillance pathway	GO:0000375 RNA splicing, via transesterification reactions; GO:0000377 RNA splicing, via transesterification reactions with bulged adenosine as nucleophile; GO:0000398 mRNA splicing, via spliceosome; GO:0006139 nucleobase-containing compound metabolic process; GO:0006351 transcription, DNA-templated; GO:0006353 DNA-templated transcription, termination; GO:0006366 transcription by RNA polymerase I…	GO:0005622 intracellular; GO:0005623 cell; GO:0005634 nucleus; GO:0005654 nucleoplasm; GO:0005847 mRNA cleavage and polyadenylation specificity factor complex; GO:0005849 mRNA cleavage factor complex; GO:0031974 membrane-enclosed lumen; GO:0031981 nuclear lumen; GO:0032991 protein-containing complex; GO:0043226 organelle; GO:0043227 membrane-bounded organelle; GO:0043229 intracellular organelle; …	–	PF10996	Beta-Casp domain	A	KOG1135	mRNA cleavage and polyadenylation factor II complex, subunit CFT2 (CPSF subunit)
P07311	Acylphosphatase-1 OS=Homo sapiens OX=9606 GN=ACYP1 PE=1 SV=2	ACYP1	1.55	0.0215555	Up	52	5	122	5	5	11.3	cytoplasm	K01512	acyP; acylphosphatase [EC:3.6.1.7]	hsa00620 Pyruvate metabolism; hsa01100 Metabolic pathways	GO:0006793 phosphorus metabolic process; GO:0006796 phosphate-containing compound metabolic process; GO:0008152 metabolic process; GO:0009987 cellular process; GO:0044237 cellular metabolic process;	–	GO:0003824 catalytic activity; GO:0003998 acylphosphatase activity; GO:0016787 hydrolase activity; GO:0016817 hydrolase activity, acting on acid anhydrides; GO:0016818 hydrolase activity, acting on acid anhydrides, in phosphorus-containing anhydrides;	PF00708	Acylphosphatase	C	KOG3360	Acylphosphatase
A0A0J9YXX1	Immunoglobulin heavy variable 5-10-1 OS=Homo sapiens OX=9606 GN=IGHV5-10-1 PE=3 SV=1	IGHV5-10-1	0.422	0.0273485	Down	47	4	83	2	4	12.8	extracellular	–	–	–	–	–	–	PF07686	Immunoglobulin V-set domain	–	–	–
Q8ND94	LRRN4 C-terminal-like protein OS=Homo sapiens OX=9606 GN=LRRN4CL PE=2 SV=1	LRRN4CL	1.57	0.0293206	Up	21	3	43	3	3	25.2	extracellular	–	–	–	–	–	–	–	–	–	–	–
O94923	D-glucuronyl C5-epimerase OS=Homo sapiens OX=9606 GN=GLCE PE=1 SV=3	GLCE	2.741	0.0080306	Up	4	2	2	2	2	70.1	Golgi apparatus	K01793	GLCE; heparosan-N-sulfate-glucuronate 5-epimerase [EC:5.1.3.17]	hsa00534 Glycosaminoglycan biosynthesis - heparan sulfate / heparin; hsa01100 Metabolic pathways	GO:0006022 aminoglycan metabolic process; GO:0006023 aminoglycan biosynthetic process; GO:0006024 glycosaminoglycan biosynthetic process; GO:0006029 proteoglycan metabolic process; GO:0006082 organic acid metabolic process; GO:0006790 sulfur compound metabolic process; GO:0006807 nitrogen compound metabolic process; GO:0008152 metabolic process; GO:0009058 biosynthetic process; GO:0009059 macromo…	GO:0000139 Golgi membrane; GO:0005622 intracellular; GO:0005623 cell; GO:0005737 cytoplasm; GO:0005794 Golgi apparatus; GO:0012505 endomembrane system; GO:0016020 membrane; GO:0031090 organelle membrane; GO:0031984 organelle subcompartment; GO:0043226 organelle; GO:0043227 membrane-bounded organelle; GO:0043229 intracellular organelle; GO:0043231 intracellular membrane-bounded organelle; GO:00985…	GO:0003824 catalytic activity; GO:0016853 isomerase activity; GO:0016854 racemase and epimerase activity; GO:0016857 racemase and epimerase activity, acting on carbohydrates and derivatives; GO:0047464 heparosan-N-sulfate-glucuronate 5-epimerase activity; GO:0050379 UDP-glucuronate 5'-epimerase activity;	–	–	G	KOG3760	Heparan sulfate-glucuronic acid C5-epimerase
Q13619	Cullin-4A OS=Homo sapiens OX=9606 GN=CUL4A PE=1 SV=3	CUL4A	0.393	0.024292	Down	30	19	156	13	13	87.6	cytoplasm	K10609	CUL4; cullin 4	hsa05170 Human immunodeficiency virus 1 infection; hsa03420 Nucleotide excision repair; hsa04120 Ubiquitin mediated proteolysis	GO:0000082 G1/S transition of mitotic cell cycle; GO:0000278 mitotic cell cycle; GO:0000715 nucleotide-excision repair, DNA damage recognition; GO:0001701 in utero embryonic development; GO:0002376 immune system process; GO:0002520 immune system development; GO:0002682 regulation of immune system process; GO:0002683 negative regulation of immune system process; GO:0002761 regulation of myeloid le…	GO:0000151 ubiquitin ligase complex; GO:0005622 intracellular; GO:0005623 cell; GO:0005634 nucleus; GO:0005654 nucleoplasm; GO:0031461 cullin-RING ubiquitin ligase complex; GO:0031464 Cul4A-RING E3 ubiquitin ligase complex; GO:0031974 membrane-enclosed lumen; GO:0031981 nuclear lumen; GO:0032991 protein-containing complex; GO:0043226 organelle; GO:0043227 membrane-bounded organelle; GO:0043229 in…	GO:0005488 binding; GO:0005515 protein binding; GO:0019899 enzyme binding; GO:0031625 ubiquitin protein ligase binding; GO:0044389 ubiquitin-like protein ligase binding;	PF10557	Cullin protein neddylation domain	L	KOG2167	Cullins
Q9UBG3	Cornulin OS=Homo sapiens OX=9606 GN=CRNN PE=1 SV=1	CRNN	0.299	0.0471218	Down	76	33	309	33	33	53.5	nucleus	K23850	–	–	GO:0006950 response to stress; GO:0007155 cell adhesion; GO:0009266 response to temperature stimulus; GO:0009408 response to heat; GO:0009628 response to abiotic stimulus; GO:0022610 biological adhesion; GO:0050896 response to stimulus; GO:0098609 cell-cell adhesion;	GO:0005622 intracellular; GO:0005623 cell; GO:0005737 cytoplasm; GO:0016020 membrane;	GO:0005488 binding; GO:0005509 calcium ion binding; GO:0043167 ion binding; GO:0043169 cation binding; GO:0046872 metal ion binding;	PF01023	S-100/ICaBP type calcium binding domain	–	–	–
Q9NUB1	Acetyl-coenzyme A synthetase 2-like, mitochondrial OS=Homo sapiens OX=9606 GN=ACSS1 PE=1 SV=2	ACSS1	0.62	0.0449049	Down	18	10	55	10	10	74.8	mitochondria	K01895	ACSS1_2; acetyl-CoA synthetase [EC:6.2.1.1]	hsa00620 Pyruvate metabolism; hsa00640 Propanoate metabolism; hsa00010 Glycolysis / Gluconeogenesis; hsa01200 Carbon metabolism; hsa00630 Glyoxylate and dicarboxylate metabolism; hsa01100 Metabolic pathways	GO:0006066 alcohol metabolic process; GO:0006067 ethanol metabolic process; GO:0006069 ethanol oxidation; GO:0006082 organic acid metabolic process; GO:0006083 acetate metabolic process; GO:0006084 acetyl-CoA metabolic process; GO:0006085 acetyl-CoA biosynthetic process; GO:0006091 generation of precursor metabolites and energy; GO:0006139 nucleobase-containing compound metabolic process; GO:0006…	GO:0005622 intracellular; GO:0005623 cell; GO:0005737 cytoplasm; GO:0005739 mitochondrion; GO:0005759 mitochondrial matrix; GO:0031974 membrane-enclosed lumen; GO:0043226 organelle; GO:0043227 membrane-bounded organelle; GO:0043229 intracellular organelle; GO:0043231 intracellular membrane-bounded organelle; GO:0043233 organelle lumen; GO:0070013 intracellular organelle lumen;	GO:0003824 catalytic activity; GO:0003987 acetate-CoA ligase activity; GO:0016405 CoA-ligase activity; GO:0016874 ligase activity; GO:0016877 ligase activity, forming carbon-sulfur bonds; GO:0016878 acid-thiol ligase activity;	PF13193	Domain of unknown function (DUF4009)	F	KOG1175	Acyl-CoA synthetase
Q9H0F7	ADP-ribosylation factor-like protein 6 OS=Homo sapiens OX=9606 GN=ARL6 PE=1 SV=1	ARL6	1.532	0.0327837	Up	15	2	4	2	2	21.1	cytoplasm	K07951	–	–	GO:0001654 eye development; GO:0003407 neural retina development; GO:0006464 cellular protein modification process; GO:0006471 protein ADP-ribosylation; GO:0006605 protein targeting; GO:0006612 protein targeting to membrane; GO:0006807 nitrogen compound metabolic process; GO:0006810 transport; GO:0006886 intracellular protein transport; GO:0006996 organelle organization; GO:0007154 cell communica…	GO:0005622 intracellular; GO:0005623 cell; GO:0005737 cytoplasm; GO:0005829 cytosol; GO:0005856 cytoskeleton; GO:0005874 microtubule; GO:0005879 axonemal microtubule; GO:0005881 cytoplasmic microtubule; GO:0005886 plasma membrane; GO:0005929 cilium; GO:0005930 axoneme; GO:0015630 microtubule cytoskeleton; GO:0016020 membrane; GO:0030117 membrane coat; GO:0031090 organelle membrane; GO:0031253 cel…	GO:0000166 nucleotide binding; GO:0001882 nucleoside binding; GO:0001883 purine nucleoside binding; GO:0005488 binding; GO:0005525 GTP binding; GO:0005543 phospholipid binding; GO:0008289 lipid binding; GO:0017076 purine nucleotide binding; GO:0019001 guanyl nucleotide binding; GO:0032549 ribonucleoside binding; GO:0032550 purine ribonucleoside binding; GO:0032553 ribonucleotide binding; GO:00325…	PF00025	ADP-ribosylation factor family	U	KOG0070	GTP-binding ADP-ribosylation factor Arf1
Q8TDN6	Ribosome biogenesis protein BRX1 homolog OS=Homo sapiens OX=9606 GN=BRIX1 PE=1 SV=2	BRIX1	0.219	0.00296745	Down	22	5	28	5	5	41.4	nucleus	K14820	–	–	GO:0000027 ribosomal large subunit assembly; GO:0006996 organelle organization; GO:0009987 cellular process; GO:0016043 cellular component organization; GO:0022607 cellular component assembly; GO:0022613 ribonucleoprotein complex biogenesis; GO:0022618 ribonucleoprotein complex assembly; GO:0034622 cellular protein-containing complex assembly; GO:0042254 ribosome biogenesis; GO:0042255 ribosome a…	GO:0005622 intracellular; GO:0005623 cell; GO:0005634 nucleus; GO:0005730 nucleolus; GO:0031974 membrane-enclosed lumen; GO:0031981 nuclear lumen; GO:0043226 organelle; GO:0043227 membrane-bounded organelle; GO:0043228 non-membrane-bounded organelle; GO:0043229 intracellular organelle; GO:0043231 intracellular membrane-bounded organelle; GO:0043232 intracellular non-membrane-bounded organelle; GO…	GO:0003676 nucleic acid binding; GO:0003723 RNA binding; GO:0005488 binding; GO:0097159 organic cyclic compound binding; GO:1901363 heterocyclic compound binding;	PF04427	Brix domain	J	KOG2971	RNA-binding protein required for biogenesis of the ribosomal 60S subunit
Q9NUQ8	ATP-binding cassette sub-family F member 3 OS=Homo sapiens OX=9606 GN=ABCF3 PE=1 SV=2	ABCF3	0.31	0.00145477	Down	14	7	21	7	7	79.7	cytoplasm	K06158	–	–	–	–	–	PF00005; PF12848	ABC transporter; ABC transporter	EJ	KOG0062	ATPase component of ABC transporters with duplicated ATPase domains/Translation elongation factor EF-3b
O15523	ATP-dependent RNA helicase DDX3Y OS=Homo sapiens OX=9606 GN=DDX3Y PE=1 SV=2	DDX3Y	0.535	0.0309907	Down	40	22	331	2	2	73.1	nucleus	K17642	–	–	GO:0006139 nucleobase-containing compound metabolic process; GO:0006412 translation; GO:0006413 translational initiation; GO:0006518 peptide metabolic process; GO:0006725 cellular aromatic compound metabolic process; GO:0006807 nitrogen compound metabolic process; GO:0007059 chromosome segregation; GO:0008152 metabolic process; GO:0009058 biosynthetic process; GO:0009059 macromolecule biosyntheti…	GO:0005622 intracellular; GO:0005623 cell; GO:0005634 nucleus; GO:0005730 nucleolus; GO:0005737 cytoplasm; GO:0031974 membrane-enclosed lumen; GO:0031981 nuclear lumen; GO:0032991 protein-containing complex; GO:0035770 ribonucleoprotein granule; GO:0036464 cytoplasmic ribonucleoprotein granule; GO:0043226 organelle; GO:0043227 membrane-bounded organelle; GO:0043228 non-membrane-bounded organelle;…	GO:0003724 RNA helicase activity; GO:0003824 catalytic activity; GO:0004386 helicase activity; GO:0008186 RNA-dependent ATPase activity; GO:0016462 pyrophosphatase activity; GO:0016787 hydrolase activity; GO:0016817 hydrolase activity, acting on acid anhydrides; GO:0016818 hydrolase activity, acting on acid anhydrides, in phosphorus-containing anhydrides; GO:0016887 ATPase activity; GO:0017111 nu…	PF00270	DEAD/DEAH box helicase	L	KOG0335	ATP-dependent RNA helicase
Q9BZZ5	Apoptosis inhibitor 5 OS=Homo sapiens OX=9606 GN=API5 PE=1 SV=3	API5	0.536	0.0166135	Down	31	13	88	13	13	59	cytoplasm	–	–	–	GO:0010941 regulation of cell death; GO:0042981 regulation of apoptotic process; GO:0043066 negative regulation of apoptotic process; GO:0043067 regulation of programmed cell death; GO:0043069 negative regulation of programmed cell death; GO:0048519 negative regulation of biological process; GO:0048523 negative regulation of cellular process; GO:0050789 regulation of biological process; GO:005079…	GO:0005622 intracellular; GO:0005623 cell; GO:0005634 nucleus; GO:0005654 nucleoplasm; GO:0005681 spliceosomal complex; GO:0005737 cytoplasm; GO:0016604 nuclear body; GO:0016607 nuclear speck; GO:0031974 membrane-enclosed lumen; GO:0031981 nuclear lumen; GO:0032991 protein-containing complex; GO:0043226 organelle; GO:0043227 membrane-bounded organelle; GO:0043229 intracellular organelle; GO:00432…	GO:0005488 binding; GO:0005515 protein binding; GO:0017134 fibroblast growth factor binding; GO:0019838 growth factor binding;	–	–	T	KOG2213	Apoptosis inhibitor 5/fibroblast growth factor 2-interacting factor 2, and related proteins
Q9BRK5	45 kDa calcium-binding protein OS=Homo sapiens OX=9606 GN=SDF4 PE=1 SV=1	SDF4	1.6	0.0133495	Up	16	5	21	5	5	41.8	extracellular	K19934	–	–	GO:0006810 transport; GO:0006887 exocytosis; GO:0007275 multicellular organism development; GO:0007399 nervous system development; GO:0007417 central nervous system development; GO:0007420 brain development; GO:0009314 response to radiation; GO:0009411 response to UV; GO:0009416 response to light stimulus; GO:0009628 response to abiotic stimulus; GO:0009636 response to toxic substance; GO:0009650…	GO:0005622 intracellular; GO:0005623 cell; GO:0005737 cytoplasm; GO:0005768 endosome; GO:0005770 late endosome; GO:0005794 Golgi apparatus; GO:0005796 Golgi lumen; GO:0012505 endomembrane system; GO:0031410 cytoplasmic vesicle; GO:0031974 membrane-enclosed lumen; GO:0031982 vesicle; GO:0032059 bleb; GO:0042995 cell projection; GO:0043226 organelle; GO:0043227 membrane-bounded organelle; GO:004322…	GO:0005488 binding; GO:0005509 calcium ion binding; GO:0005515 protein binding; GO:0042802 identical protein binding; GO:0043167 ion binding; GO:0043169 cation binding; GO:0046872 metal ion binding;	PF13499; PF13202	EF-hand domain pair; EF hand	T	KOG4251	Calcium binding protein
Q6P179	Endoplasmic reticulum aminopeptidase 2 OS=Homo sapiens OX=9606 GN=ERAP2 PE=1 SV=2	ERAP2	1.578	0.0385803	Up	21	18	131	18	18	110.4	mitochondria	K13723	–	–	GO:0002376 immune system process; GO:0002474 antigen processing and presentation of peptide antigen via MHC class I; GO:0002483 antigen processing and presentation of endogenous peptide antigen; GO:0003008 system process; GO:0003013 circulatory system process; GO:0006508 proteolysis; GO:0006518 peptide metabolic process; GO:0006807 nitrogen compound metabolic process; GO:0007154 cell communicatio…	GO:0005622 intracellular; GO:0005623 cell; GO:0005737 cytoplasm; GO:0005783 endoplasmic reticulum; GO:0005788 endoplasmic reticulum lumen; GO:0005886 plasma membrane; GO:0012505 endomembrane system; GO:0016020 membrane; GO:0031974 membrane-enclosed lumen; GO:0043226 organelle; GO:0043227 membrane-bounded organelle; GO:0043229 intracellular organelle; GO:0043231 intracellular membrane-bounded orga…	GO:0003824 catalytic activity; GO:0004175 endopeptidase activity; GO:0004177 aminopeptidase activity; GO:0005488 binding; GO:0008233 peptidase activity; GO:0008235 metalloexopeptidase activity; GO:0008237 metallopeptidase activity; GO:0008238 exopeptidase activity; GO:0008270 zinc ion binding; GO:0016787 hydrolase activity; GO:0033218 amide binding; GO:0042277 peptide binding; GO:0043167 ion bind…	PF01433; PF11838	Peptidase family M1; Domain of unknown function (DUF3358)	O	KOG1046	Puromycin-sensitive aminopeptidase and related aminopeptidases
O14908	PDZ domain-containing protein GIPC1 OS=Homo sapiens OX=9606 GN=GIPC1 PE=1 SV=2	GIPC1	0.645	0.00144899	Down	41	11	47	9	11	36	nucleus	K20056	–	–	GO:0001667 ameboidal-type cell migration; GO:0006605 protein targeting; GO:0006810 transport; GO:0006811 ion transport; GO:0006820 anion transport; GO:0006835 dicarboxylic acid transport; GO:0006865 amino acid transport; GO:0006886 intracellular protein transport; GO:0006928 movement of cell or subcellular component; GO:0007154 cell communication; GO:0007165 signal transduction; GO:0007186 G prot…	GO:0005622 intracellular; GO:0005623 cell; GO:0005737 cytoplasm; GO:0005829 cytosol; GO:0005903 brush border; GO:0005938 cell cortex; GO:0008021 synaptic vesicle; GO:0012505 endomembrane system; GO:0012506 vesicle membrane; GO:0016020 membrane; GO:0030133 transport vesicle; GO:0030139 endocytic vesicle; GO:0030425 dendrite; GO:0031090 organelle membrane; GO:0031410 cytoplasmic vesicle; GO:0031982…	GO:0003779 actin binding; GO:0005096 GTPase activator activity; GO:0005102 signaling receptor binding; GO:0005488 binding; GO:0005515 protein binding; GO:0008047 enzyme activator activity; GO:0008092 cytoskeletal protein binding; GO:0017022 myosin binding; GO:0019904 protein domain specific binding; GO:0030165 PDZ domain binding; GO:0030234 enzyme regulator activity; GO:0030695 GTPase regulator a…	PF00595	PDZ domain (Also known as DHR or GLGF)	TU	KOG3938	RGS-GAIP interacting protein GIPC, contains PDZ domain
P10321	HLA class I histocompatibility antigen, C alpha chain OS=Homo sapiens OX=9606 GN=HLA-C PE=1 SV=3	HLA-C	1.625	0.0160764	Up	40	12	165	6	10	40.6	extracellular	K06751	MHC1; MHC class I antigen	hsa05170 Human immunodeficiency virus 1 infection; hsa05203 Viral carcinogenesis; hsa04650 Natural killer cell mediated cytotoxicity; hsa05166 Human T-cell leukemia virus 1 infection; hsa05169 Epstein-Barr virus infection; hsa05330 Allograft rejection; hsa05332 Graft-versus-host disease; hsa05416 Viral myocarditis; hsa05168 Herpes simplex virus 1 infection; hsa05165 Human papillomavirus infection…	GO:0001775 cell activation; GO:0001817 regulation of cytokine production; GO:0001910 regulation of leukocyte mediated cytotoxicity; GO:0001911 negative regulation of leukocyte mediated cytotoxicity; GO:0001912 positive regulation of leukocyte mediated cytotoxicity; GO:0001914 regulation of T cell mediated cytotoxicity; GO:0001916 positive regulation of T cell mediated cytotoxicity; GO:0002252 imm…	GO:0000139 Golgi membrane; GO:0005576 extracellular region; GO:0005622 intracellular; GO:0005623 cell; GO:0005737 cytoplasm; GO:0005768 endosome; GO:0005769 early endosome; GO:0005783 endoplasmic reticulum; GO:0005789 endoplasmic reticulum membrane; GO:0005794 Golgi apparatus; GO:0005798 Golgi-associated vesicle; GO:0005886 plasma membrane; GO:0005887 integral component of plasma membrane; GO:000…	GO:0003823 antigen binding; GO:0005102 signaling receptor binding; GO:0005488 binding; GO:0005515 protein binding; GO:0033218 amide binding; GO:0042277 peptide binding; GO:0042605 peptide antigen binding; GO:0046977 TAP binding; GO:0051087 chaperone binding;	PF00129; PF07654	Class I Histocompatibility antigen, domains alpha 1 and 2; Immunoglobulin C1-set domain	–	–	–
Q9Y2H6	Fibronectin type-III domain-containing protein 3A OS=Homo sapiens OX=9606 GN=FNDC3A PE=1 SV=4	FNDC3A	1.926	0.0468029	Up	7	7	14	7	7	131.8	endoplasmic reticulum	K24485	–	–	GO:0000003 reproduction; GO:0002064 epithelial cell development; GO:0003006 developmental process involved in reproduction; GO:0007155 cell adhesion; GO:0007275 multicellular organism development; GO:0007276 gamete generation; GO:0007281 germ cell development; GO:0007283 spermatogenesis; GO:0007286 spermatid development; GO:0007548 sex differentiation; GO:0008406 gonad development; GO:0008584 mal…	GO:0001669 acrosomal vesicle; GO:0005622 intracellular; GO:0005623 cell; GO:0005737 cytoplasm; GO:0005794 Golgi apparatus; GO:0005829 cytosol; GO:0012505 endomembrane system; GO:0012506 vesicle membrane; GO:0016020 membrane; GO:0030141 secretory granule; GO:0031090 organelle membrane; GO:0031410 cytoplasmic vesicle; GO:0031982 vesicle; GO:0043226 organelle; GO:0043227 membrane-bounded organelle; …	–	PF00041	Fibronectin type III domain	–	–	–
P31025	Lipocalin-1 OS=Homo sapiens OX=9606 GN=LCN1 PE=1 SV=1	LCN1	0.027	0.0424336	Down	31	5	18	5	5	19.2	extracellular	–	–	–	GO:0006508 proteolysis; GO:0006807 nitrogen compound metabolic process; GO:0006810 transport; GO:0006811 ion transport; GO:0006820 anion transport; GO:0006869 lipid transport; GO:0008152 metabolic process; GO:0009892 negative regulation of metabolic process; GO:0010466 negative regulation of peptidase activity; GO:0010605 negative regulation of macromolecule metabolic process; GO:0010876 lipid lo…	GO:0005576 extracellular region; GO:0005615 extracellular space;	GO:0004857 enzyme inhibitor activity; GO:0004866 endopeptidase inhibitor activity; GO:0004869 cysteine-type endopeptidase inhibitor activity; GO:0005102 signaling receptor binding; GO:0005488 binding; GO:0005515 protein binding; GO:0008270 zinc ion binding; GO:0030234 enzyme regulator activity; GO:0030414 peptidase inhibitor activity; GO:0031404 chloride ion binding; GO:0043167 ion binding; GO:00…	PF00061	Lipocalin / cytosolic fatty-acid binding protein family	–	–	–
Q5RKV6	Exosome complex component MTR3 OS=Homo sapiens OX=9606 GN=EXOSC6 PE=1 SV=1	EXOSC6	0.578	0.0450978	Down	22	4	20	4	4	28.2	cytoplasm	K12587	MTR3; exosome complex component MTR3	hsa03018 RNA degradation	GO:0000288 nuclear-transcribed mRNA catabolic process, deadenylation-dependent decay; GO:0000291 nuclear-transcribed mRNA catabolic process, exonucleolytic; GO:0000956 nuclear-transcribed mRNA catabolic process; GO:0001775 cell activation; GO:0002200 somatic diversification of immune receptors; GO:0002204 somatic recombination of immunoglobulin genes involved in immune response; GO:0002208 somati…	GO:0000176 nuclear exosome (RNase complex); GO:0000177 cytoplasmic exosome (RNase complex); GO:0000178 exosome (RNase complex); GO:0005622 intracellular; GO:0005623 cell; GO:0005634 nucleus; GO:0005654 nucleoplasm; GO:0005730 nucleolus; GO:0005737 cytoplasm; GO:0005829 cytosol; GO:0031974 membrane-enclosed lumen; GO:0031981 nuclear lumen; GO:0032991 protein-containing complex; GO:0043226 organell…	–	PF01138	3' exoribonuclease family, domain 1	J	KOG1068	Exosomal 3'-5' exoribonuclease complex, subunit Rrp41 and related exoribonucleases
P46020	Phosphorylase b kinase regulatory subunit alpha, skeletal muscle isoform OS=Homo sapiens OX=9606 GN=PHKA1 PE=1 SV=2	PHKA1	3.694	0.00485018	Up	8	6	15	6	6	137.2	nucleus	K07190	PHKA_B; phosphorylase kinase alpha/beta subunit	hsa04922 Glucagon signaling pathway; hsa04020 Calcium signaling pathway; hsa04910 Insulin signaling pathway	GO:0005975 carbohydrate metabolic process; GO:0005976 polysaccharide metabolic process; GO:0005977 glycogen metabolic process; GO:0006073 cellular glucan metabolic process; GO:0006091 generation of precursor metabolites and energy; GO:0006112 energy reserve metabolic process; GO:0006464 cellular protein modification process; GO:0006468 protein phosphorylation; GO:0006629 lipid metabolic process; …	GO:0005622 intracellular; GO:0005623 cell; GO:0005737 cytoplasm; GO:0005829 cytosol; GO:0005964 phosphorylase kinase complex; GO:0032991 protein-containing complex; GO:0061695 transferase complex, transferring phosphorus-containing groups; GO:1902494 catalytic complex; GO:1902554 serine/threonine protein kinase complex; GO:1902911 protein kinase complex; GO:1990234 transferase complex;	GO:0003824 catalytic activity; GO:0004105 choline-phosphate cytidylyltransferase activity; GO:0004672 protein kinase activity; GO:0004674 protein serine/threonine kinase activity; GO:0004683 calmodulin-dependent protein kinase activity; GO:0004689 phosphorylase kinase activity; GO:0016301 kinase activity; GO:0016740 transferase activity; GO:0016772 transferase activity, transferring phosphorus-co…	PF00723	Glycosyl hydrolases family 15	G	KOG3635	Phosphorylase kinase
Q96J02	E3 ubiquitin-protein ligase Itchy homolog OS=Homo sapiens OX=9606 GN=ITCH PE=1 SV=2	ITCH	0.186	0.0110146	Down	11	8	20	7	7	102.7	cytoplasm	K05632	ITCH; E3 ubiquitin-protein ligase Itchy [EC:2.3.2.26]	hsa04932 Non-alcoholic fatty liver disease; hsa04668 TNF signaling pathway; hsa04120 Ubiquitin mediated proteolysis; hsa04144 Endocytosis	GO:0000209 protein polyubiquitination; GO:0001558 regulation of cell growth; GO:0001817 regulation of cytokine production; GO:0001818 negative regulation of cytokine production; GO:0001932 regulation of protein phosphorylation; GO:0001933 negative regulation of protein phosphorylation; GO:0002218 activation of innate immune response; GO:0002221 pattern recognition receptor signaling pathway; GO:0…	GO:0000151 ubiquitin ligase complex; GO:0005622 intracellular; GO:0005623 cell; GO:0005634 nucleus; GO:0005654 nucleoplasm; GO:0005737 cytoplasm; GO:0005829 cytosol; GO:0005886 plasma membrane; GO:0005938 cell cortex; GO:0016020 membrane; GO:0031410 cytoplasmic vesicle; GO:0031974 membrane-enclosed lumen; GO:0031981 nuclear lumen; GO:0031982 vesicle; GO:0032991 protein-containing complex; GO:0043…	GO:0001664 G protein-coupled receptor binding; GO:0003824 catalytic activity; GO:0004842 ubiquitin-protein transferase activity; GO:0005102 signaling receptor binding; GO:0005126 cytokine receptor binding; GO:0005488 binding; GO:0005515 protein binding; GO:0016740 transferase activity; GO:0016874 ligase activity; GO:0019787 ubiquitin-like protein transferase activity; GO:0019899 enzyme binding; G…	PF00168; PF00397; PF00632	C2 domain; WW domain; HECT-domain (ubiquitin-transferase)	O	KOG0940	Ubiquitin protein ligase RSP5/NEDD4
Q86U38	Nucleolar protein 9 OS=Homo sapiens OX=9606 GN=NOP9 PE=1 SV=1	NOP9	3.798	0.011305	Up	10	3	4	3	3	69.4	nucleus	K14790	–	–	–	–	–	–	–	J	KOG2188	Predicted RNA-binding protein, contains Pumilio domains
Q9NQT8	Kinesin-like protein KIF13B OS=Homo sapiens OX=9606 GN=KIF13B PE=1 SV=2	KIF13B	1.604	0.0235505	Up	11	17	84	14	17	202.7	nucleus	K17914	–	–	GO:0001775 cell activation; GO:0002376 immune system process; GO:0006605 protein targeting; GO:0006810 transport; GO:0006886 intracellular protein transport; GO:0006928 movement of cell or subcellular component; GO:0007017 microtubule-based process; GO:0007018 microtubule-based movement; GO:0007154 cell communication; GO:0007165 signal transduction; GO:0007275 multicellular organism development; …	GO:0005622 intracellular; GO:0005623 cell; GO:0005737 cytoplasm; GO:0005856 cytoskeleton; GO:0005871 kinesin complex; GO:0005875 microtubule associated complex; GO:0015630 microtubule cytoskeleton; GO:0030424 axon; GO:0032991 protein-containing complex; GO:0042995 cell projection; GO:0043005 neuron projection; GO:0043226 organelle; GO:0043228 non-membrane-bounded organelle; GO:0043229 intracellul…	GO:0003774 motor activity; GO:0003777 microtubule motor activity; GO:0003824 catalytic activity; GO:0005488 binding; GO:0005515 protein binding; GO:0016462 pyrophosphatase activity; GO:0016787 hydrolase activity; GO:0016817 hydrolase activity, acting on acid anhydrides; GO:0016818 hydrolase activity, acting on acid anhydrides, in phosphorus-containing anhydrides; GO:0016887 ATPase activity; GO:00…	PF00225; PF01302	Kinesin motor domain; CAP-Gly domain	Z	KOG0241	Kinesin-like protein
P80404	4-aminobutyrate aminotransferase, mitochondrial OS=Homo sapiens OX=9606 GN=ABAT PE=1 SV=3	ABAT	0.326	0.0326103	Down	17	5	16	5	5	56.4	mitochondria	K13524	ABAT; 4-aminobutyrate aminotransferase / (S)-3-amino-2-methylpropionate transaminase [EC:2.6.1.19 2.6.1.22]	hsa00640 Propanoate metabolism; hsa00650 Butanoate metabolism; hsa00410 beta-Alanine metabolism; hsa04727 GABAergic synapse; hsa00250 Alanine, aspartate and glutamate metabolism; hsa00280 Valine, leucine and isoleucine degradation; hsa01100 Metabolic pathways	GO:0001505 regulation of neurotransmitter levels; GO:0006082 organic acid metabolic process; GO:0006520 cellular amino acid metabolic process; GO:0006807 nitrogen compound metabolic process; GO:0007610 behavior; GO:0008152 metabolic process; GO:0009056 catabolic process; GO:0009063 cellular amino acid catabolic process; GO:0009410 response to xenobiotic stimulus; GO:0009448 gamma-aminobutyric aci…	GO:0005622 intracellular; GO:0005623 cell; GO:0005737 cytoplasm; GO:0005739 mitochondrion; GO:0005759 mitochondrial matrix; GO:0005829 cytosol; GO:0031974 membrane-enclosed lumen; GO:0032144 4-aminobutyrate transaminase complex; GO:0032991 protein-containing complex; GO:0043226 organelle; GO:0043227 membrane-bounded organelle; GO:0043229 intracellular organelle; GO:0043231 intracellular membrane-…	GO:0003824 catalytic activity; GO:0003867 4-aminobutyrate transaminase activity; GO:0005488 binding; GO:0005515 protein binding; GO:0008144 drug binding; GO:0008483 transaminase activity; GO:0016740 transferase activity; GO:0016769 transferase activity, transferring nitrogenous groups; GO:0019842 vitamin binding; GO:0019899 enzyme binding; GO:0030170 pyridoxal phosphate binding; GO:0032145 succin…	PF00202	Aminotransferase class-III	E	KOG1405	4-aminobutyrate aminotransferase
Q6P1A2	Lysophospholipid acyltransferase 5 OS=Homo sapiens OX=9606 GN=LPCAT3 PE=1 SV=1	LPCAT3	0.428	0.0063178	Down	14	6	43	6	6	56	plasma membrane	K13515	LPCAT3; lysophospholipid acyltransferase 5 [EC:2.3.1.23 2.3.1.-]	hsa04216 Ferroptosis; hsa00564 Glycerophospholipid metabolism	GO:0006575 cellular modified amino acid metabolic process; GO:0006629 lipid metabolic process; GO:0006644 phospholipid metabolic process; GO:0006650 glycerophospholipid metabolic process; GO:0006658 phosphatidylserine metabolic process; GO:0006793 phosphorus metabolic process; GO:0006796 phosphate-containing compound metabolic process; GO:0006807 nitrogen compound metabolic process; GO:0008152 me…	GO:0005622 intracellular; GO:0005623 cell; GO:0005737 cytoplasm; GO:0005783 endoplasmic reticulum; GO:0005789 endoplasmic reticulum membrane; GO:0012505 endomembrane system; GO:0016020 membrane; GO:0031984 organelle subcompartment; GO:0042175 nuclear outer membrane-endoplasmic reticulum membrane network; GO:0043226 organelle; GO:0043227 membrane-bounded organelle; GO:0043229 intracellular organel…	GO:0003824 catalytic activity; GO:0003841 1-acylglycerol-3-phosphate O-acyltransferase activity; GO:0008374 O-acyltransferase activity; GO:0016411 acylglycerol O-acyltransferase activity; GO:0016740 transferase activity; GO:0016746 transferase activity, transferring acyl groups; GO:0016747 transferase activity, transferring acyl groups other than amino-acyl groups; GO:0042171 lysophosphatidic aci…	–	–	I	KOG2705	Predicted membrane protein
Q8N7H5	RNA polymerase II-associated factor 1 homolog OS=Homo sapiens OX=9606 GN=PAF1 PE=1 SV=2	PAF1	0.566	0.0188469	Down	4	2	2	2	2	59.9	nucleus	K15174	–	–	GO:0000122 negative regulation of transcription by RNA polymerase II; GO:0001704 formation of primary germ layer; GO:0001706 endoderm formation; GO:0001711 endodermal cell fate commitment; GO:0002237 response to molecule of bacterial origin; GO:0002682 regulation of immune system process; GO:0002683 negative regulation of immune system process; GO:0006139 nucleobase-containing compound metabolic …	GO:0000428 DNA-directed RNA polymerase complex; GO:0005622 intracellular; GO:0005623 cell; GO:0005634 nucleus; GO:0005654 nucleoplasm; GO:0005737 cytoplasm; GO:0008023 transcription elongation factor complex; GO:0016020 membrane; GO:0016591 RNA polymerase II, holoenzyme; GO:0016593 Cdc73/Paf1 complex; GO:0030054 cell junction; GO:0030880 RNA polymerase complex; GO:0031974 membrane-enclosed lumen;…	GO:0000993 RNA polymerase II complex binding; GO:0001098 basal transcription machinery binding; GO:0001099 basal RNA polymerase II transcription machinery binding; GO:0003682 chromatin binding; GO:0005488 binding; GO:0005515 protein binding; GO:0019899 enzyme binding; GO:0043175 RNA polymerase core enzyme binding; GO:0044877 protein-containing complex binding; GO:0070063 RNA polymerase binding;	–	–	K	KOG2478	Putative RNA polymerase II regulator
Q15080	Neutrophil cytosol factor 4 OS=Homo sapiens OX=9606 GN=NCF4 PE=1 SV=2	NCF4	0.466	0.015509	Down	8	2	2	2	2	39	cytoplasm,nucleus	K08012	NCF4; neutrophil cytosolic factor 4	hsa04380 Osteoclast differentiation; hsa04145 Phagosome; hsa04670 Leukocyte transendothelial migration; hsa04613 Neutrophil extracellular trap formation; hsa05140 Leishmaniasis; hsa05415 Diabetic cardiomyopathy; hsa05417 Lipid and atherosclerosis; hsa05020 Prion disease	GO:0006810 transport; GO:0016192 vesicle-mediated transport; GO:0043085 positive regulation of catalytic activity; GO:0044093 positive regulation of molecular function; GO:0050790 regulation of catalytic activity; GO:0051179 localization; GO:0051234 establishment of localization; GO:0065007 biological regulation; GO:0065009 regulation of molecular function;	GO:0005622 intracellular; GO:0005623 cell; GO:0005737 cytoplasm; GO:0005768 endosome; GO:0005794 Golgi apparatus; GO:0005802 trans-Golgi network; GO:0005829 cytosol; GO:0005886 plasma membrane; GO:0005887 integral component of plasma membrane; GO:0010008 endosome membrane; GO:0012505 endomembrane system; GO:0016020 membrane; GO:0016021 integral component of membrane; GO:0031090 organelle membrane…	GO:0005085 guanyl-nucleotide exchange factor activity; GO:0005086 ARF guanyl-nucleotide exchange factor activity; GO:0005488 binding; GO:0005515 protein binding; GO:0005543 phospholipid binding; GO:0008047 enzyme activator activity; GO:0008289 lipid binding; GO:0016176 superoxide-generating NADPH oxidase activator activity; GO:0019899 enzyme binding; GO:0030234 enzyme regulator activity; GO:00322…	PF00787; PF00018; PF00564	PX domain; SH3 domain; PB1 domain	T	KOG4773	NADPH oxidase
P07196	Neurofilament light polypeptide OS=Homo sapiens OX=9606 GN=NEFL PE=1 SV=3	NEFL	0.492	0.0169797	Down	14	9	538	8	8	61.5	nucleus	K04572	NEFL; neurofilament light polypeptide	hsa05022 Pathways of neurodegeneration - multiple diseases; hsa05014 Amyotrophic lateral sclerosis	GO:0000165 MAPK cascade; GO:0006464 cellular protein modification process; GO:0006468 protein phosphorylation; GO:0006793 phosphorus metabolic process; GO:0006796 phosphate-containing compound metabolic process; GO:0006807 nitrogen compound metabolic process; GO:0006810 transport; GO:0006928 movement of cell or subcellular component; GO:0006996 organelle organization; GO:0007010 cytoskeleton orga…	GO:0005622 intracellular; GO:0005623 cell; GO:0005737 cytoplasm; GO:0005829 cytosol; GO:0005856 cytoskeleton; GO:0005882 intermediate filament; GO:0005883 neurofilament; GO:0030424 axon; GO:0042995 cell projection; GO:0043005 neuron projection; GO:0043226 organelle; GO:0043228 non-membrane-bounded organelle; GO:0043229 intracellular organelle; GO:0043232 intracellular non-membrane-bounded organel…	GO:0005085 guanyl-nucleotide exchange factor activity; GO:0005088 Ras guanyl-nucleotide exchange factor activity; GO:0005198 structural molecule activity; GO:0005200 structural constituent of cytoskeleton; GO:0005488 binding; GO:0005515 protein binding; GO:0008022 protein C-terminus binding; GO:0017016 Ras GTPase binding; GO:0019899 enzyme binding; GO:0030674 protein-macromolecule adaptor activit…	–	–	–	–	–
P49137	MAP kinase-activated protein kinase 2 OS=Homo sapiens OX=9606 GN=MAPKAPK2 PE=1 SV=1	MAPKAPK2	0.59	0.0465359	Down	9	3	12	2	2	45.5	cytoplasm	K04443	MAPKAPK2; mitogen-activated protein kinase-activated protein kinase 2 [EC:2.7.11.1]	hsa04722 Neurotrophin signaling pathway; hsa04218 Cellular senescence; hsa04370 VEGF signaling pathway; hsa05167 Kaposi sarcoma-associated herpesvirus infection; hsa05203 Viral carcinogenesis; hsa04625 C-type lectin receptor signaling pathway; hsa04010 MAPK signaling pathway	GO:0000165 MAPK cascade; GO:0000187 activation of MAPK activity; GO:0001817 regulation of cytokine production; GO:0001819 positive regulation of cytokine production; GO:0001932 regulation of protein phosphorylation; GO:0001934 positive regulation of protein phosphorylation; GO:0002218 activation of innate immune response; GO:0002221 pattern recognition receptor signaling pathway; GO:0002224 toll-…	GO:0005622 intracellular; GO:0005623 cell; GO:0005634 nucleus; GO:0005654 nucleoplasm; GO:0005737 cytoplasm; GO:0005813 centrosome; GO:0005815 microtubule organizing center; GO:0005829 cytosol; GO:0005856 cytoskeleton; GO:0015630 microtubule cytoskeleton; GO:0031974 membrane-enclosed lumen; GO:0031981 nuclear lumen; GO:0043226 organelle; GO:0043227 membrane-bounded organelle; GO:0043228 non-membr…	GO:0003824 catalytic activity; GO:0004672 protein kinase activity; GO:0004674 protein serine/threonine kinase activity; GO:0004683 calmodulin-dependent protein kinase activity; GO:0005488 binding; GO:0005515 protein binding; GO:0005516 calmodulin binding; GO:0009931 calcium-dependent protein serine/threonine kinase activity; GO:0010857 calcium-dependent protein kinase activity; GO:0016301 kinase …	PF00069	Protein kinase domain	T	KOG0604	MAP kinase-activated protein kinase 2
Q96SL4	Glutathione peroxidase 7 OS=Homo sapiens OX=9606 GN=GPX7 PE=1 SV=1	GPX7	4.253	0.0219179	Up	24	3	24	3	3	21	extracellular	K00432	gpx; glutathione peroxidase [EC:1.11.1.9]	hsa00480 Glutathione metabolism; hsa00590 Arachidonic acid metabolism; hsa05016 Huntington disease; hsa04918 Thyroid hormone synthesis; hsa05022 Pathways of neurodegeneration - multiple diseases; hsa05014 Amyotrophic lateral sclerosis; hsa01100 Metabolic pathways	GO:0006950 response to stress; GO:0006979 response to oxidative stress; GO:0008152 metabolic process; GO:0009636 response to toxic substance; GO:0009987 cellular process; GO:0033554 cellular response to stress; GO:0034599 cellular response to oxidative stress; GO:0042221 response to chemical; GO:0050896 response to stimulus; GO:0051716 cellular response to stimulus; GO:0055114 oxidation-reduction…	GO:0005622 intracellular; GO:0005623 cell; GO:0005737 cytoplasm; GO:0005783 endoplasmic reticulum; GO:0005788 endoplasmic reticulum lumen; GO:0012505 endomembrane system; GO:0031974 membrane-enclosed lumen; GO:0043226 organelle; GO:0043227 membrane-bounded organelle; GO:0043229 intracellular organelle; GO:0043231 intracellular membrane-bounded organelle; GO:0043233 organelle lumen; GO:0070013 int…	GO:0003824 catalytic activity; GO:0004096 catalase activity; GO:0004601 peroxidase activity; GO:0016209 antioxidant activity; GO:0016491 oxidoreductase activity; GO:0016684 oxidoreductase activity, acting on peroxide as acceptor;	–	–	O	KOG1651	Glutathione peroxidase
O95777	U6 snRNA-associated Sm-like protein LSm8 OS=Homo sapiens OX=9606 GN=LSM8 PE=1 SV=3	LSM8	1.708	0.0176249	Up	81	5	67	5	5	10.4	cytoplasm	K12627	LSM8; U6 snRNA-associated Sm-like protein LSm8	hsa03040 Spliceosome; hsa03018 RNA degradation	GO:0000375 RNA splicing, via transesterification reactions; GO:0000377 RNA splicing, via transesterification reactions with bulged adenosine as nucleophile; GO:0000398 mRNA splicing, via spliceosome; GO:0006139 nucleobase-containing compound metabolic process; GO:0006396 RNA processing; GO:0006397 mRNA processing; GO:0006725 cellular aromatic compound metabolic process; GO:0006807 nitrogen compou…	GO:0005622 intracellular; GO:0005623 cell; GO:0005634 nucleus; GO:0005654 nucleoplasm; GO:0005681 spliceosomal complex; GO:0005688 U6 snRNP; GO:0030532 small nuclear ribonucleoprotein complex; GO:0031974 membrane-enclosed lumen; GO:0031981 nuclear lumen; GO:0032991 protein-containing complex; GO:0043226 organelle; GO:0043227 membrane-bounded organelle; GO:0043229 intracellular organelle; GO:00432…	GO:0003676 nucleic acid binding; GO:0003723 RNA binding; GO:0005488 binding; GO:0017069 snRNA binding; GO:0017070 U6 snRNA binding; GO:0097159 organic cyclic compound binding; GO:1901363 heterocyclic compound binding;	PF01423	LSM domain	A	KOG1784	Small Nuclear ribonucleoprotein splicing factor
O43240	Kallikrein-10 OS=Homo sapiens OX=9606 GN=KLK10 PE=1 SV=3	KLK10	0.398	0.0102829	Down	12	3	6	3	3	30.2	extracellular	K09619	–	–	GO:0006508 proteolysis; GO:0006807 nitrogen compound metabolic process; GO:0008152 metabolic process; GO:0019538 protein metabolic process; GO:0043170 macromolecule metabolic process; GO:0044238 primary metabolic process; GO:0071704 organic substance metabolic process; GO:1901564 organonitrogen compound metabolic process;	GO:0005576 extracellular region;	GO:0003824 catalytic activity; GO:0008233 peptidase activity; GO:0008236 serine-type peptidase activity; GO:0016787 hydrolase activity; GO:0017171 serine hydrolase activity; GO:0070011 peptidase activity, acting on L-amino acid peptides; GO:0140096 catalytic activity, acting on a protein;	PF00089	Trypsin	O	KOG3627	Trypsin
Q08188	Protein-glutamine gamma-glutamyltransferase E OS=Homo sapiens OX=9606 GN=TGM3 PE=1 SV=4	TGM3	0.34	0.020545	Down	51	28	387	28	28	76.6	cytoplasm	K05620	–	–	GO:0001942 hair follicle development; GO:0002009 morphogenesis of an epithelium; GO:0006464 cellular protein modification process; GO:0006807 nitrogen compound metabolic process; GO:0007275 multicellular organism development; GO:0007399 nervous system development; GO:0008152 metabolic process; GO:0008544 epidermis development; GO:0009653 anatomical structure morphogenesis; GO:0009888 tissue devel…	GO:0001533 cornified envelope; GO:0005622 intracellular; GO:0005623 cell; GO:0005737 cytoplasm; GO:0005886 plasma membrane; GO:0009898 cytoplasmic side of plasma membrane; GO:0016020 membrane; GO:0019897 extrinsic component of plasma membrane; GO:0019898 extrinsic component of membrane; GO:0031234 extrinsic component of cytoplasmic side of plasma membrane; GO:0071944 cell periphery; GO:0098552 si…	GO:0003810 protein-glutamine gamma-glutamyltransferase activity; GO:0003824 catalytic activity; GO:0005488 binding; GO:0005509 calcium ion binding; GO:0016740 transferase activity; GO:0016746 transferase activity, transferring acyl groups; GO:0016755 transferase activity, transferring amino-acyl groups; GO:0043167 ion binding; GO:0043169 cation binding; GO:0046872 metal ion binding; GO:0140096 ca…	PF00868; PF00927	Transglutaminase family; Transglutaminase family, C-terminal ig like domain	–	–	–
P11172	Uridine 5'-monophosphate synthase OS=Homo sapiens OX=9606 GN=UMPS PE=1 SV=1	UMPS	1.629	0.029548	Up	41	16	76	16	16	52.2	mitochondria	K13421	UMPS; uridine monophosphate synthetase [EC:2.4.2.10 4.1.1.23]	hsa00983 Drug metabolism - other enzymes; hsa00240 Pyrimidine metabolism; hsa01240 Biosynthesis of cofactors; hsa01100 Metabolic pathways	GO:0006139 nucleobase-containing compound metabolic process; GO:0006213 pyrimidine nucleoside metabolic process; GO:0006220 pyrimidine nucleotide metabolic process; GO:0006221 pyrimidine nucleotide biosynthetic process; GO:0006222 UMP biosynthetic process; GO:0006725 cellular aromatic compound metabolic process; GO:0006753 nucleoside phosphate metabolic process; GO:0006793 phosphorus metabolic pr…	GO:0005622 intracellular; GO:0005623 cell; GO:0005634 nucleus; GO:0005737 cytoplasm; GO:0005829 cytosol; GO:0043226 organelle; GO:0043227 membrane-bounded organelle; GO:0043229 intracellular organelle; GO:0043231 intracellular membrane-bounded organelle;	GO:0003824 catalytic activity; GO:0004588 orotate phosphoribosyltransferase activity; GO:0004590 orotidine-5'-phosphate decarboxylase activity; GO:0005488 binding; GO:0005515 protein binding; GO:0016740 transferase activity; GO:0016757 transferase activity, transferring glycosyl groups; GO:0016763 transferase activity, transferring pentosyl groups; GO:0016829 lyase activity; GO:0016830 carbon-car…	PF00156; PF00215	Phosphoribosyl transferase domain; Orotidine 5'-phosphate decarboxylase / HUMPS family	F	KOG1377	Uridine 5'- monophosphate synthase/orotate phosphoribosyltransferase
P25445	Tumor necrosis factor receptor superfamily member 6 OS=Homo sapiens OX=9606 GN=FAS PE=1 SV=1	FAS	2.081	0.0105039	Up	13	4	30	4	4	37.7	extracellular	K04390	TNFRSF6; tumor necrosis factor receptor superfamily member 6	hsa05160 Hepatitis C; hsa05161 Hepatitis B; hsa05170 Human immunodeficiency virus 1 infection; hsa04650 Natural killer cell mediated cytotoxicity; hsa05200 Pathways in cancer; hsa05169 Epstein-Barr virus infection; hsa05010 Alzheimer disease; hsa05330 Allograft rejection; hsa05332 Graft-versus-host disease; hsa05168 Herpes simplex virus 1 infection; hsa05165 Human papillomavirus infection; hsa042…	GO:0000003 reproduction; GO:0000302 response to reactive oxygen species; GO:0001101 response to acid chemical; GO:0001552 ovarian follicle atresia; GO:0001666 response to hypoxia; GO:0001678 cellular glucose homeostasis; GO:0001775 cell activation; GO:0001776 leukocyte homeostasis; GO:0001889 liver development; GO:0001932 regulation of protein phosphorylation; GO:0001934 positive regulation of pr…	GO:0005576 extracellular region; GO:0005615 extracellular space; GO:0005622 intracellular; GO:0005623 cell; GO:0005634 nucleus; GO:0005654 nucleoplasm; GO:0005737 cytoplasm; GO:0005739 mitochondrion; GO:0005829 cytosol; GO:0005886 plasma membrane; GO:0005887 integral component of plasma membrane; GO:0009897 external side of plasma membrane; GO:0009986 cell surface; GO:0012505 endomembrane system;…	GO:0002020 protease binding; GO:0004888 transmembrane signaling receptor activity; GO:0005031 tumor necrosis factor-activated receptor activity; GO:0005035 death receptor activity; GO:0005488 binding; GO:0005515 protein binding; GO:0005516 calmodulin binding; GO:0019899 enzyme binding; GO:0019900 kinase binding; GO:0019955 cytokine binding; GO:0038023 signaling receptor activity; GO:0042802 ident…	PF00020; PF00531	TNFR/NGFR cysteine-rich region; Death domain	–	–	–
Q86T26	Transmembrane protease serine 11B OS=Homo sapiens OX=9606 GN=TMPRSS11B PE=2 SV=3	TMPRSS11B	0.342	0.0275962	Down	23	7	16	7	7	46.3	Golgi apparatus	K09751	–	–	GO:0006508 proteolysis; GO:0006807 nitrogen compound metabolic process; GO:0008152 metabolic process; GO:0019538 protein metabolic process; GO:0043170 macromolecule metabolic process; GO:0044238 primary metabolic process; GO:0071704 organic substance metabolic process; GO:1901564 organonitrogen compound metabolic process;	GO:0005623 cell; GO:0005886 plasma membrane; GO:0016020 membrane; GO:0071944 cell periphery;	GO:0003824 catalytic activity; GO:0008233 peptidase activity; GO:0008236 serine-type peptidase activity; GO:0016787 hydrolase activity; GO:0017171 serine hydrolase activity; GO:0070011 peptidase activity, acting on L-amino acid peptides; GO:0140096 catalytic activity, acting on a protein;	PF00089	Trypsin	E	KOG3627	Trypsin
Q6PI78	Transmembrane protein 65 OS=Homo sapiens OX=9606 GN=TMEM65 PE=1 SV=2	TMEM65	0.58	0.0185474	Down	18	4	38	4	4	25.5	plasma membrane	–	–	–	GO:0003205 cardiac chamber development; GO:0003231 cardiac ventricle development; GO:0007275 multicellular organism development; GO:0007507 heart development; GO:0008016 regulation of heart contraction; GO:0023051 regulation of signaling; GO:0032501 multicellular organismal process; GO:0032502 developmental process; GO:0044057 regulation of system process; GO:0048513 animal organ development; GO:…	GO:0005622 intracellular; GO:0005623 cell; GO:0005737 cytoplasm; GO:0005739 mitochondrion; GO:0005740 mitochondrial envelope; GO:0005743 mitochondrial inner membrane; GO:0005886 plasma membrane; GO:0005911 cell-cell junction; GO:0014704 intercalated disc; GO:0016020 membrane; GO:0019866 organelle inner membrane; GO:0030054 cell junction; GO:0031090 organelle membrane; GO:0031966 mitochondrial mem…	–	–	–	S	KOG4619	Uncharacterized conserved protein
Q96DA0	Zymogen granule protein 16 homolog B OS=Homo sapiens OX=9606 GN=ZG16B PE=1 SV=3	ZG16B	0.205	0.0388461	Down	17	4	20	4	4	22.7	mitochondria	–	–	–	–	–	–	PF01419	Jacalin-like lectin domain	–	–	–
Q9NQ86	E3 ubiquitin-protein ligase TRIM36 OS=Homo sapiens OX=9606 GN=TRIM36 PE=1 SV=2	TRIM36	0.444	0.0446988	Down	6	3	6	3	3	83	nucleus	K12013	–	–	GO:0000003 reproduction; GO:0000209 protein polyubiquitination; GO:0000226 microtubule cytoskeleton organization; GO:0000278 mitotic cell cycle; GO:0000281 mitotic cytokinesis; GO:0000910 cytokinesis; GO:0001578 microtubule bundle formation; GO:0006464 cellular protein modification process; GO:0006807 nitrogen compound metabolic process; GO:0006996 organelle organization; GO:0007010 cytoskeleton …	GO:0001669 acrosomal vesicle; GO:0005622 intracellular; GO:0005623 cell; GO:0005737 cytoplasm; GO:0005829 cytosol; GO:0005856 cytoskeleton; GO:0012505 endomembrane system; GO:0015630 microtubule cytoskeleton; GO:0030141 secretory granule; GO:0031410 cytoplasmic vesicle; GO:0031982 vesicle; GO:0043226 organelle; GO:0043227 membrane-bounded organelle; GO:0043228 non-membrane-bounded organelle; GO:0…	GO:0003824 catalytic activity; GO:0004842 ubiquitin-protein transferase activity; GO:0005488 binding; GO:0005515 protein binding; GO:0008092 cytoskeletal protein binding; GO:0015631 tubulin binding; GO:0016740 transferase activity; GO:0019787 ubiquitin-like protein transferase activity; GO:0043014 alpha-tubulin binding; GO:0140096 catalytic activity, acting on a protein;	PF13445; PF00643; PF00041	RING-type zinc-finger, LisH dimerisation motif; B-box zinc finger; Fibronectin type III domain	O	KOG2177	Predicted E3 ubiquitin ligase
P42768	Wiskott-Aldrich syndrome protein OS=Homo sapiens OX=9606 GN=WAS PE=1 SV=4	WAS	0.353	0.0110646	Down	3	2	6	2	2	52.9	nucleus	K05747	WAS; Wiskott-Aldrich syndrome protein	hsa04666 Fc gamma R-mediated phagocytosis; hsa05231 Choline metabolism in cancer; hsa04062 Chemokine signaling pathway; hsa04520 Adherens junction; hsa05135 Yersinia infection; hsa04530 Tight junction	GO:0001775 cell activation; GO:0002252 immune effector process; GO:0002253 activation of immune response; GO:0002376 immune system process; GO:0002429 immune response-activating cell surface receptor signaling pathway; GO:0002431 Fc receptor mediated stimulatory signaling pathway; GO:0002433 immune response-regulating cell surface receptor signaling pathway involved in phagocytosis; GO:0002577 re…	GO:0005622 intracellular; GO:0005623 cell; GO:0005737 cytoplasm; GO:0005829 cytosol; GO:0005856 cytoskeleton; GO:0005884 actin filament; GO:0005911 cell-cell junction; GO:0012506 vesicle membrane; GO:0015629 actin cytoskeleton; GO:0016020 membrane; GO:0030054 cell junction; GO:0030139 endocytic vesicle; GO:0031090 organelle membrane; GO:0031410 cytoplasmic vesicle; GO:0031982 vesicle; GO:0043226 …	GO:0005488 binding; GO:0005515 protein binding; GO:0017016 Ras GTPase binding; GO:0017048 Rho GTPase binding; GO:0017124 SH3 domain binding; GO:0019899 enzyme binding; GO:0019900 kinase binding; GO:0019901 protein kinase binding; GO:0019904 protein domain specific binding; GO:0030234 enzyme regulator activity; GO:0030695 GTPase regulator activity; GO:0031267 small GTPase binding; GO:0042802 ident…	PF00568; PF00786	WH1 domain; P21-Rho-binding domain	Z	KOG3671	Actin regulatory protein (Wiskott-Aldrich syndrome protein)
O14972	Vacuolar protein sorting-associated protein 26C OS=Homo sapiens OX=9606 GN=VPS26C PE=1 SV=1	VPS26C	0.377	0.0363823	Down	11	3	10	3	3	33	cytoplasm	–	–	–	GO:0006810 transport; GO:0006886 intracellular protein transport; GO:0008104 protein localization; GO:0015031 protein transport; GO:0015833 peptide transport; GO:0033036 macromolecule localization; GO:0034613 cellular protein localization; GO:0042886 amide transport; GO:0045184 establishment of protein localization; GO:0046907 intracellular transport; GO:0051179 localization; GO:0051234 establish…	GO:0005622 intracellular; GO:0005623 cell; GO:0005737 cytoplasm; GO:0005768 endosome; GO:0012505 endomembrane system; GO:0031410 cytoplasmic vesicle; GO:0031982 vesicle; GO:0043226 organelle; GO:0043227 membrane-bounded organelle; GO:0043229 intracellular organelle; GO:0097708 intracellular vesicle;	GO:0005215 transporter activity;	–	–	U	KOG2717	Uncharacterized conserved protein with similarity to embryogenesis protein H beta 58 and VPS26
Q9BQJ4	Transmembrane protein 47 OS=Homo sapiens OX=9606 GN=TMEM47 PE=1 SV=1	TMEM47	2.163	0.042978	Up	15	3	92	3	3	20	plasma membrane	–	–	–	–	GO:0005623 cell; GO:0005886 plasma membrane; GO:0016020 membrane; GO:0071944 cell periphery;	–	–	–	S	KOG4671	Brain cell membrane protein 1 (BCMP1)
P0DTE7	Alpha-amylase 1B OS=Homo sapiens OX=9606 GN=AMY1B PE=1 SV=1	AMY1B	0.025	0.0225905	Down	56	20	165	5	21	57.7	extracellular	K01176	AMY; alpha-amylase [EC:3.2.1.1]	hsa00500 Starch and sucrose metabolism; hsa04972 Pancreatic secretion; hsa04973 Carbohydrate digestion and absorption; hsa04970 Salivary secretion; hsa01100 Metabolic pathways	GO:0005975 carbohydrate metabolic process; GO:0007586 digestion; GO:0008152 metabolic process; GO:0009056 catabolic process; GO:0009605 response to external stimulus; GO:0009607 response to biotic stimulus; GO:0009617 response to bacterium; GO:0016052 carbohydrate catabolic process; GO:0032501 multicellular organismal process; GO:0043207 response to external biotic stimulus; GO:0044238 primary me…	GO:0005576 extracellular region; GO:0005615 extracellular space;	GO:0003824 catalytic activity; GO:0004553 hydrolase activity, hydrolyzing O-glycosyl compounds; GO:0004556 alpha-amylase activity; GO:0005488 binding; GO:0005509 calcium ion binding; GO:0016160 amylase activity; GO:0016787 hydrolase activity; GO:0016798 hydrolase activity, acting on glycosyl bonds; GO:0031404 chloride ion binding; GO:0043167 ion binding; GO:0043168 anion binding; GO:0043169 catio…	PF00128; PF02806	Alpha amylase, catalytic domain; Alpha amylase, C-terminal all-beta domain	G	KOG2212	Alpha-amylase
Q9H3K6	BolA-like protein 2 OS=Homo sapiens OX=9606 GN=BOLA2 PE=1 SV=1	BOLA2	1.591	0.0161525	Up	62	4	80	4	4	10.1	extracellular	–	–	–	GO:0006355 regulation of transcription, DNA-templated; GO:0006357 regulation of transcription by RNA polymerase II; GO:0006790 sulfur compound metabolic process; GO:0006807 nitrogen compound metabolic process; GO:0007154 cell communication; GO:0007165 signal transduction; GO:0007166 cell surface receptor signaling pathway; GO:0008152 metabolic process; GO:0009889 regulation of biosynthetic proces…	GO:0005622 intracellular; GO:0005623 cell; GO:0005634 nucleus; GO:0005737 cytoplasm; GO:0005829 cytosol; GO:0043226 organelle; GO:0043227 membrane-bounded organelle; GO:0043229 intracellular organelle; GO:0043231 intracellular membrane-bounded organelle;	GO:0000981 DNA-binding transcription factor activity, RNA polymerase II-specific; GO:0003700 DNA-binding transcription factor activity; GO:0140110 transcription regulator activity;	–	–	K	KOG3348	BolA (bacterial stress-induced morphogen)-related protein
Protein accession	Protein description	Gene name	ACHIII/ACHI Ratio	ACHIII/ACHI P value	Regulated Type	Coverage (%)	Peptides	PSMs	Unique Peptides	Razor + unique peptides	MW (kDa)	Subcellular localization	KEGG KO No.	KEGG Gene	KEGG pathway	Biological Process	Cellular Component	Molecular Function	Pfam ID	Domain description	KOG category	KOG NO.	KOG description
Q96M27	Protein PRRC1 OS=Homo sapiens OX=9606 GN=PRRC1 PE=1 SV=1	PRRC1	2.868	0.00468416	Up	12	4	36	4	4	46.7	nucleus	–	–	–	–	–	–	–	–	–	–	–
P0DMM9	Sulfotransferase 1A3 OS=Homo sapiens OX=9606 GN=SULT1A3 PE=1 SV=1	SULT1A3	2.429	0.0384882	Up	42	9	65	4	4	34.2	cytoplasm	K01014	SULT1A; aryl sulfotransferase [EC:2.8.2.1]	hsa05204 Chemical carcinogenesis - DNA adducts	–	–	–	PF00685	Sulfotransferase domain	S	KOG1584	Sulfotransferase
Q92736	Ryanodine receptor 2 OS=Homo sapiens OX=9606 GN=RYR2 PE=1 SV=3	RYR2	0.61	0.0106327	Down	7	30	157	30	30	564.2	plasma membrane	K04962	RYR2; ryanodine receptor 2	hsa05410 Hypertrophic cardiomyopathy; hsa04972 Pancreatic secretion; hsa04921 Oxytocin signaling pathway; hsa05412 Arrhythmogenic right ventricular cardiomyopathy; hsa04020 Calcium signaling pathway; hsa04713 Circadian entrainment; hsa05415 Diabetic cardiomyopathy; hsa04911 Insulin secretion; hsa04371 Apelin signaling pathway; hsa04261 Adrenergic signaling in cardiomyocytes; hsa04260 Cardiac musc…	GO:0001508 action potential; GO:0001666 response to hypoxia; GO:0002009 morphogenesis of an epithelium; GO:0002026 regulation of the force of heart contraction; GO:0002027 regulation of heart rate; GO:0003007 heart morphogenesis; GO:0003008 system process; GO:0003012 muscle system process; GO:0003013 circulatory system process; GO:0003015 heart process; GO:0003143 embryonic heart tube morphogenes…	GO:0005622 intracellular; GO:0005623 cell; GO:0005737 cytoplasm; GO:0005783 endoplasmic reticulum; GO:0005789 endoplasmic reticulum membrane; GO:0005886 plasma membrane; GO:0012505 endomembrane system; GO:0014701 junctional sarcoplasmic reticulum membrane; GO:0016020 membrane; GO:0016021 integral component of membrane; GO:0016528 sarcoplasm; GO:0016529 sarcoplasmic reticulum; GO:0030016 myofibril…	GO:0005215 transporter activity; GO:0005216 ion channel activity; GO:0005217 intracellular ligand-gated ion channel activity; GO:0005219 ryanodine-sensitive calcium-release channel activity; GO:0005261 cation channel activity; GO:0005262 calcium channel activity; GO:0005488 binding; GO:0005509 calcium ion binding; GO:0005515 protein binding; GO:0005516 calmodulin binding; GO:0008144 drug binding;…	PF08709; PF02815; PF13833	Inositol 1,4,5-trisphosphate/ryanodine receptor; MIR domain; EF-hand domain pair	T	KOG2243	Ca2+ release channel (ryanodine receptor)
Q9HAN9	Nicotinamide/nicotinic acid mononucleotide adenylyltransferase 1 OS=Homo sapiens OX=9606 GN=NMNAT1 PE=1 SV=1	NMNAT1	0.481	0.0373037	Down	17	4	14	4	4	31.9	cytoplasm	K06210	NMNAT; nicotinamide mononucleotide adenylyltransferase [EC:2.7.7.1 2.7.7.18]	hsa01240 Biosynthesis of cofactors; hsa00760 Nicotinate and nicotinamide metabolism; hsa01100 Metabolic pathways	GO:0006082 organic acid metabolic process; GO:0006139 nucleobase-containing compound metabolic process; GO:0006163 purine nucleotide metabolic process; GO:0006520 cellular amino acid metabolic process; GO:0006531 aspartate metabolic process; GO:0006725 cellular aromatic compound metabolic process; GO:0006732 coenzyme metabolic process; GO:0006733 oxidoreduction coenzyme metabolic process; GO:0006…	GO:0005622 intracellular; GO:0005623 cell; GO:0005634 nucleus; GO:0005654 nucleoplasm; GO:0016604 nuclear body; GO:0031974 membrane-enclosed lumen; GO:0031981 nuclear lumen; GO:0043226 organelle; GO:0043227 membrane-bounded organelle; GO:0043229 intracellular organelle; GO:0043231 intracellular membrane-bounded organelle; GO:0043233 organelle lumen; GO:0070013 intracellular organelle lumen;	GO:0000309 nicotinamide-nucleotide adenylyltransferase activity; GO:0003824 catalytic activity; GO:0004515 nicotinate-nucleotide adenylyltransferase activity; GO:0005488 binding; GO:0005515 protein binding; GO:0016740 transferase activity; GO:0016772 transferase activity, transferring phosphorus-containing groups; GO:0016779 nucleotidyltransferase activity; GO:0042802 identical protein binding; G…	PF01467	Cytidylyltransferase	H	KOG3199	Nicotinamide mononucleotide adenylyl transferase
P36578	60S ribosomal protein L4 OS=Homo sapiens OX=9606 GN=RPL4 PE=1 SV=5	RPL4	0.652	0.02294	Down	38	16	321	16	16	47.7	cytoplasm	K02930	RP-L4e; large subunit ribosomal protein L4e	hsa03010 Ribosome; hsa05171 Coronavirus disease - COVID-19	GO:0001558 regulation of cell growth; GO:0002181 cytoplasmic translation; GO:0003360 brainstem development; GO:0006412 translation; GO:0006518 peptide metabolic process; GO:0006807 nitrogen compound metabolic process; GO:0007275 multicellular organism development; GO:0007399 nervous system development; GO:0007417 central nervous system development; GO:0007420 brain development; GO:0008152 metabol…	GO:0005622 intracellular; GO:0005623 cell; GO:0005634 nucleus; GO:0005737 cytoplasm; GO:0005783 endoplasmic reticulum; GO:0005791 rough endoplasmic reticulum; GO:0005829 cytosol; GO:0005840 ribosome; GO:0012505 endomembrane system; GO:0015934 large ribosomal subunit; GO:0022625 cytosolic large ribosomal subunit; GO:0022626 cytosolic ribosome; GO:0030016 myofibril; GO:0030017 sarcomere; GO:0031672…	GO:0003676 nucleic acid binding; GO:0003723 RNA binding; GO:0003735 structural constituent of ribosome; GO:0005198 structural molecule activity; GO:0005488 binding; GO:0008097 5S rRNA binding; GO:0019843 rRNA binding; GO:0097159 organic cyclic compound binding; GO:1901363 heterocyclic compound binding;	PF14374	60S ribosomal protein L4 C-terminal domain	J	KOG1475	Ribosomal protein RPL1/RPL2/RL4L4
P60602	Reactive oxygen species modulator 1 OS=Homo sapiens OX=9606 GN=ROMO1 PE=1 SV=1	ROMO1	1.624	0.0238304	Up	33	2	37	2	2	8.2	extracellular	–	–	–	GO:0000302 response to reactive oxygen species; GO:0001302 replicative cell aging; GO:0001906 cell killing; GO:0002376 immune system process; GO:0006950 response to stress; GO:0006952 defense response; GO:0006955 immune response; GO:0006959 humoral immune response; GO:0006979 response to oxidative stress; GO:0007568 aging; GO:0007569 cell aging; GO:0008284 positive regulation of cell population p…	GO:0005622 intracellular; GO:0005623 cell; GO:0005737 cytoplasm; GO:0005739 mitochondrion; GO:0043226 organelle; GO:0043227 membrane-bounded organelle; GO:0043229 intracellular organelle; GO:0043231 intracellular membrane-bounded organelle;	–	–	–	S	KOG4096	Uncharacterized conserved protein
P98175	RNA-binding protein 10 OS=Homo sapiens OX=9606 GN=RBM10 PE=1 SV=3	RBM10	0.159	0.0145181	Down	3	3	6	3	3	103.5	nucleus	K13094	–	–	GO:0000122 negative regulation of transcription by RNA polymerase II; GO:0006355 regulation of transcription, DNA-templated; GO:0006357 regulation of transcription by RNA polymerase II; GO:0008285 negative regulation of cell population proliferation; GO:0009889 regulation of biosynthetic process; GO:0009890 negative regulation of biosynthetic process; GO:0009892 negative regulation of metabolic p…	GO:0005622 intracellular; GO:0005623 cell; GO:0005634 nucleus; GO:0005654 nucleoplasm; GO:0016604 nuclear body; GO:0016607 nuclear speck; GO:0031974 membrane-enclosed lumen; GO:0031981 nuclear lumen; GO:0043226 organelle; GO:0043227 membrane-bounded organelle; GO:0043229 intracellular organelle; GO:0043231 intracellular membrane-bounded organelle; GO:0043233 organelle lumen; GO:0070013 intracellu…	GO:0003676 nucleic acid binding; GO:0003723 RNA binding; GO:0005488 binding; GO:0005515 protein binding; GO:0035198 miRNA binding; GO:0042802 identical protein binding; GO:0044877 protein-containing complex binding; GO:0061980 regulatory RNA binding; GO:0097159 organic cyclic compound binding; GO:1901363 heterocyclic compound binding;	PF00076; PF00641	RNA recognition motif. (a.k.a. RRM, RBD, or RNP domain); Zn-finger in Ran binding protein and others	A	KOG0154	RNA-binding protein RBM5 and related proteins, contain G-patch and RRM domains
Q07020	60S ribosomal protein L18 OS=Homo sapiens OX=9606 GN=RPL18 PE=1 SV=2	RPL18	0.299	0.0190653	Down	19	4	76	4	4	21.6	cytoplasm	K02883	RP-L18e; large subunit ribosomal protein L18e	hsa03010 Ribosome; hsa05171 Coronavirus disease - COVID-19	GO:0000184 nuclear-transcribed mRNA catabolic process, nonsense-mediated decay; GO:0000956 nuclear-transcribed mRNA catabolic process; GO:0002181 cytoplasmic translation; GO:0006139 nucleobase-containing compound metabolic process; GO:0006401 RNA catabolic process; GO:0006402 mRNA catabolic process; GO:0006412 translation; GO:0006413 translational initiation; GO:0006518 peptide metabolic process;…	GO:0005622 intracellular; GO:0005623 cell; GO:0005634 nucleus; GO:0005730 nucleolus; GO:0005737 cytoplasm; GO:0005783 endoplasmic reticulum; GO:0005829 cytosol; GO:0005840 ribosome; GO:0005844 polysome; GO:0012505 endomembrane system; GO:0015934 large ribosomal subunit; GO:0022625 cytosolic large ribosomal subunit; GO:0022626 cytosolic ribosome; GO:0031974 membrane-enclosed lumen; GO:0031981 nucl…	GO:0003676 nucleic acid binding; GO:0003723 RNA binding; GO:0003735 structural constituent of ribosome; GO:0005198 structural molecule activity; GO:0005488 binding; GO:0097159 organic cyclic compound binding; GO:1901363 heterocyclic compound binding;	–	–	J	KOG1714	60s ribosomal protein L18
Q02878	60S ribosomal protein L6 OS=Homo sapiens OX=9606 GN=RPL6 PE=1 SV=3	RPL6	0.662	0.040313	Down	32	10	356	10	10	32.7	cytoplasm	K02934	RP-L6e; large subunit ribosomal protein L6e	hsa03010 Ribosome; hsa05171 Coronavirus disease - COVID-19	GO:0000027 ribosomal large subunit assembly; GO:0000184 nuclear-transcribed mRNA catabolic process, nonsense-mediated decay; GO:0000956 nuclear-transcribed mRNA catabolic process; GO:0002181 cytoplasmic translation; GO:0006139 nucleobase-containing compound metabolic process; GO:0006355 regulation of transcription, DNA-templated; GO:0006401 RNA catabolic process; GO:0006402 mRNA catabolic process…	GO:0005622 intracellular; GO:0005623 cell; GO:0005634 nucleus; GO:0005737 cytoplasm; GO:0005829 cytosol; GO:0005840 ribosome; GO:0005844 polysome; GO:0015934 large ribosomal subunit; GO:0022625 cytosolic large ribosomal subunit; GO:0022626 cytosolic ribosome; GO:0032991 protein-containing complex; GO:0035770 ribonucleoprotein granule; GO:0036464 cytoplasmic ribonucleoprotein granule; GO:0042788 p…	GO:0003676 nucleic acid binding; GO:0003677 DNA binding; GO:0003735 structural constituent of ribosome; GO:0005198 structural molecule activity; GO:0005488 binding; GO:0097159 organic cyclic compound binding; GO:1901363 heterocyclic compound binding;	PF03868	Ribosomal protein L6, N-terminal domain	J	KOG1694	60s ribosomal protein L6
P0CG39	POTE ankyrin domain family member J OS=Homo sapiens OX=9606 GN=POTEJ PE=3 SV=1	POTEJ	0.43	0.00607127	Down	9	11	2216	2	2	117.3	cytoplasm	K17299	–	–	–	–	–	–	–	Z	KOG0676	Actin and related proteins
Q13393	Phospholipase D1 OS=Homo sapiens OX=9606 GN=PLD1 PE=1 SV=1	PLD1	1.725	0.0232181	Up	5	5	5	5	5	124.1	nucleus	K01115	PLD1_2; phospholipase D1/2 [EC:3.1.4.4]	hsa04666 Fc gamma R-mediated phagocytosis; hsa04014 Ras signaling pathway; hsa04072 Phospholipase D signaling pathway; hsa04724 Glutamatergic synapse; hsa04928 Parathyroid hormone synthesis, secretion and action; hsa05200 Pathways in cancer; hsa05212 Pancreatic cancer; hsa00565 Ether lipid metabolism; hsa05231 Choline metabolism in cancer; hsa04912 GnRH signaling pathway; hsa04024 cAMP signaling …	GO:0001775 cell activation; GO:0002252 immune effector process; GO:0002263 cell activation involved in immune response; GO:0002274 myeloid leukocyte activation; GO:0002275 myeloid cell activation involved in immune response; GO:0002283 neutrophil activation involved in immune response; GO:0002366 leukocyte activation involved in immune response; GO:0002376 immune system process; GO:0002443 leukoc…	GO:0005622 intracellular; GO:0005623 cell; GO:0005737 cytoplasm; GO:0005768 endosome; GO:0005783 endoplasmic reticulum; GO:0005789 endoplasmic reticulum membrane; GO:0005794 Golgi apparatus; GO:0005886 plasma membrane; GO:0012505 endomembrane system; GO:0012506 vesicle membrane; GO:0016020 membrane; GO:0016324 apical plasma membrane; GO:0030139 endocytic vesicle; GO:0030141 secretory granule; GO:…	GO:0003824 catalytic activity; GO:0004620 phospholipase activity; GO:0004630 phospholipase D activity; GO:0008081 phosphoric diester hydrolase activity; GO:0016298 lipase activity; GO:0016787 hydrolase activity; GO:0016788 hydrolase activity, acting on ester bonds; GO:0042578 phosphoric ester hydrolase activity;	PF00787; PF00169; PF13091	PX domain; PH domain; PLD-like domain	I	KOG1329	Phospholipase D1
O76054	SEC14-like protein 2 OS=Homo sapiens OX=9606 GN=SEC14L2 PE=1 SV=1	SEC14L2	1.669	0.046644	Up	8	2	3	2	2	46.1	cytoplasm	–	–	–	GO:0006355 regulation of transcription, DNA-templated; GO:0009889 regulation of biosynthetic process; GO:0009891 positive regulation of biosynthetic process; GO:0009893 positive regulation of metabolic process; GO:0010468 regulation of gene expression; GO:0010556 regulation of macromolecule biosynthetic process; GO:0010557 positive regulation of macromolecule biosynthetic process; GO:0010604 posi…	GO:0005622 intracellular; GO:0005623 cell; GO:0005634 nucleus; GO:0005737 cytoplasm; GO:0005829 cytosol; GO:0043226 organelle; GO:0043227 membrane-bounded organelle; GO:0043229 intracellular organelle; GO:0043231 intracellular membrane-bounded organelle;	GO:0003824 catalytic activity; GO:0005488 binding; GO:0005543 phospholipid binding; GO:0008047 enzyme activator activity; GO:0008289 lipid binding; GO:0008431 vitamin E binding; GO:0016740 transferase activity; GO:0016765 transferase activity, transferring alkyl or aryl (other than methyl) groups; GO:0019842 vitamin binding; GO:0030234 enzyme regulator activity; GO:0036094 small molecule binding;…	PF00650	CRAL/TRIO domain	K	KOG1471	Phosphatidylinositol transfer protein SEC14 and related proteins
Q96KF7	Small integral membrane protein 8 OS=Homo sapiens OX=9606 GN=SMIM8 PE=1 SV=2	SMIM8	1.763	0.021085	Up	24	2	5	2	2	11.1	cytoplasm	–	–	–	–	–	–	–	–	–	–	–
P38606	V-type proton ATPase catalytic subunit A OS=Homo sapiens OX=9606 GN=ATP6V1A PE=1 SV=2	ATP6V1A	1.524	0.0171084	Up	45	20	400	20	20	68.3	cytoplasm	K02145	ATPeV1A; V-type H+-transporting ATPase subunit A [EC:7.1.2.2]	hsa05120 Epithelial cell signaling in Helicobacter pylori infection; hsa04721 Synaptic vesicle cycle; hsa04150 mTOR signaling pathway; hsa00190 Oxidative phosphorylation; hsa04966 Collecting duct acid secretion; hsa05110 Vibrio cholerae infection; hsa05165 Human papillomavirus infection; hsa04145 Phagosome; hsa05323 Rheumatoid arthritis; hsa01100 Metabolic pathways	GO:0000041 transition metal ion transport; GO:0006810 transport; GO:0006811 ion transport; GO:0006812 cation transport; GO:0006826 iron ion transport; GO:0006873 cellular ion homeostasis; GO:0006875 cellular metal ion homeostasis; GO:0006879 cellular iron ion homeostasis; GO:0007154 cell communication; GO:0007165 signal transduction; GO:0007166 cell surface receptor signaling pathway; GO:0007167 …	GO:0000323 lytic vacuole; GO:0005622 intracellular; GO:0005623 cell; GO:0005737 cytoplasm; GO:0005764 lysosome; GO:0005765 lysosomal membrane; GO:0005773 vacuole; GO:0005774 vacuolar membrane; GO:0005829 cytosol; GO:0005886 plasma membrane; GO:0005902 microvillus; GO:0016020 membrane; GO:0016324 apical plasma membrane; GO:0016469 proton-transporting two-sector ATPase complex; GO:0031090 organelle…	GO:0003824 catalytic activity; GO:0005215 transporter activity; GO:0008324 cation transmembrane transporter activity; GO:0015075 ion transmembrane transporter activity; GO:0015077 monovalent inorganic cation transmembrane transporter activity; GO:0015078 proton transmembrane transporter activity; GO:0015318 inorganic molecular entity transmembrane transporter activity; GO:0015399 primary active t…	PF02874; PF00006	ATP synthase alpha/beta family, beta-barrel domain; ATP synthase alpha/beta family, nucleotide-binding domain	C	KOG1352	Vacuolar H+-ATPase V1 sector, subunit A
Q9Y365	START domain-containing protein 10 OS=Homo sapiens OX=9606 GN=STARD10 PE=1 SV=2	STARD10	2.425	0.0407337	Up	22	6	24	6	6	33	cytoplasm	K24142	–	–	GO:0006629 lipid metabolic process; GO:0006644 phospholipid metabolic process; GO:0006650 glycerophospholipid metabolic process; GO:0006656 phosphatidylcholine biosynthetic process; GO:0006793 phosphorus metabolic process; GO:0006796 phosphate-containing compound metabolic process; GO:0006807 nitrogen compound metabolic process; GO:0006810 transport; GO:0006811 ion transport; GO:0006820 anion tra…	GO:0005622 intracellular; GO:0005623 cell; GO:0005737 cytoplasm; GO:0005829 cytosol; GO:0005902 microvillus; GO:0005911 cell-cell junction; GO:0016020 membrane; GO:0030054 cell junction; GO:0042995 cell projection; GO:0046581 intercellular canaliculus; GO:0098858 actin-based cell projection; GO:0120025 plasma membrane bounded cell projection;	–	PF01852	START domain	I	KOG2761	START domain-containing proteins involved in steroidogenesis/phosphatidylcholine transfer
O00764	Pyridoxal kinase OS=Homo sapiens OX=9606 GN=PDXK PE=1 SV=1	PDXK	0.484	0.00720326	Down	48	10	69	10	10	35.1	cytoplasm	K00868	pdxK; pyridoxine kinase [EC:2.7.1.35]	hsa01240 Biosynthesis of cofactors; hsa00750 Vitamin B6 metabolism; hsa01100 Metabolic pathways	GO:0001775 cell activation; GO:0002252 immune effector process; GO:0002263 cell activation involved in immune response; GO:0002274 myeloid leukocyte activation; GO:0002275 myeloid cell activation involved in immune response; GO:0002283 neutrophil activation involved in immune response; GO:0002366 leukocyte activation involved in immune response; GO:0002376 immune system process; GO:0002443 leukoc…	GO:0005576 extracellular region; GO:0005622 intracellular; GO:0005623 cell; GO:0005634 nucleus; GO:0005654 nucleoplasm; GO:0005737 cytoplasm; GO:0005829 cytosol; GO:0012505 endomembrane system; GO:0030141 secretory granule; GO:0031410 cytoplasmic vesicle; GO:0031974 membrane-enclosed lumen; GO:0031981 nuclear lumen; GO:0031982 vesicle; GO:0031983 vesicle lumen; GO:0034774 secretory granule lumen;…	GO:0000166 nucleotide binding; GO:0000287 magnesium ion binding; GO:0003824 catalytic activity; GO:0005488 binding; GO:0005515 protein binding; GO:0005524 ATP binding; GO:0008144 drug binding; GO:0008270 zinc ion binding; GO:0008478 pyridoxal kinase activity; GO:0016301 kinase activity; GO:0016740 transferase activity; GO:0016772 transferase activity, transferring phosphorus-containing groups; GO…	–	–	H	KOG2599	Pyridoxal/pyridoxine/pyridoxamine kinase
Q9H930	Nuclear body protein SP140-like protein OS=Homo sapiens OX=9606 GN=SP140L PE=1 SV=3	SP140L	0.61	0.0437419	Down	4	3	10	2	2	67	nucleus	K24504	–	–	GO:0006355 regulation of transcription, DNA-templated; GO:0006357 regulation of transcription by RNA polymerase II; GO:0006950 response to stress; GO:0006952 defense response; GO:0009889 regulation of biosynthetic process; GO:0010468 regulation of gene expression; GO:0010556 regulation of macromolecule biosynthetic process; GO:0019219 regulation of nucleobase-containing compound metabolic process…	GO:0001650 fibrillar center; GO:0005622 intracellular; GO:0005623 cell; GO:0005634 nucleus; GO:0005635 nuclear envelope; GO:0005654 nucleoplasm; GO:0005730 nucleolus; GO:0005737 cytoplasm; GO:0005739 mitochondrion; GO:0012505 endomembrane system; GO:0031967 organelle envelope; GO:0031974 membrane-enclosed lumen; GO:0031975 envelope; GO:0031981 nuclear lumen; GO:0043226 organelle; GO:0043227 membr…	GO:0000981 DNA-binding transcription factor activity, RNA polymerase II-specific; GO:0003700 DNA-binding transcription factor activity; GO:0140110 transcription regulator activity;	PF03172; PF00628; PF00439	Sp100 domain; PHD-finger; Bromodomain	K	KOG2177	Predicted E3 ubiquitin ligase
Q9H6N6	Putative uncharacterized protein MYH16 OS=Homo sapiens OX=9606 GN=MYH16 PE=1 SV=2	MYH16	0.582	0.0347122	Down	3	3	10	3	3	128.2	nucleus	–	–	–	–	GO:0005622 intracellular; GO:0005623 cell; GO:0005737 cytoplasm; GO:0030016 myofibril; GO:0043226 organelle; GO:0043228 non-membrane-bounded organelle; GO:0043229 intracellular organelle; GO:0043232 intracellular non-membrane-bounded organelle; GO:0043292 contractile fiber; GO:0099080 supramolecular complex; GO:0099081 supramolecular polymer; GO:0099512 supramolecular fiber;	–	–	–	Z	KOG0161	Myosin class II heavy chain
P12694	2-oxoisovalerate dehydrogenase subunit alpha, mitochondrial OS=Homo sapiens OX=9606 GN=BCKDHA PE=1 SV=2	BCKDHA	0.291	0.0184241	Down	33	10	48	10	10	50.4	mitochondria	K00166	BCKDHA; 2-oxoisovalerate dehydrogenase E1 component alpha subunit [EC:1.2.4.4]	hsa00640 Propanoate metabolism; hsa00280 Valine, leucine and isoleucine degradation; hsa01100 Metabolic pathways	GO:0006082 organic acid metabolic process; GO:0006520 cellular amino acid metabolic process; GO:0006807 nitrogen compound metabolic process; GO:0007584 response to nutrient; GO:0008152 metabolic process; GO:0009056 catabolic process; GO:0009063 cellular amino acid catabolic process; GO:0009081 branched-chain amino acid metabolic process; GO:0009083 branched-chain amino acid catabolic process; GO:…	GO:0005622 intracellular; GO:0005623 cell; GO:0005737 cytoplasm; GO:0005739 mitochondrion; GO:0005759 mitochondrial matrix; GO:0005947 mitochondrial alpha-ketoglutarate dehydrogenase complex; GO:0030062 mitochondrial tricarboxylic acid cycle enzyme complex; GO:0031974 membrane-enclosed lumen; GO:0032991 protein-containing complex; GO:0043226 organelle; GO:0043227 membrane-bounded organelle; GO:00…	GO:0003824 catalytic activity; GO:0003826 alpha-ketoacid dehydrogenase activity; GO:0003863 3-methyl-2-oxobutanoate dehydrogenase (2-methylpropanoyl-transferring) activity; GO:0005488 binding; GO:0016491 oxidoreductase activity; GO:0016620 oxidoreductase activity, acting on the aldehyde or oxo group of donors, NAD or NADP as acceptor; GO:0016624 oxidoreductase activity, acting on the aldehyde or …	–	–	C	KOG1182	Branched chain alpha-keto acid dehydrogenase complex, alpha subunit
Q8IXQ6	Protein mono-ADP-ribosyltransferase PARP9 OS=Homo sapiens OX=9606 GN=PARP9 PE=1 SV=2	PARP9	2.065	0.0204743	Up	9	7	23	7	7	96.3	cytoplasm	K15260	–	–	GO:0000122 negative regulation of transcription by RNA polymerase II; GO:0001932 regulation of protein phosphorylation; GO:0001934 positive regulation of protein phosphorylation; GO:0001959 regulation of cytokine-mediated signaling pathway; GO:0001961 positive regulation of cytokine-mediated signaling pathway; GO:0002230 positive regulation of defense response to virus by host; GO:0002682 regulat…	GO:0005622 intracellular; GO:0005623 cell; GO:0005634 nucleus; GO:0005654 nucleoplasm; GO:0005694 chromosome; GO:0005737 cytoplasm; GO:0005739 mitochondrion; GO:0005829 cytosol; GO:0031974 membrane-enclosed lumen; GO:0031981 nuclear lumen; GO:0032991 protein-containing complex; GO:0043226 organelle; GO:0043227 membrane-bounded organelle; GO:0043228 non-membrane-bounded organelle; GO:0043229 intra…	GO:0003824 catalytic activity; GO:0003950 NAD+ ADP-ribosyltransferase activity; GO:0004857 enzyme inhibitor activity; GO:0005488 binding; GO:0005515 protein binding; GO:0016740 transferase activity; GO:0016757 transferase activity, transferring glycosyl groups; GO:0016763 transferase activity, transferring pentosyl groups; GO:0019899 enzyme binding; GO:0030234 enzyme regulator activity; GO:004239…	PF01661	Macro domain	K	KOG2633	Hismacro and SEC14 domain-containing proteins
P30039	Phenazine biosynthesis-like domain-containing protein OS=Homo sapiens OX=9606 GN=PBLD PE=1 SV=2	PBLD	2.883	0.0127858	Up	40	8	17	8	8	31.8	cytoplasm	–	–	–	GO:0001894 tissue homeostasis; GO:0001932 regulation of protein phosphorylation; GO:0001933 negative regulation of protein phosphorylation; GO:0003008 system process; GO:0007586 digestion; GO:0008285 negative regulation of cell population proliferation; GO:0009892 negative regulation of metabolic process; GO:0009966 regulation of signal transduction; GO:0009968 negative regulation of signal trans…	GO:0005622 intracellular; GO:0005623 cell; GO:0005737 cytoplasm;	GO:0005488 binding; GO:0005515 protein binding; GO:0042802 identical protein binding;	–	–	S	KOG3033	Predicted PhzC/PhzF-type epimerase
P41217	OX-2 membrane glycoprotein OS=Homo sapiens OX=9606 GN=CD200 PE=1 SV=4	CD200	3.095	0.0409069	Up	12	2	27	2	2	31.2	extracellular	K06556	–	–	GO:0002682 regulation of immune system process; GO:0002683 negative regulation of immune system process; GO:0002694 regulation of leukocyte activation; GO:0002695 negative regulation of leukocyte activation; GO:0007155 cell adhesion; GO:0007156 homophilic cell adhesion via plasma membrane adhesion molecules; GO:0007157 heterophilic cell-cell adhesion via plasma membrane cell adhesion molecules; G…	GO:0005623 cell; GO:0005886 plasma membrane; GO:0005887 integral component of plasma membrane; GO:0005911 cell-cell junction; GO:0005912 adherens junction; GO:0016020 membrane; GO:0016021 integral component of membrane; GO:0030054 cell junction; GO:0031224 intrinsic component of membrane; GO:0031226 intrinsic component of plasma membrane; GO:0070161 anchoring junction; GO:0071944 cell periphery;	GO:0005102 signaling receptor binding; GO:0005488 binding; GO:0005515 protein binding; GO:0042802 identical protein binding; GO:0042803 protein homodimerization activity; GO:0046983 protein dimerization activity; GO:0050839 cell adhesion molecule binding;	PF00047	Immunoglobulin domain	–	–	–
Q9BRC7	1-phosphatidylinositol 4,5-bisphosphate phosphodiesterase delta-4 OS=Homo sapiens OX=9606 GN=PLCD4 PE=1 SV=1	PLCD4	0.39	0.0478613	Down	16	9	28	9	9	87.5	nucleus	K05857	PLCD; phosphatidylinositol phospholipase C, delta [EC:3.1.4.11]	hsa04070 Phosphatidylinositol signaling system; hsa04020 Calcium signaling pathway; hsa00562 Inositol phosphate metabolism; hsa04919 Thyroid hormone signaling pathway; hsa04933 AGE-RAGE signaling pathway in diabetic complications; hsa05131 Shigellosis; hsa01100 Metabolic pathways	GO:0000003 reproduction; GO:0006066 alcohol metabolic process; GO:0006629 lipid metabolic process; GO:0006644 phospholipid metabolic process; GO:0006650 glycerophospholipid metabolic process; GO:0006793 phosphorus metabolic process; GO:0006796 phosphate-containing compound metabolic process; GO:0007154 cell communication; GO:0007165 signal transduction; GO:0007338 single fertilization; GO:0007340…	GO:0005622 intracellular; GO:0005623 cell; GO:0005634 nucleus; GO:0005635 nuclear envelope; GO:0005737 cytoplasm; GO:0005783 endoplasmic reticulum; GO:0005789 endoplasmic reticulum membrane; GO:0005829 cytosol; GO:0005886 plasma membrane; GO:0012505 endomembrane system; GO:0016020 membrane; GO:0031090 organelle membrane; GO:0031965 nuclear membrane; GO:0031967 organelle envelope; GO:0031975 envel…	GO:0003824 catalytic activity; GO:0004435 phosphatidylinositol phospholipase C activity; GO:0004620 phospholipase activity; GO:0004629 phospholipase C activity; GO:0008081 phosphoric diester hydrolase activity; GO:0016298 lipase activity; GO:0016787 hydrolase activity; GO:0016788 hydrolase activity, acting on ester bonds; GO:0042578 phosphoric ester hydrolase activity;	PF00169; PF13202; PF09279; PF00168	PH domain; EF hand; Phosphoinositide-specific phospholipase C, efhand-like; C2 domain	I	KOG0169	Phosphoinositide-specific phospholipase C
Q6P4A8	Phospholipase B-like 1 OS=Homo sapiens OX=9606 GN=PLBD1 PE=1 SV=2	PLBD1	0.375	0.0272109	Down	5	4	17	4	4	63.2	extracellular	–	–	–	GO:0006629 lipid metabolic process; GO:0006644 phospholipid metabolic process; GO:0006650 glycerophospholipid metabolic process; GO:0006793 phosphorus metabolic process; GO:0006796 phosphate-containing compound metabolic process; GO:0006807 nitrogen compound metabolic process; GO:0008152 metabolic process; GO:0009987 cellular process; GO:0019637 organophosphate metabolic process; GO:0036149 phosp…	GO:0005576 extracellular region; GO:0005615 extracellular space; GO:0005622 intracellular; GO:0005623 cell; GO:0005737 cytoplasm; GO:0005829 cytosol;	GO:0003824 catalytic activity; GO:0004620 phospholipase activity; GO:0004622 lysophospholipase activity; GO:0004623 phospholipase A2 activity; GO:0016298 lipase activity; GO:0016787 hydrolase activity; GO:0016788 hydrolase activity, acting on ester bonds; GO:0052689 carboxylic ester hydrolase activity;	–	–	G	KOG3774	Uncharacterized conserved protein Lama
P55786	Puromycin-sensitive aminopeptidase OS=Homo sapiens OX=9606 GN=NPEPPS PE=1 SV=2	NPEPPS	0.637	0.0160919	Down	50	36	911	36	36	103.2	mitochondria	K08776	–	–	GO:0000209 protein polyubiquitination; GO:0001666 response to hypoxia; GO:0006464 cellular protein modification process; GO:0006508 proteolysis; GO:0006518 peptide metabolic process; GO:0006807 nitrogen compound metabolic process; GO:0006950 response to stress; GO:0008152 metabolic process; GO:0009056 catabolic process; GO:0009628 response to abiotic stimulus; GO:0009987 cellular process; GO:0016…	GO:0005622 intracellular; GO:0005623 cell; GO:0005737 cytoplasm; GO:0005829 cytosol;	GO:0003824 catalytic activity; GO:0004177 aminopeptidase activity; GO:0005488 binding; GO:0008233 peptidase activity; GO:0008235 metalloexopeptidase activity; GO:0008237 metallopeptidase activity; GO:0008238 exopeptidase activity; GO:0008270 zinc ion binding; GO:0016787 hydrolase activity; GO:0033218 amide binding; GO:0042277 peptide binding; GO:0043167 ion binding; GO:0043169 cation binding; GO:…	PF01433; PF11838	Peptidase family M1; Domain of unknown function (DUF3358)	O	KOG1046	Puromycin-sensitive aminopeptidase and related aminopeptidases
Q9BUR5	MICOS complex subunit MIC26 OS=Homo sapiens OX=9606 GN=APOO PE=1 SV=1	APOO	1.587	0.0353025	Up	29	5	116	5	5	22.3	mitochondria	K24625	–	–	GO:0006996 organelle organization; GO:0007005 mitochondrion organization; GO:0007006 mitochondrial membrane organization; GO:0007007 inner mitochondrial membrane organization; GO:0009987 cellular process; GO:0016043 cellular component organization; GO:0042407 cristae formation; GO:0061024 membrane organization; GO:0071840 cellular component organization or biogenesis;	GO:0000139 Golgi membrane; GO:0005576 extracellular region; GO:0005615 extracellular space; GO:0005622 intracellular; GO:0005623 cell; GO:0005737 cytoplasm; GO:0005739 mitochondrion; GO:0005740 mitochondrial envelope; GO:0005743 mitochondrial inner membrane; GO:0005783 endoplasmic reticulum; GO:0005789 endoplasmic reticulum membrane; GO:0005794 Golgi apparatus; GO:0005829 cytosol; GO:0012505 endo…	–	–	–	S	KOG4798	Uncharacterized conserved protein
Q92890	Ubiquitin recognition factor in ER-associated degradation protein 1 OS=Homo sapiens OX=9606 GN=UFD1 PE=1 SV=3	UFD1	0.322	0.04057	Down	29	5	29	5	5	34.5	mitochondria	K14016	UFD1; ubiquitin fusion degradation protein 1	hsa04141 Protein processing in endoplasmic reticulum	GO:0000731 DNA synthesis involved in DNA repair; GO:0001501 skeletal system development; GO:0001817 regulation of cytokine production; GO:0001818 negative regulation of cytokine production; GO:0002682 regulation of immune system process; GO:0002683 negative regulation of immune system process; GO:0002697 regulation of immune effector process; GO:0002698 negative regulation of immune effector proc…	GO:0005622 intracellular; GO:0005623 cell; GO:0005634 nucleus; GO:0005654 nucleoplasm; GO:0005737 cytoplasm; GO:0005783 endoplasmic reticulum; GO:0005789 endoplasmic reticulum membrane; GO:0012505 endomembrane system; GO:0016020 membrane; GO:0031974 membrane-enclosed lumen; GO:0031981 nuclear lumen; GO:0031984 organelle subcompartment; GO:0032991 protein-containing complex; GO:0034098 VCP-NPL4-UF…	GO:0003824 catalytic activity; GO:0004843 thiol-dependent ubiquitin-specific protease activity; GO:0008233 peptidase activity; GO:0008234 cysteine-type peptidase activity; GO:0016787 hydrolase activity; GO:0019783 ubiquitin-like protein-specific protease activity; GO:0036459 thiol-dependent ubiquitinyl hydrolase activity; GO:0070011 peptidase activity, acting on L-amino acid peptides; GO:0101005 …	–	–	O	KOG1816	Ubiquitin fusion-degradation protein
P67809	Y-box-binding protein 1 OS=Homo sapiens OX=9606 GN=YBX1 PE=1 SV=3	YBX1	1.633	0.0256058	Up	32	7	208	4	7	35.9	nucleus	K09276	–	–	GO:0000122 negative regulation of transcription by RNA polymerase II; GO:0000375 RNA splicing, via transesterification reactions; GO:0000377 RNA splicing, via transesterification reactions with bulged adenosine as nucleophile; GO:0000398 mRNA splicing, via spliceosome; GO:0001701 in utero embryonic development; GO:0006139 nucleobase-containing compound metabolic process; GO:0006351 transcription,…	GO:0005576 extracellular region; GO:0005622 intracellular; GO:0005623 cell; GO:0005634 nucleus; GO:0005635 nuclear envelope; GO:0005654 nucleoplasm; GO:0005681 spliceosomal complex; GO:0005689 U12-type spliceosomal complex; GO:0005737 cytoplasm; GO:0005829 cytosol; GO:0010494 cytoplasmic stress granule; GO:0012505 endomembrane system; GO:0016020 membrane; GO:0030425 dendrite; GO:0031090 organelle…	GO:0000976 transcription regulatory region sequence-specific DNA binding; GO:0000977 RNA polymerase II transcription regulatory region sequence-specific DNA binding; GO:0000978 RNA polymerase II cis-regulatory region sequence-specific DNA binding; GO:0000981 DNA-binding transcription factor activity, RNA polymerase II-specific; GO:0000987 cis-regulatory region sequence-specific DNA binding; GO:00…	PF00313	'Cold-shock' DNA-binding domain	K	KOG3070	Predicted RNA-binding protein containing PIN domain and invovled in translation or RNA processing
Q15397	Pumilio homolog 3 OS=Homo sapiens OX=9606 GN=PUM3 PE=1 SV=3	PUM3	77.152	0.042153	Up	12	6	8	6	6	73.5	nucleus	K14844	–	–	GO:0006417 regulation of translation; GO:0009889 regulation of biosynthetic process; GO:0010468 regulation of gene expression; GO:0010556 regulation of macromolecule biosynthetic process; GO:0010608 posttranscriptional regulation of gene expression; GO:0010835 regulation of protein ADP-ribosylation; GO:0019222 regulation of metabolic process; GO:0031323 regulation of cellular metabolic process; G…	GO:0005622 intracellular; GO:0005623 cell; GO:0005634 nucleus; GO:0005654 nucleoplasm; GO:0005694 chromosome; GO:0005730 nucleolus; GO:0005737 cytoplasm; GO:0005783 endoplasmic reticulum; GO:0012505 endomembrane system; GO:0031974 membrane-enclosed lumen; GO:0031981 nuclear lumen; GO:0043226 organelle; GO:0043227 membrane-bounded organelle; GO:0043228 non-membrane-bounded organelle; GO:0043229 in…	GO:0003676 nucleic acid binding; GO:0003723 RNA binding; GO:0003729 mRNA binding; GO:0005488 binding; GO:0097159 organic cyclic compound binding; GO:1901363 heterocyclic compound binding;	PF08144	CPL (NUC119) domain	J	KOG2050	Puf family RNA-binding protein
P61353	60S ribosomal protein L27 OS=Homo sapiens OX=9606 GN=RPL27 PE=1 SV=2	RPL27	0.471	0.0254938	Down	42	5	142	5	5	15.8	mitochondria	K02901	RP-L27e; large subunit ribosomal protein L27e	hsa03010 Ribosome; hsa05171 Coronavirus disease - COVID-19	GO:0006139 nucleobase-containing compound metabolic process; GO:0006364 rRNA processing; GO:0006396 RNA processing; GO:0006725 cellular aromatic compound metabolic process; GO:0006807 nitrogen compound metabolic process; GO:0008152 metabolic process; GO:0009987 cellular process; GO:0010467 gene expression; GO:0016070 RNA metabolic process; GO:0016072 rRNA metabolic process; GO:0022613 ribonucleop…	GO:0005622 intracellular; GO:0005623 cell; GO:0005737 cytoplasm; GO:0005783 endoplasmic reticulum; GO:0005789 endoplasmic reticulum membrane; GO:0005791 rough endoplasmic reticulum; GO:0005829 cytosol; GO:0005840 ribosome; GO:0012505 endomembrane system; GO:0015934 large ribosomal subunit; GO:0016020 membrane; GO:0022625 cytosolic large ribosomal subunit; GO:0022626 cytosolic ribosome; GO:0030867…	GO:0003735 structural constituent of ribosome; GO:0005198 structural molecule activity;	–	–	J	KOG3418	60S ribosomal protein L27
Q96J01	THO complex subunit 3 OS=Homo sapiens OX=9606 GN=THOC3 PE=1 SV=1	THOC3	2.428	0.0299974	Up	25	6	12	6	6	38.7	extracellular	K12880	THOC3; THO complex subunit 3	hsa03040 Spliceosome; hsa03013 RNA transport	GO:0006139 nucleobase-containing compound metabolic process; GO:0006396 RNA processing; GO:0006397 mRNA processing; GO:0006403 RNA localization; GO:0006405 RNA export from nucleus; GO:0006406 mRNA export from nucleus; GO:0006611 protein export from nucleus; GO:0006725 cellular aromatic compound metabolic process; GO:0006807 nitrogen compound metabolic process; GO:0006810 transport; GO:0006886 int…	GO:0000346 transcription export complex; GO:0000347 THO complex; GO:0000445 THO complex part of transcription export complex; GO:0005622 intracellular; GO:0005623 cell; GO:0005634 nucleus; GO:0005654 nucleoplasm; GO:0031974 membrane-enclosed lumen; GO:0031981 nuclear lumen; GO:0032991 protein-containing complex; GO:0043226 organelle; GO:0043227 membrane-bounded organelle; GO:0043229 intracellular…	–	–	–	A	KOG1407	WD40 repeat protein
Q14166	Tubulin--tyrosine ligase-like protein 12 OS=Homo sapiens OX=9606 GN=TTLL12 PE=1 SV=2	TTLL12	0.504	0.0136516	Down	60	25	136	25	25	74.4	cytoplasm	K16609	–	–	–	–	–	–	–	O	KOG2155	Tubulin-tyrosine ligase-related protein
Q9Y4G6	Talin-2 OS=Homo sapiens OX=9606 GN=TLN2 PE=1 SV=4	TLN2	0.488	0.0468644	Down	31	61	1100	45	45	271.4	cytoplasm	K06271	TLN; talin	hsa04510 Focal adhesion; hsa04015 Rap1 signaling pathway; hsa04611 Platelet activation; hsa05166 Human T-cell leukemia virus 1 infection; hsa05131 Shigellosis	GO:0007043 cell-cell junction assembly; GO:0007155 cell adhesion; GO:0009987 cellular process; GO:0016043 cellular component organization; GO:0022607 cellular component assembly; GO:0022610 biological adhesion; GO:0034329 cell junction assembly; GO:0034330 cell junction organization; GO:0044085 cellular component biogenesis; GO:0045216 cell-cell junction organization; GO:0071840 cellular componen…	GO:0005622 intracellular; GO:0005623 cell; GO:0005856 cytoskeleton; GO:0005911 cell-cell junction; GO:0005912 adherens junction; GO:0005916 fascia adherens; GO:0014704 intercalated disc; GO:0015629 actin cytoskeleton; GO:0030054 cell junction; GO:0043226 organelle; GO:0043228 non-membrane-bounded organelle; GO:0043229 intracellular organelle; GO:0043232 intracellular non-membrane-bounded organell…	GO:0003779 actin binding; GO:0005198 structural molecule activity; GO:0005488 binding; GO:0005515 protein binding; GO:0008092 cytoskeletal protein binding;	PF09379; PF00373; PF09141; PF08913	FERM N-terminal domain ; FERM central domain; Talin, middle domain; Vinculin Binding Site	Z	KOG4261	Talin
Q99611	Selenide, water dikinase 2 OS=Homo sapiens OX=9606 GN=SEPHS2 PE=1 SV=3	SEPHS2	2.271	0.0409257	Up	15	5	67	5	5	47.3	cytoplasm	K01008	selD; selenide, water dikinase [EC:2.7.9.3]	hsa00450 Selenocompound metabolism; hsa01100 Metabolic pathways	GO:0006082 organic acid metabolic process; GO:0006520 cellular amino acid metabolic process; GO:0006793 phosphorus metabolic process; GO:0006796 phosphate-containing compound metabolic process; GO:0006807 nitrogen compound metabolic process; GO:0008152 metabolic process; GO:0008652 cellular amino acid biosynthetic process; GO:0009058 biosynthetic process; GO:0009069 serine family amino acid metab…	GO:0005622 intracellular; GO:0005623 cell; GO:0005737 cytoplasm; GO:0005829 cytosol;	GO:0003824 catalytic activity; GO:0004756 selenide, water dikinase activity; GO:0016301 kinase activity; GO:0016740 transferase activity; GO:0016772 transferase activity, transferring phosphorus-containing groups; GO:0016781 phosphotransferase activity, paired acceptors;	PF00586; PF02769	AIR synthase related protein, N-terminal domain; AIR synthase related protein, C-terminal domain	T	KOG3939	Selenophosphate synthetase
Q9HBH5	Retinol dehydrogenase 14 OS=Homo sapiens OX=9606 GN=RDH14 PE=1 SV=1	RDH14	0.57	0.0152579	Down	27	9	204	9	9	36.8	mitochondria	K11162	–	–	GO:0001523 retinoid metabolic process; GO:0006066 alcohol metabolic process; GO:0006629 lipid metabolic process; GO:0006720 isoprenoid metabolic process; GO:0006721 terpenoid metabolic process; GO:0008152 metabolic process; GO:0009987 cellular process; GO:0010817 regulation of hormone levels; GO:0016101 diterpenoid metabolic process; GO:0034308 primary alcohol metabolic process; GO:0034754 cellul…	GO:0005622 intracellular; GO:0005623 cell; GO:0005737 cytoplasm; GO:0005783 endoplasmic reticulum; GO:0005789 endoplasmic reticulum membrane; GO:0012505 endomembrane system; GO:0016020 membrane; GO:0031984 organelle subcompartment; GO:0042175 nuclear outer membrane-endoplasmic reticulum membrane network; GO:0043226 organelle; GO:0043227 membrane-bounded organelle; GO:0043229 intracellular organel…	GO:0003824 catalytic activity; GO:0004033 aldo-keto reductase (NADP) activity; GO:0008106 alcohol dehydrogenase (NADP+) activity; GO:0016491 oxidoreductase activity; GO:0016614 oxidoreductase activity, acting on CH-OH group of donors; GO:0016616 oxidoreductase activity, acting on the CH-OH group of donors, NAD or NADP as acceptor; GO:0052650 NADP-retinol dehydrogenase activity;	PF00106	short chain dehydrogenase	Q	KOG1208	Dehydrogenases with different specificities (related to short-chain alcohol dehydrogenases)
Q5K651	Sterile alpha motif domain-containing protein 9 OS=Homo sapiens OX=9606 GN=SAMD9 PE=1 SV=1	SAMD9	0.053	2.84887e-05	Down	18	21	32	20	21	184.2	nucleus	K23949	–	–	GO:0006810 transport; GO:0006906 vesicle fusion; GO:0006996 organelle organization; GO:0009987 cellular process; GO:0016043 cellular component organization; GO:0016050 vesicle organization; GO:0016192 vesicle-mediated transport; GO:0034058 endosomal vesicle fusion; GO:0048284 organelle fusion; GO:0051179 localization; GO:0051234 establishment of localization; GO:0061024 membrane organization; GO:…	GO:0005622 intracellular; GO:0005623 cell; GO:0005737 cytoplasm; GO:0005768 endosome; GO:0005769 early endosome; GO:0005829 cytosol; GO:0012505 endomembrane system; GO:0031410 cytoplasmic vesicle; GO:0031982 vesicle; GO:0043226 organelle; GO:0043227 membrane-bounded organelle; GO:0043229 intracellular organelle; GO:0043231 intracellular membrane-bounded organelle; GO:0097708 intracellular vesicle;	–	PF07647	SAM domain (Sterile alpha motif)	–	–	–
P22307	Sterol carrier protein 2 OS=Homo sapiens OX=9606 GN=SCP2 PE=1 SV=2	SCP2	1.866	0.000989581	Up	37	18	231	18	18	59	cytoplasm	K08764	SCP2; sterol carrier protein 2 [EC:2.3.1.176]	hsa03320 PPAR signaling pathway; hsa00120 Primary bile acid biosynthesis; hsa01040 Biosynthesis of unsaturated fatty acids; hsa04146 Peroxisome; hsa01212 Fatty acid metabolism; hsa01100 Metabolic pathways	GO:0001676 long-chain fatty acid metabolic process; GO:0006066 alcohol metabolic process; GO:0006082 organic acid metabolic process; GO:0006605 protein targeting; GO:0006625 protein targeting to peroxisome; GO:0006629 lipid metabolic process; GO:0006631 fatty acid metabolic process; GO:0006635 fatty acid beta-oxidation; GO:0006694 steroid biosynthetic process; GO:0006699 bile acid biosynthetic pr…	GO:0005622 intracellular; GO:0005623 cell; GO:0005634 nucleus; GO:0005654 nucleoplasm; GO:0005737 cytoplasm; GO:0005777 peroxisome; GO:0005782 peroxisomal matrix; GO:0005829 cytosol; GO:0031907 microbody lumen; GO:0031974 membrane-enclosed lumen; GO:0031981 nuclear lumen; GO:0032991 protein-containing complex; GO:0042579 microbody; GO:0043226 organelle; GO:0043227 membrane-bounded organelle; GO:0…	GO:0000062 fatty-acyl-CoA binding; GO:0000166 nucleotide binding; GO:0003824 catalytic activity; GO:0005102 signaling receptor binding; GO:0005215 transporter activity; GO:0005319 lipid transporter activity; GO:0005488 binding; GO:0005496 steroid binding; GO:0005504 fatty acid binding; GO:0005515 protein binding; GO:0005548 phospholipid transporter activity; GO:0008289 lipid binding; GO:0008526 p…	PF00108; PF02803	Thiolase, N-terminal domain; Thiolase, C-terminal domain	I	KOG4170	2-enoyl-CoA hydratase/3-hydroxyacyl-CoA dehydrogenase/Peroxisomal 3-ketoacyl-CoA-thiolase, sterol-binding domain and related enzymes
O00560	Syntenin-1 OS=Homo sapiens OX=9606 GN=SDCBP PE=1 SV=1	SDCBP	0.22	8.59719e-05	Down	7	2	8	2	2	32.4	cytoskeleton	K17254	–	–	GO:0001558 regulation of cell growth; GO:0001775 cell activation; GO:0001932 regulation of protein phosphorylation; GO:0001934 positive regulation of protein phosphorylation; GO:0002090 regulation of receptor internalization; GO:0002091 negative regulation of receptor internalization; GO:0002252 immune effector process; GO:0002263 cell activation involved in immune response; GO:0002274 myeloid le…	GO:0000323 lytic vacuole; GO:0005576 extracellular region; GO:0005615 extracellular space; GO:0005622 intracellular; GO:0005623 cell; GO:0005634 nucleus; GO:0005635 nuclear envelope; GO:0005654 nucleoplasm; GO:0005737 cytoplasm; GO:0005764 lysosome; GO:0005766 primary lysosome; GO:0005773 vacuole; GO:0005775 vacuolar lumen; GO:0005829 cytosol; GO:0005856 cytoskeleton; GO:0005886 plasma membrane; …	GO:0001664 G protein-coupled receptor binding; GO:0005102 signaling receptor binding; GO:0005109 frizzled binding; GO:0005126 cytokine receptor binding; GO:0005137 interleukin-5 receptor binding; GO:0005488 binding; GO:0005515 protein binding; GO:0005543 phospholipid binding; GO:0005546 phosphatidylinositol-4,5-bisphosphate binding; GO:0008022 protein C-terminus binding; GO:0008092 cytoskeletal p…	PF00595	PDZ domain (Also known as DHR or GLGF)	T	KOG0849	Transcription factor PRD and related proteins, contain PAX and HOX domains
Q96AG3	Solute carrier family 25 member 46 OS=Homo sapiens OX=9606 GN=SLC25A46 PE=1 SV=1	SLC25A46	0.301	0.0470206	Down	13	4	16	4	4	46.1	cytoplasm	K03454	–	–	GO:0000266 mitochondrial fission; GO:0006996 organelle organization; GO:0007005 mitochondrion organization; GO:0009987 cellular process; GO:0016043 cellular component organization; GO:0048285 organelle fission; GO:0061024 membrane organization; GO:0071840 cellular component organization or biogenesis; GO:0090148 membrane fission; GO:0090149 mitochondrial membrane fission;	GO:0005622 intracellular; GO:0005623 cell; GO:0005737 cytoplasm; GO:0005739 mitochondrion; GO:0005740 mitochondrial envelope; GO:0005741 mitochondrial outer membrane; GO:0016020 membrane; GO:0019867 outer membrane; GO:0031090 organelle membrane; GO:0031966 mitochondrial membrane; GO:0031967 organelle envelope; GO:0031968 organelle outer membrane; GO:0031975 envelope; GO:0043226 organelle; GO:0043…	–	–	–	C	KOG2954	Mitochondrial carrier protein
Q8WVM8	Sec1 family domain-containing protein 1 OS=Homo sapiens OX=9606 GN=SCFD1 PE=1 SV=4	SCFD1	0.489	0.0240488	Down	30	14	119	14	14	72.3	plasma membrane	K19998	–	–	GO:0000902 cell morphogenesis; GO:0001666 response to hypoxia; GO:0006810 transport; GO:0006888 endoplasmic reticulum to Golgi vesicle-mediated transport; GO:0006890 retrograde vesicle-mediated transport, Golgi to endoplasmic reticulum; GO:0006892 post-Golgi vesicle-mediated transport; GO:0006900 vesicle budding from membrane; GO:0006901 vesicle coating; GO:0006903 vesicle targeting; GO:0006950 r…	GO:0005622 intracellular; GO:0005623 cell; GO:0005737 cytoplasm; GO:0005794 Golgi apparatus; GO:0005798 Golgi-associated vesicle; GO:0005801 cis-Golgi network; GO:0005829 cytosol; GO:0005886 plasma membrane; GO:0012505 endomembrane system; GO:0016020 membrane; GO:0031410 cytoplasmic vesicle; GO:0031982 vesicle; GO:0043226 organelle; GO:0043227 membrane-bounded organelle; GO:0043229 intracellular …	GO:0000149 SNARE binding; GO:0005488 binding; GO:0005515 protein binding; GO:0019905 syntaxin binding; GO:0047485 protein N-terminus binding;	–	–	U	KOG1301	Vesicle trafficking protein Sly1 (Sec1 family)
Q9UEW8	STE20/SPS1-related proline-alanine-rich protein kinase OS=Homo sapiens OX=9606 GN=STK39 PE=1 SV=3	STK39	0.348	0.0471941	Down	22	9	90	6	6	59.4	cytoplasm	K08835	–	–	GO:0000187 activation of MAPK activity; GO:0001894 tissue homeostasis; GO:0001932 regulation of protein phosphorylation; GO:0001934 positive regulation of protein phosphorylation; GO:0002028 regulation of sodium ion transport; GO:0006464 cellular protein modification process; GO:0006468 protein phosphorylation; GO:0006793 phosphorus metabolic process; GO:0006796 phosphate-containing compound meta…	GO:0005622 intracellular; GO:0005623 cell; GO:0005634 nucleus; GO:0005654 nucleoplasm; GO:0005737 cytoplasm; GO:0005829 cytosol; GO:0016020 membrane; GO:0019898 extrinsic component of membrane; GO:0031974 membrane-enclosed lumen; GO:0031981 nuclear lumen; GO:0043226 organelle; GO:0043227 membrane-bounded organelle; GO:0043229 intracellular organelle; GO:0043231 intracellular membrane-bounded orga…	GO:0003824 catalytic activity; GO:0004672 protein kinase activity; GO:0004674 protein serine/threonine kinase activity; GO:0016301 kinase activity; GO:0016740 transferase activity; GO:0016772 transferase activity, transferring phosphorus-containing groups; GO:0016773 phosphotransferase activity, alcohol group as acceptor; GO:0140096 catalytic activity, acting on a protein;	PF00069; PF12202	Protein kinase domain; Oxidative-stress-responsive kinase 1 C terminal	T	KOG0582	Ste20-like serine/threonine protein kinase
O75153	Clustered mitochondria protein homolog OS=Homo sapiens OX=9606 GN=CLUH PE=1 SV=2	CLUH	0.332	0.0281115	Down	21	21	40	21	21	146.6	nucleus	K03255	–	–	GO:0006996 organelle organization; GO:0007005 mitochondrion organization; GO:0009987 cellular process; GO:0016043 cellular component organization; GO:0048311 mitochondrion distribution; GO:0048312 intracellular distribution of mitochondria; GO:0051179 localization; GO:0051640 organelle localization; GO:0051641 cellular localization; GO:0051646 mitochondrion localization; GO:0071840 cellular compo…	GO:0005622 intracellular; GO:0005623 cell; GO:0005737 cytoplasm;	GO:0003676 nucleic acid binding; GO:0003723 RNA binding; GO:0003729 mRNA binding; GO:0005488 binding; GO:0097159 organic cyclic compound binding; GO:1901363 heterocyclic compound binding;	PF13236	Clustered mitochondria	S	KOG1839	Uncharacterized protein CLU1/cluA/TIF31 involved in mitochondrial morphology/distribution, also found associated with eIF-3
O00629	Importin subunit alpha-3 OS=Homo sapiens OX=9606 GN=KPNA4 PE=1 SV=1	KPNA4	0.595	0.0305015	Down	38	11	206	9	11	57.9	cytoplasm	K23583	KPNA3_4; importin subunit alpha-4/3	hsa05132 Salmonella infection; hsa05207 Chemical carcinogenesis - receptor activation	GO:0006606 protein import into nucleus; GO:0006607 NLS-bearing protein import into nucleus; GO:0006810 transport; GO:0006886 intracellular protein transport; GO:0006913 nucleocytoplasmic transport; GO:0008104 protein localization; GO:0015031 protein transport; GO:0015833 peptide transport; GO:0016032 viral process; GO:0017038 protein import; GO:0019048 modulation by virus of host process; GO:0019…	GO:0005622 intracellular; GO:0005623 cell; GO:0005634 nucleus; GO:0005635 nuclear envelope; GO:0005643 nuclear pore; GO:0005654 nucleoplasm; GO:0005737 cytoplasm; GO:0005829 cytosol; GO:0012505 endomembrane system; GO:0016020 membrane; GO:0031090 organelle membrane; GO:0031965 nuclear membrane; GO:0031967 organelle envelope; GO:0031974 membrane-enclosed lumen; GO:0031975 envelope; GO:0031981 nucl…	GO:0005048 signal sequence binding; GO:0005215 transporter activity; GO:0005488 binding; GO:0008139 nuclear localization sequence binding; GO:0033218 amide binding; GO:0042277 peptide binding;	–	–	U	KOG0166	Karyopherin (importin) alpha
Q5VTR2	E3 ubiquitin-protein ligase BRE1A OS=Homo sapiens OX=9606 GN=RNF20 PE=1 SV=2	RNF20	2.168	0.0432454	Up	4	3	10	3	3	113.6	nucleus	K10696	–	–	GO:0000209 protein polyubiquitination; GO:0006325 chromatin organization; GO:0006355 regulation of transcription, DNA-templated; GO:0006464 cellular protein modification process; GO:0006508 proteolysis; GO:0006511 ubiquitin-dependent protein catabolic process; GO:0006513 protein monoubiquitination; GO:0006807 nitrogen compound metabolic process; GO:0006996 organelle organization; GO:0008152 metab…	GO:0000151 ubiquitin ligase complex; GO:0000785 chromatin; GO:0000792 heterochromatin; GO:0005622 intracellular; GO:0005623 cell; GO:0005634 nucleus; GO:0005654 nucleoplasm; GO:0005694 chromosome; GO:0005730 nucleolus; GO:0031371 ubiquitin conjugating enzyme complex; GO:0031974 membrane-enclosed lumen; GO:0031981 nuclear lumen; GO:0032991 protein-containing complex; GO:0033503 HULC complex; GO:00…	GO:0002039 p53 binding; GO:0003676 nucleic acid binding; GO:0003682 chromatin binding; GO:0003712 transcription coregulator activity; GO:0003713 transcription coactivator activity; GO:0003723 RNA binding; GO:0003729 mRNA binding; GO:0003730 mRNA 3'-UTR binding; GO:0003824 catalytic activity; GO:0004842 ubiquitin-protein transferase activity; GO:0005488 binding; GO:0005515 protein binding; GO:0016…	PF13920	Zinc finger, C3HC4 type (RING finger)	O	KOG0978	E3 ubiquitin ligase involved in syntaxin degradation
Q86UW7	Calcium-dependent secretion activator 2 OS=Homo sapiens OX=9606 GN=CADPS2 PE=1 SV=2	CADPS2	3.271	0.0275655	Up	3	3	5	2	3	147.6	cytoplasm	K19933	–	–	–	GO:0005622 intracellular; GO:0005623 cell; GO:0005634 nucleus; GO:0005654 nucleoplasm; GO:0031974 membrane-enclosed lumen; GO:0031981 nuclear lumen; GO:0043226 organelle; GO:0043227 membrane-bounded organelle; GO:0043229 intracellular organelle; GO:0043231 intracellular membrane-bounded organelle; GO:0043233 organelle lumen; GO:0045202 synapse; GO:0070013 intracellular organelle lumen;	–	PF00169; PF06292	PH domain; Domain of Unknown Function (DUF1041)	U	KOG3543	Ca2+-dependent activator protein
Q15067	Peroxisomal acyl-coenzyme A oxidase 1 OS=Homo sapiens OX=9606 GN=ACOX1 PE=1 SV=3	ACOX1	7.37	0.00381376	Up	25	10	28	10	10	74.4	cytoplasm	K00232	E1.3.3.6; acyl-CoA oxidase [EC:1.3.3.6]	hsa03320 PPAR signaling pathway; hsa00071 Fatty acid degradation; hsa00410 beta-Alanine metabolism; hsa04146 Peroxisome; hsa01212 Fatty acid metabolism; hsa00592 alpha-Linolenic acid metabolism; hsa04024 cAMP signaling pathway; hsa00640 Propanoate metabolism; hsa01200 Carbon metabolism; hsa01040 Biosynthesis of unsaturated fatty acids; hsa01100 Metabolic pathways	GO:0000003 reproduction; GO:0000038 very long-chain fatty acid metabolic process; GO:0001676 long-chain fatty acid metabolic process; GO:0006082 organic acid metabolic process; GO:0006091 generation of precursor metabolites and energy; GO:0006605 protein targeting; GO:0006625 protein targeting to peroxisome; GO:0006629 lipid metabolic process; GO:0006631 fatty acid metabolic process; GO:0006635 f…	GO:0005622 intracellular; GO:0005623 cell; GO:0005634 nucleus; GO:0005654 nucleoplasm; GO:0005730 nucleolus; GO:0005737 cytoplasm; GO:0005777 peroxisome; GO:0005778 peroxisomal membrane; GO:0005782 peroxisomal matrix; GO:0005829 cytosol; GO:0005886 plasma membrane; GO:0016020 membrane; GO:0031090 organelle membrane; GO:0031903 microbody membrane; GO:0031907 microbody lumen; GO:0031974 membrane-en…	GO:0000166 nucleotide binding; GO:0003824 catalytic activity; GO:0003995 acyl-CoA dehydrogenase activity; GO:0003997 acyl-CoA oxidase activity; GO:0005102 signaling receptor binding; GO:0005488 binding; GO:0005504 fatty acid binding; GO:0005515 protein binding; GO:0008289 lipid binding; GO:0016401 palmitoyl-CoA oxidase activity; GO:0016491 oxidoreductase activity; GO:0016627 oxidoreductase activi…	PF02770	Acyl-CoA dehydrogenase, middle domain	C	KOG0136	Acyl-CoA oxidase
Q9NVI7	ATPase family AAA domain-containing protein 3A OS=Homo sapiens OX=9606 GN=ATAD3A PE=1 SV=2	ATAD3A	0.595	0.0455942	Down	30	15	80	15	15	71.3	cytoplasm,nucleus	K17681	–	–	GO:0001558 regulation of cell growth; GO:0010941 regulation of cell death; GO:0040008 regulation of growth; GO:0042981 regulation of apoptotic process; GO:0043066 negative regulation of apoptotic process; GO:0043067 regulation of programmed cell death; GO:0043069 negative regulation of programmed cell death; GO:0048519 negative regulation of biological process; GO:0048523 negative regulation of c…	GO:0005622 intracellular; GO:0005623 cell; GO:0005737 cytoplasm; GO:0005739 mitochondrion; GO:0043226 organelle; GO:0043227 membrane-bounded organelle; GO:0043229 intracellular organelle; GO:0043231 intracellular membrane-bounded organelle;	–	PF00004	ATPase family associated with various cellular activities (AAA)	O	KOG0742	AAA+-type ATPase
Q8IUR7	Armadillo repeat-containing protein 8 OS=Homo sapiens OX=9606 GN=ARMC8 PE=1 SV=2	ARMC8	0.284	0.0156653	Down	22	10	30	10	10	75.5	cytoplasm	K23336	–	–	GO:0001775 cell activation; GO:0002252 immune effector process; GO:0002263 cell activation involved in immune response; GO:0002274 myeloid leukocyte activation; GO:0002275 myeloid cell activation involved in immune response; GO:0002283 neutrophil activation involved in immune response; GO:0002366 leukocyte activation involved in immune response; GO:0002376 immune system process; GO:0002443 leukoc…	GO:0005576 extracellular region; GO:0005622 intracellular; GO:0005623 cell; GO:0005737 cytoplasm; GO:0012505 endomembrane system; GO:0030141 secretory granule; GO:0031410 cytoplasmic vesicle; GO:0031974 membrane-enclosed lumen; GO:0031982 vesicle; GO:0031983 vesicle lumen; GO:0034774 secretory granule lumen; GO:0035580 specific granule lumen; GO:0042581 specific granule; GO:0043226 organelle; GO:…	–	–	–	S	KOG1293	Proteins containing armadillo/beta-catenin-like repeat
Q14137	Ribosome biogenesis protein BOP1 OS=Homo sapiens OX=9606 GN=BOP1 PE=1 SV=2	BOP1	0.651	0.0419872	Down	15	6	6	6	6	83.6	nucleus	K14824	–	–	GO:0000027 ribosomal large subunit assembly; GO:0000448 cleavage in ITS2 between 5.8S rRNA and LSU-rRNA of tricistronic rRNA transcript (SSU-rRNA, 5.8S rRNA, LSU-rRNA); GO:0000460 maturation of 5.8S rRNA; GO:0000463 maturation of LSU-rRNA from tricistronic rRNA transcript (SSU-rRNA, 5.8S rRNA, LSU-rRNA); GO:0000466 maturation of 5.8S rRNA from tricistronic rRNA transcript (SSU-rRNA, 5.8S rRNA, LS…	GO:0005622 intracellular; GO:0005623 cell; GO:0005634 nucleus; GO:0005654 nucleoplasm; GO:0005730 nucleolus; GO:0030684 preribosome; GO:0030686 90S preribosome; GO:0030687 preribosome, large subunit precursor; GO:0031974 membrane-enclosed lumen; GO:0031981 nuclear lumen; GO:0032991 protein-containing complex; GO:0043226 organelle; GO:0043227 membrane-bounded organelle; GO:0043228 non-membrane-bou…	GO:0005488 binding; GO:0043021 ribonucleoprotein complex binding; GO:0044877 protein-containing complex binding;	PF08145	BOP1NT (NUC169) domain	J	KOG0650	WD40 repeat nucleolar protein Bop1, involved in ribosome biogenesis
Q9UL18	Protein argonaute-1 OS=Homo sapiens OX=9606 GN=AGO1 PE=1 SV=3	AGO1	0.481	0.0299421	Down	30	19	302	12	13	97.2	cytoplasm	K11593	–	–	GO:0000956 nuclear-transcribed mRNA catabolic process; GO:0002682 regulation of immune system process; GO:0006139 nucleobase-containing compound metabolic process; GO:0006355 regulation of transcription, DNA-templated; GO:0006357 regulation of transcription by RNA polymerase II; GO:0006396 RNA processing; GO:0006401 RNA catabolic process; GO:0006402 mRNA catabolic process; GO:0006417 regulation o…	GO:0000932 P-body; GO:0005622 intracellular; GO:0005623 cell; GO:0005634 nucleus; GO:0005654 nucleoplasm; GO:0005737 cytoplasm; GO:0005829 cytosol; GO:0005844 polysome; GO:0016442 RISC complex; GO:0031332 RNAi effector complex; GO:0031974 membrane-enclosed lumen; GO:0031981 nuclear lumen; GO:0032991 protein-containing complex; GO:0035770 ribonucleoprotein granule; GO:0036464 cytoplasmic ribonucle…	GO:0000976 transcription regulatory region sequence-specific DNA binding; GO:0000977 RNA polymerase II transcription regulatory region sequence-specific DNA binding; GO:0000978 RNA polymerase II cis-regulatory region sequence-specific DNA binding; GO:0000987 cis-regulatory region sequence-specific DNA binding; GO:0000993 RNA polymerase II complex binding; GO:0001067 regulatory region nucleic acid…	PF08699; PF02170	Domain of unknown function (DUF1785); PAZ domain	J	KOG1041	Translation initiation factor 2C (eIF-2C) and related proteins
Q9UI10	Translation initiation factor eIF-2B subunit delta OS=Homo sapiens OX=9606 GN=EIF2B4 PE=1 SV=2	EIF2B4	0.369	0.00761834	Down	24	9	51	9	9	57.5	nucleus	K03680	EIF2B4; translation initiation factor eIF-2B subunit delta	hsa05168 Herpes simplex virus 1 infection; hsa03013 RNA transport	GO:0000003 reproduction; GO:0001541 ovarian follicle development; GO:0002253 activation of immune response; GO:0002376 immune system process; GO:0002429 immune response-activating cell surface receptor signaling pathway; GO:0002682 regulation of immune system process; GO:0002684 positive regulation of immune system process; GO:0002757 immune response-activating signal transduction; GO:0002764 imm…	GO:0005622 intracellular; GO:0005623 cell; GO:0005737 cytoplasm; GO:0005829 cytosol; GO:0005851 eukaryotic translation initiation factor 2B complex; GO:0032991 protein-containing complex;	GO:0003676 nucleic acid binding; GO:0003723 RNA binding; GO:0003743 translation initiation factor activity; GO:0005085 guanyl-nucleotide exchange factor activity; GO:0005488 binding; GO:0005515 protein binding; GO:0008135 translation factor activity, RNA binding; GO:0019899 enzyme binding; GO:0031369 translation initiation factor binding; GO:0051020 GTPase binding; GO:0097159 organic cyclic compo…	–	–	J	KOG1467	Translation initiation factor 2B, delta subunit (eIF-2Bdelta/GCD2)
Q5VV41	Rho guanine nucleotide exchange factor 16 OS=Homo sapiens OX=9606 GN=ARHGEF16 PE=1 SV=1	ARHGEF16	2.86	0.0282678	Up	7	4	8	4	4	80.1	nucleus	K20688	–	–	GO:0006928 movement of cell or subcellular component; GO:0006935 chemotaxis; GO:0007154 cell communication; GO:0007165 signal transduction; GO:0007186 G protein-coupled receptor signaling pathway; GO:0009605 response to external stimulus; GO:0009966 regulation of signal transduction; GO:0009987 cellular process; GO:0010646 regulation of cell communication; GO:0010941 regulation of cell death; GO:…	GO:0005622 intracellular; GO:0005623 cell; GO:0005737 cytoplasm; GO:0005829 cytosol;	GO:0005085 guanyl-nucleotide exchange factor activity; GO:0005088 Ras guanyl-nucleotide exchange factor activity; GO:0005089 Rho guanyl-nucleotide exchange factor activity; GO:0005102 signaling receptor binding; GO:0005488 binding; GO:0005515 protein binding; GO:0017016 Ras GTPase binding; GO:0017048 Rho GTPase binding; GO:0019899 enzyme binding; GO:0019900 kinase binding; GO:0019901 protein kina…	PF00621; PF00169	RhoGEF domain; PH domain	T	KOG3523	Putative guanine nucleotide exchange factor TIM
Q9NWV8	BRISC and BRCA1-A complex member 1 OS=Homo sapiens OX=9606 GN=BABAM1 PE=1 SV=1	BABAM1	1.978	0.0284324	Up	24	4	17	4	4	36.5	cytoplasm	K20776	BABAM; BRISC and BRCA1-A complex member 1	hsa03440 Homologous recombination	GO:0000075 cell cycle checkpoint; GO:0000077 DNA damage checkpoint; GO:0000726 non-recombinational repair; GO:0002376 immune system process; GO:0002520 immune system development; GO:0006139 nucleobase-containing compound metabolic process; GO:0006259 DNA metabolic process; GO:0006281 DNA repair; GO:0006282 regulation of DNA repair; GO:0006302 double-strand break repair; GO:0006303 double-strand b…	GO:0005622 intracellular; GO:0005623 cell; GO:0005634 nucleus; GO:0005654 nucleoplasm; GO:0005737 cytoplasm; GO:0005829 cytosol; GO:0016604 nuclear body; GO:0031974 membrane-enclosed lumen; GO:0031981 nuclear lumen; GO:0032991 protein-containing complex; GO:0043226 organelle; GO:0043227 membrane-bounded organelle; GO:0043229 intracellular organelle; GO:0043231 intracellular membrane-bounded organ…	–	–	–	–	–	–
P10109	Adrenodoxin, mitochondrial OS=Homo sapiens OX=9606 GN=FDX1 PE=1 SV=1	FDX1	1.936	0.0429423	Up	14	3	101	3	3	19.4	mitochondria	K22070	–	–	GO:0006066 alcohol metabolic process; GO:0006091 generation of precursor metabolites and energy; GO:0006139 nucleobase-containing compound metabolic process; GO:0006629 lipid metabolic process; GO:0006694 steroid biosynthetic process; GO:0006700 C21-steroid hormone biosynthetic process; GO:0006725 cellular aromatic compound metabolic process; GO:0006732 coenzyme metabolic process; GO:0006733 oxid…	GO:0005622 intracellular; GO:0005623 cell; GO:0005737 cytoplasm; GO:0005739 mitochondrion; GO:0005740 mitochondrial envelope; GO:0005743 mitochondrial inner membrane; GO:0005759 mitochondrial matrix; GO:0016020 membrane; GO:0019866 organelle inner membrane; GO:0030061 mitochondrial crista; GO:0031090 organelle membrane; GO:0031966 mitochondrial membrane; GO:0031967 organelle envelope; GO:0031974 …	GO:0003824 catalytic activity; GO:0005488 binding; GO:0005506 iron ion binding; GO:0005515 protein binding; GO:0008022 protein C-terminus binding; GO:0009055 electron transfer activity; GO:0016491 oxidoreductase activity; GO:0019899 enzyme binding; GO:0042802 identical protein binding; GO:0042803 protein homodimerization activity; GO:0043167 ion binding; GO:0043169 cation binding; GO:0046872 meta…	PF00111	2Fe-2S iron-sulfur cluster binding domain	C	KOG3309	Ferredoxin
Q8N2K0	Lysophosphatidylserine lipase ABHD12 OS=Homo sapiens OX=9606 GN=ABHD12 PE=1 SV=2	ABHD12	0.54	0.0390025	Down	24	7	61	7	7	45.1	plasma membrane	K13704	–	–	GO:0002084 protein depalmitoylation; GO:0006464 cellular protein modification process; GO:0006575 cellular modified amino acid metabolic process; GO:0006629 lipid metabolic process; GO:0006638 neutral lipid metabolic process; GO:0006639 acylglycerol metabolic process; GO:0006644 phospholipid metabolic process; GO:0006650 glycerophospholipid metabolic process; GO:0006658 phosphatidylserine metabol…	GO:0005622 intracellular; GO:0005623 cell; GO:0005737 cytoplasm; GO:0005886 plasma membrane; GO:0005887 integral component of plasma membrane; GO:0008328 ionotropic glutamate receptor complex; GO:0016020 membrane; GO:0016021 integral component of membrane; GO:0030425 dendrite; GO:0031224 intrinsic component of membrane; GO:0031226 intrinsic component of plasma membrane; GO:0032281 AMPA glutamate …	GO:0003824 catalytic activity; GO:0004620 phospholipase activity; GO:0004622 lysophospholipase activity; GO:0008474 palmitoyl-(protein) hydrolase activity; GO:0016298 lipase activity; GO:0016787 hydrolase activity; GO:0016788 hydrolase activity, acting on ester bonds; GO:0016790 thiolester hydrolase activity; GO:0047372 acylglycerol lipase activity; GO:0052689 carboxylic ester hydrolase activity;…	–	–	S	KOG1552	Predicted alpha/beta hydrolase
Q8N3D4	EH domain-binding protein 1-like protein 1 OS=Homo sapiens OX=9606 GN=EHBP1L1 PE=1 SV=2	EHBP1L1	0.613	0.0358856	Down	14	18	157	18	18	161.8	mitochondria	–	–	–	–	–	–	PF00307; PF12130	Calponin homology (CH) domain; Protein of unknown function (DUF3585)	Z	KOG0035	Ca2+-binding actin-bundling protein (actinin), alpha chain (EF-Hand protein superfamily)
P23743	Diacylglycerol kinase alpha OS=Homo sapiens OX=9606 GN=DGKA PE=1 SV=3	DGKA	0.429	0.00734808	Down	25	15	40	14	15	82.6	cytoplasm	K00901	dgkA; diacylglycerol kinase (ATP) [EC:2.7.1.107]	hsa05231 Choline metabolism in cancer; hsa04070 Phosphatidylinositol signaling system; hsa04072 Phospholipase D signaling pathway; hsa00561 Glycerolipid metabolism; hsa00564 Glycerophospholipid metabolism; hsa01100 Metabolic pathways	GO:0001775 cell activation; GO:0006629 lipid metabolic process; GO:0006638 neutral lipid metabolic process; GO:0006639 acylglycerol metabolic process; GO:0006644 phospholipid metabolic process; GO:0006650 glycerophospholipid metabolic process; GO:0006654 phosphatidic acid biosynthetic process; GO:0006793 phosphorus metabolic process; GO:0006796 phosphate-containing compound metabolic process; GO:…	GO:0005622 intracellular; GO:0005623 cell; GO:0005737 cytoplasm; GO:0005829 cytosol; GO:0005886 plasma membrane; GO:0016020 membrane; GO:0071944 cell periphery;	GO:0003824 catalytic activity; GO:0004143 diacylglycerol kinase activity; GO:0005488 binding; GO:0005543 phospholipid binding; GO:0008289 lipid binding; GO:0016301 kinase activity; GO:0016740 transferase activity; GO:0016772 transferase activity, transferring phosphorus-containing groups; GO:0016773 phosphotransferase activity, alcohol group as acceptor; GO:0043167 ion binding; GO:0043168 anion b…	PF00130	Phorbol esters/diacylglycerol binding domain (C1 domain)	IT	KOG1169	Diacylglycerol kinase
P17213	Bactericidal permeability-increasing protein OS=Homo sapiens OX=9606 GN=BPI PE=1 SV=4	BPI	2.497	0.0384438	Up	6	3	9	3	3	53.9	extracellular	–	–	–	GO:0001775 cell activation; GO:0001817 regulation of cytokine production; GO:0001818 negative regulation of cytokine production; GO:0002237 response to molecule of bacterial origin; GO:0002252 immune effector process; GO:0002263 cell activation involved in immune response; GO:0002274 myeloid leukocyte activation; GO:0002275 myeloid cell activation involved in immune response; GO:0002283 neutrophi…	GO:0000323 lytic vacuole; GO:0005576 extracellular region; GO:0005622 intracellular; GO:0005623 cell; GO:0005737 cytoplasm; GO:0005764 lysosome; GO:0005766 primary lysosome; GO:0005773 vacuole; GO:0005775 vacuolar lumen; GO:0010494 cytoplasmic stress granule; GO:0012505 endomembrane system; GO:0030141 secretory granule; GO:0031410 cytoplasmic vesicle; GO:0031974 membrane-enclosed lumen; GO:003198…	GO:0001530 lipopolysaccharide binding; GO:0005488 binding; GO:0008289 lipid binding; GO:0097367 carbohydrate derivative binding;	PF02886	LBP / BPI / CETP family, C-terminal domain	V	KOG4160	BPI/LBP/CETP family protein
Q16543	Hsp90 co-chaperone Cdc37 OS=Homo sapiens OX=9606 GN=CDC37 PE=1 SV=1	CDC37	0.436	0.0209758	Down	28	9	154	9	9	44.4	cytoplasm	K09554	CDC37; cell division cycle protein 37	hsa04151 PI3K-Akt signaling pathway	GO:0000079 regulation of cyclin-dependent protein serine/threonine kinase activity; GO:0001932 regulation of protein phosphorylation; GO:0001959 regulation of cytokine-mediated signaling pathway; GO:0002682 regulation of immune system process; GO:0006457 protein folding; GO:0006464 cellular protein modification process; GO:0006468 protein phosphorylation; GO:0006605 protein targeting; GO:0006793 …	GO:0001726 ruffle; GO:0005622 intracellular; GO:0005623 cell; GO:0005737 cytoplasm; GO:0005829 cytosol; GO:0005886 plasma membrane; GO:0016020 membrane; GO:0031252 cell leading edge; GO:0031253 cell projection membrane; GO:0031256 leading edge membrane; GO:0032587 ruffle membrane; GO:0032991 protein-containing complex; GO:0042995 cell projection; GO:0071944 cell periphery; GO:0098590 plasma membr…	GO:0003824 catalytic activity; GO:0004672 protein kinase activity; GO:0004713 protein tyrosine kinase activity; GO:0005488 binding; GO:0005515 protein binding; GO:0008022 protein C-terminus binding; GO:0016301 kinase activity; GO:0016740 transferase activity; GO:0016772 transferase activity, transferring phosphorus-containing groups; GO:0016773 phosphotransferase activity, alcohol group as accept…	PF03234; PF08565; PF08564	Cdc37 N terminal kinase binding; Cdc37 Hsp90 binding domain; Cdc37 C terminal domain	D	KOG2260	Cell division cycle 37 protein, CDC37
Q92556	Engulfment and cell motility protein 1 OS=Homo sapiens OX=9606 GN=ELMO1 PE=1 SV=2	ELMO1	0.498	0.049684	Down	15	9	45	8	9	83.8	cytoplasm	K12366	ELMO1; engulfment and cell motility protein 1	hsa05100 Bacterial invasion of epithelial cells; hsa04062 Chemokine signaling pathway; hsa05132 Salmonella infection; hsa05135 Yersinia infection; hsa05131 Shigellosis	GO:0002252 immune effector process; GO:0002253 activation of immune response; GO:0002376 immune system process; GO:0002429 immune response-activating cell surface receptor signaling pathway; GO:0002431 Fc receptor mediated stimulatory signaling pathway; GO:0002433 immune response-regulating cell surface receptor signaling pathway involved in phagocytosis; GO:0002682 regulation of immune system pr…	GO:0005622 intracellular; GO:0005623 cell; GO:0005737 cytoplasm; GO:0005829 cytosol; GO:0005886 plasma membrane; GO:0016020 membrane; GO:0032045 guanyl-nucleotide exchange factor complex; GO:0032991 protein-containing complex; GO:0071944 cell periphery;	GO:0005488 binding; GO:0005515 protein binding; GO:0017124 SH3 domain binding; GO:0019904 protein domain specific binding;	–	–	T	KOG2999	Regulator of Rac1, required for phagocytosis and cell migration
Q8N9N8	Probable RNA-binding protein EIF1AD OS=Homo sapiens OX=9606 GN=EIF1AD PE=1 SV=1	EIF1AD	2.444	0.0198592	Up	21	3	42	3	3	19	nucleus	K15025	–	–	–	GO:0005622 intracellular; GO:0005623 cell; GO:0005634 nucleus; GO:0043226 organelle; GO:0043227 membrane-bounded organelle; GO:0043229 intracellular organelle; GO:0043231 intracellular membrane-bounded organelle;	–	PF01176	Translation initiation factor 1A / IF-1	J	KOG2925	Predicted translation initiation factor related to eIF-1A
Q9H0F7	ADP-ribosylation factor-like protein 6 OS=Homo sapiens OX=9606 GN=ARL6 PE=1 SV=1	ARL6	0.499	0.00778266	Down	15	2	4	2	2	21.1	cytoplasm	K07951	–	–	GO:0001654 eye development; GO:0003407 neural retina development; GO:0006464 cellular protein modification process; GO:0006471 protein ADP-ribosylation; GO:0006605 protein targeting; GO:0006612 protein targeting to membrane; GO:0006807 nitrogen compound metabolic process; GO:0006810 transport; GO:0006886 intracellular protein transport; GO:0006996 organelle organization; GO:0007154 cell communica…	GO:0005622 intracellular; GO:0005623 cell; GO:0005737 cytoplasm; GO:0005829 cytosol; GO:0005856 cytoskeleton; GO:0005874 microtubule; GO:0005879 axonemal microtubule; GO:0005881 cytoplasmic microtubule; GO:0005886 plasma membrane; GO:0005929 cilium; GO:0005930 axoneme; GO:0015630 microtubule cytoskeleton; GO:0016020 membrane; GO:0030117 membrane coat; GO:0031090 organelle membrane; GO:0031253 cel…	GO:0000166 nucleotide binding; GO:0001882 nucleoside binding; GO:0001883 purine nucleoside binding; GO:0005488 binding; GO:0005525 GTP binding; GO:0005543 phospholipid binding; GO:0008289 lipid binding; GO:0017076 purine nucleotide binding; GO:0019001 guanyl nucleotide binding; GO:0032549 ribonucleoside binding; GO:0032550 purine ribonucleoside binding; GO:0032553 ribonucleotide binding; GO:00325…	PF00025	ADP-ribosylation factor family	U	KOG0070	GTP-binding ADP-ribosylation factor Arf1
Q86T65	Disheveled-associated activator of morphogenesis 2 OS=Homo sapiens OX=9606 GN=DAAM2 PE=1 SV=3	DAAM2	0.556	0.0196215	Down	25	25	279	20	25	123.4	cytoplasm	K04512	DAAM; dishevelled associated activator of morphogenesis	hsa04310 Wnt signaling pathway	GO:0007275 multicellular organism development; GO:0007399 nervous system development; GO:0007417 central nervous system development; GO:0009966 regulation of signal transduction; GO:0009967 positive regulation of signal transduction; GO:0009987 cellular process; GO:0010646 regulation of cell communication; GO:0010647 positive regulation of cell communication; GO:0010721 negative regulation of cel…	–	–	–	–	TZ	KOG1922	Rho GTPase effector BNI1 and related formins
Q8N5X7	Eukaryotic translation initiation factor 4E type 3 OS=Homo sapiens OX=9606 GN=EIF4E3 PE=1 SV=4	EIF4E3	0.409	0.0237927	Down	13	2	13	2	2	24.4	cytoplasm	–	–	–	–	GO:0005622 intracellular; GO:0005623 cell; GO:0005737 cytoplasm; GO:0005829 cytosol; GO:0005845 mRNA cap binding complex; GO:0032991 protein-containing complex; GO:0034518 RNA cap binding complex;	–	PF01652	Eukaryotic initiation factor 4E	–	–	–
Q9UBS4	DnaJ homolog subfamily B member 11 OS=Homo sapiens OX=9606 GN=DNAJB11 PE=1 SV=1	DNAJB11	1.81	0.0200884	Up	32	10	103	10	10	40.5	extracellular	K09517	DNAJB11; DnaJ homolog subfamily B member 11	hsa04141 Protein processing in endoplasmic reticulum	GO:0006139 nucleobase-containing compound metabolic process; GO:0006725 cellular aromatic compound metabolic process; GO:0006807 nitrogen compound metabolic process; GO:0006950 response to stress; GO:0006986 response to unfolded protein; GO:0007154 cell communication; GO:0007165 signal transduction; GO:0007275 multicellular organism development; GO:0007399 nervous system development; GO:0008152 m…	GO:0005576 extracellular region; GO:0005615 extracellular space; GO:0005622 intracellular; GO:0005623 cell; GO:0005634 nucleus; GO:0005737 cytoplasm; GO:0005783 endoplasmic reticulum; GO:0005788 endoplasmic reticulum lumen; GO:0012505 endomembrane system; GO:0031974 membrane-enclosed lumen; GO:0032991 protein-containing complex; GO:0034663 endoplasmic reticulum chaperone complex; GO:0043226 organ…	GO:0005102 signaling receptor binding; GO:0005488 binding; GO:0005515 protein binding; GO:0051082 unfolded protein binding;	PF00226; PF01556	DnaJ domain; DnaJ C terminal domain	O	KOG0713	Molecular chaperone (DnaJ superfamily)
Q96RQ3	Methylcrotonoyl-CoA carboxylase subunit alpha, mitochondrial OS=Homo sapiens OX=9606 GN=MCCC1 PE=1 SV=3	MCCC1	0.162	0.0092666	Down	31	14	107	14	14	80.4	mitochondria	K01968	E6.4.1.4A; 3-methylcrotonyl-CoA carboxylase alpha subunit [EC:6.4.1.4]	hsa00280 Valine, leucine and isoleucine degradation; hsa01100 Metabolic pathways	GO:0006082 organic acid metabolic process; GO:0006520 cellular amino acid metabolic process; GO:0006551 leucine metabolic process; GO:0006552 leucine catabolic process; GO:0006732 coenzyme metabolic process; GO:0006766 vitamin metabolic process; GO:0006767 water-soluble vitamin metabolic process; GO:0006768 biotin metabolic process; GO:0006790 sulfur compound metabolic process; GO:0006807 nitroge…	GO:0002169 3-methylcrotonyl-CoA carboxylase complex, mitochondrial; GO:0005622 intracellular; GO:0005623 cell; GO:0005737 cytoplasm; GO:0005739 mitochondrion; GO:0005759 mitochondrial matrix; GO:0005829 cytosol; GO:0031974 membrane-enclosed lumen; GO:0032991 protein-containing complex; GO:0043226 organelle; GO:0043227 membrane-bounded organelle; GO:0043229 intracellular organelle; GO:0043231 intr…	GO:0003824 catalytic activity; GO:0004075 biotin carboxylase activity; GO:0005488 binding; GO:0008144 drug binding; GO:0009374 biotin binding; GO:0016874 ligase activity; GO:0016879 ligase activity, forming carbon-nitrogen bonds; GO:0019842 vitamin binding; GO:0031406 carboxylic acid binding; GO:0033218 amide binding; GO:0033293 monocarboxylic acid binding; GO:0036094 small molecule binding; GO:0…	PF00289; PF02786; PF02785; PF00364	Carbamoyl-phosphate synthase L chain, N-terminal domain; Carbamoyl-phosphate synthase L chain, ATP binding domain; Biotin carboxylase C-terminal domain; Biotin-requiring enzyme	C	KOG0238	3-Methylcrotonyl-CoA carboxylase, biotin-containing subunit/Propionyl-CoA carboxylase, alpha chain/Acetyl-CoA carboxylase, biotin carboxylase subunit
O14908	PDZ domain-containing protein GIPC1 OS=Homo sapiens OX=9606 GN=GIPC1 PE=1 SV=2	GIPC1	0.652	0.031661	Down	41	11	47	9	11	36	nucleus	K20056	–	–	GO:0001667 ameboidal-type cell migration; GO:0006605 protein targeting; GO:0006810 transport; GO:0006811 ion transport; GO:0006820 anion transport; GO:0006835 dicarboxylic acid transport; GO:0006865 amino acid transport; GO:0006886 intracellular protein transport; GO:0006928 movement of cell or subcellular component; GO:0007154 cell communication; GO:0007165 signal transduction; GO:0007186 G prot…	GO:0005622 intracellular; GO:0005623 cell; GO:0005737 cytoplasm; GO:0005829 cytosol; GO:0005903 brush border; GO:0005938 cell cortex; GO:0008021 synaptic vesicle; GO:0012505 endomembrane system; GO:0012506 vesicle membrane; GO:0016020 membrane; GO:0030133 transport vesicle; GO:0030139 endocytic vesicle; GO:0030425 dendrite; GO:0031090 organelle membrane; GO:0031410 cytoplasmic vesicle; GO:0031982…	GO:0003779 actin binding; GO:0005096 GTPase activator activity; GO:0005102 signaling receptor binding; GO:0005488 binding; GO:0005515 protein binding; GO:0008047 enzyme activator activity; GO:0008092 cytoskeletal protein binding; GO:0017022 myosin binding; GO:0019904 protein domain specific binding; GO:0030165 PDZ domain binding; GO:0030234 enzyme regulator activity; GO:0030695 GTPase regulator a…	PF00595	PDZ domain (Also known as DHR or GLGF)	TU	KOG3938	RGS-GAIP interacting protein GIPC, contains PDZ domain
P83110	Serine protease HTRA3 OS=Homo sapiens OX=9606 GN=HTRA3 PE=1 SV=2	HTRA3	2.253	0.0100709	Up	8	3	18	2	2	48.6	extracellular	K08785	–	–	GO:0006355 regulation of transcription, DNA-templated; GO:0006357 regulation of transcription by RNA polymerase II; GO:0006508 proteolysis; GO:0006807 nitrogen compound metabolic process; GO:0008152 metabolic process; GO:0009889 regulation of biosynthetic process; GO:0009966 regulation of signal transduction; GO:0009968 negative regulation of signal transduction; GO:0010468 regulation of gene exp…	–	GO:0003824 catalytic activity; GO:0004175 endopeptidase activity; GO:0008233 peptidase activity; GO:0008236 serine-type peptidase activity; GO:0016787 hydrolase activity; GO:0017171 serine hydrolase activity; GO:0070011 peptidase activity, acting on L-amino acid peptides; GO:0140096 catalytic activity, acting on a protein;	PF00219; PF07648; PF13365	Insulin-like growth factor binding protein; Kazal-type serine protease inhibitor domain; Trypsin-like peptidase domain	–	–	–
Q96ER9	Mitochondrial potassium channel OS=Homo sapiens OX=9606 GN=CCDC51 PE=1 SV=2	CCDC51	2.83	0.0269575	Up	10	3	19	3	3	45.8	mitochondria	–	–	–	–	–	–	–	–	–	–	–
Q9BQS7	Hephaestin OS=Homo sapiens OX=9606 GN=HEPH PE=1 SV=3	HEPH	0.447	0.0497388	Down	4	4	56	4	4	130.4	endoplasmic reticulum	K14735	HEPH; hephaestin [EC:1.16.3.1]	hsa04978 Mineral absorption; hsa00860 Porphyrin and chlorophyll metabolism	GO:0000041 transition metal ion transport; GO:0006810 transport; GO:0006811 ion transport; GO:0006812 cation transport; GO:0006826 iron ion transport; GO:0008152 metabolic process; GO:0030001 metal ion transport; GO:0051179 localization; GO:0051234 establishment of localization; GO:0055114 oxidation-reduction process;	GO:0005622 intracellular; GO:0005623 cell; GO:0005737 cytoplasm; GO:0005886 plasma membrane; GO:0016020 membrane; GO:0016323 basolateral plasma membrane; GO:0048471 perinuclear region of cytoplasm; GO:0071944 cell periphery; GO:0098590 plasma membrane region;	GO:0003824 catalytic activity; GO:0004322 ferroxidase activity; GO:0005488 binding; GO:0005506 iron ion binding; GO:0005507 copper ion binding; GO:0008198 ferrous iron binding; GO:0016491 oxidoreductase activity; GO:0016722 oxidoreductase activity, oxidizing metal ions; GO:0016724 oxidoreductase activity, oxidizing metal ions, oxygen as acceptor; GO:0043167 ion binding; GO:0043169 cation binding;…	PF07732; PF07731	Multicopper oxidase; Multicopper oxidase	Q	KOG1263	Multicopper oxidases
P17677	Neuromodulin OS=Homo sapiens OX=9606 GN=GAP43 PE=1 SV=1	GAP43	2.798	0.0380456	Up	38	5	23	5	5	24.8	cytoplasm	K20041	–	–	GO:0000902 cell morphogenesis; GO:0000904 cell morphogenesis involved in differentiation; GO:0006928 movement of cell or subcellular component; GO:0006935 chemotaxis; GO:0006950 response to stress; GO:0007154 cell communication; GO:0007165 signal transduction; GO:0007186 G protein-coupled receptor signaling pathway; GO:0007205 protein kinase C-activating G protein-coupled receptor signaling pathw…	GO:0005622 intracellular; GO:0005623 cell; GO:0005737 cytoplasm; GO:0005886 plasma membrane; GO:0014069 postsynaptic density; GO:0016020 membrane; GO:0030175 filopodium; GO:0030424 axon; GO:0030426 growth cone; GO:0030427 site of polarized growth; GO:0031253 cell projection membrane; GO:0031527 filopodium membrane; GO:0032279 asymmetric synapse; GO:0042995 cell projection; GO:0043005 neuron proje…	GO:0001786 phosphatidylserine binding; GO:0005488 binding; GO:0005543 phospholipid binding; GO:0008289 lipid binding; GO:0035091 phosphatidylinositol binding; GO:0035727 lysophosphatidic acid binding; GO:0043167 ion binding; GO:0043168 anion binding; GO:0072341 modified amino acid binding; GO:0097367 carbohydrate derivative binding; GO:1901981 phosphatidylinositol phosphate binding;	PF10580	Gap junction protein N-terminal region	–	–	–
Q06136	3-ketodihydrosphingosine reductase OS=Homo sapiens OX=9606 GN=KDSR PE=1 SV=1	KDSR	0.359	0.0221735	Down	11	3	42	3	3	36.2	endoplasmic reticulum	K04708	KDSR; 3-dehydrosphinganine reductase [EC:1.1.1.102]	hsa00600 Sphingolipid metabolism; hsa01100 Metabolic pathways	GO:0006629 lipid metabolic process; GO:0006643 membrane lipid metabolic process; GO:0006665 sphingolipid metabolic process; GO:0006666 3-keto-sphinganine metabolic process; GO:0006807 nitrogen compound metabolic process; GO:0008152 metabolic process; GO:0008610 lipid biosynthetic process; GO:0009058 biosynthetic process; GO:0009987 cellular process; GO:0030148 sphingolipid biosynthetic process; G…	GO:0005576 extracellular region; GO:0005615 extracellular space; GO:0005622 intracellular; GO:0005623 cell; GO:0005737 cytoplasm; GO:0005783 endoplasmic reticulum; GO:0005789 endoplasmic reticulum membrane; GO:0012505 endomembrane system; GO:0016020 membrane; GO:0031984 organelle subcompartment; GO:0042175 nuclear outer membrane-endoplasmic reticulum membrane network; GO:0043226 organelle; GO:004…	GO:0003824 catalytic activity; GO:0016491 oxidoreductase activity; GO:0016614 oxidoreductase activity, acting on CH-OH group of donors; GO:0016616 oxidoreductase activity, acting on the CH-OH group of donors, NAD or NADP as acceptor; GO:0047560 3-dehydrosphinganine reductase activity;	PF00106	short chain dehydrogenase	Q	KOG1210	Predicted 3-ketosphinganine reductase
P61916	NPC intracellular cholesterol transporter 2 OS=Homo sapiens OX=9606 GN=NPC2 PE=1 SV=1	NPC2	0.524	0.0173931	Down	37	5	134	5	5	16.6	extracellular	K13443	NPC2; Niemann-Pick C2 protein	hsa04142 Lysosome; hsa04979 Cholesterol metabolism	GO:0001775 cell activation; GO:0002252 immune effector process; GO:0002263 cell activation involved in immune response; GO:0002274 myeloid leukocyte activation; GO:0002275 myeloid cell activation involved in immune response; GO:0002283 neutrophil activation involved in immune response; GO:0002366 leukocyte activation involved in immune response; GO:0002376 immune system process; GO:0002443 leukoc…	GO:0000323 lytic vacuole; GO:0005576 extracellular region; GO:0005622 intracellular; GO:0005623 cell; GO:0005737 cytoplasm; GO:0005764 lysosome; GO:0005766 primary lysosome; GO:0005773 vacuole; GO:0005775 vacuolar lumen; GO:0012505 endomembrane system; GO:0030141 secretory granule; GO:0031410 cytoplasmic vesicle; GO:0031974 membrane-enclosed lumen; GO:0031982 vesicle; GO:0031983 vesicle lumen; GO…	GO:0005215 transporter activity; GO:0005319 lipid transporter activity; GO:0005488 binding; GO:0005496 steroid binding; GO:0005515 protein binding; GO:0008289 lipid binding; GO:0015248 sterol transporter activity; GO:0015485 cholesterol binding; GO:0019899 enzyme binding; GO:0032934 sterol binding; GO:0036094 small molecule binding; GO:0043178 alcohol binding; GO:0097159 organic cyclic compound b…	PF02221	ML domain	S	KOG4063	Major epididymal secretory protein HE1
Q3ZCW2	Galectin-related protein OS=Homo sapiens OX=9606 GN=LGALSL PE=1 SV=2	LGALSL	1.583	0.0330796	Up	15	2	10	2	2	19	cytoskeleton	–	–	–	–	GO:0005622 intracellular; GO:0005623 cell;	–	PF00337	Galactoside-binding lectin	W	KOG3587	Galectin, galactose-binding lectin
Q9Y4Z0	U6 snRNA-associated Sm-like protein LSm4 OS=Homo sapiens OX=9606 GN=LSM4 PE=1 SV=1	LSM4	1.506	0.0191177	Up	30	5	100	5	5	15.3	cytoplasm,nucleus	K12623	LSM4; U6 snRNA-associated Sm-like protein LSm4	hsa03040 Spliceosome; hsa03018 RNA degradation	GO:0000245 spliceosomal complex assembly; GO:0000288 nuclear-transcribed mRNA catabolic process, deadenylation-dependent decay; GO:0000291 nuclear-transcribed mRNA catabolic process, exonucleolytic; GO:0000375 RNA splicing, via transesterification reactions; GO:0000377 RNA splicing, via transesterification reactions with bulged adenosine as nucleophile; GO:0000387 spliceosomal snRNP assembly; GO:…	GO:0000932 P-body; GO:0005622 intracellular; GO:0005623 cell; GO:0005634 nucleus; GO:0005654 nucleoplasm; GO:0005681 spliceosomal complex; GO:0005688 U6 snRNP; GO:0005737 cytoplasm; GO:0005829 cytosol; GO:0016020 membrane; GO:0030532 small nuclear ribonucleoprotein complex; GO:0031974 membrane-enclosed lumen; GO:0031981 nuclear lumen; GO:0032991 protein-containing complex; GO:0035770 ribonucleopr…	GO:0003676 nucleic acid binding; GO:0003723 RNA binding; GO:0005488 binding; GO:0005515 protein binding; GO:0017069 snRNA binding; GO:0017070 U6 snRNA binding; GO:0019904 protein domain specific binding; GO:0042731 PH domain binding; GO:0097159 organic cyclic compound binding; GO:1901363 heterocyclic compound binding;	PF01423	LSM domain	A	KOG3293	Small nuclear ribonucleoprotein (snRNP)
P09913	Interferon-induced protein with tetratricopeptide repeats 2 OS=Homo sapiens OX=9606 GN=IFIT2 PE=1 SV=1	IFIT2	2.099	0.0128617	Up	8	3	8	3	3	54.6	cytoplasm	K24848	–	–	GO:0002252 immune effector process; GO:0002376 immune system process; GO:0006915 apoptotic process; GO:0006950 response to stress; GO:0006952 defense response; GO:0006955 immune response; GO:0006996 organelle organization; GO:0007005 mitochondrion organization; GO:0007154 cell communication; GO:0007165 signal transduction; GO:0007166 cell surface receptor signaling pathway; GO:0008219 cell death;…	GO:0005622 intracellular; GO:0005623 cell; GO:0005737 cytoplasm; GO:0005783 endoplasmic reticulum; GO:0005829 cytosol; GO:0012505 endomembrane system; GO:0043226 organelle; GO:0043227 membrane-bounded organelle; GO:0043229 intracellular organelle; GO:0043231 intracellular membrane-bounded organelle;	–	–	–	S	KOG1124	FOG: TPR repeat
O15121	Sphingolipid delta(4)-desaturase DES1 OS=Homo sapiens OX=9606 GN=DEGS1 PE=1 SV=1	DEGS1	0.609	0.04343	Down	7	2	68	2	2	37.8	plasma membrane	K04712	DEGS; sphingolipid 4-desaturase/C4-monooxygenase [EC:1.14.19.17 1.14.18.5]	hsa00600 Sphingolipid metabolism; hsa04071 Sphingolipid signaling pathway; hsa01100 Metabolic pathways	GO:0001775 cell activation; GO:0002252 immune effector process; GO:0002263 cell activation involved in immune response; GO:0002274 myeloid leukocyte activation; GO:0002275 myeloid cell activation involved in immune response; GO:0002283 neutrophil activation involved in immune response; GO:0002366 leukocyte activation involved in immune response; GO:0002376 immune system process; GO:0002443 leukoc…	GO:0005622 intracellular; GO:0005623 cell; GO:0005737 cytoplasm; GO:0005739 mitochondrion; GO:0005783 endoplasmic reticulum; GO:0005789 endoplasmic reticulum membrane; GO:0005886 plasma membrane; GO:0005887 integral component of plasma membrane; GO:0012505 endomembrane system; GO:0012506 vesicle membrane; GO:0016020 membrane; GO:0016021 integral component of membrane; GO:0030141 secretory granule…	GO:0003824 catalytic activity; GO:0009055 electron transfer activity; GO:0016491 oxidoreductase activity; GO:0016705 oxidoreductase activity, acting on paired donors, with incorporation or reduction of molecular oxygen; GO:0042284 sphingolipid delta-4 desaturase activity;	PF08557; PF00487	Sphingolipid Delta4-desaturase (DES); Fatty acid desaturase	I	KOG2987	Fatty acid desaturase
P25445	Tumor necrosis factor receptor superfamily member 6 OS=Homo sapiens OX=9606 GN=FAS PE=1 SV=1	FAS	3.438	0.0274522	Up	13	4	30	4	4	37.7	extracellular	K04390	TNFRSF6; tumor necrosis factor receptor superfamily member 6	hsa05160 Hepatitis C; hsa05161 Hepatitis B; hsa05170 Human immunodeficiency virus 1 infection; hsa04650 Natural killer cell mediated cytotoxicity; hsa05200 Pathways in cancer; hsa05169 Epstein-Barr virus infection; hsa05010 Alzheimer disease; hsa05330 Allograft rejection; hsa05332 Graft-versus-host disease; hsa05168 Herpes simplex virus 1 infection; hsa05165 Human papillomavirus infection; hsa042…	GO:0000003 reproduction; GO:0000302 response to reactive oxygen species; GO:0001101 response to acid chemical; GO:0001552 ovarian follicle atresia; GO:0001666 response to hypoxia; GO:0001678 cellular glucose homeostasis; GO:0001775 cell activation; GO:0001776 leukocyte homeostasis; GO:0001889 liver development; GO:0001932 regulation of protein phosphorylation; GO:0001934 positive regulation of pr…	GO:0005576 extracellular region; GO:0005615 extracellular space; GO:0005622 intracellular; GO:0005623 cell; GO:0005634 nucleus; GO:0005654 nucleoplasm; GO:0005737 cytoplasm; GO:0005739 mitochondrion; GO:0005829 cytosol; GO:0005886 plasma membrane; GO:0005887 integral component of plasma membrane; GO:0009897 external side of plasma membrane; GO:0009986 cell surface; GO:0012505 endomembrane system;…	GO:0002020 protease binding; GO:0004888 transmembrane signaling receptor activity; GO:0005031 tumor necrosis factor-activated receptor activity; GO:0005035 death receptor activity; GO:0005488 binding; GO:0005515 protein binding; GO:0005516 calmodulin binding; GO:0019899 enzyme binding; GO:0019900 kinase binding; GO:0019955 cytokine binding; GO:0038023 signaling receptor activity; GO:0042802 ident…	PF00020; PF00531	TNFR/NGFR cysteine-rich region; Death domain	–	–	–
Q68CZ2	Tensin-3 OS=Homo sapiens OX=9606 GN=TNS3 PE=1 SV=2	TNS3	0.451	0.0463574	Down	9	10	129	7	7	155.2	nucleus	K18080	–	–	GO:0006928 movement of cell or subcellular component; GO:0007275 multicellular organism development; GO:0008284 positive regulation of cell population proliferation; GO:0009987 cellular process; GO:0016477 cell migration; GO:0030323 respiratory tube development; GO:0030324 lung development; GO:0032501 multicellular organismal process; GO:0032502 developmental process; GO:0035295 tube development;…	GO:0005622 intracellular; GO:0005623 cell; GO:0005737 cytoplasm; GO:0005829 cytosol; GO:0005912 adherens junction; GO:0005925 focal adhesion; GO:0030054 cell junction; GO:0030055 cell-substrate junction; GO:0070161 anchoring junction;	–	PF00017	SH2 domain	T	KOG2283	Clathrin coat dissociation kinase GAK/PTEN/Auxilin and related tyrosine phosphatases
P50991	T-complex protein 1 subunit delta OS=Homo sapiens OX=9606 GN=CCT4 PE=1 SV=4	CCT4	0.498	0.0347093	Down	45	22	674	21	21	57.9	cytoplasm	K09496	–	–	GO:0006403 RNA localization; GO:0006457 protein folding; GO:0006458 'de novo' protein folding; GO:0009889 regulation of biosynthetic process; GO:0009891 positive regulation of biosynthetic process; GO:0009893 positive regulation of metabolic process; GO:0009987 cellular process; GO:0010556 regulation of macromolecule biosynthetic process; GO:0010557 positive regulation of macromolecule biosynthet…	GO:0005622 intracellular; GO:0005623 cell; GO:0005634 nucleus; GO:0005654 nucleoplasm; GO:0005737 cytoplasm; GO:0005813 centrosome; GO:0005815 microtubule organizing center; GO:0005829 cytosol; GO:0005832 chaperonin-containing T-complex; GO:0005856 cytoskeleton; GO:0005874 microtubule; GO:0015630 microtubule cytoskeleton; GO:0031974 membrane-enclosed lumen; GO:0031981 nuclear lumen; GO:0032991 pr…	GO:0005488 binding; GO:0005515 protein binding; GO:0044183 protein folding chaperone; GO:0051082 unfolded protein binding;	–	–	O	KOG0358	Chaperonin complex component, TCP-1 delta subunit (CCT4)
P29475	Nitric oxide synthase, brain OS=Homo sapiens OX=9606 GN=NOS1 PE=1 SV=2	NOS1	0.21	0.012119	Down	5	5	17	5	5	160.9	nucleus	K13240	NOS1; nitric-oxide synthase, brain [EC:1.14.13.39]	hsa04926 Relaxin signaling pathway; hsa04020 Calcium signaling pathway; hsa04713 Circadian entrainment; hsa04970 Salivary secretion; hsa04371 Apelin signaling pathway; hsa05010 Alzheimer disease; hsa04145 Phagosome; hsa04730 Long-term depression; hsa05022 Pathways of neurodegeneration - multiple diseases; hsa00220 Arginine biosynthesis; hsa05014 Amyotrophic lateral sclerosis; hsa00330 Arginine an…	GO:0000003 reproduction; GO:0000302 response to reactive oxygen species; GO:0000768 syncytium formation by plasma membrane fusion; GO:0001505 regulation of neurotransmitter levels; GO:0001666 response to hypoxia; GO:0001932 regulation of protein phosphorylation; GO:0001933 negative regulation of protein phosphorylation; GO:0002026 regulation of the force of heart contraction; GO:0002028 regulatio…	GO:0000323 lytic vacuole; GO:0001917 photoreceptor inner segment; GO:0005622 intracellular; GO:0005623 cell; GO:0005634 nucleus; GO:0005635 nuclear envelope; GO:0005654 nucleoplasm; GO:0005737 cytoplasm; GO:0005739 mitochondrion; GO:0005740 mitochondrial envelope; GO:0005741 mitochondrial outer membrane; GO:0005764 lysosome; GO:0005766 primary lysosome; GO:0005773 vacuole; GO:0005783 endoplasmic …	GO:0000166 nucleotide binding; GO:0003824 catalytic activity; GO:0003958 NADPH-hemoprotein reductase activity; GO:0004497 monooxygenase activity; GO:0004517 nitric-oxide synthase activity; GO:0005488 binding; GO:0005515 protein binding; GO:0005516 calmodulin binding; GO:0008144 drug binding; GO:0010181 FMN binding; GO:0016247 channel regulator activity; GO:0016491 oxidoreductase activity; GO:0016…	PF00595; PF02898; PF00258; PF00667; PF00175	PDZ domain (Also known as DHR or GLGF); Nitric oxide synthase, oxygenase domain; Flavodoxin; FAD binding domain; Oxidoreductase NAD-binding domain	C	KOG1158	NADP/FAD dependent oxidoreductase
P42768	Wiskott-Aldrich syndrome protein OS=Homo sapiens OX=9606 GN=WAS PE=1 SV=4	WAS	0.235	0.00937005	Down	3	2	6	2	2	52.9	nucleus	K05747	WAS; Wiskott-Aldrich syndrome protein	hsa04666 Fc gamma R-mediated phagocytosis; hsa05231 Choline metabolism in cancer; hsa04062 Chemokine signaling pathway; hsa04520 Adherens junction; hsa05135 Yersinia infection; hsa04530 Tight junction	GO:0001775 cell activation; GO:0002252 immune effector process; GO:0002253 activation of immune response; GO:0002376 immune system process; GO:0002429 immune response-activating cell surface receptor signaling pathway; GO:0002431 Fc receptor mediated stimulatory signaling pathway; GO:0002433 immune response-regulating cell surface receptor signaling pathway involved in phagocytosis; GO:0002577 re…	GO:0005622 intracellular; GO:0005623 cell; GO:0005737 cytoplasm; GO:0005829 cytosol; GO:0005856 cytoskeleton; GO:0005884 actin filament; GO:0005911 cell-cell junction; GO:0012506 vesicle membrane; GO:0015629 actin cytoskeleton; GO:0016020 membrane; GO:0030054 cell junction; GO:0030139 endocytic vesicle; GO:0031090 organelle membrane; GO:0031410 cytoplasmic vesicle; GO:0031982 vesicle; GO:0043226 …	GO:0005488 binding; GO:0005515 protein binding; GO:0017016 Ras GTPase binding; GO:0017048 Rho GTPase binding; GO:0017124 SH3 domain binding; GO:0019899 enzyme binding; GO:0019900 kinase binding; GO:0019901 protein kinase binding; GO:0019904 protein domain specific binding; GO:0030234 enzyme regulator activity; GO:0030695 GTPase regulator activity; GO:0031267 small GTPase binding; GO:0042802 ident…	PF00568; PF00786	WH1 domain; P21-Rho-binding domain	Z	KOG3671	Actin regulatory protein (Wiskott-Aldrich syndrome protein)
Q9BQJ4	Transmembrane protein 47 OS=Homo sapiens OX=9606 GN=TMEM47 PE=1 SV=1	TMEM47	2.04	0.0494507	Up	15	3	92	3	3	20	plasma membrane	–	–	–	–	GO:0005623 cell; GO:0005886 plasma membrane; GO:0016020 membrane; GO:0071944 cell periphery;	–	–	–	S	KOG4671	Brain cell membrane protein 1 (BCMP1)
P52735	Guanine nucleotide exchange factor VAV2 OS=Homo sapiens OX=9606 GN=VAV2 PE=1 SV=2	VAV2	1.934	0.0427083	Up	4	2	3	2	2	101.2	cytoplasm	K05730	VAV; guanine nucleotide exchange factor VAV	hsa04666 Fc gamma R-mediated phagocytosis; hsa04062 Chemokine signaling pathway; hsa04510 Focal adhesion; hsa04664 Fc epsilon RI signaling pathway; hsa04662 B cell receptor signaling pathway; hsa04650 Natural killer cell mediated cytotoxicity; hsa04810 Regulation of actin cytoskeleton; hsa04024 cAMP signaling pathway; hsa04670 Leukocyte transendothelial migration; hsa05205 Proteoglycans in cancer…	GO:0001775 cell activation; GO:0002252 immune effector process; GO:0002253 activation of immune response; GO:0002376 immune system process; GO:0002429 immune response-activating cell surface receptor signaling pathway; GO:0002431 Fc receptor mediated stimulatory signaling pathway; GO:0002433 immune response-regulating cell surface receptor signaling pathway involved in phagocytosis; GO:0002682 re…	GO:0005622 intracellular; GO:0005623 cell; GO:0005737 cytoplasm; GO:0005829 cytosol;	GO:0001784 phosphotyrosine residue binding; GO:0005085 guanyl-nucleotide exchange factor activity; GO:0005088 Ras guanyl-nucleotide exchange factor activity; GO:0005089 Rho guanyl-nucleotide exchange factor activity; GO:0005488 binding; GO:0005515 protein binding; GO:0017016 Ras GTPase binding; GO:0017048 Rho GTPase binding; GO:0019899 enzyme binding; GO:0031267 small GTPase binding; GO:0045309 p…	PF11971; PF00621; PF00169; PF00130; PF07653; PF00017	CAMSAP CH domain; RhoGEF domain; PH domain; Phorbol esters/diacylglycerol binding domain (C1 domain); Variant SH3 domain; SH2 domain	T	KOG2996	Rho guanine nucleotide exchange factor VAV3
Q6UW78	Ubiquinol-cytochrome-c reductase complex assembly factor 3 OS=Homo sapiens OX=9606 GN=UQCC3 PE=1 SV=2	UQCC3	1.929	0.000628687	Up	32	2	10	2	2	10.1	extracellular	K23165	–	–	GO:0006091 generation of precursor metabolites and energy; GO:0006119 oxidative phosphorylation; GO:0006122 mitochondrial electron transport, ubiquinol to cytochrome c; GO:0006139 nucleobase-containing compound metabolic process; GO:0006163 purine nucleotide metabolic process; GO:0006725 cellular aromatic compound metabolic process; GO:0006753 nucleoside phosphate metabolic process; GO:0006793 ph…	GO:0005622 intracellular; GO:0005623 cell; GO:0005737 cytoplasm; GO:0005739 mitochondrion; GO:0005740 mitochondrial envelope; GO:0005743 mitochondrial inner membrane; GO:0016020 membrane; GO:0016021 integral component of membrane; GO:0019866 organelle inner membrane; GO:0031090 organelle membrane; GO:0031224 intrinsic component of membrane; GO:0031300 intrinsic component of organelle membrane; GO…	GO:0005488 binding; GO:0005543 phospholipid binding; GO:0008289 lipid binding; GO:0043167 ion binding; GO:0043168 anion binding; GO:0070300 phosphatidic acid binding; GO:1901611 phosphatidylglycerol binding; GO:1901612 cardiolipin binding;	–	–	–	–	–
Q5T4S7	E3 ubiquitin-protein ligase UBR4 OS=Homo sapiens OX=9606 GN=UBR4 PE=1 SV=1	UBR4	1.537	0.0351191	Up	13	56	337	56	56	573.5	plasma membrane	K10691	UBR4; E3 ubiquitin-protein ligase UBR4 [EC:2.3.2.27]	hsa05165 Human papillomavirus infection; hsa05203 Viral carcinogenesis	GO:0001775 cell activation; GO:0002252 immune effector process; GO:0002263 cell activation involved in immune response; GO:0002274 myeloid leukocyte activation; GO:0002275 myeloid cell activation involved in immune response; GO:0002283 neutrophil activation involved in immune response; GO:0002366 leukocyte activation involved in immune response; GO:0002376 immune system process; GO:0002443 leukoc…	GO:0005622 intracellular; GO:0005623 cell; GO:0005634 nucleus; GO:0005654 nucleoplasm; GO:0005737 cytoplasm; GO:0005813 centrosome; GO:0005815 microtubule organizing center; GO:0005829 cytosol; GO:0005856 cytoskeleton; GO:0005886 plasma membrane; GO:0012505 endomembrane system; GO:0012506 vesicle membrane; GO:0015630 microtubule cytoskeleton; GO:0016020 membrane; GO:0030141 secretory granule; GO:…	GO:0003824 catalytic activity; GO:0004842 ubiquitin-protein transferase activity; GO:0016740 transferase activity; GO:0019787 ubiquitin-like protein transferase activity; GO:0140096 catalytic activity, acting on a protein;	–	–	O	KOG1776	Zn-binding protein Push
Protein accession	Protein description	Gene name	ACHIII/ACHII Ratio	ACHIII/ACHII P value	Regulated Type	Coverage (%)	Peptides	PSMs	Unique Peptides	Razor + unique peptides	MW (kDa)	Subcellular localization	KEGG KO No.	KEGG Gene	KEGG pathway	Biological Process	Cellular Component	Molecular Function	Pfam ID	Domain description	KOG category	KOG NO.	KOG description
P36578	60S ribosomal protein L4 OS=Homo sapiens OX=9606 GN=RPL4 PE=1 SV=5	RPL4	0.654	0.00508913	Down	38	16	321	16	16	47.7	cytoplasm	K02930	RP-L4e; large subunit ribosomal protein L4e	hsa03010 Ribosome; hsa05171 Coronavirus disease - COVID-19	GO:0001558 regulation of cell growth; GO:0002181 cytoplasmic translation; GO:0003360 brainstem development; GO:0006412 translation; GO:0006518 peptide metabolic process; GO:0006807 nitrogen compound metabolic process; GO:0007275 multicellular organism development; GO:0007399 nervous system development; GO:0007417 central nervous system development; GO:0007420 brain development; GO:0008152 metabol…	GO:0005622 intracellular; GO:0005623 cell; GO:0005634 nucleus; GO:0005737 cytoplasm; GO:0005783 endoplasmic reticulum; GO:0005791 rough endoplasmic reticulum; GO:0005829 cytosol; GO:0005840 ribosome; GO:0012505 endomembrane system; GO:0015934 large ribosomal subunit; GO:0022625 cytosolic large ribosomal subunit; GO:0022626 cytosolic ribosome; GO:0030016 myofibril; GO:0030017 sarcomere; GO:0031672…	GO:0003676 nucleic acid binding; GO:0003723 RNA binding; GO:0003735 structural constituent of ribosome; GO:0005198 structural molecule activity; GO:0005488 binding; GO:0008097 5S rRNA binding; GO:0019843 rRNA binding; GO:0097159 organic cyclic compound binding; GO:1901363 heterocyclic compound binding;	PF14374	60S ribosomal protein L4 C-terminal domain	J	KOG1475	Ribosomal protein RPL1/RPL2/RL4L4
P46783	40S ribosomal protein S10 OS=Homo sapiens OX=9606 GN=RPS10 PE=1 SV=1	RPS10	0.605	0.0144166	Down	33	5	119	5	5	18.9	nucleus	K02947	RP-S10e; small subunit ribosomal protein S10e	hsa03010 Ribosome; hsa05171 Coronavirus disease - COVID-19	GO:0000028 ribosomal small subunit assembly; GO:0000184 nuclear-transcribed mRNA catabolic process, nonsense-mediated decay; GO:0000956 nuclear-transcribed mRNA catabolic process; GO:0006139 nucleobase-containing compound metabolic process; GO:0006401 RNA catabolic process; GO:0006402 mRNA catabolic process; GO:0006412 translation; GO:0006413 translational initiation; GO:0006518 peptide metabolic…	GO:0005622 intracellular; GO:0005623 cell; GO:0005634 nucleus; GO:0005654 nucleoplasm; GO:0005730 nucleolus; GO:0005737 cytoplasm; GO:0005829 cytosol; GO:0005840 ribosome; GO:0015935 small ribosomal subunit; GO:0022626 cytosolic ribosome; GO:0022627 cytosolic small ribosomal subunit; GO:0031974 membrane-enclosed lumen; GO:0031981 nuclear lumen; GO:0032991 protein-containing complex; GO:0043226 or…	GO:0003735 structural constituent of ribosome; GO:0005198 structural molecule activity;	PF03501	Plectin/S10 domain	J	KOG3344	40s ribosomal protein s10
Q13393	Phospholipase D1 OS=Homo sapiens OX=9606 GN=PLD1 PE=1 SV=1	PLD1	2.175	0.0269012	Up	5	5	5	5	5	124.1	nucleus	K01115	PLD1_2; phospholipase D1/2 [EC:3.1.4.4]	hsa04666 Fc gamma R-mediated phagocytosis; hsa04014 Ras signaling pathway; hsa04072 Phospholipase D signaling pathway; hsa04724 Glutamatergic synapse; hsa04928 Parathyroid hormone synthesis, secretion and action; hsa05200 Pathways in cancer; hsa05212 Pancreatic cancer; hsa00565 Ether lipid metabolism; hsa05231 Choline metabolism in cancer; hsa04912 GnRH signaling pathway; hsa04024 cAMP signaling …	GO:0001775 cell activation; GO:0002252 immune effector process; GO:0002263 cell activation involved in immune response; GO:0002274 myeloid leukocyte activation; GO:0002275 myeloid cell activation involved in immune response; GO:0002283 neutrophil activation involved in immune response; GO:0002366 leukocyte activation involved in immune response; GO:0002376 immune system process; GO:0002443 leukoc…	GO:0005622 intracellular; GO:0005623 cell; GO:0005737 cytoplasm; GO:0005768 endosome; GO:0005783 endoplasmic reticulum; GO:0005789 endoplasmic reticulum membrane; GO:0005794 Golgi apparatus; GO:0005886 plasma membrane; GO:0012505 endomembrane system; GO:0012506 vesicle membrane; GO:0016020 membrane; GO:0016324 apical plasma membrane; GO:0030139 endocytic vesicle; GO:0030141 secretory granule; GO:…	GO:0003824 catalytic activity; GO:0004620 phospholipase activity; GO:0004630 phospholipase D activity; GO:0008081 phosphoric diester hydrolase activity; GO:0016298 lipase activity; GO:0016787 hydrolase activity; GO:0016788 hydrolase activity, acting on ester bonds; GO:0042578 phosphoric ester hydrolase activity;	PF00787; PF00169; PF13091	PX domain; PH domain; PLD-like domain	I	KOG1329	Phospholipase D1
Q8WWA1	Transmembrane protein 40 OS=Homo sapiens OX=9606 GN=TMEM40 PE=1 SV=2	TMEM40	2.739	0.0375279	Up	20	3	3	3	3	25.5	plasma membrane	–	–	–	–	–	–	–	–	–	–	–
P82933	28S ribosomal protein S9, mitochondrial OS=Homo sapiens OX=9606 GN=MRPS9 PE=1 SV=2	MRPS9	1.717	0.0158215	Up	22	7	17	7	7	45.8	cytoplasm	K02996	RP-S9; small subunit ribosomal protein S9	hsa03010 Ribosome	GO:0000462 maturation of SSU-rRNA from tricistronic rRNA transcript (SSU-rRNA, 5.8S rRNA, LSU-rRNA); GO:0006139 nucleobase-containing compound metabolic process; GO:0006364 rRNA processing; GO:0006396 RNA processing; GO:0006412 translation; GO:0006414 translational elongation; GO:0006415 translational termination; GO:0006518 peptide metabolic process; GO:0006725 cellular aromatic compound metabol…	GO:0000313 organellar ribosome; GO:0000314 organellar small ribosomal subunit; GO:0005622 intracellular; GO:0005623 cell; GO:0005634 nucleus; GO:0005730 nucleolus; GO:0005737 cytoplasm; GO:0005739 mitochondrion; GO:0005740 mitochondrial envelope; GO:0005743 mitochondrial inner membrane; GO:0005759 mitochondrial matrix; GO:0005761 mitochondrial ribosome; GO:0005763 mitochondrial small ribosomal su…	GO:0003676 nucleic acid binding; GO:0003723 RNA binding; GO:0003735 structural constituent of ribosome; GO:0005198 structural molecule activity; GO:0005488 binding; GO:0097159 organic cyclic compound binding; GO:1901363 heterocyclic compound binding;	–	–	J	KOG1697	Mitochondrial/chloroplast ribosomal protein S9
P16333	Cytoplasmic protein NCK1 OS=Homo sapiens OX=9606 GN=NCK1 PE=1 SV=1	NCK1	0.485	0.0259507	Down	32	12	158	10	10	42.8	nucleus	K07365	NCK1; NCK adaptor protein 1	hsa05130 Pathogenic Escherichia coli infection; hsa04360 Axon guidance; hsa04012 ErbB signaling pathway; hsa04660 T cell receptor signaling pathway	GO:0000122 negative regulation of transcription by RNA polymerase II; GO:0001775 cell activation; GO:0001932 regulation of protein phosphorylation; GO:0001933 negative regulation of protein phosphorylation; GO:0002252 immune effector process; GO:0002253 activation of immune response; GO:0002376 immune system process; GO:0002429 immune response-activating cell surface receptor signaling pathway; G…	GO:0000164 protein phosphatase type 1 complex; GO:0005622 intracellular; GO:0005623 cell; GO:0005634 nucleus; GO:0005737 cytoplasm; GO:0005783 endoplasmic reticulum; GO:0005829 cytosol; GO:0005840 ribosome; GO:0005886 plasma membrane; GO:0005911 cell-cell junction; GO:0008287 protein serine/threonine phosphatase complex; GO:0012505 endomembrane system; GO:0012506 vesicle membrane; GO:0016020 memb…	GO:0004857 enzyme inhibitor activity; GO:0004860 protein kinase inhibitor activity; GO:0005102 signaling receptor binding; GO:0005198 structural molecule activity; GO:0005488 binding; GO:0005515 protein binding; GO:0008092 cytoskeletal protein binding; GO:0008093 cytoskeletal anchor activity; GO:0019207 kinase regulator activity; GO:0019210 kinase inhibitor activity; GO:0019887 protein kinase reg…	PF00018; PF00017	SH3 domain; SH2 domain	T	KOG4226	Adaptor protein NCK/Dock, contains SH2 and SH3 domains
P67812	Signal peptidase complex catalytic subunit SEC11A OS=Homo sapiens OX=9606 GN=SEC11A PE=1 SV=1	SEC11A	3.21	0.0367092	Up	16	3	14	3	3	20.6	cytoplasm	K13280	SEC11; signal peptidase I [EC:3.4.21.89]	hsa03060 Protein export	GO:0006465 signal peptide processing; GO:0006508 proteolysis; GO:0006518 peptide metabolic process; GO:0006807 nitrogen compound metabolic process; GO:0008152 metabolic process; GO:0009987 cellular process; GO:0010467 gene expression; GO:0016485 protein processing; GO:0019538 protein metabolic process; GO:0034641 cellular nitrogen compound metabolic process; GO:0043170 macromolecule metabolic pro…	GO:0005622 intracellular; GO:0005623 cell; GO:0005737 cytoplasm; GO:0005783 endoplasmic reticulum; GO:0005787 signal peptidase complex; GO:0005789 endoplasmic reticulum membrane; GO:0012505 endomembrane system; GO:0016020 membrane; GO:0031090 organelle membrane; GO:0031984 organelle subcompartment; GO:0032991 protein-containing complex; GO:0042175 nuclear outer membrane-endoplasmic reticulum memb…	GO:0003824 catalytic activity; GO:0008233 peptidase activity; GO:0016787 hydrolase activity; GO:0140096 catalytic activity, acting on a protein;	PF00717	Peptidase S24-like	U	KOG3342	Signal peptidase I
Q12981	Vesicle transport protein SEC20 OS=Homo sapiens OX=9606 GN=BNIP1 PE=1 SV=3	BNIP1	3.15	0.00510166	Up	18	3	15	3	3	26.1	cytoplasm	K08497	SEC20; protein transport protein SEC20	hsa04130 SNARE interactions in vesicular transport	GO:0006810 transport; GO:0006890 retrograde vesicle-mediated transport, Golgi to endoplasmic reticulum; GO:0006915 apoptotic process; GO:0006996 organelle organization; GO:0007029 endoplasmic reticulum organization; GO:0008219 cell death; GO:0009987 cellular process; GO:0010256 endomembrane system organization; GO:0010941 regulation of cell death; GO:0012501 programmed cell death; GO:0016043 cell…	GO:0005622 intracellular; GO:0005623 cell; GO:0005634 nucleus; GO:0005635 nuclear envelope; GO:0005737 cytoplasm; GO:0005739 mitochondrion; GO:0005783 endoplasmic reticulum; GO:0005789 endoplasmic reticulum membrane; GO:0012505 endomembrane system; GO:0016020 membrane; GO:0016021 integral component of membrane; GO:0030176 integral component of endoplasmic reticulum membrane; GO:0031201 SNARE comp…	GO:0005484 SNAP receptor activity; GO:0005488 binding; GO:0005515 protein binding;	–	–	–	–	–
Q9Y371	Endophilin-B1 OS=Homo sapiens OX=9606 GN=SH3GLB1 PE=1 SV=1	SH3GLB1	0.624	0.00748163	Down	24	8	161	7	7	40.8	cytoplasm	K11248	SH3GLB1; endophilin-B1	hsa04140 Autophagy - animal; hsa04144 Endocytosis	GO:0001558 regulation of cell growth; GO:0006457 protein folding; GO:0006458 'de novo' protein folding; GO:0006629 lipid metabolic process; GO:0006644 phospholipid metabolic process; GO:0006650 glycerophospholipid metabolic process; GO:0006654 phosphatidic acid biosynthetic process; GO:0006793 phosphorus metabolic process; GO:0006796 phosphate-containing compound metabolic process; GO:0006810 tra…	GO:0000421 autophagosome membrane; GO:0005622 intracellular; GO:0005623 cell; GO:0005737 cytoplasm; GO:0005739 mitochondrion; GO:0005740 mitochondrial envelope; GO:0005768 endosome; GO:0005769 early endosome; GO:0005773 vacuole; GO:0005774 vacuolar membrane; GO:0005776 autophagosome; GO:0005783 endoplasmic reticulum; GO:0005829 cytosol; GO:0008021 synaptic vesicle; GO:0012505 endomembrane system;…	GO:0003824 catalytic activity; GO:0005488 binding; GO:0005504 fatty acid binding; GO:0005515 protein binding; GO:0008289 lipid binding; GO:0016740 transferase activity; GO:0016746 transferase activity, transferring acyl groups; GO:0016747 transferase activity, transferring acyl groups other than amino-acyl groups; GO:0031406 carboxylic acid binding; GO:0033293 monocarboxylic acid binding; GO:0036…	PF03114	BAR domain	T	KOG3725	SH3 domain protein SH3GLB
Q92979	Ribosomal RNA small subunit methyltransferase NEP1 OS=Homo sapiens OX=9606 GN=EMG1 PE=1 SV=4	EMG1	0.199	0.00280266	Down	27	4	7	4	4	26.7	nucleus	K14568	EMG1; rRNA small subunit pseudouridine methyltransferase Nep1 [EC:2.1.1.260]	hsa03008 Ribosome biogenesis in eukaryotes	GO:0000154 rRNA modification; GO:0000462 maturation of SSU-rRNA from tricistronic rRNA transcript (SSU-rRNA, 5.8S rRNA, LSU-rRNA); GO:0001510 RNA methylation; GO:0001701 in utero embryonic development; GO:0001824 blastocyst development; GO:0006139 nucleobase-containing compound metabolic process; GO:0006364 rRNA processing; GO:0006396 RNA processing; GO:0006725 cellular aromatic compound metaboli…	GO:0005622 intracellular; GO:0005623 cell; GO:0005634 nucleus; GO:0005654 nucleoplasm; GO:0005730 nucleolus; GO:0005737 cytoplasm; GO:0030684 preribosome; GO:0031974 membrane-enclosed lumen; GO:0031981 nuclear lumen; GO:0032040 small-subunit processome; GO:0032991 protein-containing complex; GO:0043226 organelle; GO:0043227 membrane-bounded organelle; GO:0043228 non-membrane-bounded organelle; GO…	GO:0003676 nucleic acid binding; GO:0003723 RNA binding; GO:0003824 catalytic activity; GO:0005488 binding; GO:0008168 methyltransferase activity; GO:0008173 RNA methyltransferase activity; GO:0008649 rRNA methyltransferase activity; GO:0008757 S-adenosylmethionine-dependent methyltransferase activity; GO:0016740 transferase activity; GO:0016741 transferase activity, transferring one-carbon group…	–	–	J	KOG3073	Protein required for 18S rRNA maturation and 40S ribosome biogenesis
P08651	Nuclear factor 1 C-type OS=Homo sapiens OX=9606 GN=NFIC PE=1 SV=2	NFIC	2.247	0.0402443	Up	7	3	63	2	2	55.6	nucleus	K09170	–	–	GO:0000122 negative regulation of transcription by RNA polymerase II; GO:0006139 nucleobase-containing compound metabolic process; GO:0006351 transcription, DNA-templated; GO:0006355 regulation of transcription, DNA-templated; GO:0006357 regulation of transcription by RNA polymerase II; GO:0006366 transcription by RNA polymerase II; GO:0006725 cellular aromatic compound metabolic process; GO:0006…	GO:0001650 fibrillar center; GO:0005622 intracellular; GO:0005623 cell; GO:0005634 nucleus; GO:0005730 nucleolus; GO:0031974 membrane-enclosed lumen; GO:0031981 nuclear lumen; GO:0043226 organelle; GO:0043227 membrane-bounded organelle; GO:0043228 non-membrane-bounded organelle; GO:0043229 intracellular organelle; GO:0043231 intracellular membrane-bounded organelle; GO:0043232 intracellular non-m…	GO:0000976 transcription regulatory region sequence-specific DNA binding; GO:0000977 RNA polymerase II transcription regulatory region sequence-specific DNA binding; GO:0000978 RNA polymerase II cis-regulatory region sequence-specific DNA binding; GO:0000981 DNA-binding transcription factor activity, RNA polymerase II-specific; GO:0000987 cis-regulatory region sequence-specific DNA binding; GO:00…	PF03165	MH1 domain	K	KOG3663	Nuclear factor I
Q8N490	Probable hydrolase PNKD OS=Homo sapiens OX=9606 GN=PNKD PE=1 SV=2	PNKD	1.909	0.0326811	Up	8	2	2	2	2	42.8	mitochondria	K23864	–	–	GO:0001505 regulation of neurotransmitter levels; GO:0003008 system process; GO:0010646 regulation of cell communication; GO:0010648 negative regulation of cell communication; GO:0019222 regulation of metabolic process; GO:0023051 regulation of signaling; GO:0023057 negative regulation of signaling; GO:0031323 regulation of cellular metabolic process; GO:0032225 regulation of synaptic transmissio…	GO:0005622 intracellular; GO:0005623 cell; GO:0005634 nucleus; GO:0005737 cytoplasm; GO:0005739 mitochondrion; GO:0016020 membrane; GO:0043226 organelle; GO:0043227 membrane-bounded organelle; GO:0043229 intracellular organelle; GO:0043231 intracellular membrane-bounded organelle;	–	PF00753	Metallo-beta-lactamase superfamily	S	KOG0813	Glyoxylase
Q14914	Prostaglandin reductase 1 OS=Homo sapiens OX=9606 GN=PTGR1 PE=1 SV=2	PTGR1	0.488	0.0278574	Down	44	14	266	14	14	35.8	cytoplasm	K13948	–	–	GO:0006082 organic acid metabolic process; GO:0006690 icosanoid metabolic process; GO:0006691 leukotriene metabolic process; GO:0008152 metabolic process; GO:0009987 cellular process; GO:0019752 carboxylic acid metabolic process; GO:0042221 response to chemical; GO:0042493 response to drug; GO:0043436 oxoacid metabolic process; GO:0044237 cellular metabolic process; GO:0044281 small molecule meta…	GO:0005622 intracellular; GO:0005623 cell; GO:0005737 cytoplasm; GO:0005829 cytosol;	GO:0003824 catalytic activity; GO:0016491 oxidoreductase activity; GO:0016614 oxidoreductase activity, acting on CH-OH group of donors; GO:0016616 oxidoreductase activity, acting on the CH-OH group of donors, NAD or NADP as acceptor; GO:0036185 13-lipoxin reductase activity; GO:0097257 leukotriene B4 12-hydroxy dehydrogenase activity;	–	–	S	KOG1196	Predicted NAD-dependent oxidoreductase
Q9NWY4	Histone PARylation factor 1 OS=Homo sapiens OX=9606 GN=HPF1 PE=1 SV=2	HPF1	1.795	0.0456025	Up	7	2	9	2	2	39.4	nucleus	–	–	–	GO:0006464 cellular protein modification process; GO:0006471 protein ADP-ribosylation; GO:0006807 nitrogen compound metabolic process; GO:0006950 response to stress; GO:0006974 cellular response to DNA damage stimulus; GO:0008152 metabolic process; GO:0009987 cellular process; GO:0010835 regulation of protein ADP-ribosylation; GO:0018193 peptidyl-amino acid modification; GO:0018209 peptidyl-serin…	GO:0005622 intracellular; GO:0005623 cell; GO:0005634 nucleus; GO:0043226 organelle; GO:0043227 membrane-bounded organelle; GO:0043229 intracellular organelle; GO:0043231 intracellular membrane-bounded organelle;	GO:0005488 binding; GO:0005515 protein binding; GO:0042393 histone binding;	–	–	S	KOG3952	Uncharacterized conserved protein
Q86U42	Polyadenylate-binding protein 2 OS=Homo sapiens OX=9606 GN=PABPN1 PE=1 SV=3	PABPN1	2.162	0.0291553	Up	20	5	134	5	5	32.7	nucleus	K14396	PABPN1; polyadenylate-binding protein 2	hsa05164 Influenza A; hsa03015 mRNA surveillance pathway	GO:0000165 MAPK cascade; GO:0000375 RNA splicing, via transesterification reactions; GO:0000377 RNA splicing, via transesterification reactions with bulged adenosine as nucleophile; GO:0000398 mRNA splicing, via spliceosome; GO:0002237 response to molecule of bacterial origin; GO:0003008 system process; GO:0003012 muscle system process; GO:0006139 nucleobase-containing compound metabolic process;…	GO:0005622 intracellular; GO:0005623 cell; GO:0005634 nucleus; GO:0005654 nucleoplasm; GO:0016234 inclusion body; GO:0031974 membrane-enclosed lumen; GO:0031981 nuclear lumen; GO:0032991 protein-containing complex; GO:0042405 nuclear inclusion body; GO:0043226 organelle; GO:0043227 membrane-bounded organelle; GO:0043229 intracellular organelle; GO:0043231 intracellular membrane-bounded organelle;…	GO:0003676 nucleic acid binding; GO:0003723 RNA binding; GO:0003727 single-stranded RNA binding; GO:0005488 binding; GO:0005515 protein binding; GO:0008143 poly(A) binding; GO:0019899 enzyme binding; GO:0043621 protein self-association; GO:0070063 RNA polymerase binding; GO:0070717 poly-purine tract binding; GO:0097159 organic cyclic compound binding; GO:1901363 heterocyclic compound binding;	PF00076	RNA recognition motif. (a.k.a. RRM, RBD, or RNP domain)	A	KOG4209	Splicing factor RNPS1, SR protein superfamily
Q13303	Voltage-gated potassium channel subunit beta-2 OS=Homo sapiens OX=9606 GN=KCNAB2 PE=1 SV=2	KCNAB2	2.288	0.0262655	Up	28	7	90	7	7	41	mitochondria	K04883	–	–	GO:0002244 hematopoietic progenitor cell differentiation; GO:0002376 immune system process; GO:0002520 immune system development; GO:0003008 system process; GO:0006139 nucleobase-containing compound metabolic process; GO:0006725 cellular aromatic compound metabolic process; GO:0006732 coenzyme metabolic process; GO:0006733 oxidoreduction coenzyme metabolic process; GO:0006739 NADP metabolic proce…	GO:0005622 intracellular; GO:0005623 cell; GO:0005737 cytoplasm; GO:0005829 cytosol; GO:0005886 plasma membrane; GO:0005887 integral component of plasma membrane; GO:0008076 voltage-gated potassium channel complex; GO:0009898 cytoplasmic side of plasma membrane; GO:0014069 postsynaptic density; GO:0016020 membrane; GO:0016021 integral component of membrane; GO:0019897 extrinsic component of plasm…	GO:0003824 catalytic activity; GO:0004033 aldo-keto reductase (NADP) activity; GO:0005488 binding; GO:0005515 protein binding; GO:0015459 potassium channel regulator activity; GO:0016247 channel regulator activity; GO:0016491 oxidoreductase activity; GO:0016614 oxidoreductase activity, acting on CH-OH group of donors; GO:0016616 oxidoreductase activity, acting on the CH-OH group of donors, NAD or…	PF00248	Aldo/keto reductase family	C	KOG1575	Voltage-gated shaker-like K+ channel, subunit beta/KCNAB
O14910	Protein lin-7 homolog A OS=Homo sapiens OX=9606 GN=LIN7A PE=1 SV=2	LIN7A	0.65	0.0494169	Down	32	7	124	4	4	26	cytoplasm	K19931	–	–	GO:0001505 regulation of neurotransmitter levels; GO:0006810 transport; GO:0006836 neurotransmitter transport; GO:0006887 exocytosis; GO:0007154 cell communication; GO:0007163 establishment or maintenance of cell polarity; GO:0007267 cell-cell signaling; GO:0007268 chemical synaptic transmission; GO:0007269 neurotransmitter secretion; GO:0007275 multicellular organism development; GO:0007423 sens…	GO:0005623 cell; GO:0005886 plasma membrane; GO:0005911 cell-cell junction; GO:0005912 adherens junction; GO:0016020 membrane; GO:0016323 basolateral plasma membrane; GO:0030054 cell junction; GO:0032991 protein-containing complex; GO:0045202 synapse; GO:0070161 anchoring junction; GO:0071944 cell periphery; GO:0097025 MPP7-DLG1-LIN7 complex; GO:0098590 plasma membrane region; GO:0098796 membrane…	GO:0005488 binding; GO:0005515 protein binding; GO:0019904 protein domain specific binding; GO:0030165 PDZ domain binding; GO:0097016 L27 domain binding;	PF02828; PF00595	L27 domain; PDZ domain (Also known as DHR or GLGF)	W	KOG3550	Receptor targeting protein Lin-7
P15941	Mucin-1 OS=Homo sapiens OX=9606 GN=MUC1 PE=1 SV=3	MUC1	0.408	0.0277598	Down	4	4	8	4	4	122	extracellular	K06568	–	–	GO:0000075 cell cycle checkpoint; GO:0000077 DNA damage checkpoint; GO:0000278 mitotic cell cycle; GO:0002218 activation of innate immune response; GO:0002220 innate immune response activating cell surface receptor signaling pathway; GO:0002223 stimulatory C-type lectin receptor signaling pathway; GO:0002253 activation of immune response; GO:0002376 immune system process; GO:0002429 immune respon…	GO:0000228 nuclear chromosome; GO:0000785 chromatin; GO:0000790 nuclear chromatin; GO:0005576 extracellular region; GO:0005615 extracellular space; GO:0005622 intracellular; GO:0005623 cell; GO:0005634 nucleus; GO:0005694 chromosome; GO:0005737 cytoplasm; GO:0005794 Golgi apparatus; GO:0005796 Golgi lumen; GO:0005886 plasma membrane; GO:0005887 integral component of plasma membrane; GO:0012505 en…	GO:0000976 transcription regulatory region sequence-specific DNA binding; GO:0000977 RNA polymerase II transcription regulatory region sequence-specific DNA binding; GO:0000978 RNA polymerase II cis-regulatory region sequence-specific DNA binding; GO:0000987 cis-regulatory region sequence-specific DNA binding; GO:0001067 regulatory region nucleic acid binding; GO:0002039 p53 binding; GO:0003676 n…	–	–	–	–	–
Q9BRC7	1-phosphatidylinositol 4,5-bisphosphate phosphodiesterase delta-4 OS=Homo sapiens OX=9606 GN=PLCD4 PE=1 SV=1	PLCD4	0.268	0.0275436	Down	16	9	28	9	9	87.5	nucleus	K05857	PLCD; phosphatidylinositol phospholipase C, delta [EC:3.1.4.11]	hsa04070 Phosphatidylinositol signaling system; hsa04020 Calcium signaling pathway; hsa00562 Inositol phosphate metabolism; hsa04919 Thyroid hormone signaling pathway; hsa04933 AGE-RAGE signaling pathway in diabetic complications; hsa05131 Shigellosis; hsa01100 Metabolic pathways	GO:0000003 reproduction; GO:0006066 alcohol metabolic process; GO:0006629 lipid metabolic process; GO:0006644 phospholipid metabolic process; GO:0006650 glycerophospholipid metabolic process; GO:0006793 phosphorus metabolic process; GO:0006796 phosphate-containing compound metabolic process; GO:0007154 cell communication; GO:0007165 signal transduction; GO:0007338 single fertilization; GO:0007340…	GO:0005622 intracellular; GO:0005623 cell; GO:0005634 nucleus; GO:0005635 nuclear envelope; GO:0005737 cytoplasm; GO:0005783 endoplasmic reticulum; GO:0005789 endoplasmic reticulum membrane; GO:0005829 cytosol; GO:0005886 plasma membrane; GO:0012505 endomembrane system; GO:0016020 membrane; GO:0031090 organelle membrane; GO:0031965 nuclear membrane; GO:0031967 organelle envelope; GO:0031975 envel…	GO:0003824 catalytic activity; GO:0004435 phosphatidylinositol phospholipase C activity; GO:0004620 phospholipase activity; GO:0004629 phospholipase C activity; GO:0008081 phosphoric diester hydrolase activity; GO:0016298 lipase activity; GO:0016787 hydrolase activity; GO:0016788 hydrolase activity, acting on ester bonds; GO:0042578 phosphoric ester hydrolase activity;	PF00169; PF13202; PF09279; PF00168	PH domain; EF hand; Phosphoinositide-specific phospholipase C, efhand-like; C2 domain	I	KOG0169	Phosphoinositide-specific phospholipase C
Q53FA7	Quinone oxidoreductase PIG3 OS=Homo sapiens OX=9606 GN=TP53I3 PE=1 SV=2	TP53I3	1.665	0.0433658	Up	33	9	56	9	9	35.5	cytoplasm	K10133	TP53I3; tumor protein p53-inducible protein 3 [EC:1.-.-.-]	hsa04115 p53 signaling pathway	GO:0006139 nucleobase-containing compound metabolic process; GO:0006725 cellular aromatic compound metabolic process; GO:0006732 coenzyme metabolic process; GO:0006733 oxidoreduction coenzyme metabolic process; GO:0006739 NADP metabolic process; GO:0006753 nucleoside phosphate metabolic process; GO:0006793 phosphorus metabolic process; GO:0006796 phosphate-containing compound metabolic process; G…	GO:0005622 intracellular; GO:0005623 cell; GO:0005737 cytoplasm; GO:0005829 cytosol;	GO:0000166 nucleotide binding; GO:0003824 catalytic activity; GO:0003960 NADPH:quinone reductase activity; GO:0005488 binding; GO:0005515 protein binding; GO:0016491 oxidoreductase activity; GO:0016651 oxidoreductase activity, acting on NAD(P)H; GO:0016655 oxidoreductase activity, acting on NAD(P)H, quinone or similar compound as acceptor; GO:0036094 small molecule binding; GO:0042802 identical p…	PF08240	Alcohol dehydrogenase GroES-like domain	C	KOG1198	Zinc-binding oxidoreductase
P49768	Presenilin-1 OS=Homo sapiens OX=9606 GN=PSEN1 PE=1 SV=1	PSEN1	1.878	0.0220022	Up	6	2	9	2	2	52.6	plasma membrane	K04505	PSEN1; presenilin 1 [EC:3.4.23.-]	hsa04310 Wnt signaling pathway; hsa04722 Neurotrophin signaling pathway; hsa05165 Human papillomavirus infection; hsa05022 Pathways of neurodegeneration - multiple diseases; hsa04330 Notch signaling pathway; hsa05010 Alzheimer disease	GO:0000045 autophagosome assembly; GO:0000122 negative regulation of transcription by RNA polymerase II; GO:0000186 activation of MAPKK activity; GO:0001501 skeletal system development; GO:0001505 regulation of neurotransmitter levels; GO:0001568 blood vessel development; GO:0001654 eye development; GO:0001708 cell fate specification; GO:0001754 eye photoreceptor cell differentiation; GO:0001756 …	GO:0000323 lytic vacuole; GO:0000775 chromosome, centromeric region; GO:0000776 kinetochore; GO:0005622 intracellular; GO:0005623 cell; GO:0005634 nucleus; GO:0005635 nuclear envelope; GO:0005640 nuclear outer membrane; GO:0005694 chromosome; GO:0005737 cytoplasm; GO:0005739 mitochondrion; GO:0005740 mitochondrial envelope; GO:0005743 mitochondrial inner membrane; GO:0005764 lysosome; GO:0005765 …	GO:0003824 catalytic activity; GO:0004175 endopeptidase activity; GO:0004190 aspartic-type endopeptidase activity; GO:0005215 transporter activity; GO:0005216 ion channel activity; GO:0005261 cation channel activity; GO:0005262 calcium channel activity; GO:0005488 binding; GO:0005515 protein binding; GO:0008013 beta-catenin binding; GO:0008233 peptidase activity; GO:0008324 cation transmembrane t…	–	–	T	KOG2736	Presenilin
Q9BSF4	Mitochondrial import inner membrane translocase subunit Tim29 OS=Homo sapiens OX=9606 GN=TIMM29 PE=1 SV=2	TIMM29	2.572	0.0193353	Up	15	3	16	3	3	29.2	mitochondria	–	–	–	GO:0006605 protein targeting; GO:0006626 protein targeting to mitochondrion; GO:0006810 transport; GO:0006839 mitochondrial transport; GO:0006886 intracellular protein transport; GO:0006996 organelle organization; GO:0007005 mitochondrion organization; GO:0007006 mitochondrial membrane organization; GO:0007007 inner mitochondrial membrane organization; GO:0008104 protein localization; GO:0009987 …	GO:0005622 intracellular; GO:0005623 cell; GO:0005737 cytoplasm; GO:0005739 mitochondrion; GO:0005740 mitochondrial envelope; GO:0005743 mitochondrial inner membrane; GO:0005758 mitochondrial intermembrane space; GO:0016020 membrane; GO:0019866 organelle inner membrane; GO:0031090 organelle membrane; GO:0031966 mitochondrial membrane; GO:0031967 organelle envelope; GO:0031970 organelle envelope l…	–	–	–	U	KOG4545	Uncharacterized conserved protein
P22033	Methylmalonyl-CoA mutase, mitochondrial OS=Homo sapiens OX=9606 GN=MMUT PE=1 SV=4	MMUT	5.498	0.0454084	Up	21	10	76	10	10	83.1	cytoplasm	K01847	MUT; methylmalonyl-CoA mutase [EC:5.4.99.2]	hsa00640 Propanoate metabolism; hsa01200 Carbon metabolism; hsa00630 Glyoxylate and dicarboxylate metabolism; hsa00280 Valine, leucine and isoleucine degradation; hsa01100 Metabolic pathways	GO:0000096 sulfur amino acid metabolic process; GO:0006082 organic acid metabolic process; GO:0006520 cellular amino acid metabolic process; GO:0006725 cellular aromatic compound metabolic process; GO:0006766 vitamin metabolic process; GO:0006767 water-soluble vitamin metabolic process; GO:0006790 sulfur compound metabolic process; GO:0006807 nitrogen compound metabolic process; GO:0007275 multic…	GO:0005622 intracellular; GO:0005623 cell; GO:0005737 cytoplasm; GO:0005739 mitochondrion; GO:0005759 mitochondrial matrix; GO:0031974 membrane-enclosed lumen; GO:0043226 organelle; GO:0043227 membrane-bounded organelle; GO:0043229 intracellular organelle; GO:0043231 intracellular membrane-bounded organelle; GO:0043233 organelle lumen; GO:0070013 intracellular organelle lumen;	GO:0003824 catalytic activity; GO:0003924 GTPase activity; GO:0004494 methylmalonyl-CoA mutase activity; GO:0005488 binding; GO:0005515 protein binding; GO:0008144 drug binding; GO:0016462 pyrophosphatase activity; GO:0016787 hydrolase activity; GO:0016817 hydrolase activity, acting on acid anhydrides; GO:0016818 hydrolase activity, acting on acid anhydrides, in phosphorus-containing anhydrides; …	PF02310	B12 binding domain	–	–	–
Q709C8	Vacuolar protein sorting-associated protein 13C OS=Homo sapiens OX=9606 GN=VPS13C PE=1 SV=1	VPS13C	0.64	0.0381186	Down	22	65	625	64	64	422.1	cytoplasm	K19525	–	–	GO:0006810 transport; GO:0006892 post-Golgi vesicle-mediated transport; GO:0006895 Golgi to endosome transport; GO:0006996 organelle organization; GO:0007005 mitochondrion organization; GO:0009894 regulation of catabolic process; GO:0009987 cellular process; GO:0010506 regulation of autophagy; GO:0010821 regulation of mitochondrion organization; GO:0016043 cellular component organization; GO:0016…	GO:0005622 intracellular; GO:0005623 cell; GO:0005737 cytoplasm; GO:0005739 mitochondrion; GO:0005740 mitochondrial envelope; GO:0005741 mitochondrial outer membrane; GO:0005829 cytosol; GO:0016020 membrane; GO:0019867 outer membrane; GO:0031090 organelle membrane; GO:0031966 mitochondrial membrane; GO:0031967 organelle envelope; GO:0031968 organelle outer membrane; GO:0031975 envelope; GO:004322…	–	–	–	U	KOG1809	Vacuolar protein sorting-associated protein
Q13488	V-type proton ATPase 116 kDa subunit a3 OS=Homo sapiens OX=9606 GN=TCIRG1 PE=1 SV=3	TCIRG1	2.276	0.0283201	Up	7	5	11	5	5	92.9	plasma membrane	K02154	ATPeV0A; V-type H+-transporting ATPase subunit a	hsa05120 Epithelial cell signaling in Helicobacter pylori infection; hsa04721 Synaptic vesicle cycle; hsa04142 Lysosome; hsa05152 Tuberculosis; hsa00190 Oxidative phosphorylation; hsa04966 Collecting duct acid secretion; hsa05110 Vibrio cholerae infection; hsa05165 Human papillomavirus infection; hsa04145 Phagosome; hsa05323 Rheumatoid arthritis; hsa01100 Metabolic pathways	GO:0000041 transition metal ion transport; GO:0001775 cell activation; GO:0002252 immune effector process; GO:0002263 cell activation involved in immune response; GO:0002274 myeloid leukocyte activation; GO:0002275 myeloid cell activation involved in immune response; GO:0002283 neutrophil activation involved in immune response; GO:0002366 leukocyte activation involved in immune response; GO:00023…	GO:0005622 intracellular; GO:0005623 cell; GO:0005737 cytoplasm; GO:0005768 endosome; GO:0005773 vacuole; GO:0005774 vacuolar membrane; GO:0005886 plasma membrane; GO:0005887 integral component of plasma membrane; GO:0010008 endosome membrane; GO:0012505 endomembrane system; GO:0012506 vesicle membrane; GO:0016020 membrane; GO:0016021 integral component of membrane; GO:0016324 apical plasma membr…	GO:0003824 catalytic activity; GO:0005215 transporter activity; GO:0005488 binding; GO:0005515 protein binding; GO:0008324 cation transmembrane transporter activity; GO:0015075 ion transmembrane transporter activity; GO:0015077 monovalent inorganic cation transmembrane transporter activity; GO:0015078 proton transmembrane transporter activity; GO:0015318 inorganic molecular entity transmembrane t…	–	–	C	KOG2189	Vacuolar H+-ATPase V0 sector, subunit a
Q15397	Pumilio homolog 3 OS=Homo sapiens OX=9606 GN=PUM3 PE=1 SV=3	PUM3	120.701	0.0117703	Up	12	6	8	6	6	73.5	nucleus	K14844	–	–	GO:0006417 regulation of translation; GO:0009889 regulation of biosynthetic process; GO:0010468 regulation of gene expression; GO:0010556 regulation of macromolecule biosynthetic process; GO:0010608 posttranscriptional regulation of gene expression; GO:0010835 regulation of protein ADP-ribosylation; GO:0019222 regulation of metabolic process; GO:0031323 regulation of cellular metabolic process; G…	GO:0005622 intracellular; GO:0005623 cell; GO:0005634 nucleus; GO:0005654 nucleoplasm; GO:0005694 chromosome; GO:0005730 nucleolus; GO:0005737 cytoplasm; GO:0005783 endoplasmic reticulum; GO:0012505 endomembrane system; GO:0031974 membrane-enclosed lumen; GO:0031981 nuclear lumen; GO:0043226 organelle; GO:0043227 membrane-bounded organelle; GO:0043228 non-membrane-bounded organelle; GO:0043229 in…	GO:0003676 nucleic acid binding; GO:0003723 RNA binding; GO:0003729 mRNA binding; GO:0005488 binding; GO:0097159 organic cyclic compound binding; GO:1901363 heterocyclic compound binding;	PF08144	CPL (NUC119) domain	J	KOG2050	Puf family RNA-binding protein
O15438	ATP-binding cassette sub-family C member 3 OS=Homo sapiens OX=9606 GN=ABCC3 PE=1 SV=3	ABCC3	6.472	0.00225448	Up	9	11	18	9	9	169.2	plasma membrane	K05667	ABCC3; ATP-binding cassette, subfamily C (CFTR/MRP), member 3	hsa04976 Bile secretion; hsa01523 Antifolate resistance; hsa02010 ABC transporters	GO:0002237 response to molecule of bacterial origin; GO:0006810 transport; GO:0006811 ion transport; GO:0006820 anion transport; GO:0006855 drug transmembrane transport; GO:0006869 lipid transport; GO:0009605 response to external stimulus; GO:0009607 response to biotic stimulus; GO:0009617 response to bacterium; GO:0009719 response to endogenous stimulus; GO:0009725 response to hormone; GO:001003…	GO:0005623 cell; GO:0005886 plasma membrane; GO:0005887 integral component of plasma membrane; GO:0016020 membrane; GO:0016021 integral component of membrane; GO:0016323 basolateral plasma membrane; GO:0031224 intrinsic component of membrane; GO:0031226 intrinsic component of plasma membrane; GO:0071944 cell periphery; GO:0098590 plasma membrane region;	GO:0000166 nucleotide binding; GO:0003824 catalytic activity; GO:0005215 transporter activity; GO:0005319 lipid transporter activity; GO:0005342 organic acid transmembrane transporter activity; GO:0005488 binding; GO:0005524 ATP binding; GO:0008028 monocarboxylic acid transmembrane transporter activity; GO:0008144 drug binding; GO:0008509 anion transmembrane transporter activity; GO:0008514 organ…	PF00005	ABC transporter	Q	KOG0054	Multidrug resistance-associated protein/mitoxantrone resistance protein, ABC superfamily
P51888	Prolargin OS=Homo sapiens OX=9606 GN=PRELP PE=1 SV=1	PRELP	1.713	0.0356202	Up	43	15	1634	15	15	43.8	extracellular	K08125	–	–	GO:0001501 skeletal system development; GO:0006022 aminoglycan metabolic process; GO:0006023 aminoglycan biosynthetic process; GO:0006024 glycosaminoglycan biosynthetic process; GO:0006026 aminoglycan catabolic process; GO:0006027 glycosaminoglycan catabolic process; GO:0006082 organic acid metabolic process; GO:0006790 sulfur compound metabolic process; GO:0006807 nitrogen compound metabolic pro…	GO:0000323 lytic vacuole; GO:0005576 extracellular region; GO:0005615 extracellular space; GO:0005622 intracellular; GO:0005623 cell; GO:0005737 cytoplasm; GO:0005764 lysosome; GO:0005773 vacuole; GO:0005775 vacuolar lumen; GO:0005794 Golgi apparatus; GO:0005796 Golgi lumen; GO:0012505 endomembrane system; GO:0031012 extracellular matrix; GO:0031974 membrane-enclosed lumen; GO:0031982 vesicle; GO…	GO:0005198 structural molecule activity; GO:0005201 extracellular matrix structural constituent; GO:0005488 binding; GO:0005539 glycosaminoglycan binding; GO:0008201 heparin binding; GO:0043167 ion binding; GO:0043168 anion binding; GO:0097367 carbohydrate derivative binding; GO:1901681 sulfur compound binding;	–	–	S	KOG0619	FOG: Leucine rich repeat
Q9NZM3	Intersectin-2 OS=Homo sapiens OX=9606 GN=ITSN2 PE=1 SV=3	ITSN2	2.037	0.0133863	Up	2	2	19	2	2	193.3	nucleus	K20045	–	–	GO:0001558 regulation of cell growth; GO:0007275 multicellular organism development; GO:0007399 nervous system development; GO:0009966 regulation of signal transduction; GO:0009967 positive regulation of signal transduction; GO:0009987 cellular process; GO:0010646 regulation of cell communication; GO:0010647 positive regulation of cell communication; GO:0010720 positive regulation of cell develop…	GO:0005622 intracellular; GO:0005623 cell; GO:0005737 cytoplasm; GO:0005813 centrosome; GO:0005815 microtubule organizing center; GO:0005856 cytoskeleton; GO:0015630 microtubule cytoskeleton; GO:0043226 organelle; GO:0043228 non-membrane-bounded organelle; GO:0043229 intracellular organelle; GO:0043232 intracellular non-membrane-bounded organelle;	GO:0005488 binding; GO:0005515 protein binding; GO:0030674 protein-macromolecule adaptor activity; GO:0035591 signaling adaptor activity; GO:0060090 molecular adaptor activity;	PF07653; PF00018; PF00621; PF00168	Variant SH3 domain; SH3 domain; RhoGEF domain; C2 domain	Z	KOG4305	RhoGEF GTPase
P10586	Receptor-type tyrosine-protein phosphatase F OS=Homo sapiens OX=9606 GN=PTPRF PE=1 SV=2	PTPRF	0.232	0.0140044	Down	17	22	60	20	22	212.7	plasma membrane	K05695	PTPRF; receptor-type tyrosine-protein phosphatase F [EC:3.1.3.48]	hsa04520 Adherens junction; hsa04514 Cell adhesion molecules; hsa04910 Insulin signaling pathway; hsa04931 Insulin resistance	GO:0001959 regulation of cytokine-mediated signaling pathway; GO:0001960 negative regulation of cytokine-mediated signaling pathway; GO:0006464 cellular protein modification process; GO:0006470 protein dephosphorylation; GO:0006793 phosphorus metabolic process; GO:0006796 phosphate-containing compound metabolic process; GO:0006807 nitrogen compound metabolic process; GO:0006928 movement of cell o…	GO:0005622 intracellular; GO:0005623 cell; GO:0005737 cytoplasm; GO:0005768 endosome; GO:0005886 plasma membrane; GO:0005887 integral component of plasma membrane; GO:0012505 endomembrane system; GO:0016020 membrane; GO:0016021 integral component of membrane; GO:0030424 axon; GO:0030426 growth cone; GO:0030427 site of polarized growth; GO:0031224 intrinsic component of membrane; GO:0031226 intrin…	GO:0003824 catalytic activity; GO:0004721 phosphoprotein phosphatase activity; GO:0004725 protein tyrosine phosphatase activity; GO:0004888 transmembrane signaling receptor activity; GO:0005001 transmembrane receptor protein tyrosine phosphatase activity; GO:0005102 signaling receptor binding; GO:0005158 insulin receptor binding; GO:0005488 binding; GO:0005515 protein binding; GO:0005539 glycosam…	PF07679; PF00041; PF00102	Immunoglobulin I-set domain; Fibronectin type III domain; Protein-tyrosine phosphatase	T	KOG4228	Protein tyrosine phosphatase
Q9NUM4	Transmembrane protein 106B OS=Homo sapiens OX=9606 GN=TMEM106B PE=1 SV=2	TMEM106B	2.612	0.0220463	Up	8	2	10	2	2	31.1	plasma membrane	K25048	–	–	GO:0000902 cell morphogenesis; GO:0000904 cell morphogenesis involved in differentiation; GO:0006810 transport; GO:0006996 organelle organization; GO:0007033 vacuole organization; GO:0007034 vacuolar transport; GO:0007040 lysosome organization; GO:0007041 lysosomal transport; GO:0007275 multicellular organism development; GO:0007399 nervous system development; GO:0009653 anatomical structure morp…	GO:0000323 lytic vacuole; GO:0005622 intracellular; GO:0005623 cell; GO:0005737 cytoplasm; GO:0005764 lysosome; GO:0005765 lysosomal membrane; GO:0005768 endosome; GO:0005773 vacuole; GO:0005774 vacuolar membrane; GO:0012505 endomembrane system; GO:0016020 membrane; GO:0031090 organelle membrane; GO:0031410 cytoplasmic vesicle; GO:0031982 vesicle; GO:0043226 organelle; GO:0043227 membrane-bounded…	–	–	–	–	–	–
O43670	BUB3-interacting and GLEBS motif-containing protein ZNF207 OS=Homo sapiens OX=9606 GN=ZNF207 PE=1 SV=1	ZNF207	1.758	0.0161815	Up	15	5	185	5	5	50.7	nucleus	–	–	–	GO:0000070 mitotic sister chromatid segregation; GO:0000075 cell cycle checkpoint; GO:0000226 microtubule cytoskeleton organization; GO:0000278 mitotic cell cycle; GO:0000280 nuclear division; GO:0000819 sister chromatid segregation; GO:0001578 microtubule bundle formation; GO:0006355 regulation of transcription, DNA-templated; GO:0006996 organelle organization; GO:0007010 cytoskeleton organizati…	GO:0000775 chromosome, centromeric region; GO:0000776 kinetochore; GO:0005622 intracellular; GO:0005623 cell; GO:0005634 nucleus; GO:0005654 nucleoplasm; GO:0005694 chromosome; GO:0005730 nucleolus; GO:0005856 cytoskeleton; GO:0031974 membrane-enclosed lumen; GO:0031981 nuclear lumen; GO:0032991 protein-containing complex; GO:0043226 organelle; GO:0043227 membrane-bounded organelle; GO:0043228 no…	GO:0003700 DNA-binding transcription factor activity; GO:0005488 binding; GO:0005515 protein binding; GO:0005539 glycosaminoglycan binding; GO:0008017 microtubule binding; GO:0008092 cytoskeletal protein binding; GO:0008201 heparin binding; GO:0008270 zinc ion binding; GO:0015631 tubulin binding; GO:0043167 ion binding; GO:0043168 anion binding; GO:0043169 cation binding; GO:0046872 metal ion bin…	–	–	S	KOG2893	Zn finger protein
Q9BV44	THUMP domain-containing protein 3 OS=Homo sapiens OX=9606 GN=THUMPD3 PE=1 SV=1	THUMPD3	2.082	0.027715	Up	6	3	6	3	3	57	cytoplasm	–	–	–	GO:0001510 RNA methylation; GO:0006139 nucleobase-containing compound metabolic process; GO:0006396 RNA processing; GO:0006399 tRNA metabolic process; GO:0006400 tRNA modification; GO:0006725 cellular aromatic compound metabolic process; GO:0006807 nitrogen compound metabolic process; GO:0008033 tRNA processing; GO:0008152 metabolic process; GO:0009451 RNA modification; GO:0009987 cellular proces…	GO:0005622 intracellular; GO:0005623 cell; GO:0005634 nucleus; GO:0005730 nucleolus; GO:0005737 cytoplasm; GO:0005829 cytosol; GO:0031974 membrane-enclosed lumen; GO:0031981 nuclear lumen; GO:0043226 organelle; GO:0043227 membrane-bounded organelle; GO:0043228 non-membrane-bounded organelle; GO:0043229 intracellular organelle; GO:0043231 intracellular membrane-bounded organelle; GO:0043232 intrac…	GO:0003824 catalytic activity; GO:0008168 methyltransferase activity; GO:0008173 RNA methyltransferase activity; GO:0008175 tRNA methyltransferase activity; GO:0008757 S-adenosylmethionine-dependent methyltransferase activity; GO:0016423 tRNA (guanine) methyltransferase activity; GO:0016740 transferase activity; GO:0016741 transferase activity, transferring one-carbon groups; GO:0140098 catalytic…	PF02926; PF01170	THUMP domain; Putative RNA methylase family UPF0020	–	–	–
Q96EX1	Small integral membrane protein 12 OS=Homo sapiens OX=9606 GN=SMIM12 PE=1 SV=3	SMIM12	5.435	0.000417888	Up	29	3	20	3	3	10.8	extracellular	–	–	–	–	–	–	–	–	–	–	–
Q99611	Selenide, water dikinase 2 OS=Homo sapiens OX=9606 GN=SEPHS2 PE=1 SV=3	SEPHS2	2.272	0.00980158	Up	15	5	67	5	5	47.3	cytoplasm	K01008	selD; selenide, water dikinase [EC:2.7.9.3]	hsa00450 Selenocompound metabolism; hsa01100 Metabolic pathways	GO:0006082 organic acid metabolic process; GO:0006520 cellular amino acid metabolic process; GO:0006793 phosphorus metabolic process; GO:0006796 phosphate-containing compound metabolic process; GO:0006807 nitrogen compound metabolic process; GO:0008152 metabolic process; GO:0008652 cellular amino acid biosynthetic process; GO:0009058 biosynthetic process; GO:0009069 serine family amino acid metab…	GO:0005622 intracellular; GO:0005623 cell; GO:0005737 cytoplasm; GO:0005829 cytosol;	GO:0003824 catalytic activity; GO:0004756 selenide, water dikinase activity; GO:0016301 kinase activity; GO:0016740 transferase activity; GO:0016772 transferase activity, transferring phosphorus-containing groups; GO:0016781 phosphotransferase activity, paired acceptors;	PF00586; PF02769	AIR synthase related protein, N-terminal domain; AIR synthase related protein, C-terminal domain	T	KOG3939	Selenophosphate synthetase
Q9HBH5	Retinol dehydrogenase 14 OS=Homo sapiens OX=9606 GN=RDH14 PE=1 SV=1	RDH14	0.547	0.0112634	Down	27	9	204	9	9	36.8	mitochondria	K11162	–	–	GO:0001523 retinoid metabolic process; GO:0006066 alcohol metabolic process; GO:0006629 lipid metabolic process; GO:0006720 isoprenoid metabolic process; GO:0006721 terpenoid metabolic process; GO:0008152 metabolic process; GO:0009987 cellular process; GO:0010817 regulation of hormone levels; GO:0016101 diterpenoid metabolic process; GO:0034308 primary alcohol metabolic process; GO:0034754 cellul…	GO:0005622 intracellular; GO:0005623 cell; GO:0005737 cytoplasm; GO:0005783 endoplasmic reticulum; GO:0005789 endoplasmic reticulum membrane; GO:0012505 endomembrane system; GO:0016020 membrane; GO:0031984 organelle subcompartment; GO:0042175 nuclear outer membrane-endoplasmic reticulum membrane network; GO:0043226 organelle; GO:0043227 membrane-bounded organelle; GO:0043229 intracellular organel…	GO:0003824 catalytic activity; GO:0004033 aldo-keto reductase (NADP) activity; GO:0008106 alcohol dehydrogenase (NADP+) activity; GO:0016491 oxidoreductase activity; GO:0016614 oxidoreductase activity, acting on CH-OH group of donors; GO:0016616 oxidoreductase activity, acting on the CH-OH group of donors, NAD or NADP as acceptor; GO:0052650 NADP-retinol dehydrogenase activity;	PF00106	short chain dehydrogenase	Q	KOG1208	Dehydrogenases with different specificities (related to short-chain alcohol dehydrogenases)
P22307	Sterol carrier protein 2 OS=Homo sapiens OX=9606 GN=SCP2 PE=1 SV=2	SCP2	1.796	0.0027848	Up	37	18	231	18	18	59	cytoplasm	K08764	SCP2; sterol carrier protein 2 [EC:2.3.1.176]	hsa03320 PPAR signaling pathway; hsa00120 Primary bile acid biosynthesis; hsa01040 Biosynthesis of unsaturated fatty acids; hsa04146 Peroxisome; hsa01212 Fatty acid metabolism; hsa01100 Metabolic pathways	GO:0001676 long-chain fatty acid metabolic process; GO:0006066 alcohol metabolic process; GO:0006082 organic acid metabolic process; GO:0006605 protein targeting; GO:0006625 protein targeting to peroxisome; GO:0006629 lipid metabolic process; GO:0006631 fatty acid metabolic process; GO:0006635 fatty acid beta-oxidation; GO:0006694 steroid biosynthetic process; GO:0006699 bile acid biosynthetic pr…	GO:0005622 intracellular; GO:0005623 cell; GO:0005634 nucleus; GO:0005654 nucleoplasm; GO:0005737 cytoplasm; GO:0005777 peroxisome; GO:0005782 peroxisomal matrix; GO:0005829 cytosol; GO:0031907 microbody lumen; GO:0031974 membrane-enclosed lumen; GO:0031981 nuclear lumen; GO:0032991 protein-containing complex; GO:0042579 microbody; GO:0043226 organelle; GO:0043227 membrane-bounded organelle; GO:0…	GO:0000062 fatty-acyl-CoA binding; GO:0000166 nucleotide binding; GO:0003824 catalytic activity; GO:0005102 signaling receptor binding; GO:0005215 transporter activity; GO:0005319 lipid transporter activity; GO:0005488 binding; GO:0005496 steroid binding; GO:0005504 fatty acid binding; GO:0005515 protein binding; GO:0005548 phospholipid transporter activity; GO:0008289 lipid binding; GO:0008526 p…	PF00108; PF02803	Thiolase, N-terminal domain; Thiolase, C-terminal domain	I	KOG4170	2-enoyl-CoA hydratase/3-hydroxyacyl-CoA dehydrogenase/Peroxisomal 3-ketoacyl-CoA-thiolase, sterol-binding domain and related enzymes
Q96AG3	Solute carrier family 25 member 46 OS=Homo sapiens OX=9606 GN=SLC25A46 PE=1 SV=1	SLC25A46	0.28	0.0457116	Down	13	4	16	4	4	46.1	cytoplasm	K03454	–	–	GO:0000266 mitochondrial fission; GO:0006996 organelle organization; GO:0007005 mitochondrion organization; GO:0009987 cellular process; GO:0016043 cellular component organization; GO:0048285 organelle fission; GO:0061024 membrane organization; GO:0071840 cellular component organization or biogenesis; GO:0090148 membrane fission; GO:0090149 mitochondrial membrane fission;	GO:0005622 intracellular; GO:0005623 cell; GO:0005737 cytoplasm; GO:0005739 mitochondrion; GO:0005740 mitochondrial envelope; GO:0005741 mitochondrial outer membrane; GO:0016020 membrane; GO:0019867 outer membrane; GO:0031090 organelle membrane; GO:0031966 mitochondrial membrane; GO:0031967 organelle envelope; GO:0031968 organelle outer membrane; GO:0031975 envelope; GO:0043226 organelle; GO:0043…	–	–	–	C	KOG2954	Mitochondrial carrier protein
Q8WVM8	Sec1 family domain-containing protein 1 OS=Homo sapiens OX=9606 GN=SCFD1 PE=1 SV=4	SCFD1	0.536	0.0236578	Down	30	14	119	14	14	72.3	plasma membrane	K19998	–	–	GO:0000902 cell morphogenesis; GO:0001666 response to hypoxia; GO:0006810 transport; GO:0006888 endoplasmic reticulum to Golgi vesicle-mediated transport; GO:0006890 retrograde vesicle-mediated transport, Golgi to endoplasmic reticulum; GO:0006892 post-Golgi vesicle-mediated transport; GO:0006900 vesicle budding from membrane; GO:0006901 vesicle coating; GO:0006903 vesicle targeting; GO:0006950 r…	GO:0005622 intracellular; GO:0005623 cell; GO:0005737 cytoplasm; GO:0005794 Golgi apparatus; GO:0005798 Golgi-associated vesicle; GO:0005801 cis-Golgi network; GO:0005829 cytosol; GO:0005886 plasma membrane; GO:0012505 endomembrane system; GO:0016020 membrane; GO:0031410 cytoplasmic vesicle; GO:0031982 vesicle; GO:0043226 organelle; GO:0043227 membrane-bounded organelle; GO:0043229 intracellular …	GO:0000149 SNARE binding; GO:0005488 binding; GO:0005515 protein binding; GO:0019905 syntaxin binding; GO:0047485 protein N-terminus binding;	–	–	U	KOG1301	Vesicle trafficking protein Sly1 (Sec1 family)
P48426	Phosphatidylinositol 5-phosphate 4-kinase type-2 alpha OS=Homo sapiens OX=9606 GN=PIP4K2A PE=1 SV=2	PIP4K2A	0.602	0.0412934	Down	36	12	130	8	12	46.2	cytoplasm	K00920	PIP4K2; 1-phosphatidylinositol-5-phosphate 4-kinase [EC:2.7.1.149]	hsa04810 Regulation of actin cytoskeleton; hsa04070 Phosphatidylinositol signaling system; hsa00562 Inositol phosphate metabolism; hsa01100 Metabolic pathways	GO:0001501 skeletal system development; GO:0002376 immune system process; GO:0002520 immune system development; GO:0006629 lipid metabolic process; GO:0006644 phospholipid metabolic process; GO:0006650 glycerophospholipid metabolic process; GO:0006661 phosphatidylinositol biosynthetic process; GO:0006793 phosphorus metabolic process; GO:0006796 phosphate-containing compound metabolic process; GO:…	GO:0005622 intracellular; GO:0005623 cell; GO:0005634 nucleus; GO:0005654 nucleoplasm; GO:0005737 cytoplasm; GO:0005773 vacuole; GO:0005776 autophagosome; GO:0005829 cytosol; GO:0005886 plasma membrane; GO:0016020 membrane; GO:0031974 membrane-enclosed lumen; GO:0031981 nuclear lumen; GO:0043226 organelle; GO:0043227 membrane-bounded organelle; GO:0043229 intracellular organelle; GO:0043231 intra…	GO:0003824 catalytic activity; GO:0016301 kinase activity; GO:0016307 phosphatidylinositol phosphate kinase activity; GO:0016308 1-phosphatidylinositol-4-phosphate 5-kinase activity; GO:0016309 1-phosphatidylinositol-5-phosphate 4-kinase activity; GO:0016740 transferase activity; GO:0016772 transferase activity, transferring phosphorus-containing groups; GO:0016773 phosphotransferase activity, al…	–	–	T	KOG0229	Phosphatidylinositol-4-phosphate 5-kinase
P08047	Transcription factor Sp1 OS=Homo sapiens OX=9606 GN=SP1 PE=1 SV=3	SP1	2.194	0.0444971	Up	3	2	13	2	2	80.6	nucleus	K04684	SP1; transcription factor Sp1	hsa05017 Spinocerebellar ataxia; hsa05224 Breast cancer; hsa05016 Huntington disease; hsa04350 TGF-beta signaling pathway; hsa04928 Parathyroid hormone synthesis, secretion and action; hsa05200 Pathways in cancer; hsa05202 Transcriptional misregulation in cancer; hsa05415 Diabetic cardiomyopathy; hsa05163 Human cytomegalovirus infection; hsa05231 Choline metabolism in cancer; hsa04927 Cortisol sy…	GO:0000003 reproduction; GO:0001501 skeletal system development; GO:0001503 ossification; GO:0001654 eye development; GO:0001701 in utero embryonic development; GO:0001824 blastocyst development; GO:0001825 blastocyst formation; GO:0001829 trophectodermal cell differentiation; GO:0001889 liver development; GO:0001890 placenta development; GO:0001892 embryonic placenta development; GO:0001936 regu…	GO:0000228 nuclear chromosome; GO:0000785 chromatin; GO:0000790 nuclear chromatin; GO:0005622 intracellular; GO:0005623 cell; GO:0005634 nucleus; GO:0005654 nucleoplasm; GO:0005694 chromosome; GO:0005737 cytoplasm; GO:0017053 transcription repressor complex; GO:0031974 membrane-enclosed lumen; GO:0031981 nuclear lumen; GO:0032991 protein-containing complex; GO:0032993 protein-DNA complex; GO:0043…	GO:0000976 transcription regulatory region sequence-specific DNA binding; GO:0000977 RNA polymerase II transcription regulatory region sequence-specific DNA binding; GO:0000978 RNA polymerase II cis-regulatory region sequence-specific DNA binding; GO:0000981 DNA-binding transcription factor activity, RNA polymerase II-specific; GO:0000987 cis-regulatory region sequence-specific DNA binding; GO:00…	PF00096	Zinc finger, C2H2 type	K	KOG1721	FOG: Zn-finger
Q9UEW8	STE20/SPS1-related proline-alanine-rich protein kinase OS=Homo sapiens OX=9606 GN=STK39 PE=1 SV=3	STK39	0.354	0.0367266	Down	22	9	90	6	6	59.4	cytoplasm	K08835	–	–	GO:0000187 activation of MAPK activity; GO:0001894 tissue homeostasis; GO:0001932 regulation of protein phosphorylation; GO:0001934 positive regulation of protein phosphorylation; GO:0002028 regulation of sodium ion transport; GO:0006464 cellular protein modification process; GO:0006468 protein phosphorylation; GO:0006793 phosphorus metabolic process; GO:0006796 phosphate-containing compound meta…	GO:0005622 intracellular; GO:0005623 cell; GO:0005634 nucleus; GO:0005654 nucleoplasm; GO:0005737 cytoplasm; GO:0005829 cytosol; GO:0016020 membrane; GO:0019898 extrinsic component of membrane; GO:0031974 membrane-enclosed lumen; GO:0031981 nuclear lumen; GO:0043226 organelle; GO:0043227 membrane-bounded organelle; GO:0043229 intracellular organelle; GO:0043231 intracellular membrane-bounded orga…	GO:0003824 catalytic activity; GO:0004672 protein kinase activity; GO:0004674 protein serine/threonine kinase activity; GO:0016301 kinase activity; GO:0016740 transferase activity; GO:0016772 transferase activity, transferring phosphorus-containing groups; GO:0016773 phosphotransferase activity, alcohol group as acceptor; GO:0140096 catalytic activity, acting on a protein;	PF00069; PF12202	Protein kinase domain; Oxidative-stress-responsive kinase 1 C terminal	T	KOG0582	Ste20-like serine/threonine protein kinase
P55789	FAD-linked sulfhydryl oxidase ALR OS=Homo sapiens OX=9606 GN=GFER PE=1 SV=2	GFER	1.605	0.0367038	Up	32	4	59	4	4	23.4	extracellular	K17783	–	–	GO:0001889 liver development; GO:0001910 regulation of leukocyte mediated cytotoxicity; GO:0001911 negative regulation of leukocyte mediated cytotoxicity; GO:0002237 response to molecule of bacterial origin; GO:0002682 regulation of immune system process; GO:0002683 negative regulation of immune system process; GO:0002697 regulation of immune effector process; GO:0002698 negative regulation of im…	GO:0005576 extracellular region; GO:0005615 extracellular space; GO:0005622 intracellular; GO:0005623 cell; GO:0005737 cytoplasm; GO:0005739 mitochondrion; GO:0005829 cytosol; GO:0043226 organelle; GO:0043227 membrane-bounded organelle; GO:0043229 intracellular organelle; GO:0043231 intracellular membrane-bounded organelle;	GO:0000166 nucleotide binding; GO:0003824 catalytic activity; GO:0005488 binding; GO:0015035 protein disulfide oxidoreductase activity; GO:0015036 disulfide oxidoreductase activity; GO:0016491 oxidoreductase activity; GO:0016667 oxidoreductase activity, acting on a sulfur group of donors; GO:0016670 oxidoreductase activity, acting on a sulfur group of donors, oxygen as acceptor; GO:0016971 flavin…	–	–	C	KOG3355	Mitochondrial sulfhydryl oxidase involved in the biogenesis of cytosolic Fe/S proteins
Q8N4V1	ER membrane protein complex subunit 5 OS=Homo sapiens OX=9606 GN=MMGT1 PE=1 SV=1	MMGT1	2.095	0.0403834	Up	34	3	19	3	3	14.7	extracellular	K23566	–	–	GO:0000041 transition metal ion transport; GO:0006810 transport; GO:0006811 ion transport; GO:0006812 cation transport; GO:0006824 cobalt ion transport; GO:0006825 copper ion transport; GO:0006826 iron ion transport; GO:0015693 magnesium ion transport; GO:0030001 metal ion transport; GO:0034220 ion transmembrane transport; GO:0034755 iron ion transmembrane transport; GO:0051179 localization; GO:0…	GO:0000139 Golgi membrane; GO:0005622 intracellular; GO:0005623 cell; GO:0005737 cytoplasm; GO:0005768 endosome; GO:0005769 early endosome; GO:0005783 endoplasmic reticulum; GO:0005789 endoplasmic reticulum membrane; GO:0005794 Golgi apparatus; GO:0005886 plasma membrane; GO:0012505 endomembrane system; GO:0016020 membrane; GO:0016021 integral component of membrane; GO:0030176 integral component …	GO:0005215 transporter activity; GO:0005381 iron ion transmembrane transporter activity; GO:0008324 cation transmembrane transporter activity; GO:0015075 ion transmembrane transporter activity; GO:0015087 cobalt ion transmembrane transporter activity; GO:0015093 ferrous iron transmembrane transporter activity; GO:0015095 magnesium ion transmembrane transporter activity; GO:0015318 inorganic molec…	–	–	S	KOG3918	Predicted membrane protein
P12821	Angiotensin-converting enzyme OS=Homo sapiens OX=9606 GN=ACE PE=1 SV=1	ACE	1.887	0.0393296	Up	7	7	20	7	7	149.6	extracellular	K01283	ACE; peptidyl-dipeptidase A [EC:3.4.15.1]	hsa05410 Hypertrophic cardiomyopathy; hsa05142 Chagas disease; hsa04924 Renin secretion; hsa05415 Diabetic cardiomyopathy; hsa04614 Renin-angiotensin system; hsa05171 Coronavirus disease - COVID-19	GO:0000003 reproduction; GO:0001525 angiogenesis; GO:0001568 blood vessel development; GO:0001655 urogenital system development; GO:0001666 response to hypoxia; GO:0001678 cellular glucose homeostasis; GO:0001822 kidney development; GO:0001932 regulation of protein phosphorylation; GO:0001934 positive regulation of protein phosphorylation; GO:0001944 vasculature development; GO:0001974 blood vess…	GO:0000323 lytic vacuole; GO:0005576 extracellular region; GO:0005615 extracellular space; GO:0005622 intracellular; GO:0005623 cell; GO:0005737 cytoplasm; GO:0005764 lysosome; GO:0005768 endosome; GO:0005773 vacuole; GO:0005886 plasma membrane; GO:0005903 brush border; GO:0005929 cilium; GO:0009897 external side of plasma membrane; GO:0009925 basal plasma membrane; GO:0009986 cell surface; GO:00…	GO:0001664 G protein-coupled receptor binding; GO:0003779 actin binding; GO:0003824 catalytic activity; GO:0004175 endopeptidase activity; GO:0005102 signaling receptor binding; GO:0005488 binding; GO:0005515 protein binding; GO:0008092 cytoskeletal protein binding; GO:0008144 drug binding; GO:0008233 peptidase activity; GO:0008235 metalloexopeptidase activity; GO:0008236 serine-type peptidase ac…	–	–	O	KOG3690	Angiotensin I-converting enzymes - M2 family peptidases
Q9H0Q3	FXYD domain-containing ion transport regulator 6 OS=Homo sapiens OX=9606 GN=FXYD6 PE=1 SV=1	FXYD6	0.601	0.00672733	Down	42	4	42	4	4	10.5	extracellular,plasma membrane	K13363	–	–	GO:0002028 regulation of sodium ion transport; GO:0010959 regulation of metal ion transport; GO:0022898 regulation of transmembrane transporter activity; GO:0032409 regulation of transporter activity; GO:0032412 regulation of ion transmembrane transporter activity; GO:0032879 regulation of localization; GO:0034762 regulation of transmembrane transport; GO:0034765 regulation of ion transmembrane t…	GO:0005623 cell; GO:0005886 plasma membrane; GO:0005887 integral component of plasma membrane; GO:0016020 membrane; GO:0016021 integral component of membrane; GO:0031224 intrinsic component of membrane; GO:0031226 intrinsic component of plasma membrane; GO:0071944 cell periphery;	GO:0016247 channel regulator activity; GO:0017080 sodium channel regulator activity; GO:0098772 molecular function regulator;	–	–	–	–	–
P10645	Chromogranin-A OS=Homo sapiens OX=9606 GN=CHGA PE=1 SV=7	CHGA	0.621	0.0372635	Down	19	5	6	5	5	50.7	extracellular	K19990	–	–	GO:0001775 cell activation; GO:0001816 cytokine production; GO:0002026 regulation of the force of heart contraction; GO:0002252 immune effector process; GO:0002263 cell activation involved in immune response; GO:0002274 myeloid leukocyte activation; GO:0002275 myeloid cell activation involved in immune response; GO:0002279 mast cell activation involved in immune response; GO:0002366 leukocyte act…	GO:0005576 extracellular region; GO:0005615 extracellular space; GO:0005622 intracellular; GO:0005623 cell; GO:0005737 cytoplasm; GO:0012505 endomembrane system; GO:0030141 secretory granule; GO:0031410 cytoplasmic vesicle; GO:0031982 vesicle; GO:0042583 chromaffin granule; GO:0043226 organelle; GO:0043227 membrane-bounded organelle; GO:0043229 intracellular organelle; GO:0048471 perinuclear regi…	GO:0005488 binding; GO:0005509 calcium ion binding; GO:0043167 ion binding; GO:0043169 cation binding; GO:0046872 metal ion binding;	–	–	–	–	–
Q9H8Y8	Golgi reassembly-stacking protein 2 OS=Homo sapiens OX=9606 GN=GORASP2 PE=1 SV=3	GORASP2	2.463	0.0149707	Up	16	6	42	6	6	47.1	nucleus	–	–	–	GO:0006996 organelle organization; GO:0007030 Golgi organization; GO:0009987 cellular process; GO:0010256 endomembrane system organization; GO:0016043 cellular component organization; GO:0071840 cellular component organization or biogenesis;	GO:0000139 Golgi membrane; GO:0005622 intracellular; GO:0005623 cell; GO:0005737 cytoplasm; GO:0005794 Golgi apparatus; GO:0005795 Golgi stack; GO:0005797 Golgi medial cisterna; GO:0012505 endomembrane system; GO:0016020 membrane; GO:0031090 organelle membrane; GO:0031984 organelle subcompartment; GO:0031985 Golgi cisterna; GO:0043226 organelle; GO:0043227 membrane-bounded organelle; GO:0043229 i…	–	PF04495	GRASP55/65 PDZ-like domain	U	KOG3834	Golgi reassembly stacking protein GRASP65, contains PDZ domain
P05062	Fructose-bisphosphate aldolase B OS=Homo sapiens OX=9606 GN=ALDOB PE=1 SV=2	ALDOB	2.357	0.0154198	Up	22	6	55	6	6	39.4	cytoplasm	K01623	ALDO; fructose-bisphosphate aldolase, class I [EC:4.1.2.13]	hsa04066 HIF-1 signaling pathway; hsa00010 Glycolysis / Gluconeogenesis; hsa00051 Fructose and mannose metabolism; hsa01200 Carbon metabolism; hsa00030 Pentose phosphate pathway; hsa01230 Biosynthesis of amino acids; hsa01100 Metabolic pathways	GO:0001101 response to acid chemical; GO:0001889 liver development; GO:0005975 carbohydrate metabolic process; GO:0005996 monosaccharide metabolic process; GO:0006000 fructose metabolic process; GO:0006001 fructose catabolic process; GO:0006006 glucose metabolic process; GO:0006007 glucose catabolic process; GO:0006081 cellular aldehyde metabolic process; GO:0006082 organic acid metabolic process…	GO:0000323 lytic vacuole; GO:0005622 intracellular; GO:0005623 cell; GO:0005634 nucleus; GO:0005737 cytoplasm; GO:0005764 lysosome; GO:0005773 vacuole; GO:0005783 endoplasmic reticulum; GO:0005789 endoplasmic reticulum membrane; GO:0005790 smooth endoplasmic reticulum; GO:0005791 rough endoplasmic reticulum; GO:0005813 centrosome; GO:0005815 microtubule organizing center; GO:0005829 cytosol; GO:0…	GO:0003824 catalytic activity; GO:0004332 fructose-bisphosphate aldolase activity; GO:0005488 binding; GO:0005515 protein binding; GO:0005543 phospholipid binding; GO:0008092 cytoskeletal protein binding; GO:0008289 lipid binding; GO:0016829 lyase activity; GO:0016830 carbon-carbon lyase activity; GO:0016832 aldehyde-lyase activity; GO:0019899 enzyme binding; GO:0030246 carbohydrate binding; GO:0…	PF00274	Fructose-bisphosphate aldolase class-I	F	KOG1557	Fructose-biphosphate aldolase
O75153	Clustered mitochondria protein homolog OS=Homo sapiens OX=9606 GN=CLUH PE=1 SV=2	CLUH	0.26	0.00172235	Down	21	21	40	21	21	146.6	nucleus	K03255	–	–	GO:0006996 organelle organization; GO:0007005 mitochondrion organization; GO:0009987 cellular process; GO:0016043 cellular component organization; GO:0048311 mitochondrion distribution; GO:0048312 intracellular distribution of mitochondria; GO:0051179 localization; GO:0051640 organelle localization; GO:0051641 cellular localization; GO:0051646 mitochondrion localization; GO:0071840 cellular compo…	GO:0005622 intracellular; GO:0005623 cell; GO:0005737 cytoplasm;	GO:0003676 nucleic acid binding; GO:0003723 RNA binding; GO:0003729 mRNA binding; GO:0005488 binding; GO:0097159 organic cyclic compound binding; GO:1901363 heterocyclic compound binding;	PF13236	Clustered mitochondria	S	KOG1839	Uncharacterized protein CLU1/cluA/TIF31 involved in mitochondrial morphology/distribution, also found associated with eIF-3
P52789	Hexokinase-2 OS=Homo sapiens OX=9606 GN=HK2 PE=1 SV=2	HK2	0.469	0.0483258	Down	15	12	122	9	9	102.3	cytoplasm	K00844	HK; hexokinase [EC:2.7.1.1]	hsa00500 Starch and sucrose metabolism; hsa00524 Neomycin, kanamycin and gentamicin biosynthesis; hsa00052 Galactose metabolism; hsa04973 Carbohydrate digestion and absorption; hsa05131 Shigellosis; hsa04066 HIF-1 signaling pathway; hsa00010 Glycolysis / Gluconeogenesis; hsa00051 Fructose and mannose metabolism; hsa01200 Carbon metabolism; hsa00520 Amino sugar and nucleotide sugar metabolism; hsa…	GO:0001678 cellular glucose homeostasis; GO:0002931 response to ischemia; GO:0005975 carbohydrate metabolic process; GO:0005996 monosaccharide metabolic process; GO:0006006 glucose metabolic process; GO:0006007 glucose catabolic process; GO:0006082 organic acid metabolic process; GO:0006090 pyruvate metabolic process; GO:0006091 generation of precursor metabolites and energy; GO:0006096 glycolyti…	GO:0005622 intracellular; GO:0005623 cell; GO:0005737 cytoplasm; GO:0005739 mitochondrion; GO:0005740 mitochondrial envelope; GO:0005741 mitochondrial outer membrane; GO:0005829 cytosol; GO:0016020 membrane; GO:0019867 outer membrane; GO:0031090 organelle membrane; GO:0031966 mitochondrial membrane; GO:0031967 organelle envelope; GO:0031968 organelle outer membrane; GO:0031975 envelope; GO:004322…	GO:0000166 nucleotide binding; GO:0003824 catalytic activity; GO:0004340 glucokinase activity; GO:0004396 hexokinase activity; GO:0005488 binding; GO:0005524 ATP binding; GO:0005536 glucose binding; GO:0008144 drug binding; GO:0008865 fructokinase activity; GO:0016301 kinase activity; GO:0016740 transferase activity; GO:0016772 transferase activity, transferring phosphorus-containing groups; GO:0…	PF00349; PF03727	Hexokinase; Hexokinase	G	KOG1369	Hexokinase
P0DOX3	Immunoglobulin delta heavy chain OS=Homo sapiens OX=9606 PE=1 SV=1	--	0.317	0.0296119	Down	23	8	83	8	8	56.2	nucleus	–	–	–	–	–	–	PF07686; PF07654; PF00047	Immunoglobulin V-set domain; Immunoglobulin C1-set domain; Immunoglobulin domain	–	–	–
Q9BXN1	Asporin OS=Homo sapiens OX=9606 GN=ASPN PE=1 SV=2	ASPN	2.66	0.0133571	Up	39	13	338	13	13	43.4	extracellular	K08120	–	–	GO:0001503 ossification; GO:0001932 regulation of protein phosphorylation; GO:0001933 negative regulation of protein phosphorylation; GO:0006469 negative regulation of protein kinase activity; GO:0007154 cell communication; GO:0007165 signal transduction; GO:0007166 cell surface receptor signaling pathway; GO:0007275 multicellular organism development; GO:0009888 tissue development; GO:0009892 ne…	GO:0005576 extracellular region; GO:0005622 intracellular; GO:0005623 cell; GO:0005737 cytoplasm; GO:0031012 extracellular matrix; GO:0042995 cell projection;	GO:0004857 enzyme inhibitor activity; GO:0004860 protein kinase inhibitor activity; GO:0005488 binding; GO:0005509 calcium ion binding; GO:0019207 kinase regulator activity; GO:0019210 kinase inhibitor activity; GO:0019887 protein kinase regulator activity; GO:0030234 enzyme regulator activity; GO:0043167 ion binding; GO:0043169 cation binding; GO:0046872 metal ion binding; GO:0098772 molecular f…	–	–	T	KOG0619	FOG: Leucine rich repeat
Q7Z3E5	LisH domain-containing protein ARMC9 OS=Homo sapiens OX=9606 GN=ARMC9 PE=1 SV=3	ARMC9	0.428	0.0200163	Down	9	6	12	6	6	91.8	cytoskeleton	K22864	–	–	GO:0006996 organelle organization; GO:0009987 cellular process; GO:0016043 cellular component organization; GO:0022607 cellular component assembly; GO:0030030 cell projection organization; GO:0030031 cell projection assembly; GO:0044085 cellular component biogenesis; GO:0044782 cilium organization; GO:0060271 cilium assembly; GO:0070925 organelle assembly; GO:0071840 cellular component organizati…	GO:0005622 intracellular; GO:0005623 cell; GO:0005815 microtubule organizing center; GO:0005856 cytoskeleton; GO:0005929 cilium; GO:0015630 microtubule cytoskeleton; GO:0036064 ciliary basal body; GO:0042995 cell projection; GO:0043226 organelle; GO:0043228 non-membrane-bounded organelle; GO:0043229 intracellular organelle; GO:0043232 intracellular non-membrane-bounded organelle; GO:0120025 plasm…	–	–	–	–	–	–
Q15067	Peroxisomal acyl-coenzyme A oxidase 1 OS=Homo sapiens OX=9606 GN=ACOX1 PE=1 SV=3	ACOX1	3.799	0.0340001	Up	25	10	28	10	10	74.4	cytoplasm	K00232	E1.3.3.6; acyl-CoA oxidase [EC:1.3.3.6]	hsa03320 PPAR signaling pathway; hsa00071 Fatty acid degradation; hsa00410 beta-Alanine metabolism; hsa04146 Peroxisome; hsa01212 Fatty acid metabolism; hsa00592 alpha-Linolenic acid metabolism; hsa04024 cAMP signaling pathway; hsa00640 Propanoate metabolism; hsa01200 Carbon metabolism; hsa01040 Biosynthesis of unsaturated fatty acids; hsa01100 Metabolic pathways	GO:0000003 reproduction; GO:0000038 very long-chain fatty acid metabolic process; GO:0001676 long-chain fatty acid metabolic process; GO:0006082 organic acid metabolic process; GO:0006091 generation of precursor metabolites and energy; GO:0006605 protein targeting; GO:0006625 protein targeting to peroxisome; GO:0006629 lipid metabolic process; GO:0006631 fatty acid metabolic process; GO:0006635 f…	GO:0005622 intracellular; GO:0005623 cell; GO:0005634 nucleus; GO:0005654 nucleoplasm; GO:0005730 nucleolus; GO:0005737 cytoplasm; GO:0005777 peroxisome; GO:0005778 peroxisomal membrane; GO:0005782 peroxisomal matrix; GO:0005829 cytosol; GO:0005886 plasma membrane; GO:0016020 membrane; GO:0031090 organelle membrane; GO:0031903 microbody membrane; GO:0031907 microbody lumen; GO:0031974 membrane-en…	GO:0000166 nucleotide binding; GO:0003824 catalytic activity; GO:0003995 acyl-CoA dehydrogenase activity; GO:0003997 acyl-CoA oxidase activity; GO:0005102 signaling receptor binding; GO:0005488 binding; GO:0005504 fatty acid binding; GO:0005515 protein binding; GO:0008289 lipid binding; GO:0016401 palmitoyl-CoA oxidase activity; GO:0016491 oxidoreductase activity; GO:0016627 oxidoreductase activi…	PF02770	Acyl-CoA dehydrogenase, middle domain	C	KOG0136	Acyl-CoA oxidase
P07766	T-cell surface glycoprotein CD3 epsilon chain OS=Homo sapiens OX=9606 GN=CD3E PE=1 SV=2	CD3E	2.042	0.0364071	Up	17	2	4	2	2	23.1	extracellular	K06451	CD3E; T-cell surface glycoprotein CD3 epsilon chain	hsa05162 Measles; hsa04658 Th1 and Th2 cell differentiation; hsa05142 Chagas disease; hsa05170 Human immunodeficiency virus 1 infection; hsa05166 Human T-cell leukemia virus 1 infection; hsa05169 Epstein-Barr virus infection; hsa04659 Th17 cell differentiation; hsa05235 PD-L1 expression and PD-1 checkpoint pathway in cancer; hsa05340 Primary immunodeficiency; hsa04660 T cell receptor signaling pa…	GO:0001775 cell activation; GO:0001817 regulation of cytokine production; GO:0001819 positive regulation of cytokine production; GO:0001932 regulation of protein phosphorylation; GO:0001934 positive regulation of protein phosphorylation; GO:0002253 activation of immune response; GO:0002376 immune system process; GO:0002429 immune response-activating cell surface receptor signaling pathway; GO:000…	GO:0001772 immunological synapse; GO:0005623 cell; GO:0005886 plasma membrane; GO:0005887 integral component of plasma membrane; GO:0005911 cell-cell junction; GO:0009897 external side of plasma membrane; GO:0009986 cell surface; GO:0016020 membrane; GO:0016021 integral component of membrane; GO:0030054 cell junction; GO:0030425 dendrite; GO:0031224 intrinsic component of membrane; GO:0031226 int…	GO:0004888 transmembrane signaling receptor activity; GO:0005102 signaling receptor binding; GO:0005198 structural molecule activity; GO:0005488 binding; GO:0005515 protein binding; GO:0017124 SH3 domain binding; GO:0019899 enzyme binding; GO:0019900 kinase binding; GO:0019901 protein kinase binding; GO:0019904 protein domain specific binding; GO:0030159 signaling receptor complex adaptor activit…	–	–	–	–	–
Q13283	Ras GTPase-activating protein-binding protein 1 OS=Homo sapiens OX=9606 GN=G3BP1 PE=1 SV=1	G3BP1	0.433	0.0277628	Down	47	14	57	13	14	52.1	cytoplasm	K17265	–	–	GO:0006996 organelle organization; GO:0007154 cell communication; GO:0007165 signal transduction; GO:0007264 small GTPase mediated signal transduction; GO:0007265 Ras protein signal transduction; GO:0009966 regulation of signal transduction; GO:0009968 negative regulation of signal transduction; GO:0009987 cellular process; GO:0010646 regulation of cell communication; GO:0010648 negative regulati…	GO:0005622 intracellular; GO:0005623 cell; GO:0005634 nucleus; GO:0005737 cytoplasm; GO:0005829 cytosol; GO:0010494 cytoplasmic stress granule; GO:0032991 protein-containing complex; GO:0035770 ribonucleoprotein granule; GO:0036464 cytoplasmic ribonucleoprotein granule; GO:0043226 organelle; GO:0043227 membrane-bounded organelle; GO:0043228 non-membrane-bounded organelle; GO:0043229 intracellular…	GO:0003676 nucleic acid binding; GO:0003678 DNA helicase activity; GO:0003723 RNA binding; GO:0003724 RNA helicase activity; GO:0003729 mRNA binding; GO:0003824 catalytic activity; GO:0004386 helicase activity; GO:0005488 binding; GO:0008094 DNA-dependent ATPase activity; GO:0008186 RNA-dependent ATPase activity; GO:0016462 pyrophosphatase activity; GO:0016787 hydrolase activity; GO:0016817 hydro…	PF02136; PF00076	Nuclear transport factor 2 (NTF2) domain; RNA recognition motif. (a.k.a. RRM, RBD, or RNP domain)	L	KOG0116	RasGAP SH3 binding protein rasputin, contains NTF2 and RRM domains
Q9BUN8	Derlin-1 OS=Homo sapiens OX=9606 GN=DERL1 PE=1 SV=1	DERL1	0.173	0.0127156	Down	11	3	12	3	3	28.8	plasma membrane	K11519	DERL1; Derlin-1	hsa05022 Pathways of neurodegeneration - multiple diseases; hsa05014 Amyotrophic lateral sclerosis; hsa04141 Protein processing in endoplasmic reticulum	GO:0006457 protein folding; GO:0006464 cellular protein modification process; GO:0006508 proteolysis; GO:0006511 ubiquitin-dependent protein catabolic process; GO:0006515 protein quality control for misfolded or incompletely synthesized proteins; GO:0006807 nitrogen compound metabolic process; GO:0006810 transport; GO:0006886 intracellular protein transport; GO:0006950 response to stress; GO:0006…	GO:0005622 intracellular; GO:0005623 cell; GO:0005737 cytoplasm; GO:0005768 endosome; GO:0005769 early endosome; GO:0005770 late endosome; GO:0005783 endoplasmic reticulum; GO:0005789 endoplasmic reticulum membrane; GO:0012505 endomembrane system; GO:0016020 membrane; GO:0016021 integral component of membrane; GO:0030176 integral component of endoplasmic reticulum membrane; GO:0031224 intrinsic c…	GO:0002020 protease binding; GO:0005102 signaling receptor binding; GO:0005488 binding; GO:0005515 protein binding; GO:0019899 enzyme binding; GO:0031625 ubiquitin protein ligase binding; GO:0038023 signaling receptor activity; GO:0042287 MHC protein binding; GO:0042288 MHC class I protein binding; GO:0044389 ubiquitin-like protein ligase binding; GO:0051117 ATPase binding; GO:0060089 molecular t…	–	–	U	KOG0858	Predicted membrane protein
Q76M96	Coiled-coil domain-containing protein 80 OS=Homo sapiens OX=9606 GN=CCDC80 PE=1 SV=1	CCDC80	1.987	0.0260025	Up	4	3	12	3	3	108.1	mitochondria	–	–	–	GO:0009605 response to external stimulus; GO:0009607 response to biotic stimulus; GO:0009617 response to bacterium; GO:0009987 cellular process; GO:0010810 regulation of cell-substrate adhesion; GO:0010811 positive regulation of cell-substrate adhesion; GO:0016043 cellular component organization; GO:0030155 regulation of cell adhesion; GO:0030198 extracellular matrix organization; GO:0043062 extr…	GO:0005576 extracellular region; GO:0005604 basement membrane; GO:0005614 interstitial matrix; GO:0031012 extracellular matrix; GO:0062023 collagen-containing extracellular matrix;	GO:0001968 fibronectin binding; GO:0005488 binding; GO:0005515 protein binding; GO:0005539 glycosaminoglycan binding; GO:0008201 heparin binding; GO:0043167 ion binding; GO:0043168 anion binding; GO:0097367 carbohydrate derivative binding; GO:1901681 sulfur compound binding;	–	–	–	–	–
Q8IZ07	Ankyrin repeat domain-containing protein 13A OS=Homo sapiens OX=9606 GN=ANKRD13A PE=1 SV=3	ANKRD13A	0.183	0.029055	Down	26	13	112	13	13	67.6	cytoplasm	K21437	–	–	–	GO:0005622 intracellular; GO:0005623 cell; GO:0005737 cytoplasm; GO:0005768 endosome; GO:0005770 late endosome; GO:0005886 plasma membrane; GO:0012505 endomembrane system; GO:0016020 membrane; GO:0031410 cytoplasmic vesicle; GO:0031982 vesicle; GO:0043226 organelle; GO:0043227 membrane-bounded organelle; GO:0043229 intracellular organelle; GO:0071944 cell periphery; GO:0097708 intracellular vesic…	–	PF11904	GPCR-chaperone	S	KOG0522	Ankyrin repeat protein
Q9NV70	Exocyst complex component 1 OS=Homo sapiens OX=9606 GN=EXOC1 PE=1 SV=4	EXOC1	0.433	0.0455334	Down	30	20	98	20	20	101.9	cytoplasm,nucleus	K19983	–	–	GO:0002791 regulation of peptide secretion; GO:0002793 positive regulation of peptide secretion; GO:0006810 transport; GO:0006887 exocytosis; GO:0006892 post-Golgi vesicle-mediated transport; GO:0006893 Golgi to plasma membrane transport; GO:0007154 cell communication; GO:0007165 signal transduction; GO:0008104 protein localization; GO:0009894 regulation of catabolic process; GO:0009987 cellular …	GO:0000145 exocyst; GO:0005622 intracellular; GO:0005623 cell; GO:0005737 cytoplasm; GO:0005829 cytosol; GO:0005886 plasma membrane; GO:0005938 cell cortex; GO:0009898 cytoplasmic side of plasma membrane; GO:0016020 membrane; GO:0016324 apical plasma membrane; GO:0032991 protein-containing complex; GO:0045177 apical part of cell; GO:0071944 cell periphery; GO:0098552 side of membrane; GO:0098562 …	GO:0005488 binding; GO:0005515 protein binding; GO:0005543 phospholipid binding; GO:0005546 phosphatidylinositol-4,5-bisphosphate binding; GO:0008289 lipid binding; GO:0017016 Ras GTPase binding; GO:0017048 Rho GTPase binding; GO:0017049 GTP-Rho binding; GO:0019899 enzyme binding; GO:0031267 small GTPase binding; GO:0035091 phosphatidylinositol binding; GO:0043167 ion binding; GO:0043168 anion bi…	–	–	U	KOG2148	Exocyst protein Sec3
O14734	Acyl-coenzyme A thioesterase 8 OS=Homo sapiens OX=9606 GN=ACOT8 PE=1 SV=1	ACOT8	0.449	0.0380961	Down	18	3	5	3	3	35.9	cytoplasm	K11992	ACOT8; acyl-CoA thioesterase 8 [EC:3.1.2.27]	hsa00120 Primary bile acid biosynthesis; hsa04146 Peroxisome; hsa01100 Metabolic pathways	GO:0001676 long-chain fatty acid metabolic process; GO:0006082 organic acid metabolic process; GO:0006139 nucleobase-containing compound metabolic process; GO:0006163 purine nucleotide metabolic process; GO:0006605 protein targeting; GO:0006625 protein targeting to peroxisome; GO:0006629 lipid metabolic process; GO:0006631 fatty acid metabolic process; GO:0006635 fatty acid beta-oxidation; GO:000…	GO:0005622 intracellular; GO:0005623 cell; GO:0005737 cytoplasm; GO:0005777 peroxisome; GO:0005782 peroxisomal matrix; GO:0005829 cytosol; GO:0031907 microbody lumen; GO:0031974 membrane-enclosed lumen; GO:0042579 microbody; GO:0043226 organelle; GO:0043227 membrane-bounded organelle; GO:0043229 intracellular organelle; GO:0043231 intracellular membrane-bounded organelle; GO:0043233 organelle lum…	GO:0003824 catalytic activity; GO:0003986 acetyl-CoA hydrolase activity; GO:0005102 signaling receptor binding; GO:0005488 binding; GO:0005515 protein binding; GO:0016289 CoA hydrolase activity; GO:0016290 palmitoyl-CoA hydrolase activity; GO:0016787 hydrolase activity; GO:0016788 hydrolase activity, acting on ester bonds; GO:0016790 thiolester hydrolase activity; GO:0047617 acyl-CoA hydrolase ac…	PF13622	Thioesterase-like superfamily	I	KOG3016	Acyl-CoA thioesterase
Q9NP55	BPI fold-containing family A member 1 OS=Homo sapiens OX=9606 GN=BPIFA1 PE=1 SV=1	BPIFA1	2.589	0.0315162	Up	34	6	41	6	6	26.7	mitochondria	–	–	–	GO:0002028 regulation of sodium ion transport; GO:0002251 organ or tissue specific immune response; GO:0002252 immune effector process; GO:0002376 immune system process; GO:0002385 mucosal immune response; GO:0002386 immune response in mucosal-associated lymphoid tissue; GO:0002387 immune response in gut-associated lymphoid tissue; GO:0002395 immune response in nasopharyngeal-associated lymphoid …	GO:0005576 extracellular region; GO:0005615 extracellular space; GO:0005623 cell; GO:0005902 microvillus; GO:0042995 cell projection; GO:0098858 actin-based cell projection; GO:0120025 plasma membrane bounded cell projection;	–	–	–	–	–	–
P22681	E3 ubiquitin-protein ligase CBL OS=Homo sapiens OX=9606 GN=CBL PE=1 SV=2	CBL	0.289	0.0372793	Down	6	4	16	4	4	99.6	nucleus	K04707	CBL; E3 ubiquitin-protein ligase CBL [EC:2.3.2.27]	hsa05100 Bacterial invasion of epithelial cells; hsa05220 Chronic myeloid leukemia; hsa05205 Proteoglycans in cancer; hsa04012 ErbB signaling pathway; hsa04910 Insulin signaling pathway; hsa05200 Pathways in cancer; hsa04120 Ubiquitin mediated proteolysis; hsa04144 Endocytosis	GO:0000209 protein polyubiquitination; GO:0001894 tissue homeostasis; GO:0001932 regulation of protein phosphorylation; GO:0001933 negative regulation of protein phosphorylation; GO:0006355 regulation of transcription, DNA-templated; GO:0006464 cellular protein modification process; GO:0006468 protein phosphorylation; GO:0006469 negative regulation of protein kinase activity; GO:0006508 proteolys…	GO:0005622 intracellular; GO:0005623 cell; GO:0005737 cytoplasm; GO:0005829 cytosol; GO:0005886 plasma membrane; GO:0005912 adherens junction; GO:0005925 focal adhesion; GO:0016020 membrane; GO:0030054 cell junction; GO:0030055 cell-substrate junction; GO:0030424 axon; GO:0030426 growth cone; GO:0030427 site of polarized growth; GO:0042995 cell projection; GO:0043005 neuron projection; GO:0045121…	GO:0003700 DNA-binding transcription factor activity; GO:0003824 catalytic activity; GO:0004842 ubiquitin-protein transferase activity; GO:0005102 signaling receptor binding; GO:0005154 epidermal growth factor receptor binding; GO:0005488 binding; GO:0005515 protein binding; GO:0016740 transferase activity; GO:0017124 SH3 domain binding; GO:0019787 ubiquitin-like protein transferase activity; GO:…	PF02262; PF02761; PF02762; PF00627	CBL proto-oncogene N-terminal domain 1; CBL proto-oncogene N-terminus, EF hand-like domain; CBL proto-oncogene N-terminus, SH2-like domain; UBA/TS-N domain	V	KOG1785	Tyrosine kinase negative regulator CBL
P23743	Diacylglycerol kinase alpha OS=Homo sapiens OX=9606 GN=DGKA PE=1 SV=3	DGKA	0.535	0.0317933	Down	25	15	40	14	15	82.6	cytoplasm	K00901	dgkA; diacylglycerol kinase (ATP) [EC:2.7.1.107]	hsa05231 Choline metabolism in cancer; hsa04070 Phosphatidylinositol signaling system; hsa04072 Phospholipase D signaling pathway; hsa00561 Glycerolipid metabolism; hsa00564 Glycerophospholipid metabolism; hsa01100 Metabolic pathways	GO:0001775 cell activation; GO:0006629 lipid metabolic process; GO:0006638 neutral lipid metabolic process; GO:0006639 acylglycerol metabolic process; GO:0006644 phospholipid metabolic process; GO:0006650 glycerophospholipid metabolic process; GO:0006654 phosphatidic acid biosynthetic process; GO:0006793 phosphorus metabolic process; GO:0006796 phosphate-containing compound metabolic process; GO:…	GO:0005622 intracellular; GO:0005623 cell; GO:0005737 cytoplasm; GO:0005829 cytosol; GO:0005886 plasma membrane; GO:0016020 membrane; GO:0071944 cell periphery;	GO:0003824 catalytic activity; GO:0004143 diacylglycerol kinase activity; GO:0005488 binding; GO:0005543 phospholipid binding; GO:0008289 lipid binding; GO:0016301 kinase activity; GO:0016740 transferase activity; GO:0016772 transferase activity, transferring phosphorus-containing groups; GO:0016773 phosphotransferase activity, alcohol group as acceptor; GO:0043167 ion binding; GO:0043168 anion b…	PF00130	Phorbol esters/diacylglycerol binding domain (C1 domain)	IT	KOG1169	Diacylglycerol kinase
Q99895	Chymotrypsin-C OS=Homo sapiens OX=9606 GN=CTRC PE=1 SV=2	CTRC	0.134	0.00335987	Down	24	5	13	5	5	29.5	extracellular	K01311	–	–	GO:0006508 proteolysis; GO:0006725 cellular aromatic compound metabolic process; GO:0006766 vitamin metabolic process; GO:0006767 water-soluble vitamin metabolic process; GO:0006807 nitrogen compound metabolic process; GO:0006873 cellular ion homeostasis; GO:0006874 cellular calcium ion homeostasis; GO:0006875 cellular metal ion homeostasis; GO:0008152 metabolic process; GO:0009235 cobalamin meta…	GO:0005576 extracellular region;	GO:0003824 catalytic activity; GO:0008233 peptidase activity; GO:0016787 hydrolase activity; GO:0140096 catalytic activity, acting on a protein;	PF00089	Trypsin	O	KOG3627	Trypsin
Q15717	ELAV-like protein 1 OS=Homo sapiens OX=9606 GN=ELAVL1 PE=1 SV=2	ELAVL1	1.834	0.0164845	Up	25	7	154	7	7	36.1	nucleus	K13088	ELAVL1; ELAV-like protein 1	hsa04657 IL-17 signaling pathway; hsa04152 AMPK signaling pathway	GO:0000375 RNA splicing, via transesterification reactions; GO:0000377 RNA splicing, via transesterification reactions with bulged adenosine as nucleophile; GO:0000398 mRNA splicing, via spliceosome; GO:0006139 nucleobase-containing compound metabolic process; GO:0006396 RNA processing; GO:0006397 mRNA processing; GO:0006417 regulation of translation; GO:0006725 cellular aromatic compound metabol…	GO:0005622 intracellular; GO:0005623 cell; GO:0005634 nucleus; GO:0005654 nucleoplasm; GO:0005737 cytoplasm; GO:0005829 cytosol; GO:0010494 cytoplasmic stress granule; GO:0031974 membrane-enclosed lumen; GO:0031981 nuclear lumen; GO:0032991 protein-containing complex; GO:0035770 ribonucleoprotein granule; GO:0036464 cytoplasmic ribonucleoprotein granule; GO:0043226 organelle; GO:0043227 membrane-…	GO:0003676 nucleic acid binding; GO:0003723 RNA binding; GO:0003725 double-stranded RNA binding; GO:0003729 mRNA binding; GO:0003730 mRNA 3'-UTR binding; GO:0005488 binding; GO:0005515 protein binding; GO:0017091 AU-rich element binding; GO:0019899 enzyme binding; GO:0019900 kinase binding; GO:0019901 protein kinase binding; GO:0035198 miRNA binding; GO:0035925 mRNA 3'-UTR AU-rich region binding;…	PF00076	RNA recognition motif. (a.k.a. RRM, RBD, or RNP domain)	A	KOG0145	RNA-binding protein ELAV/HU (RRM superfamily)
Q16543	Hsp90 co-chaperone Cdc37 OS=Homo sapiens OX=9606 GN=CDC37 PE=1 SV=1	CDC37	0.485	0.00612273	Down	28	9	154	9	9	44.4	cytoplasm	K09554	CDC37; cell division cycle protein 37	hsa04151 PI3K-Akt signaling pathway	GO:0000079 regulation of cyclin-dependent protein serine/threonine kinase activity; GO:0001932 regulation of protein phosphorylation; GO:0001959 regulation of cytokine-mediated signaling pathway; GO:0002682 regulation of immune system process; GO:0006457 protein folding; GO:0006464 cellular protein modification process; GO:0006468 protein phosphorylation; GO:0006605 protein targeting; GO:0006793 …	GO:0001726 ruffle; GO:0005622 intracellular; GO:0005623 cell; GO:0005737 cytoplasm; GO:0005829 cytosol; GO:0005886 plasma membrane; GO:0016020 membrane; GO:0031252 cell leading edge; GO:0031253 cell projection membrane; GO:0031256 leading edge membrane; GO:0032587 ruffle membrane; GO:0032991 protein-containing complex; GO:0042995 cell projection; GO:0071944 cell periphery; GO:0098590 plasma membr…	GO:0003824 catalytic activity; GO:0004672 protein kinase activity; GO:0004713 protein tyrosine kinase activity; GO:0005488 binding; GO:0005515 protein binding; GO:0008022 protein C-terminus binding; GO:0016301 kinase activity; GO:0016740 transferase activity; GO:0016772 transferase activity, transferring phosphorus-containing groups; GO:0016773 phosphotransferase activity, alcohol group as accept…	PF03234; PF08565; PF08564	Cdc37 N terminal kinase binding; Cdc37 Hsp90 binding domain; Cdc37 C terminal domain	D	KOG2260	Cell division cycle 37 protein, CDC37
A0A0B4J1Y9	Immunoglobulin heavy variable 3-72 OS=Homo sapiens OX=9606 GN=IGHV3-72 PE=3 SV=1	IGHV3-72	0.304	0.032862	Down	25	2	42	2	2	13.2	extracellular	–	–	–	–	–	–	PF07686	Immunoglobulin V-set domain	–	–	–
P31327	Carbamoyl-phosphate synthase [ammonia], mitochondrial OS=Homo sapiens OX=9606 GN=CPS1 PE=1 SV=2	CPS1	7.782	0.0419937	Up	18	22	180	20	20	164.8	mitochondria	K01948	CPS1; carbamoyl-phosphate synthase (ammonia) [EC:6.3.4.16]	hsa01200 Carbon metabolism; hsa00220 Arginine biosynthesis; hsa00910 Nitrogen metabolism; hsa01230 Biosynthesis of amino acids; hsa00250 Alanine, aspartate and glutamate metabolism; hsa01100 Metabolic pathways	GO:0000050 urea cycle; GO:0000052 citrulline metabolic process; GO:0000096 sulfur amino acid metabolic process; GO:0001101 response to acid chemical; GO:0001505 regulation of neurotransmitter levels; GO:0001889 liver development; GO:0002237 response to molecule of bacterial origin; GO:0003008 system process; GO:0003013 circulatory system process; GO:0003018 vascular process in circulatory system;…	GO:0005622 intracellular; GO:0005623 cell; GO:0005634 nucleus; GO:0005730 nucleolus; GO:0005737 cytoplasm; GO:0005739 mitochondrion; GO:0005740 mitochondrial envelope; GO:0005743 mitochondrial inner membrane; GO:0005759 mitochondrial matrix; GO:0009295 nucleoid; GO:0016020 membrane; GO:0019866 organelle inner membrane; GO:0031090 organelle membrane; GO:0031966 mitochondrial membrane; GO:0031967 o…	GO:0000166 nucleotide binding; GO:0003824 catalytic activity; GO:0004087 carbamoyl-phosphate synthase (ammonia) activity; GO:0004088 carbamoyl-phosphate synthase (glutamine-hydrolyzing) activity; GO:0004175 endopeptidase activity; GO:0005488 binding; GO:0005509 calcium ion binding; GO:0005524 ATP binding; GO:0005543 phospholipid binding; GO:0008144 drug binding; GO:0008233 peptidase activity; GO:…	PF00988; PF00117; PF02786; PF02787; PF02142	Carbamoyl-phosphate synthase small chain, CPSase domain; Glutamine amidotransferase class-I; Carbamoyl-phosphate synthase L chain, ATP binding domain; Carbamoyl-phosphate synthetase large chain, oligomerisation domain; MGS-like domain	F	KOG0370	Multifunctional pyrimidine synthesis protein CAD (includes carbamoyl-phophate synthetase, aspartate transcarbamylase, and glutamine amidotransferase)
Q9NYL4	Peptidyl-prolyl cis-trans isomerase FKBP11 OS=Homo sapiens OX=9606 GN=FKBP11 PE=1 SV=1	FKBP11	0.289	0.0340068	Down	41	5	21	5	5	22.2	extracellular	K09576	–	–	GO:0000413 protein peptidyl-prolyl isomerization; GO:0006457 protein folding; GO:0006464 cellular protein modification process; GO:0006807 nitrogen compound metabolic process; GO:0008152 metabolic process; GO:0009987 cellular process; GO:0018193 peptidyl-amino acid modification; GO:0018208 peptidyl-proline modification; GO:0019538 protein metabolic process; GO:0036211 protein modification process…	GO:0005622 intracellular; GO:0005623 cell; GO:0005737 cytoplasm;	GO:0003755 peptidyl-prolyl cis-trans isomerase activity; GO:0003824 catalytic activity; GO:0005488 binding; GO:0005527 macrolide binding; GO:0005528 FK506 binding; GO:0008144 drug binding; GO:0016853 isomerase activity; GO:0016859 cis-trans isomerase activity; GO:0097159 organic cyclic compound binding; GO:0140096 catalytic activity, acting on a protein; GO:1901363 heterocyclic compound binding;	PF00254	FKBP-type peptidyl-prolyl cis-trans isomerase	O	KOG0549	FKBP-type peptidyl-prolyl cis-trans isomerase
P49257	Protein ERGIC-53 OS=Homo sapiens OX=9606 GN=LMAN1 PE=1 SV=2	LMAN1	1.785	0.0143379	Up	40	21	332	21	21	57.5	peroxisome	K10080	LMAN1; lectin, mannose-binding 1	hsa04141 Protein processing in endoplasmic reticulum	GO:0006457 protein folding; GO:0006810 transport; GO:0006888 endoplasmic reticulum to Golgi vesicle-mediated transport; GO:0006900 vesicle budding from membrane; GO:0006901 vesicle coating; GO:0006903 vesicle targeting; GO:0006950 response to stress; GO:0006996 organelle organization; GO:0007029 endoplasmic reticulum organization; GO:0007030 Golgi organization; GO:0007596 blood coagulation; GO:00…	GO:0000139 Golgi membrane; GO:0005622 intracellular; GO:0005623 cell; GO:0005737 cytoplasm; GO:0005783 endoplasmic reticulum; GO:0005789 endoplasmic reticulum membrane; GO:0005793 endoplasmic reticulum-Golgi intermediate compartment; GO:0005794 Golgi apparatus; GO:0005798 Golgi-associated vesicle; GO:0012505 endomembrane system; GO:0012506 vesicle membrane; GO:0012507 ER to Golgi transport vesicl…	GO:0005488 binding; GO:0005509 calcium ion binding; GO:0005515 protein binding; GO:0005537 mannose binding; GO:0030246 carbohydrate binding; GO:0036094 small molecule binding; GO:0042802 identical protein binding; GO:0043167 ion binding; GO:0043169 cation binding; GO:0046872 metal ion binding; GO:0048029 monosaccharide binding; GO:0051082 unfolded protein binding;	PF03388	Legume-like lectin family	U	KOG3838	Mannose lectin ERGIC-53, involved in glycoprotein traffic
Q96BQ1	Protein FAM3D OS=Homo sapiens OX=9606 GN=FAM3D PE=1 SV=1	FAM3D	1.516	0.027787	Up	38	7	17	7	7	24.9	extracellular	–	–	–	GO:0002791 regulation of peptide secretion; GO:0002792 negative regulation of peptide secretion; GO:0009966 regulation of signal transduction; GO:0010469 regulation of signaling receptor activity; GO:0010646 regulation of cell communication; GO:0010648 negative regulation of cell communication; GO:0010817 regulation of hormone levels; GO:0023051 regulation of signaling; GO:0023057 negative regula…	GO:0005576 extracellular region;	GO:0005102 signaling receptor binding; GO:0005125 cytokine activity; GO:0005488 binding; GO:0005515 protein binding; GO:0030545 receptor regulator activity; GO:0048018 receptor ligand activity; GO:0098772 molecular function regulator;	–	–	–	–	–
O15075	Serine/threonine-protein kinase DCLK1 OS=Homo sapiens OX=9606 GN=DCLK1 PE=1 SV=2	DCLK1	1.656	0.0116759	Up	16	9	47	9	9	82.2	cytoplasm	K08805	–	–	GO:0000902 cell morphogenesis; GO:0000904 cell morphogenesis involved in differentiation; GO:0001764 neuron migration; GO:0006464 cellular protein modification process; GO:0006468 protein phosphorylation; GO:0006793 phosphorus metabolic process; GO:0006796 phosphate-containing compound metabolic process; GO:0006807 nitrogen compound metabolic process; GO:0006810 transport; GO:0006928 movement of …	GO:0005622 intracellular; GO:0005623 cell; GO:0005886 plasma membrane; GO:0005887 integral component of plasma membrane; GO:0014069 postsynaptic density; GO:0016020 membrane; GO:0016021 integral component of membrane; GO:0030424 axon; GO:0030426 growth cone; GO:0030427 site of polarized growth; GO:0031224 intrinsic component of membrane; GO:0031226 intrinsic component of plasma membrane; GO:00322…	GO:0003824 catalytic activity; GO:0004672 protein kinase activity; GO:0004674 protein serine/threonine kinase activity; GO:0016301 kinase activity; GO:0016740 transferase activity; GO:0016772 transferase activity, transferring phosphorus-containing groups; GO:0016773 phosphotransferase activity, alcohol group as acceptor; GO:0140096 catalytic activity, acting on a protein;	PF00069	Protein kinase domain	T	KOG3757	Microtubule assembly protein Doublecortin and related proteins, contain DCX domain
Q15582	Transforming growth factor-beta-induced protein ig-h3 OS=Homo sapiens OX=9606 GN=TGFBI PE=1 SV=1	TGFBI	1.564	0.044519	Up	59	34	1508	34	34	74.6	extracellular	K19519	–	–	GO:0001525 angiogenesis; GO:0001568 blood vessel development; GO:0001944 vasculature development; GO:0003008 system process; GO:0006807 nitrogen compound metabolic process; GO:0007155 cell adhesion; GO:0007162 negative regulation of cell adhesion; GO:0007275 multicellular organism development; GO:0007600 sensory perception; GO:0007601 visual perception; GO:0008152 metabolic process; GO:0008283 ce…	GO:0005576 extracellular region; GO:0005604 basement membrane; GO:0005615 extracellular space; GO:0005622 intracellular; GO:0005623 cell; GO:0005737 cytoplasm; GO:0005794 Golgi apparatus; GO:0005802 trans-Golgi network; GO:0005886 plasma membrane; GO:0012505 endomembrane system; GO:0016020 membrane; GO:0031012 extracellular matrix; GO:0031984 organelle subcompartment; GO:0043226 organelle; GO:004…	GO:0005102 signaling receptor binding; GO:0005178 integrin binding; GO:0005488 binding; GO:0005515 protein binding; GO:0005518 collagen binding; GO:0044877 protein-containing complex binding; GO:0050839 cell adhesion molecule binding; GO:0050840 extracellular matrix binding;	PF02469	Fasciclin domain	MW	KOG1437	Fasciclin and related adhesion glycoproteins
O00154	Cytosolic acyl coenzyme A thioester hydrolase OS=Homo sapiens OX=9606 GN=ACOT7 PE=1 SV=3	ACOT7	2.598	0.00978785	Up	32	9	83	9	9	41.8	mitochondria	K17360	ACOT7; acyl-coenzyme A thioesterase 7 [EC:3.1.2.2]	hsa00062 Fatty acid elongation; hsa01040 Biosynthesis of unsaturated fatty acids	GO:0001676 long-chain fatty acid metabolic process; GO:0006082 organic acid metabolic process; GO:0006139 nucleobase-containing compound metabolic process; GO:0006163 purine nucleotide metabolic process; GO:0006164 purine nucleotide biosynthetic process; GO:0006195 purine nucleotide catabolic process; GO:0006629 lipid metabolic process; GO:0006631 fatty acid metabolic process; GO:0006633 fatty ac…	GO:0005622 intracellular; GO:0005623 cell; GO:0005634 nucleus; GO:0005654 nucleoplasm; GO:0005737 cytoplasm; GO:0005739 mitochondrion; GO:0005829 cytosol; GO:0031974 membrane-enclosed lumen; GO:0031981 nuclear lumen; GO:0043226 organelle; GO:0043227 membrane-bounded organelle; GO:0043229 intracellular organelle; GO:0043231 intracellular membrane-bounded organelle; GO:0043233 organelle lumen; GO:0…	GO:0000062 fatty-acyl-CoA binding; GO:0000166 nucleotide binding; GO:0003824 catalytic activity; GO:0005488 binding; GO:0005515 protein binding; GO:0016289 CoA hydrolase activity; GO:0016290 palmitoyl-CoA hydrolase activity; GO:0016787 hydrolase activity; GO:0016788 hydrolase activity, acting on ester bonds; GO:0016790 thiolester hydrolase activity; GO:0017076 purine nucleotide binding; GO:003055…	PF03061	Thioesterase superfamily	F	KOG2763	Acyl-CoA thioesterase
P55039	Developmentally-regulated GTP-binding protein 2 OS=Homo sapiens OX=9606 GN=DRG2 PE=1 SV=1	DRG2	1.944	0.0340252	Up	23	8	107	8	8	40.7	cytoplasm	K06944	–	–	GO:0007154 cell communication; GO:0007165 signal transduction; GO:0009987 cellular process; GO:0023052 signaling; GO:0050789 regulation of biological process; GO:0050794 regulation of cellular process; GO:0050896 response to stimulus; GO:0051716 cellular response to stimulus; GO:0065007 biological regulation;	GO:0005622 intracellular; GO:0005623 cell; GO:0005634 nucleus; GO:0005654 nucleoplasm; GO:0005737 cytoplasm; GO:0005829 cytosol; GO:0031974 membrane-enclosed lumen; GO:0031981 nuclear lumen; GO:0043226 organelle; GO:0043227 membrane-bounded organelle; GO:0043229 intracellular organelle; GO:0043231 intracellular membrane-bounded organelle; GO:0043233 organelle lumen; GO:0070013 intracellular organ…	GO:0000166 nucleotide binding; GO:0001882 nucleoside binding; GO:0001883 purine nucleoside binding; GO:0005488 binding; GO:0005525 GTP binding; GO:0017076 purine nucleotide binding; GO:0019001 guanyl nucleotide binding; GO:0032549 ribonucleoside binding; GO:0032550 purine ribonucleoside binding; GO:0032553 ribonucleotide binding; GO:0032555 purine ribonucleotide binding; GO:0032561 guanyl ribonuc…	–	–	T	KOG1486	GTP-binding protein DRG2 (ODN superfamily)
Q9H0F7	ADP-ribosylation factor-like protein 6 OS=Homo sapiens OX=9606 GN=ARL6 PE=1 SV=1	ARL6	0.326	0.000512858	Down	15	2	4	2	2	21.1	cytoplasm	K07951	–	–	GO:0001654 eye development; GO:0003407 neural retina development; GO:0006464 cellular protein modification process; GO:0006471 protein ADP-ribosylation; GO:0006605 protein targeting; GO:0006612 protein targeting to membrane; GO:0006807 nitrogen compound metabolic process; GO:0006810 transport; GO:0006886 intracellular protein transport; GO:0006996 organelle organization; GO:0007154 cell communica…	GO:0005622 intracellular; GO:0005623 cell; GO:0005737 cytoplasm; GO:0005829 cytosol; GO:0005856 cytoskeleton; GO:0005874 microtubule; GO:0005879 axonemal microtubule; GO:0005881 cytoplasmic microtubule; GO:0005886 plasma membrane; GO:0005929 cilium; GO:0005930 axoneme; GO:0015630 microtubule cytoskeleton; GO:0016020 membrane; GO:0030117 membrane coat; GO:0031090 organelle membrane; GO:0031253 cel…	GO:0000166 nucleotide binding; GO:0001882 nucleoside binding; GO:0001883 purine nucleoside binding; GO:0005488 binding; GO:0005525 GTP binding; GO:0005543 phospholipid binding; GO:0008289 lipid binding; GO:0017076 purine nucleotide binding; GO:0019001 guanyl nucleotide binding; GO:0032549 ribonucleoside binding; GO:0032550 purine ribonucleoside binding; GO:0032553 ribonucleotide binding; GO:00325…	PF00025	ADP-ribosylation factor family	U	KOG0070	GTP-binding ADP-ribosylation factor Arf1
Q8TDN6	Ribosome biogenesis protein BRX1 homolog OS=Homo sapiens OX=9606 GN=BRIX1 PE=1 SV=2	BRIX1	1.84	0.0293615	Up	22	5	28	5	5	41.4	nucleus	K14820	–	–	GO:0000027 ribosomal large subunit assembly; GO:0006996 organelle organization; GO:0009987 cellular process; GO:0016043 cellular component organization; GO:0022607 cellular component assembly; GO:0022613 ribonucleoprotein complex biogenesis; GO:0022618 ribonucleoprotein complex assembly; GO:0034622 cellular protein-containing complex assembly; GO:0042254 ribosome biogenesis; GO:0042255 ribosome a…	GO:0005622 intracellular; GO:0005623 cell; GO:0005634 nucleus; GO:0005730 nucleolus; GO:0031974 membrane-enclosed lumen; GO:0031981 nuclear lumen; GO:0043226 organelle; GO:0043227 membrane-bounded organelle; GO:0043228 non-membrane-bounded organelle; GO:0043229 intracellular organelle; GO:0043231 intracellular membrane-bounded organelle; GO:0043232 intracellular non-membrane-bounded organelle; GO…	GO:0003676 nucleic acid binding; GO:0003723 RNA binding; GO:0005488 binding; GO:0097159 organic cyclic compound binding; GO:1901363 heterocyclic compound binding;	PF04427	Brix domain	J	KOG2971	RNA-binding protein required for biogenesis of the ribosomal 60S subunit
Q9NUQ8	ATP-binding cassette sub-family F member 3 OS=Homo sapiens OX=9606 GN=ABCF3 PE=1 SV=2	ABCF3	6.663	0.0165801	Up	14	7	21	7	7	79.7	cytoplasm	K06158	–	–	–	–	–	PF00005; PF12848	ABC transporter; ABC transporter	EJ	KOG0062	ATPase component of ABC transporters with duplicated ATPase domains/Translation elongation factor EF-3b
O95573	Long-chain-fatty-acid--CoA ligase 3 OS=Homo sapiens OX=9606 GN=ACSL3 PE=1 SV=3	ACSL3	0.478	0.0395217	Down	27	14	122	13	14	80.4	extracellular	K01897	ACSL; long-chain acyl-CoA synthetase [EC:6.2.1.3]	hsa00061 Fatty acid biosynthesis; hsa04216 Ferroptosis; hsa03320 PPAR signaling pathway; hsa00071 Fatty acid degradation; hsa04146 Peroxisome; hsa01212 Fatty acid metabolism; hsa04714 Thermogenesis; hsa04920 Adipocytokine signaling pathway; hsa01100 Metabolic pathways	GO:0001676 long-chain fatty acid metabolic process; GO:0006082 organic acid metabolic process; GO:0006139 nucleobase-containing compound metabolic process; GO:0006163 purine nucleotide metabolic process; GO:0006164 purine nucleotide biosynthetic process; GO:0006629 lipid metabolic process; GO:0006631 fatty acid metabolic process; GO:0006633 fatty acid biosynthetic process; GO:0006637 acyl-CoA met…	GO:0005622 intracellular; GO:0005623 cell; GO:0005737 cytoplasm; GO:0005783 endoplasmic reticulum; GO:0005789 endoplasmic reticulum membrane; GO:0005794 Golgi apparatus; GO:0005811 lipid droplet; GO:0012505 endomembrane system; GO:0016020 membrane; GO:0031984 organelle subcompartment; GO:0042175 nuclear outer membrane-endoplasmic reticulum membrane network; GO:0043226 organelle; GO:0043227 membra…	GO:0003824 catalytic activity; GO:0004467 long-chain fatty acid-CoA ligase activity; GO:0005488 binding; GO:0005515 protein binding; GO:0015645 fatty acid ligase activity; GO:0016405 CoA-ligase activity; GO:0016874 ligase activity; GO:0016877 ligase activity, forming carbon-sulfur bonds; GO:0016878 acid-thiol ligase activity; GO:0019899 enzyme binding; GO:0019900 kinase binding; GO:0019901 protei…	–	–	I	KOG1180	Acyl-CoA synthetase
Q9BRK5	45 kDa calcium-binding protein OS=Homo sapiens OX=9606 GN=SDF4 PE=1 SV=1	SDF4	0.524	0.0270144	Down	16	5	21	5	5	41.8	extracellular	K19934	–	–	GO:0006810 transport; GO:0006887 exocytosis; GO:0007275 multicellular organism development; GO:0007399 nervous system development; GO:0007417 central nervous system development; GO:0007420 brain development; GO:0009314 response to radiation; GO:0009411 response to UV; GO:0009416 response to light stimulus; GO:0009628 response to abiotic stimulus; GO:0009636 response to toxic substance; GO:0009650…	GO:0005622 intracellular; GO:0005623 cell; GO:0005737 cytoplasm; GO:0005768 endosome; GO:0005770 late endosome; GO:0005794 Golgi apparatus; GO:0005796 Golgi lumen; GO:0012505 endomembrane system; GO:0031410 cytoplasmic vesicle; GO:0031974 membrane-enclosed lumen; GO:0031982 vesicle; GO:0032059 bleb; GO:0042995 cell projection; GO:0043226 organelle; GO:0043227 membrane-bounded organelle; GO:004322…	GO:0005488 binding; GO:0005509 calcium ion binding; GO:0005515 protein binding; GO:0042802 identical protein binding; GO:0043167 ion binding; GO:0043169 cation binding; GO:0046872 metal ion binding;	PF13499; PF13202	EF-hand domain pair; EF hand	T	KOG4251	Calcium binding protein
Q6Y1H2	Very-long-chain (3R)-3-hydroxyacyl-CoA dehydratase 2 OS=Homo sapiens OX=9606 GN=HACD2 PE=1 SV=1	HACD2	0.435	0.0246332	Down	15	3	8	3	3	28.4	plasma membrane	K10703	HACD; very-long-chain (3R)-3-hydroxyacyl-CoA dehydratase [EC:4.2.1.134]	hsa00062 Fatty acid elongation; hsa01040 Biosynthesis of unsaturated fatty acids; hsa01212 Fatty acid metabolism; hsa01100 Metabolic pathways	GO:0000038 very long-chain fatty acid metabolic process; GO:0006082 organic acid metabolic process; GO:0006139 nucleobase-containing compound metabolic process; GO:0006163 purine nucleotide metabolic process; GO:0006164 purine nucleotide biosynthetic process; GO:0006629 lipid metabolic process; GO:0006631 fatty acid metabolic process; GO:0006633 fatty acid biosynthetic process; GO:0006637 acyl-Co…	GO:0005622 intracellular; GO:0005623 cell; GO:0005737 cytoplasm; GO:0005783 endoplasmic reticulum; GO:0005789 endoplasmic reticulum membrane; GO:0012505 endomembrane system; GO:0016020 membrane; GO:0016021 integral component of membrane; GO:0030176 integral component of endoplasmic reticulum membrane; GO:0031224 intrinsic component of membrane; GO:0031227 intrinsic component of endoplasmic reticu…	GO:0003824 catalytic activity; GO:0005488 binding; GO:0005515 protein binding; GO:0016829 lyase activity; GO:0016835 carbon-oxygen lyase activity; GO:0016836 hydro-lyase activity; GO:0018812 3-hydroxyacyl-CoA dehydratase activity; GO:0019899 enzyme binding; GO:0080023 3R-hydroxyacyl-CoA dehydratase activity;	–	–	I	KOG3187	Protein tyrosine phosphatase-like protein PTPLA (contains Pro instead of catalytic Arg)
O00754	Lysosomal alpha-mannosidase OS=Homo sapiens OX=9606 GN=MAN2B1 PE=1 SV=3	MAN2B1	1.89	0.0194005	Up	11	9	85	9	9	113.7	extracellular	K12311	MAN2B1; lysosomal alpha-mannosidase [EC:3.2.1.24]	hsa04142 Lysosome; hsa00511 Other glycan degradation	GO:0001775 cell activation; GO:0002252 immune effector process; GO:0002263 cell activation involved in immune response; GO:0002274 myeloid leukocyte activation; GO:0002275 myeloid cell activation involved in immune response; GO:0002283 neutrophil activation involved in immune response; GO:0002366 leukocyte activation involved in immune response; GO:0002376 immune system process; GO:0002443 leukoc…	GO:0000323 lytic vacuole; GO:0005576 extracellular region; GO:0005615 extracellular space; GO:0005622 intracellular; GO:0005623 cell; GO:0005737 cytoplasm; GO:0005764 lysosome; GO:0005766 primary lysosome; GO:0005773 vacuole; GO:0005775 vacuolar lumen; GO:0012505 endomembrane system; GO:0030141 secretory granule; GO:0031410 cytoplasmic vesicle; GO:0031974 membrane-enclosed lumen; GO:0031982 vesic…	GO:0003824 catalytic activity; GO:0004553 hydrolase activity, hydrolyzing O-glycosyl compounds; GO:0004559 alpha-mannosidase activity; GO:0005488 binding; GO:0005537 mannose binding; GO:0015923 mannosidase activity; GO:0016787 hydrolase activity; GO:0016798 hydrolase activity, acting on glycosyl bonds; GO:0030246 carbohydrate binding; GO:0036094 small molecule binding; GO:0048029 monosaccharide b…	PF01074; PF09261; PF07748	Glycosyl hydrolases family 38 N-terminal domain; Alpha mannosidase, middle domain; Glycosyl hydrolases family 38 C-terminal domain	G	KOG1959	Glycosyl hydrolase, family 38 - alpha-mannosidase
Q9UBS4	DnaJ homolog subfamily B member 11 OS=Homo sapiens OX=9606 GN=DNAJB11 PE=1 SV=1	DNAJB11	1.67	0.0422478	Up	32	10	103	10	10	40.5	extracellular	K09517	DNAJB11; DnaJ homolog subfamily B member 11	hsa04141 Protein processing in endoplasmic reticulum	GO:0006139 nucleobase-containing compound metabolic process; GO:0006725 cellular aromatic compound metabolic process; GO:0006807 nitrogen compound metabolic process; GO:0006950 response to stress; GO:0006986 response to unfolded protein; GO:0007154 cell communication; GO:0007165 signal transduction; GO:0007275 multicellular organism development; GO:0007399 nervous system development; GO:0008152 m…	GO:0005576 extracellular region; GO:0005615 extracellular space; GO:0005622 intracellular; GO:0005623 cell; GO:0005634 nucleus; GO:0005737 cytoplasm; GO:0005783 endoplasmic reticulum; GO:0005788 endoplasmic reticulum lumen; GO:0012505 endomembrane system; GO:0031974 membrane-enclosed lumen; GO:0032991 protein-containing complex; GO:0034663 endoplasmic reticulum chaperone complex; GO:0043226 organ…	GO:0005102 signaling receptor binding; GO:0005488 binding; GO:0005515 protein binding; GO:0051082 unfolded protein binding;	PF00226; PF01556	DnaJ domain; DnaJ C terminal domain	O	KOG0713	Molecular chaperone (DnaJ superfamily)
Q13144	Translation initiation factor eIF-2B subunit epsilon OS=Homo sapiens OX=9606 GN=EIF2B5 PE=1 SV=3	EIF2B5	0.075	0.0013015	Down	11	5	41	5	5	80.3	nucleus	K03240	EIF2B5; translation initiation factor eIF-2B subunit epsilon	hsa05168 Herpes simplex virus 1 infection; hsa03013 RNA transport	GO:0000003 reproduction; GO:0001541 ovarian follicle development; GO:0002253 activation of immune response; GO:0002376 immune system process; GO:0002429 immune response-activating cell surface receptor signaling pathway; GO:0002682 regulation of immune system process; GO:0002684 positive regulation of immune system process; GO:0002757 immune response-activating signal transduction; GO:0002764 imm…	GO:0005622 intracellular; GO:0005623 cell; GO:0005634 nucleus; GO:0005737 cytoplasm; GO:0005829 cytosol; GO:0005851 eukaryotic translation initiation factor 2B complex; GO:0032991 protein-containing complex; GO:0043226 organelle; GO:0043227 membrane-bounded organelle; GO:0043229 intracellular organelle; GO:0043231 intracellular membrane-bounded organelle;	GO:0003676 nucleic acid binding; GO:0003723 RNA binding; GO:0003743 translation initiation factor activity; GO:0005085 guanyl-nucleotide exchange factor activity; GO:0005488 binding; GO:0005515 protein binding; GO:0008135 translation factor activity, RNA binding; GO:0019899 enzyme binding; GO:0031369 translation initiation factor binding; GO:0051020 GTPase binding; GO:0097159 organic cyclic compo…	–	–	J	KOG1461	Translation initiation factor 2B, epsilon subunit (eIF-2Bepsilon/GCD6)
P49840	Glycogen synthase kinase-3 alpha OS=Homo sapiens OX=9606 GN=GSK3A PE=1 SV=2	GSK3A	0.289	0.0401153	Down	15	7	63	4	4	50.9	nucleus	K08822	GSK3A; glycogen synthase kinase 3 alpha [EC:2.7.11.26]	hsa04062 Chemokine signaling pathway; hsa04932 Non-alcoholic fatty liver disease; hsa04728 Dopaminergic synapse; hsa05131 Shigellosis	GO:0001558 regulation of cell growth; GO:0001932 regulation of protein phosphorylation; GO:0001934 positive regulation of protein phosphorylation; GO:0003007 heart morphogenesis; GO:0003008 system process; GO:0003013 circulatory system process; GO:0003073 regulation of systemic arterial blood pressure; GO:0003205 cardiac chamber development; GO:0003206 cardiac chamber morphogenesis; GO:0003208 ca…	GO:0005622 intracellular; GO:0005623 cell; GO:0005737 cytoplasm; GO:0005829 cytosol; GO:0005856 cytoskeleton; GO:0005874 microtubule; GO:0015630 microtubule cytoskeleton; GO:0030425 dendrite; GO:0030877 beta-catenin destruction complex; GO:0032991 protein-containing complex; GO:0036477 somatodendritic compartment; GO:0042995 cell projection; GO:0043005 neuron projection; GO:0043025 neuronal cell …	GO:0003824 catalytic activity; GO:0004672 protein kinase activity; GO:0004674 protein serine/threonine kinase activity; GO:0005102 signaling receptor binding; GO:0005488 binding; GO:0005515 protein binding; GO:0016301 kinase activity; GO:0016740 transferase activity; GO:0016772 transferase activity, transferring phosphorus-containing groups; GO:0016773 phosphotransferase activity, alcohol group a…	PF00069	Protein kinase domain	T	KOG0658	Glycogen synthase kinase-3
P02686	Myelin basic protein OS=Homo sapiens OX=9606 GN=MBP PE=1 SV=3	MBP	1.766	0.0248912	Up	13	3	20	3	3	33.1	nucleus	K17269	–	–	GO:0000165 MAPK cascade; GO:0001101 response to acid chemical; GO:0001817 regulation of cytokine production; GO:0001819 positive regulation of cytokine production; GO:0002376 immune system process; GO:0002791 regulation of peptide secretion; GO:0002793 positive regulation of peptide secretion; GO:0003008 system process; GO:0006464 cellular protein modification process; GO:0006468 protein phosphor…	GO:0005622 intracellular; GO:0005623 cell; GO:0005634 nucleus; GO:0005737 cytoplasm; GO:0030424 axon; GO:0032991 protein-containing complex; GO:0033269 internode region of axon; GO:0036477 somatodendritic compartment; GO:0042995 cell projection; GO:0043005 neuron projection; GO:0043025 neuronal cell body; GO:0043209 myelin sheath; GO:0043218 compact myelin; GO:0043226 organelle; GO:0043227 membra…	GO:0002020 protease binding; GO:0005198 structural molecule activity; GO:0005488 binding; GO:0005515 protein binding; GO:0005516 calmodulin binding; GO:0005543 phospholipid binding; GO:0008289 lipid binding; GO:0019899 enzyme binding; GO:0019911 structural constituent of myelin sheath; GO:0043167 ion binding; GO:0043168 anion binding;	–	–	–	–	–
Q96ER9	Mitochondrial potassium channel OS=Homo sapiens OX=9606 GN=CCDC51 PE=1 SV=2	CCDC51	2.267	0.0105928	Up	10	3	19	3	3	45.8	mitochondria	–	–	–	–	–	–	–	–	–	–	–
P50053	Ketohexokinase OS=Homo sapiens OX=9606 GN=KHK PE=1 SV=2	KHK	2.905	0.0152017	Up	11	4	13	4	4	32.5	extracellular	K00846	KHK; ketohexokinase [EC:2.7.1.3]	hsa00051 Fructose and mannose metabolism; hsa01100 Metabolic pathways	GO:0005975 carbohydrate metabolic process; GO:0005996 monosaccharide metabolic process; GO:0006000 fructose metabolic process; GO:0006001 fructose catabolic process; GO:0006081 cellular aldehyde metabolic process; GO:0006082 organic acid metabolic process; GO:0006090 pyruvate metabolic process; GO:0006091 generation of precursor metabolites and energy; GO:0006096 glycolytic process; GO:0006109 re…	GO:0005622 intracellular; GO:0005623 cell; GO:0005634 nucleus; GO:0005737 cytoplasm; GO:0005829 cytosol; GO:0043226 organelle; GO:0043227 membrane-bounded organelle; GO:0043229 intracellular organelle; GO:0043231 intracellular membrane-bounded organelle;	GO:0003824 catalytic activity; GO:0004454 ketohexokinase activity; GO:0016301 kinase activity; GO:0016740 transferase activity; GO:0016772 transferase activity, transferring phosphorus-containing groups; GO:0016773 phosphotransferase activity, alcohol group as acceptor; GO:0019200 carbohydrate kinase activity;	–	–	G	KOG2947	Carbohydrate kinase
Q06136	3-ketodihydrosphingosine reductase OS=Homo sapiens OX=9606 GN=KDSR PE=1 SV=1	KDSR	0.352	0.0374849	Down	11	3	42	3	3	36.2	endoplasmic reticulum	K04708	KDSR; 3-dehydrosphinganine reductase [EC:1.1.1.102]	hsa00600 Sphingolipid metabolism; hsa01100 Metabolic pathways	GO:0006629 lipid metabolic process; GO:0006643 membrane lipid metabolic process; GO:0006665 sphingolipid metabolic process; GO:0006666 3-keto-sphinganine metabolic process; GO:0006807 nitrogen compound metabolic process; GO:0008152 metabolic process; GO:0008610 lipid biosynthetic process; GO:0009058 biosynthetic process; GO:0009987 cellular process; GO:0030148 sphingolipid biosynthetic process; G…	GO:0005576 extracellular region; GO:0005615 extracellular space; GO:0005622 intracellular; GO:0005623 cell; GO:0005737 cytoplasm; GO:0005783 endoplasmic reticulum; GO:0005789 endoplasmic reticulum membrane; GO:0012505 endomembrane system; GO:0016020 membrane; GO:0031984 organelle subcompartment; GO:0042175 nuclear outer membrane-endoplasmic reticulum membrane network; GO:0043226 organelle; GO:004…	GO:0003824 catalytic activity; GO:0016491 oxidoreductase activity; GO:0016614 oxidoreductase activity, acting on CH-OH group of donors; GO:0016616 oxidoreductase activity, acting on the CH-OH group of donors, NAD or NADP as acceptor; GO:0047560 3-dehydrosphinganine reductase activity;	PF00106	short chain dehydrogenase	Q	KOG1210	Predicted 3-ketosphinganine reductase
Q86U38	Nucleolar protein 9 OS=Homo sapiens OX=9606 GN=NOP9 PE=1 SV=1	NOP9	0.395	0.0398597	Down	10	3	4	3	3	69.4	nucleus	K14790	–	–	–	–	–	–	–	J	KOG2188	Predicted RNA-binding protein, contains Pumilio domains
P56470	Galectin-4 OS=Homo sapiens OX=9606 GN=LGALS4 PE=1 SV=1	LGALS4	3.446	0.046826	Up	24	7	47	7	7	35.9	cytoplasm,nucleus	K10091	–	–	GO:0007155 cell adhesion; GO:0022610 biological adhesion;	GO:0005576 extracellular region; GO:0005615 extracellular space; GO:0005622 intracellular; GO:0005623 cell; GO:0005737 cytoplasm; GO:0005829 cytosol; GO:0005886 plasma membrane; GO:0016020 membrane; GO:0071944 cell periphery;	GO:0005488 binding; GO:0016936 galactoside binding; GO:0030246 carbohydrate binding; GO:0097367 carbohydrate derivative binding;	PF00337	Galactoside-binding lectin	W	KOG3587	Galectin, galactose-binding lectin
Q9UBU8	Mortality factor 4-like protein 1 OS=Homo sapiens OX=9606 GN=MORF4L1 PE=1 SV=2	MORF4L1	2.046	0.0306675	Up	9	2	15	2	2	41.4	nucleus	K11339	–	–	GO:0000724 double-strand break repair via homologous recombination; GO:0000725 recombinational repair; GO:0006139 nucleobase-containing compound metabolic process; GO:0006259 DNA metabolic process; GO:0006281 DNA repair; GO:0006302 double-strand break repair; GO:0006310 DNA recombination; GO:0006325 chromatin organization; GO:0006338 chromatin remodeling; GO:0006342 chromatin silencing; GO:000635…	GO:0000118 histone deacetylase complex; GO:0000123 histone acetyltransferase complex; GO:0000228 nuclear chromosome; GO:0000785 chromatin; GO:0000790 nuclear chromatin; GO:0005622 intracellular; GO:0005623 cell; GO:0005634 nucleus; GO:0005654 nucleoplasm; GO:0005694 chromosome; GO:0016580 Sin3 complex; GO:0016604 nuclear body; GO:0016607 nuclear speck; GO:0031248 protein acetyltransferase complex…	GO:0003682 chromatin binding; GO:0005488 binding; GO:0005515 protein binding; GO:0047485 protein N-terminus binding;	–	–	B	KOG3001	Dosage compensation regulatory complex/histone acetyltransferase complex, subunit MSL-3/MRG15/EAF3, and related CHROMO domain-containing proteins
O75251	NADH dehydrogenase [ubiquinone] iron-sulfur protein 7, mitochondrial OS=Homo sapiens OX=9606 GN=NDUFS7 PE=1 SV=3	NDUFS7	0.63	0.0398959	Down	18	5	97	5	5	23.5	mitochondria	K03940	NDUFS7; NADH dehydrogenase (ubiquinone) Fe-S protein 7 [EC:7.1.1.2]	hsa04932 Non-alcoholic fatty liver disease; hsa05016 Huntington disease; hsa00190 Oxidative phosphorylation; hsa05415 Diabetic cardiomyopathy; hsa05012 Parkinson disease; hsa05010 Alzheimer disease; hsa04723 Retrograde endocannabinoid signaling; hsa04714 Thermogenesis; hsa05022 Pathways of neurodegeneration - multiple diseases; hsa05014 Amyotrophic lateral sclerosis; hsa05020 Prion disease; hsa01…	GO:0006091 generation of precursor metabolites and energy; GO:0006119 oxidative phosphorylation; GO:0006120 mitochondrial electron transport, NADH to ubiquinone; GO:0006139 nucleobase-containing compound metabolic process; GO:0006163 purine nucleotide metabolic process; GO:0006725 cellular aromatic compound metabolic process; GO:0006753 nucleoside phosphate metabolic process; GO:0006793 phosphoru…	GO:0005622 intracellular; GO:0005623 cell; GO:0005737 cytoplasm; GO:0005739 mitochondrion; GO:0005740 mitochondrial envelope; GO:0005743 mitochondrial inner membrane; GO:0005746 mitochondrial respirasome; GO:0005747 mitochondrial respiratory chain complex I; GO:0005759 mitochondrial matrix; GO:0005886 plasma membrane; GO:0016020 membrane; GO:0019866 organelle inner membrane; GO:0030964 NADH dehyd…	GO:0002020 protease binding; GO:0003824 catalytic activity; GO:0003954 NADH dehydrogenase activity; GO:0005488 binding; GO:0005515 protein binding; GO:0008137 NADH dehydrogenase (ubiquinone) activity; GO:0016491 oxidoreductase activity; GO:0016651 oxidoreductase activity, acting on NAD(P)H; GO:0016655 oxidoreductase activity, acting on NAD(P)H, quinone or similar compound as acceptor; GO:0019899 …	–	–	C	KOG1687	NADH-ubiquinone oxidoreductase, NUFS7/PSST/20 kDa subunit
P07196	Neurofilament light polypeptide OS=Homo sapiens OX=9606 GN=NEFL PE=1 SV=3	NEFL	2.603	0.00260375	Up	14	9	538	8	8	61.5	nucleus	K04572	NEFL; neurofilament light polypeptide	hsa05022 Pathways of neurodegeneration - multiple diseases; hsa05014 Amyotrophic lateral sclerosis	GO:0000165 MAPK cascade; GO:0006464 cellular protein modification process; GO:0006468 protein phosphorylation; GO:0006793 phosphorus metabolic process; GO:0006796 phosphate-containing compound metabolic process; GO:0006807 nitrogen compound metabolic process; GO:0006810 transport; GO:0006928 movement of cell or subcellular component; GO:0006996 organelle organization; GO:0007010 cytoskeleton orga…	GO:0005622 intracellular; GO:0005623 cell; GO:0005737 cytoplasm; GO:0005829 cytosol; GO:0005856 cytoskeleton; GO:0005882 intermediate filament; GO:0005883 neurofilament; GO:0030424 axon; GO:0042995 cell projection; GO:0043005 neuron projection; GO:0043226 organelle; GO:0043228 non-membrane-bounded organelle; GO:0043229 intracellular organelle; GO:0043232 intracellular non-membrane-bounded organel…	GO:0005085 guanyl-nucleotide exchange factor activity; GO:0005088 Ras guanyl-nucleotide exchange factor activity; GO:0005198 structural molecule activity; GO:0005200 structural constituent of cytoskeleton; GO:0005488 binding; GO:0005515 protein binding; GO:0008022 protein C-terminus binding; GO:0017016 Ras GTPase binding; GO:0019899 enzyme binding; GO:0030674 protein-macromolecule adaptor activit…	–	–	–	–	–
Q14409	Glycerol kinase 3 OS=Homo sapiens OX=9606 GN=GK3P PE=2 SV=2	GK3P	2.349	0.0398155	Up	11	5	23	5	5	60.6	peroxisome	K00864	glpK; glycerol kinase [EC:2.7.1.30]	hsa03320 PPAR signaling pathway; hsa00561 Glycerolipid metabolism; hsa01100 Metabolic pathways	GO:0005975 carbohydrate metabolic process; GO:0006066 alcohol metabolic process; GO:0006071 glycerol metabolic process; GO:0006072 glycerol-3-phosphate metabolic process; GO:0006629 lipid metabolic process; GO:0006638 neutral lipid metabolic process; GO:0006639 acylglycerol metabolic process; GO:0006641 triglyceride metabolic process; GO:0006793 phosphorus metabolic process; GO:0006796 phosphate-…	GO:0005622 intracellular; GO:0005623 cell; GO:0005634 nucleus; GO:0005737 cytoplasm; GO:0005739 mitochondrion; GO:0005829 cytosol; GO:0043226 organelle; GO:0043227 membrane-bounded organelle; GO:0043229 intracellular organelle; GO:0043231 intracellular membrane-bounded organelle;	GO:0003824 catalytic activity; GO:0004370 glycerol kinase activity; GO:0005488 binding; GO:0005515 protein binding; GO:0016301 kinase activity; GO:0016740 transferase activity; GO:0016772 transferase activity, transferring phosphorus-containing groups; GO:0016773 phosphotransferase activity, alcohol group as acceptor; GO:0042393 histone binding;	PF00370; PF02782	FGGY family of carbohydrate kinases, N-terminal domain; FGGY family of carbohydrate kinases, C-terminal domain	G	KOG2517	Ribulose kinase and related carbohydrate kinases
P09913	Interferon-induced protein with tetratricopeptide repeats 2 OS=Homo sapiens OX=9606 GN=IFIT2 PE=1 SV=1	IFIT2	2.073	0.0380517	Up	8	3	8	3	3	54.6	cytoplasm	K24848	–	–	GO:0002252 immune effector process; GO:0002376 immune system process; GO:0006915 apoptotic process; GO:0006950 response to stress; GO:0006952 defense response; GO:0006955 immune response; GO:0006996 organelle organization; GO:0007005 mitochondrion organization; GO:0007154 cell communication; GO:0007165 signal transduction; GO:0007166 cell surface receptor signaling pathway; GO:0008219 cell death;…	GO:0005622 intracellular; GO:0005623 cell; GO:0005737 cytoplasm; GO:0005783 endoplasmic reticulum; GO:0005829 cytosol; GO:0012505 endomembrane system; GO:0043226 organelle; GO:0043227 membrane-bounded organelle; GO:0043229 intracellular organelle; GO:0043231 intracellular membrane-bounded organelle;	–	–	–	S	KOG1124	FOG: TPR repeat
P32456	Guanylate-binding protein 2 OS=Homo sapiens OX=9606 GN=GBP2 PE=1 SV=3	GBP2	0.57	0.0158677	Down	31	17	416	13	18	67.2	cytoplasm	K20897	GBP2; guanylate-binding protein 2	hsa04621 NOD-like receptor signaling pathway	GO:0001562 response to protozoan; GO:0001816 cytokine production; GO:0001817 regulation of cytokine production; GO:0001819 positive regulation of cytokine production; GO:0002237 response to molecule of bacterial origin; GO:0002376 immune system process; GO:0002682 regulation of immune system process; GO:0002684 positive regulation of immune system process; GO:0002790 peptide secretion; GO:0006810…	GO:0005576 extracellular region; GO:0005622 intracellular; GO:0005623 cell; GO:0005634 nucleus; GO:0005654 nucleoplasm; GO:0005737 cytoplasm; GO:0005794 Golgi apparatus; GO:0005829 cytosol; GO:0005856 cytoskeleton; GO:0012505 endomembrane system; GO:0015629 actin cytoskeleton; GO:0018995 host cellular component; GO:0020003 symbiont-containing vacuole; GO:0020005 symbiont-containing vacuole membra…	GO:0000166 nucleotide binding; GO:0001882 nucleoside binding; GO:0001883 purine nucleoside binding; GO:0003824 catalytic activity; GO:0003924 GTPase activity; GO:0005488 binding; GO:0005515 protein binding; GO:0005525 GTP binding; GO:0016462 pyrophosphatase activity; GO:0016787 hydrolase activity; GO:0016817 hydrolase activity, acting on acid anhydrides; GO:0016818 hydrolase activity, acting on a…	PF02263; PF02841	Guanylate-binding protein, N-terminal domain; Guanylate-binding protein, C-terminal domain	S	KOG2037	Guanylate-binding protein
O00479	High mobility group nucleosome-binding domain-containing protein 4 OS=Homo sapiens OX=9606 GN=HMGN4 PE=1 SV=3	HMGN4	1.655	0.0310145	Up	20	3	130	3	3	9.5	nucleus	K11302	–	–	–	–	–	–	–	–	–	–
Q96HP0	Dedicator of cytokinesis protein 6 OS=Homo sapiens OX=9606 GN=DOCK6 PE=1 SV=3	DOCK6	0.049	0.00598491	Down	3	5	11	3	3	229.4	nucleus	K21852	–	–	GO:0006950 response to stress; GO:0007596 blood coagulation; GO:0007599 hemostasis; GO:0009611 response to wounding; GO:0032501 multicellular organismal process; GO:0042060 wound healing; GO:0050817 coagulation; GO:0050878 regulation of body fluid levels; GO:0050896 response to stimulus; GO:0065007 biological regulation; GO:0065008 regulation of biological quality;	GO:0005622 intracellular; GO:0005623 cell; GO:0005737 cytoplasm; GO:0005829 cytosol;	–	PF11878	Domain of unknown function (DUF3398)	T	KOG1997	PH domain-containing protein
Q68CZ2	Tensin-3 OS=Homo sapiens OX=9606 GN=TNS3 PE=1 SV=2	TNS3	0.41	0.0312555	Down	9	10	129	7	7	155.2	nucleus	K18080	–	–	GO:0006928 movement of cell or subcellular component; GO:0007275 multicellular organism development; GO:0008284 positive regulation of cell population proliferation; GO:0009987 cellular process; GO:0016477 cell migration; GO:0030323 respiratory tube development; GO:0030324 lung development; GO:0032501 multicellular organismal process; GO:0032502 developmental process; GO:0035295 tube development;…	GO:0005622 intracellular; GO:0005623 cell; GO:0005737 cytoplasm; GO:0005829 cytosol; GO:0005912 adherens junction; GO:0005925 focal adhesion; GO:0030054 cell junction; GO:0030055 cell-substrate junction; GO:0070161 anchoring junction;	–	PF00017	SH2 domain	T	KOG2283	Clathrin coat dissociation kinase GAK/PTEN/Auxilin and related tyrosine phosphatases
Q01085	Nucleolysin TIAR OS=Homo sapiens OX=9606 GN=TIAL1 PE=1 SV=1	TIAL1	1.72	0.0170653	Up	27	7	48	5	6	41.6	nucleus	K13201	–	–	GO:0000003 reproduction; GO:0003006 developmental process involved in reproduction; GO:0006355 regulation of transcription, DNA-templated; GO:0006357 regulation of transcription by RNA polymerase II; GO:0006915 apoptotic process; GO:0006950 response to stress; GO:0006952 defense response; GO:0007154 cell communication; GO:0007165 signal transduction; GO:0007166 cell surface receptor signaling pat…	GO:0000323 lytic vacuole; GO:0005622 intracellular; GO:0005623 cell; GO:0005634 nucleus; GO:0005654 nucleoplasm; GO:0005737 cytoplasm; GO:0005764 lysosome; GO:0005773 vacuole; GO:0010494 cytoplasmic stress granule; GO:0031974 membrane-enclosed lumen; GO:0031981 nuclear lumen; GO:0032991 protein-containing complex; GO:0035770 ribonucleoprotein granule; GO:0036464 cytoplasmic ribonucleoprotein gran…	GO:0003676 nucleic acid binding; GO:0003723 RNA binding; GO:0005488 binding; GO:0017091 AU-rich element binding; GO:0097159 organic cyclic compound binding; GO:1901363 heterocyclic compound binding;	PF00076	RNA recognition motif. (a.k.a. RRM, RBD, or RNP domain)	AJ	KOG0148	Apoptosis-promoting RNA-binding protein TIA-1/TIAR (RRM superfamily)
P50991	T-complex protein 1 subunit delta OS=Homo sapiens OX=9606 GN=CCT4 PE=1 SV=4	CCT4	0.555	0.0184879	Down	45	22	674	21	21	57.9	cytoplasm	K09496	–	–	GO:0006403 RNA localization; GO:0006457 protein folding; GO:0006458 'de novo' protein folding; GO:0009889 regulation of biosynthetic process; GO:0009891 positive regulation of biosynthetic process; GO:0009893 positive regulation of metabolic process; GO:0009987 cellular process; GO:0010556 regulation of macromolecule biosynthetic process; GO:0010557 positive regulation of macromolecule biosynthet…	GO:0005622 intracellular; GO:0005623 cell; GO:0005634 nucleus; GO:0005654 nucleoplasm; GO:0005737 cytoplasm; GO:0005813 centrosome; GO:0005815 microtubule organizing center; GO:0005829 cytosol; GO:0005832 chaperonin-containing T-complex; GO:0005856 cytoskeleton; GO:0005874 microtubule; GO:0015630 microtubule cytoskeleton; GO:0031974 membrane-enclosed lumen; GO:0031981 nuclear lumen; GO:0032991 pr…	GO:0005488 binding; GO:0005515 protein binding; GO:0044183 protein folding chaperone; GO:0051082 unfolded protein binding;	–	–	O	KOG0358	Chaperonin complex component, TCP-1 delta subunit (CCT4)
Q96A57	Transmembrane protein 230 OS=Homo sapiens OX=9606 GN=TMEM230 PE=1 SV=1	TMEM230	2.537	0.0180093	Up	15	2	43	2	2	13.2	plasma membrane	–	–	–	GO:0006810 transport; GO:0016192 vesicle-mediated transport; GO:0046907 intracellular transport; GO:0048489 synaptic vesicle transport; GO:0051179 localization; GO:0051234 establishment of localization; GO:0051640 organelle localization; GO:0051641 cellular localization; GO:0051648 vesicle localization; GO:0051649 establishment of localization in cell; GO:0051650 establishment of vesicle localiza…	GO:0005622 intracellular; GO:0005623 cell; GO:0005737 cytoplasm; GO:0005768 endosome; GO:0005769 early endosome; GO:0005770 late endosome; GO:0005783 endoplasmic reticulum; GO:0005794 Golgi apparatus; GO:0005802 trans-Golgi network; GO:0008021 synaptic vesicle; GO:0012505 endomembrane system; GO:0030133 transport vesicle; GO:0031410 cytoplasmic vesicle; GO:0031982 vesicle; GO:0031984 organelle su…	–	–	–	U	KOG4753	Predicted membrane protein
Q9BZM5	UL16-binding protein 2 OS=Homo sapiens OX=9606 GN=ULBP2 PE=1 SV=1	ULBP2	0.642	0.0396364	Down	13	3	6	3	3	27.4	extracellular	K07986	ULBP; UL16 binding protein	hsa04650 Natural killer cell mediated cytotoxicity	GO:0001775 cell activation; GO:0001817 regulation of cytokine production; GO:0001819 positive regulation of cytokine production; GO:0001906 cell killing; GO:0001909 leukocyte mediated cytotoxicity; GO:0002228 natural killer cell mediated immunity; GO:0002252 immune effector process; GO:0002376 immune system process; GO:0002443 leukocyte mediated immunity; GO:0002449 lymphocyte mediated immunity; …	GO:0005576 extracellular region; GO:0005615 extracellular space; GO:0005622 intracellular; GO:0005623 cell; GO:0005737 cytoplasm; GO:0005829 cytosol; GO:0005856 cytoskeleton; GO:0005886 plasma membrane; GO:0009986 cell surface; GO:0015629 actin cytoskeleton; GO:0016020 membrane; GO:0031224 intrinsic component of membrane; GO:0031225 anchored component of membrane; GO:0031226 intrinsic component o…	GO:0005102 signaling receptor binding; GO:0005488 binding; GO:0005515 protein binding; GO:0046703 natural killer cell lectin-like receptor binding;	PF00129	Class I Histocompatibility antigen, domains alpha 1 and 2	–	–	–
Q7Z2X4	PTB-containing, cubilin and LRP1-interacting protein OS=Homo sapiens OX=9606 GN=PID1 PE=1 SV=1	PID1	2.063	0.0176867	Up	16	3	20	3	3	28.3	extracellular	–	–	–	GO:0001101 response to acid chemical; GO:0001932 regulation of protein phosphorylation; GO:0001933 negative regulation of protein phosphorylation; GO:0006091 generation of precursor metabolites and energy; GO:0006112 energy reserve metabolic process; GO:0006140 regulation of nucleotide metabolic process; GO:0006355 regulation of transcription, DNA-templated; GO:0006357 regulation of transcription…	GO:0005622 intracellular; GO:0005623 cell; GO:0005737 cytoplasm;	–	–	–	K	KOG4448	Uncharacterized conserved protein, contains phosphotyrosine interaction (PI) domain
Q9BXR0	Queuine tRNA-ribosyltransferase catalytic subunit 1 OS=Homo sapiens OX=9606 GN=QTRT1 PE=1 SV=3	QTRT1	3.224	0.0378506	Up	5	2	6	2	2	44	cytoplasm	K00777	–	–	GO:0006139 nucleobase-containing compound metabolic process; GO:0006396 RNA processing; GO:0006399 tRNA metabolic process; GO:0006400 tRNA modification; GO:0006725 cellular aromatic compound metabolic process; GO:0006807 nitrogen compound metabolic process; GO:0008033 tRNA processing; GO:0008152 metabolic process; GO:0008616 queuosine biosynthetic process; GO:0009058 biosynthetic process; GO:0009…	GO:0005622 intracellular; GO:0005623 cell; GO:0005634 nucleus; GO:0005737 cytoplasm; GO:0005739 mitochondrion; GO:0005740 mitochondrial envelope; GO:0005741 mitochondrial outer membrane; GO:0016020 membrane; GO:0019867 outer membrane; GO:0031090 organelle membrane; GO:0031966 mitochondrial membrane; GO:0031967 organelle envelope; GO:0031968 organelle outer membrane; GO:0031975 envelope; GO:003299…	GO:0003824 catalytic activity; GO:0005488 binding; GO:0005515 protein binding; GO:0008479 queuine tRNA-ribosyltransferase activity; GO:0016740 transferase activity; GO:0016757 transferase activity, transferring glycosyl groups; GO:0016763 transferase activity, transferring pentosyl groups; GO:0042802 identical protein binding; GO:0042803 protein homodimerization activity; GO:0046982 protein heter…	–	–	A	KOG3908	Queuine-tRNA ribosyltransferase
Q6UW78	Ubiquinol-cytochrome-c reductase complex assembly factor 3 OS=Homo sapiens OX=9606 GN=UQCC3 PE=1 SV=2	UQCC3	2.004	0.00209629	Up	32	2	10	2	2	10.1	extracellular	K23165	–	–	GO:0006091 generation of precursor metabolites and energy; GO:0006119 oxidative phosphorylation; GO:0006122 mitochondrial electron transport, ubiquinol to cytochrome c; GO:0006139 nucleobase-containing compound metabolic process; GO:0006163 purine nucleotide metabolic process; GO:0006725 cellular aromatic compound metabolic process; GO:0006753 nucleoside phosphate metabolic process; GO:0006793 ph…	GO:0005622 intracellular; GO:0005623 cell; GO:0005737 cytoplasm; GO:0005739 mitochondrion; GO:0005740 mitochondrial envelope; GO:0005743 mitochondrial inner membrane; GO:0016020 membrane; GO:0016021 integral component of membrane; GO:0019866 organelle inner membrane; GO:0031090 organelle membrane; GO:0031224 intrinsic component of membrane; GO:0031300 intrinsic component of organelle membrane; GO…	GO:0005488 binding; GO:0005543 phospholipid binding; GO:0008289 lipid binding; GO:0043167 ion binding; GO:0043168 anion binding; GO:0070300 phosphatidic acid binding; GO:1901611 phosphatidylglycerol binding; GO:1901612 cardiolipin binding;	–	–	–	–	–
Q96RP9	Elongation factor G, mitochondrial OS=Homo sapiens OX=9606 GN=GFM1 PE=1 SV=2	GFM1	0.199	0.0421917	Down	15	8	38	8	8	83.4	mitochondria	K02355	–	–	GO:0006412 translation; GO:0006414 translational elongation; GO:0006518 peptide metabolic process; GO:0006807 nitrogen compound metabolic process; GO:0008152 metabolic process; GO:0009058 biosynthetic process; GO:0009059 macromolecule biosynthetic process; GO:0009987 cellular process; GO:0010467 gene expression; GO:0019538 protein metabolic process; GO:0032543 mitochondrial translation; GO:003464…	GO:0005622 intracellular; GO:0005623 cell; GO:0005737 cytoplasm; GO:0005739 mitochondrion; GO:0005759 mitochondrial matrix; GO:0031974 membrane-enclosed lumen; GO:0043226 organelle; GO:0043227 membrane-bounded organelle; GO:0043229 intracellular organelle; GO:0043231 intracellular membrane-bounded organelle; GO:0043233 organelle lumen; GO:0070013 intracellular organelle lumen;	GO:0003676 nucleic acid binding; GO:0003723 RNA binding; GO:0003746 translation elongation factor activity; GO:0003824 catalytic activity; GO:0003924 GTPase activity; GO:0005488 binding; GO:0008135 translation factor activity, RNA binding; GO:0016462 pyrophosphatase activity; GO:0016787 hydrolase activity; GO:0016817 hydrolase activity, acting on acid anhydrides; GO:0016818 hydrolase activity, ac…	PF00009; PF03144; PF03764; PF00679	Elongation factor Tu GTP binding domain; Elongation factor Tu domain 2; Elongation factor G, domain IV; Elongation factor G C-terminus	J	KOG0465	Mitochondrial elongation factor
