# Supplementary material for: The molecular pathogenesis of achalasia: a paired lower esophageal sphincter muscle and serum 4D label-free proteomic study
Source: Gastroenterol Rep (Oxf). 2023 Jun 12;11:goad031. doi: 10.1093/gastro/goad031 (PMC10260389; doi:10.1093/gastro/goad031)
Supplement: goad031_Supplementary_Data [file goad031_supplementary_data.zip › Sup table 5 final version.xlsx]

## Sheet: Sheet1
Protein accession	Protein description	Gene name	Coverage [%]	Peptides	PSMs	Unique Peptides	Razor + unique peptides	MW [kDa]	HC	ACHI	ACHII	ACHIII	ACHII/ACHI Ratio	ACHII/ACHI P value	ACHIII/ACHI Ratio	ACHIII/ACHI P value	ACHIII/ACHII Ratio	ACHIII/ACHII P value	Cluster
P08519	Apolipoprotein(a) OS=Homo sapiens OX=9606 GN=LPA PE=1 SV=1	LPA	43	36	775	32	32	501	1.7431	0.8462	0.9521	0.78	1.125	0.586446	0.922	0.671892	0.819	0.490385	Cluster5
A8K7I4	Calcium-activated chloride channel regulator 1 OS=Homo sapiens OX=9606 GN=CLCA1 PE=1 SV=3	CLCA1	8	7	12	7	7	100.2	1.831	0.7337	0.99425	0.49175	1.355	0.347846	0.67	0.220655	0.495	0.124675	Cluster5
P30043	Flavin reductase (NADPH) OS=Homo sapiens OX=9606 GN=BLVRB PE=1 SV=3	BLVRB	58	13	303	13	13	22.1	0.9603	0.502	0.9458	3.34	1.884	0.0605199	6.653	0.0433039	3.531	0.30076	Cluster3
P35612	Beta-adducin OS=Homo sapiens OX=9606 GN=ADD2 PE=1 SV=3	ADD2	3	2	2	2	2	80.8	0.909	0.6315	1.01275	1.819	1.604	0.333203	2.88	0.0429734	1.796	0.158711	Cluster2
P20160	Azurocidin OS=Homo sapiens OX=9606 GN=AZU1 PE=1 SV=3	AZU1	21	7	52	7	7	26.9	0.2922	0.639556	2.45467	0.29125	3.838	0.0358358	0.455	0.164374	0.119	0.0182761	Cluster4
O15335	Chondroadherin OS=Homo sapiens OX=9606 GN=CHAD PE=1 SV=2	CHAD	7	2	30	2	2	40.5	1.312	1.29011	0.883429	0.301	0.685	0.239418	0.233	0.0288722	0.341	0.219518	Cluster5
Q12882	Dihydropyrimidine dehydrogenase [NADP(+)] OS=Homo sapiens OX=9606 GN=DPYD PE=1 SV=2	DPYD	2	2	13	2	2	111.3	1.30678	1.2175	1.0139	0.6045	0.833	0.227172	0.497	0.0430771	0.596	0.0646864	Cluster5
B7Z4G8	Amyloid-like protein 1 OS=Homo sapiens OX=9606 GN=APLP1 PE=1 SV=1	APLP1	4	3	32	3	3	71.7	1.1082	0.999889	0.8778	1.99325	0.878	0.769972	1.993	0.10811	2.271	0.0299018	Cluster3
P68032	Actin, alpha cardiac muscle 1 OS=Homo sapiens OX=9606 GN=ACTC1 PE=1 SV=1	ACTC1	36	20	917	1	1	42	0.2878	0.4528	2.1674	0.886	4.787	0.0999748	1.957	0.896174	0.409	0.361464	Cluster1
Q5VW32	BRO1 domain-containing protein BROX OS=Homo sapiens OX=9606 GN=BROX PE=1 SV=1	BROX	4	1	1	1	1	46.4	0.445667	0.8525	1.8	2.366	2.111	0.300774	2.775	NA	1.314	NA	Cluster1
O15145	Actin-related protein 2/3 complex subunit 3 OS=Homo sapiens OX=9606 GN=ARPC3 PE=1 SV=3	ARPC3	24	5	33	5	5	20.5	0.608857	0.62525	1.62543	0.651	2.6	0.225478	1.041	NA	0.401	NA	Cluster4
O15144	Actin-related protein 2/3 complex subunit 2 OS=Homo sapiens OX=9606 GN=ARPC2 PE=1 SV=1	ARPC2	30	9	69	9	9	34.3	0.0888889	0.2683	2.3612	0.9405	8.801	0.066339	3.505	0.623876	0.398	0.383642	Cluster1
P04080	Cystatin-B OS=Homo sapiens OX=9606 GN=CSTB PE=1 SV=2	CSTB	70	4	34	4	4	11.1	0.503	0.658625	1.69056	0.817	2.567	0.172736	1.24	NA	0.483	NA	Cluster4
Q06481	Amyloid-like protein 2 OS=Homo sapiens OX=9606 GN=APLP2 PE=1 SV=2	APLP2	3	3	14	2	2	86.9	1.6915	0.578	0.80625	0.566	1.395	NA	0.979	NA	0.702	NA	Cluster5
P07858	Cathepsin B OS=Homo sapiens OX=9606 GN=CTSB PE=1 SV=3	CTSB	38	14	252	14	14	37.8	0.5915	1.2986	1.2689	1.374	0.977	0.759257	1.058	0.766133	1.083	0.662801	Cluster1
A0A6Q8PHP3	Alanine--tRNA ligase, cytoplasmic OS=Homo sapiens OX=9606 GN=AARS1 PE=1 SV=1	AARS1	1	1	3	1	1	60.2	0.5438	0.465	1.72812	0.65	3.716	0.0845672	1.398	0.402734	0.376	0.357944	Cluster4
Q96IU4	Protein ABHD14B OS=Homo sapiens OX=9606 GN=ABHD14B PE=1 SV=1	ABHD14B	21	4	28	4	4	22.3	0.733111	0.629857	1.22687	2.2555	1.948	0.54672	3.581	0.843224	1.838	0.598784	Cluster2
P50238	Cysteine-rich protein 1 OS=Homo sapiens OX=9606 GN=CRIP1 PE=1 SV=3	CRIP1	35	3	7	3	3	8.5	0.9895	0.847333	0.872857	2.37275	1.03	0.93924	2.8	0.339967	2.718	0.386051	Cluster3
Q14393	Growth arrest-specific protein 6 OS=Homo sapiens OX=9606 GN=GAS6 PE=1 SV=3	GAS6	4	2	4	2	2	74.9	0.795	0.6865	1.45683	0.617	2.122	0.295108	0.899	NA	0.424	NA	Cluster4
P08311	Cathepsin G OS=Homo sapiens OX=9606 GN=CTSG PE=1 SV=2	CTSG	44	11	95	11	11	28.8	0.3253	0.5052	2.3525	0.209	4.657	0.0295268	0.414	0.111805	0.089	0.00788517	Cluster4
P32320	Cytidine deaminase OS=Homo sapiens OX=9606 GN=CDA PE=1 SV=2	CDA	47	4	13	4	4	16.2	0.617	0.4077	2.06944	0.43	5.076	0.00532192	1.055	0.638801	0.208	0.0871632	Cluster4
Q9ULV4	Coronin-1C OS=Homo sapiens OX=9606 GN=CORO1C PE=1 SV=1	CORO1C	10	5	44	5	5	53.2	0.346	1.0547	1.6612	0.78525	1.575	0.4425	0.745	0.383926	0.473	0.258082	Cluster6
Q9NP58	ATP-binding cassette sub-family B member 6 OS=Homo sapiens OX=9606 GN=ABCB6 PE=1 SV=1	ABCB6	1	1	32	1	1	93.8	0.8349	0.7017	1.6725	1.003	2.383	0.00111923	1.429	0.150025	0.6	0.159314	Cluster4
O00468	Agrin OS=Homo sapiens OX=9606 GN=AGRN PE=1 SV=6	AGRN	1	2	2	2	2	217.2	0.069	0.097	3.038	0.029	31.32	NA	0.299	NA	0.01	NA	Cluster4
P61160	Actin-related protein 2 OS=Homo sapiens OX=9606 GN=ACTR2 PE=1 SV=1	ACTR2	28	10	38	10	10	44.7	0.075875	0.0914444	2.53425	1.672	27.714	0.000524279	18.284	NA	0.66	NA	Cluster1
X6RJP6	Transgelin-2 (Fragment) OS=Homo sapiens OX=9606 GN=TAGLN2 PE=1 SV=1	TAGLN2	57	10	193	10	10	21.1	0.5234	1.6422	1.2351	0.941	0.752	0.260658	0.573	0.0959252	0.762	0.245563	Cluster6
P28838	Cytosol aminopeptidase OS=Homo sapiens OX=9606 GN=LAP3 PE=1 SV=3	LAP3	2	1	3	1	1	56.1	0.5144	0.714333	1.71444	0.685333	2.4	0.0397714	0.959	0.824631	0.4	0.17196	Cluster4
P04406	Glyceraldehyde-3-phosphate dehydrogenase OS=Homo sapiens OX=9606 GN=GAPDH PE=1 SV=3	GAPDH	52	22	333	22	22	36	0.4422	0.4586	1.8534	1.55575	4.041	0.165729	3.392	0.196556	0.839	0.899102	Cluster1
P15291	Beta-1,4-galactosyltransferase 1 OS=Homo sapiens OX=9606 GN=B4GALT1 PE=1 SV=5	B4GALT1	11	4	112	4	4	43.9	1.2785	1.3451	0.9717	0.58175	0.722	0.335914	0.432	0.0429358	0.599	0.0794311	Cluster5
Q96C19	EF-hand domain-containing protein D2 OS=Homo sapiens OX=9606 GN=EFHD2 PE=1 SV=1	EFHD2	15	4	17	4	4	26.7	0.0726	0.213667	1.80212	1.735	8.434	0.155233	8.12	0.980167	0.963	0.479642	Cluster1
P55263	Adenosine kinase OS=Homo sapiens OX=9606 GN=ADK PE=1 SV=2	ADK	8	2	6	2	2	40.5	1.048	0.207	1.068	1.335	5.159	NA	6.449	NA	1.25	0.782749	Cluster2
P02730	Band 3 anion transport protein OS=Homo sapiens OX=9606 GN=SLC4A1 PE=1 SV=3	SLC4A1	15	13	63	13	13	101.7	0.274	0.253556	1.10211	4.3955	4.347	0.0604884	17.335	0.0574863	3.988	0.530427	Cluster2
P08246	Neutrophil elastase OS=Homo sapiens OX=9606 GN=ELANE PE=1 SV=1	ELANE	17	6	37	6	6	28.5	0.172667	0.1115	1.9405	0.0105	17.404	0.00984414	0.094	0.000271215	0.005	0.00673818	Cluster4
P07384	Calpain-1 catalytic subunit OS=Homo sapiens OX=9606 GN=CAPN1 PE=1 SV=1	CAPN1	19	15	155	15	15	81.8	0.5757	0.8437	1.7188	1.38775	2.037	0.076688	1.645	0.110624	0.807	0.948569	Cluster1
Q07507	Dermatopontin OS=Homo sapiens OX=9606 GN=DPT PE=1 SV=2	DPT	4	1	1	1	1	24	1.5956	1.12175	0.951111	0.338	0.848	0.295138	0.301	NA	0.355	NA	Cluster5
Q92496	Complement factor H-related protein 4 OS=Homo sapiens OX=9606 GN=CFHR4 PE=1 SV=3	CFHR4	20	8	298	5	5	65.3	0.9499	1.5523	0.6628	1.8005	0.427	0.0517926	1.16	0.51854	2.717	0.0400976	Cluster3
A0A7I2YQI6	Eukaryotic translation initiation factor 3 subunit I OS=Homo sapiens OX=9606 GN=EIF3I PE=1 SV=1	EIF3I	5	2	4	2	2	44.9	0.092	0.59325	1.557	0.542667	2.625	0.276757	0.915	0.795129	0.349	0.427065	Cluster1
P02741	C-reactive protein OS=Homo sapiens OX=9606 GN=CRP PE=1 SV=1	CRP	22	6	181	6	6	25	0.532	1.7556	1.2501	0.662	0.712	0.207341	0.377	0.0426077	0.53	0.217652	Cluster6
P80723	Brain acid soluble protein 1 OS=Homo sapiens OX=9606 GN=BASP1 PE=1 SV=2	BASP1	39	6	41	6	6	22.7	0.7413	0.9717	1.5555	0.728	1.601	0.207412	0.749	0.118846	0.468	0.0870981	Cluster4
P61158	Actin-related protein 3 OS=Homo sapiens OX=9606 GN=ACTR3 PE=1 SV=3	ACTR3	28	11	63	11	11	47.3	0.2246	0.3885	2.3531	0.65525	6.057	0.0107865	1.687	0.503364	0.278	0.17027	Cluster1
P06576	ATP synthase subunit beta, mitochondrial OS=Homo sapiens OX=9606 GN=ATP5F1B PE=1 SV=3	ATP5F1B	9	4	4	4	4	56.5	0.258	0.647	0.861	2.3175	1.331	0.780733	3.582	0.240412	2.692	0.269071	Cluster3
Q86WR0	Coiled-coil domain-containing protein 25 OS=Homo sapiens OX=9606 GN=CCDC25 PE=1 SV=2	CCDC25	4	1	10	1	1	24.5	0.92475	1.0147	0.883167	2.60133	0.87	0.340129	2.564	0.393764	2.945	0.379838	Cluster3
P00505	Aspartate aminotransferase, mitochondrial OS=Homo sapiens OX=9606 GN=GOT2 PE=1 SV=3	GOT2	2	1	1	1	1	47.5	0.704	0.473	0.868	1.7045	1.835	NA	3.604	NA	1.964	0.246815	Cluster2
P16152	Carbonyl reductase [NADPH] 1 OS=Homo sapiens OX=9606 GN=CBR1 PE=1 SV=3	CBR1	25	6	23	6	6	30.4	0.840714	0.6246	1.001	2.8685	1.603	0.176436	4.593	0.203963	2.866	0.597691	Cluster3
O95336	6-phosphogluconolactonase OS=Homo sapiens OX=9606 GN=PGLS PE=1 SV=2	PGLS	35	8	28	8	8	27.5	0.3529	0.3712	1.7082	2.55875	4.602	0.121066	6.893	0.362708	1.498	0.793221	Cluster2
P49189	4-trimethylaminobutyraldehyde dehydrogenase OS=Homo sapiens OX=9606 GN=ALDH9A1 PE=1 SV=3	ALDH9A1	4	2	6	2	2	53.8	0.502	0.402	1.0534	1.451	2.62	NA	3.609	NA	1.377	0.994942	Cluster2
P12814	Alpha-actinin-1 OS=Homo sapiens OX=9606 GN=ACTN1 PE=1 SV=2	ACTN1	36	32	250	21	32	103	0.6962	0.8221	1.691	0.653	2.057	0.315609	0.794	0.120541	0.386	0.260006	Cluster4
H0YF61	Sterol carrier protein 2 (Fragment) OS=Homo sapiens OX=9606 GN=SCP2 PE=1 SV=1	SCP2	12	2	2	2	2	15	0.3405	0.187333	0.186	4.422	0.993	0.813892	23.605	0.103877	23.774	0.227658	Cluster3
P06733	Alpha-enolase OS=Homo sapiens OX=9606 GN=ENO1 PE=1 SV=2	ENO1	36	21	248	18	21	47.1	0.493	0.5504	2.0688	0.69625	3.759	0.00900873	1.265	0.900685	0.337	0.101961	Cluster4
Q562R1	Beta-actin-like protein 2 OS=Homo sapiens OX=9606 GN=ACTBL2 PE=1 SV=2	ACTBL2	35	13	358	2	2	42	0.4682	0.8758	1.9169	0.577333	2.189	0.223058	0.659	0.120729	0.301	0.184208	Cluster4
O43488	Aflatoxin B1 aldehyde reductase member 2 OS=Homo sapiens OX=9606 GN=AKR7A2 PE=1 SV=3	AKR7A2	5	2	6	2	2	39.6	0.59	0.1606	1.5385	1.9725	9.58	0.000413153	12.282	0.0232964	1.282	0.977174	Cluster2
O15143	Actin-related protein 2/3 complex subunit 1B OS=Homo sapiens OX=9606 GN=ARPC1B PE=1 SV=3	ARPC1B	24	7	45	7	7	40.9	0.4195	0.3703	2.2749	0.36925	6.143	0.06738	0.997	0.801449	0.162	0.191231	Cluster4
P23560	Brain-derived neurotrophic factor OS=Homo sapiens OX=9606 GN=BDNF PE=1 SV=1	BDNF	11	2	27	2	2	27.8	0.784286	0.712375	1.4763	0.623333	2.072	0.54377	0.875	0.313995	0.422	0.412142	Cluster4
Q01518	Adenylyl cyclase-associated protein 1 OS=Homo sapiens OX=9606 GN=CAP1 PE=1 SV=5	CAP1	24	12	116	12	12	51.9	0.3753	0.6186	2.093	0.62425	3.383	0.173676	1.009	0.35761	0.298	0.211666	Cluster4
Q9BY43	Charged multivesicular body protein 4a OS=Homo sapiens OX=9606 GN=CHMP4A PE=1 SV=3	CHMP4A	7	1	5	1	1	25.1	0.753667	0.4695	1.506	0.416	3.208	0.0240493	0.886	NA	0.276	NA	Cluster4
Q9UHD1	Cysteine and histidine-rich domain-containing protein 1 OS=Homo sapiens OX=9606 GN=CHORDC1 PE=1 SV=2	CHORDC1	2	1	2	1	1	37.5	0.357333	0.331	1.543	4.451	4.662	0.000269549	13.447	NA	2.885	NA	Cluster2
P31146	Coronin-1A OS=Homo sapiens OX=9606 GN=CORO1A PE=1 SV=4	CORO1A	27	14	221	14	14	51	0.2138	0.3979	2.3939	0.54575	6.016	0.0225249	1.372	0.691911	0.228	0.105591	Cluster4
P60022	Beta-defensin 1 OS=Homo sapiens OX=9606 GN=DEFB1 PE=1 SV=1	DEFB1	10	1	25	1	1	7.4	0.730429	1.0391	1.9882	0.5155	1.913	0.180138	0.496	0.220189	0.259	0.135177	Cluster4
Q7LBR1	Charged multivesicular body protein 1b OS=Homo sapiens OX=9606 GN=CHMP1B PE=1 SV=1	CHMP1B	9	2	5	2	2	22.1	0.6665	0.7742	1.5316	2.983	1.978	0.128475	3.853	NA	1.948	NA	Cluster2
P62258	14-3-3 protein epsilon OS=Homo sapiens OX=9606 GN=YWHAE PE=1 SV=1	YWHAE	30	8	166	5	5	29.2	0.826111	0.5964	1.36213	2.33067	2.284	0.022539	3.908	0.189403	1.711	0.940254	Cluster2
P11766	Alcohol dehydrogenase class-3 OS=Homo sapiens OX=9606 GN=ADH5 PE=1 SV=4	ADH5	14	5	16	5	5	39.7	0.4538	0.23	1.63144	2.451	7.093	0.103447	10.657	0.0028629	1.502	0.403016	Cluster2
P52907	F-actin-capping protein subunit alpha-1 OS=Homo sapiens OX=9606 GN=CAPZA1 PE=1 SV=3	CAPZA1	22	4	47	2	2	32.9	0.203571	0.23825	2.15771	3.463	9.057	0.000363891	14.535	NA	1.605	NA	Cluster1
F5GWI4	Adenosine deaminase OS=Homo sapiens OX=9606 GN=ADA PE=1 SV=1	ADA	5	2	32	2	2	38.3	1.3087	1.2625	0.563222	1.68525	0.446	0.0193195	1.335	0.841057	2.992	0.0833208	Cluster3
P08319	All-trans-retinol dehydrogenase [NAD(+)] ADH4 OS=Homo sapiens OX=9606 GN=ADH4 PE=1 SV=5	ADH4	13	4	5	4	4	40.2	2.2775	0.735333	0.66075	0.3525	0.899	0.579216	0.479	0.964012	0.533	0.65196	Cluster5
P00966	Argininosuccinate synthase OS=Homo sapiens OX=9606 GN=ASS1 PE=1 SV=2	ASS1	4	2	2	2	2	46.5	0.369	0.559	0.3085	3.2965	0.552	0.228452	5.897	0.390967	10.686	0.362336	Cluster3
P40227	T-complex protein 1 subunit zeta OS=Homo sapiens OX=9606 GN=CCT6A PE=1 SV=3	CCT6A	9	4	7	4	4	58	0.442	0.5588	1.5	1.249	2.684	0.250044	2.235	0.555574	0.833	0.771392	Cluster1
Q9HB71	Calcyclin-binding protein OS=Homo sapiens OX=9606 GN=CACYBP PE=1 SV=2	CACYBP	7	2	4	2	2	26.2	0.8678	0.6615	1.45588	0.74375	2.201	0.266876	1.124	0.543044	0.511	0.601017	Cluster4
P40121	Macrophage-capping protein OS=Homo sapiens OX=9606 GN=CAPG PE=1 SV=2	CAPG	20	6	31	6	6	38.5	0.146833	0.436571	1.98033	0.444	4.536	0.0320056	1.017	0.405982	0.224	0.298893	Cluster4
P00915	Carbonic anhydrase 1 OS=Homo sapiens OX=9606 GN=CA1 PE=1 SV=2	CA1	65	28	749	28	28	28.9	1.016	0.5035	0.862	3.4435	1.712	0.124164	6.839	0.100184	3.995	0.390159	Cluster3
Q08495	Dematin OS=Homo sapiens OX=9606 GN=DMTN PE=1 SV=3	DMTN	10	4	17	4	4	45.5	0.806	0.8554	1.0271	3.30167	1.201	0.240327	3.86	0.184419	3.215	0.32709	Cluster3
P60981	Destrin OS=Homo sapiens OX=9606 GN=DSTN PE=1 SV=3	DSTN	24	4	27	3	3	18.5	1.62486	0.670778	1.2897	0.556	1.923	0.0992124	0.829	0.687897	0.431	0.169293	Cluster5
P13727	Bone marrow proteoglycan OS=Homo sapiens OX=9606 GN=PRG2 PE=1 SV=2	PRG2	25	5	74	5	5	25.2	0.712	1.9182	0.8598	0.91475	0.448	0.346395	0.477	0.677124	1.064	0.574444	Cluster6
P09417	Dihydropteridine reductase OS=Homo sapiens OX=9606 GN=QDPR PE=1 SV=2	QDPR	5	1	6	1	1	25.8	1.08533	0.31	0.8464	1.56267	2.73	NA	5.041	NA	1.846	0.943626	Cluster2
P05455	Lupus La protein OS=Homo sapiens OX=9606 GN=SSB PE=1 SV=2	SSB	7	3	19	3	3	46.8	0.7215	0.7444	1.7035	1.00575	2.288	0.00751287	1.351	0.413299	0.59	0.169321	Cluster1
P27695	DNA-(apurinic or apyrimidinic site) endonuclease OS=Homo sapiens OX=9606 GN=APEX1 PE=1 SV=2	APEX1	8	3	11	3	3	35.5	0.420375	0.384667	2.3335	0.366333	6.066	0.0782349	0.952	0.747696	0.157	0.0830152	Cluster4
Q9Y2V2	Calcium-regulated heat-stable protein 1 OS=Homo sapiens OX=9606 GN=CARHSP1 PE=1 SV=2	CARHSP1	18	2	5	2	2	15.9	0.117	0.1235	0.82175	8.801	6.654	0.406873	71.263	NA	10.71	NA	Cluster2
O43598	2'-deoxynucleoside 5'-phosphate N-hydrolase 1 OS=Homo sapiens OX=9606 GN=DNPH1 PE=1 SV=1	DNPH1	10	1	4	1	1	19.1	0.488429	0.50025	0.8235	3.963	1.646	0.187267	7.922	0.435491	4.812	0.696428	Cluster3
P28827	Receptor-type tyrosine-protein phosphatase mu OS=Homo sapiens OX=9606 GN=PTPRM PE=1 SV=2	PTPRM	3	4	70	4	4	163.6	0.8106	1.4153	1.3814	0.407	0.976	0.696702	0.288	0.634047	0.295	0.437	Cluster6
P50502	Hsc70-interacting protein OS=Homo sapiens OX=9606 GN=ST13 PE=1 SV=2	ST13	17	5	46	5	5	41.3	0.7588	0.5847	1.1467	2.88225	1.961	0.336077	4.929	0.0743678	2.514	0.384409	Cluster2
P01782	Immunoglobulin heavy variable 3-9 OS=Homo sapiens OX=9606 GN=IGHV3-9 PE=1 SV=2	IGHV3-9	64	8	122	4	5	12.9	0.4749	1.3201	1.4972	0.791	1.134	0.958662	0.599	0.0966917	0.528	0.188416	Cluster6
A0A075B6Q5	Immunoglobulin heavy variable 3-64 OS=Homo sapiens OX=9606 GN=IGHV3-64 PE=3 SV=1	IGHV3-64	40	7	120	2	2	12.9	0.6965	0.763	1.042	1.831	1.366	0.753068	2.4	0.197045	1.757	0.350716	Cluster3
P06703	Protein S100-A6 OS=Homo sapiens OX=9606 GN=S100A6 PE=1 SV=1	S100A6	27	3	107	3	3	10.2	0.5774	0.493	1.7504	1.5275	3.551	0.0652118	3.098	0.163008	0.873	0.827246	Cluster1
A0A0J9YX35	Immunoglobulin heavy variable 3-64D OS=Homo sapiens OX=9606 GN=IGHV3-64D PE=3 SV=1	IGHV3-64D	39	11	359	1	3	12.8	0.762143	1.9162	0.751333	0.4705	0.392	0.503994	0.246	0.250024	0.626	0.373172	Cluster6
Q14005	Pro-interleukin-16 OS=Homo sapiens OX=9606 GN=IL16 PE=1 SV=4	IL16	2	3	9	3	3	141.7	0.1035	0.228333	1.2806	1.21	5.608	0.238754	5.299	NA	0.945	NA	Cluster1
A0A0J9YVY3	Immunoglobulin heavy variable 7-4-1 OS=Homo sapiens OX=9606 GN=IGHV7-4-1 PE=3 SV=1	IGHV7-4-1	31	3	87	2	2	12.8	0.846875	1.755	1.191	0.648333	0.679	0.347414	0.369	0.169524	0.544	0.445228	Cluster6
Q5XKE5	Keratin, type II cytoskeletal 79 OS=Homo sapiens OX=9606 GN=KRT79 PE=1 SV=2	KRT79	17	11	204	2	3	57.8	0.4702	1.25057	0.93125	2.223	0.745	0.901737	1.778	0.350765	2.387	0.299764	Cluster3
P31944	Caspase-14 OS=Homo sapiens OX=9606 GN=CASP14 PE=1 SV=2	CASP14	12	4	46	4	4	27.7	0.615333	0.976667	1.3705	1.55533	1.403	0.588625	1.592	0.872266	1.135	0.852008	Cluster1
P15311	Ezrin OS=Homo sapiens OX=9606 GN=EZR PE=1 SV=4	EZR	17	13	193	5	5	69.4	0.598	0.691	1.57713	1.55	2.282	0.0588137	2.243	0.764039	0.983	0.537844	Cluster1
Q9HAV0	Guanine nucleotide-binding protein subunit beta-4 OS=Homo sapiens OX=9606 GN=GNB4 PE=1 SV=3	GNB4	6	2	20	2	2	37.5	0.62	0.73325	1.72043	1.48567	2.346	0.010717	2.026	0.188401	0.864	0.457247	Cluster1
P04259	Keratin, type II cytoskeletal 6B OS=Homo sapiens OX=9606 GN=KRT6B PE=1 SV=5	KRT6B	55	41	841	4	4	60	0.743111	1.2871	0.9624	1.686	0.748	0.168861	1.31	0.331667	1.752	0.871604	Cluster3
P60709	Actin, cytoplasmic 1 OS=Homo sapiens OX=9606 GN=ACTB PE=1 SV=1	ACTB	69	45	1122	23	49	41.7	0.5147	0.682	1.8846	0.94475	2.763	0.0364638	1.385	0.909542	0.501	0.226436	Cluster1
P28906	Hematopoietic progenitor cell antigen CD34 OS=Homo sapiens OX=9606 GN=CD34 PE=1 SV=2	CD34	2	1	15	1	1	40.7	0.777333	0.912667	1.32275	1.71067	1.449	0.346949	1.874	0.0873292	1.293	0.49239	Cluster2
P62942	Peptidyl-prolyl cis-trans isomerase FKBP1A OS=Homo sapiens OX=9606 GN=FKBP1A PE=1 SV=2	FKBP1A	42	5	57	5	5	11.9	0.499667	1.1036	1.4493	1.42925	1.313	0.476545	1.295	0.551865	0.986	0.356621	Cluster1
Q14847	LIM and SH3 domain protein 1 OS=Homo sapiens OX=9606 GN=LASP1 PE=1 SV=2	LASP1	27	6	25	6	6	29.7	0.33475	0.577714	1.71667	1.9395	2.971	0.150192	3.357	0.094549	1.13	0.66348	Cluster1
V9GZ78	C-1-tetrahydrofolate synthase, cytoplasmic OS=Homo sapiens OX=9606 GN=MTHFD1 PE=1 SV=2	MTHFD1	4	3	3	3	3	92.5	0.638	0.645667	1.4924	1.076	2.311	0.548472	1.666	0.578257	0.721	0.990749	Cluster1
P28070	Proteasome subunit beta type-4 OS=Homo sapiens OX=9606 GN=PSMB4 PE=1 SV=4	PSMB4	16	4	36	4	4	29.2	0.776111	1.0334	1.00825	2.059	0.976	0.824781	1.992	0.637447	2.042	0.504014	Cluster3
P20930	Filaggrin OS=Homo sapiens OX=9606 GN=FLG PE=1 SV=3	FLG	14	21	105	21	21	434.9	0.6289	0.8537	1.6867	0.87375	1.976	0.57049	1.023	0.515958	0.518	0.440082	Cluster4
P07954	Fumarate hydratase, mitochondrial OS=Homo sapiens OX=9606 GN=FH PE=1 SV=3	FH	6	3	11	3	3	54.6	0.391667	1.22456	1.031	2.5655	0.842	0.571595	2.095	0.267592	2.488	0.272504	Cluster3
P08238	Heat shock protein HSP 90-beta OS=Homo sapiens OX=9606 GN=HSP90AB1 PE=1 SV=4	HSP90AB1	21	14	63	7	7	83.2	0.0708333	0.1436	1.58256	4.914	11.021	0.0293798	34.22	NA	3.105	NA	Cluster2
Q04760	Lactoylglutathione lyase OS=Homo sapiens OX=9606 GN=GLO1 PE=1 SV=4	GLO1	26	6	24	6	6	20.8	0.7189	0.45675	1.1869	3.47267	2.599	0.00844876	7.603	0.0425999	2.926	0.363667	Cluster2
Q9UHA4	Ragulator complex protein LAMTOR3 OS=Homo sapiens OX=9606 GN=LAMTOR3 PE=1 SV=1	LAMTOR3	23	2	2	2	2	13.6	0.547	0.281	1.36267	1.29	4.849	NA	4.591	NA	0.947	NA	Cluster2
P26022	Pentraxin-related protein PTX3 OS=Homo sapiens OX=9606 GN=PTX3 PE=1 SV=3	PTX3	13	4	9	4	4	41.9	0.916286	0.504714	1.6566	2.42	3.282	0.161727	4.795	0.261005	1.461	0.903928	Cluster2
P46926	Glucosamine-6-phosphate isomerase 1 OS=Homo sapiens OX=9606 GN=GNPDA1 PE=1 SV=1	GNPDA1	17	4	11	4	4	32.6	0.535429	0.4878	1.955	1.2925	4.008	0.0179284	2.65	0.0431234	0.661	0.798487	Cluster1
P28676	Grancalcin OS=Homo sapiens OX=9606 GN=GCA PE=1 SV=2	GCA	15	4	10	4	4	24	0.297444	0.2645	2.2807	0.49925	8.623	0.069266	1.888	0.625832	0.219	0.394647	Cluster4
P11142	Heat shock cognate 71 kDa protein OS=Homo sapiens OX=9606 GN=HSPA8 PE=1 SV=1	HSPA8	27	16	258	13	14	70.9	0.6572	0.6261	1.6841	1.39125	2.69	0.0324077	2.222	0.150128	0.826	0.649448	Cluster1
Q04695	Keratin, type I cytoskeletal 17 OS=Homo sapiens OX=9606 GN=KRT17 PE=1 SV=2	KRT17	48	28	716	10	13	48.1	0.829	1.0186	0.954	2.27725	0.937	0.907724	2.236	0.910976	2.387	0.873456	Cluster3
Q12906	Interleukin enhancer-binding factor 3 OS=Homo sapiens OX=9606 GN=ILF3 PE=1 SV=3	ILF3	3	3	11	3	3	95.3	2.31857	0.344333	1.222	0.77275	3.549	0.00947495	2.244	0.225306	0.632	0.382682	Cluster5
Q06141	Regenerating islet-derived protein 3-alpha OS=Homo sapiens OX=9606 GN=REG3A PE=1 SV=1	REG3A	6	1	2	1	1	19.4	0.645333	0.71225	1.45975	1.496	2.049	0.246601	2.1	0.256199	1.025	0.692909	Cluster1
P43405	Tyrosine-protein kinase SYK OS=Homo sapiens OX=9606 GN=SYK PE=1 SV=1	SYK	3	2	5	2	2	72	0.515333	0.94	1.8685	0.501	1.988	NA	0.533	NA	0.268	NA	Cluster4
P59665	Neutrophil defensin 1 OS=Homo sapiens OX=9606 GN=DEFA1 PE=1 SV=1	DEFA1	20	4	127	4	4	10.2	0.402	0.6588	2.0389	0.70725	3.095	0.0603562	1.074	0.630961	0.347	0.100526	Cluster4
Q14019	Coactosin-like protein OS=Homo sapiens OX=9606 GN=COTL1 PE=1 SV=3	COTL1	44	6	29	6	6	15.9	0.326889	0.925222	1.80056	0.9765	1.946	0.635937	1.055	0.805113	0.542	0.660728	Cluster1
Q15369	Elongin-C OS=Homo sapiens OX=9606 GN=ELOC PE=1 SV=1	ELOC	17	2	3	2	2	12.5	0.37	0.658	1.73733	0.641	2.64	NA	0.974	NA	0.369	0.402136	Cluster4
Q01469	Fatty acid-binding protein 5 OS=Homo sapiens OX=9606 GN=FABP5 PE=1 SV=3	FABP5	67	9	71	9	9	15.2	0.3996	0.8305	1.8789	0.92525	2.262	0.275723	1.114	0.883817	0.492	0.530396	Cluster1
P27348	14-3-3 protein theta OS=Homo sapiens OX=9606 GN=YWHAQ PE=1 SV=1	YWHAQ	35	10	197	4	5	27.7	0.7323	0.6636	1.4762	1.86625	2.225	0.01119	2.812	0.0281503	1.264	0.844798	Cluster2
P0DP23	Calmodulin-1 OS=Homo sapiens OX=9606 GN=CALM1 PE=1 SV=1	CALM1	18	3	95	1	1	16.8	0.402	0.384	1.18486	1.394	3.086	0.293845	3.63	NA	1.177	NA	Cluster2
Q16643	Drebrin OS=Homo sapiens OX=9606 GN=DBN1 PE=1 SV=4	DBN1	3	2	3	2	2	71.4	1.8555	1.54683	0.589857	0.882	0.381	0.0566398	0.57	0.22452	1.495	0.838441	Cluster5
Q9BXM0	Periaxin OS=Homo sapiens OX=9606 GN=PRX PE=1 SV=2	PRX	1	1	6	1	1	154.8	0.775222	0.725556	1.63544	1.4435	2.254	0.524397	1.99	0.884532	0.883	0.804702	Cluster1
P04040	Catalase OS=Homo sapiens OX=9606 GN=CAT PE=1 SV=3	CAT	52	27	536	27	27	59.7	0.8797	0.5548	0.9799	3.29375	1.766	0.0682467	5.937	0.0653974	3.361	0.370665	Cluster3
P02675	Fibrinogen beta chain OS=Homo sapiens OX=9606 GN=FGB PE=1 SV=2	FGB	41	21	257	21	21	55.9	0.9639	1.7497	0.8257	0.395	0.472	0.403279	0.226	0.113052	0.478	0.14402	Cluster5
O75891	Cytosolic 10-formyltetrahydrofolate dehydrogenase OS=Homo sapiens OX=9606 GN=ALDH1L1 PE=1 SV=2	ALDH1L1	1	1	1	1	1	98.8	0.4485	0.6585	1.00033	3.191	1.519	0.733634	4.846	0.520497	3.19	0.547516	Cluster3
Q6E0U4	Dermokine OS=Homo sapiens OX=9606 GN=DMKN PE=1 SV=3	DMKN	6	2	17	2	2	47.1	0.94175	0.997	1.9135	0.5655	1.919	0.0603313	0.567	0.127821	0.296	0.072605	Cluster4
P36269	Glutathione hydrolase 5 proenzyme OS=Homo sapiens OX=9606 GN=GGT5 PE=1 SV=2	GGT5	2	1	1	1	1	62.2	1.22117	1.2575	0.603	1.3175	0.48	0.225451	1.048	0.787646	2.185	0.0153664	Cluster3
P16157	Ankyrin-1 OS=Homo sapiens OX=9606 GN=ANK1 PE=1 SV=3	ANK1	12	20	40	20	20	206.1	0.374333	0.407875	0.9797	5.342	2.402	0.768194	13.097	0.348555	5.453	0.468024	Cluster3
Q08722	Leukocyte surface antigen CD47 OS=Homo sapiens OX=9606 GN=CD47 PE=1 SV=1	CD47	2	1	2	1	1	35.2	0.640333	1.04557	1.0945	2.14	1.047	0.718673	2.047	0.437446	1.955	0.4584	Cluster3
Q92905	COP9 signalosome complex subunit 5 OS=Homo sapiens OX=9606 GN=COPS5 PE=1 SV=4	COPS5	5	2	6	2	2	37.6	0.5268	0.412	1.0435	2.549	2.533	0.279988	6.187	0.462908	2.443	0.811672	Cluster2
P69891	Hemoglobin subunit gamma-1 OS=Homo sapiens OX=9606 GN=HBG1 PE=1 SV=2	HBG1	80	18	197	1	10	16.1	0.2919	0.1991	0.563	6.89225	2.828	0.121868	34.617	0.244562	12.242	0.662221	Cluster3
P80217	Interferon-induced 35 kDa protein OS=Homo sapiens OX=9606 GN=IFI35 PE=1 SV=5	IFI35	10	3	5	3	3	31.5	0.664333	0.4015	1.51083	0.771	3.763	0.0823891	1.92	NA	0.51	NA	Cluster4
P14618	Pyruvate kinase PKM OS=Homo sapiens OX=9606 GN=PKM PE=1 SV=4	PKM	41	22	354	11	21	57.9	0.6194	0.5868	1.8875	0.8055	3.217	0.0319521	1.373	0.301323	0.427	0.296777	Cluster4
P16452	Protein 4.2 OS=Homo sapiens OX=9606 GN=EPB42 PE=1 SV=3	EPB42	5	3	6	3	3	77	0.262429	0.34825	0.8542	11.585	2.453	0.479238	33.266	NA	13.562	NA	Cluster3
Q3LXA3	Triokinase/FMN cyclase OS=Homo sapiens OX=9606 GN=TKFC PE=1 SV=2	TKFC	5	3	4	3	3	58.9	0.5285	0.619	1.0652	3.3905	1.721	0.177034	5.477	0.210848	3.183	0.0765558	Cluster3
P16233	Pancreatic triacylglycerol lipase OS=Homo sapiens OX=9606 GN=PNLIP PE=1 SV=1	PNLIP	9	5	32	5	5	51.1	1.05513	0.701167	1.40478	0.139333	2.003	0.202531	0.199	0.958884	0.099	0.204523	Cluster5
Q8WZA0	Protein LZIC OS=Homo sapiens OX=9606 GN=LZIC PE=1 SV=1	LZIC	4	1	15	1	1	21.5	0.6955	0.854222	1.32144	1.7775	1.547	0.426072	2.081	0.988921	1.345	0.678657	Cluster2
P31431	Syndecan-4 OS=Homo sapiens OX=9606 GN=SDC4 PE=1 SV=2	SDC4	6	1	15	1	1	21.6	0.014	0.0125	2.10067	0.002	168.053	0.529494	0.16	NA	0.001	NA	Cluster4
Q00796	Sorbitol dehydrogenase OS=Homo sapiens OX=9606 GN=SORD PE=1 SV=4	SORD	11	3	15	3	3	38.3	1.0364	0.278	0.998	1.561	3.59	NA	5.615	NA	1.564	0.78836	Cluster2
Q16775	Hydroxyacylglutathione hydrolase, mitochondrial OS=Homo sapiens OX=9606 GN=HAGH PE=1 SV=2	HAGH	23	6	45	6	6	33.8	0.846	0.5434	1.0726	3.07	1.974	0.0606784	5.65	0.0515626	2.862	0.35737	Cluster2
P02042	Hemoglobin subunit delta OS=Homo sapiens OX=9606 GN=HBD PE=1 SV=2	HBD	90	48	883	11	11	16	0.2681	0.1572	0.3077	8	1.957	0.0637244	50.891	0.0447094	25.999	0.171093	Cluster3
P09105	Hemoglobin subunit theta-1 OS=Homo sapiens OX=9606 GN=HBQ1 PE=1 SV=2	HBQ1	37	4	4	4	4	15.5	0.54975	0.5616	0.4884	3.82167	0.87	0.558296	6.805	0.763012	7.825	0.55799	Cluster3
P30626	Sorcin OS=Homo sapiens OX=9606 GN=SRI PE=1 SV=1	SRI	21	4	16	4	4	21.7	0.9915	1.0435	0.7944	2.56	0.761	0.88798	2.453	NA	3.223	NA	Cluster3
P33241	Lymphocyte-specific protein 1 OS=Homo sapiens OX=9606 GN=LSP1 PE=1 SV=1	LSP1	24	6	23	6	6	37.2	0.166	0.275	1.82412	1.675	6.633	0.022886	6.091	0.520637	0.918	0.543248	Cluster1
P14174	Macrophage migration inhibitory factor OS=Homo sapiens OX=9606 GN=MIF PE=1 SV=4	MIF	16	3	36	3	3	12.5	0.5372	0.6108	1.699	2.049	2.782	0.00301562	3.355	0.437743	1.206	0.406351	Cluster1
P68871	Hemoglobin subunit beta OS=Homo sapiens OX=9606 GN=HBB PE=1 SV=2	HBB	92	70	1650	33	71	16	0.5819	0.5737	0.8749	4.381	1.525	0.0264975	7.636	0.0311429	5.007	0.149229	Cluster3
P52790	Hexokinase-3 OS=Homo sapiens OX=9606 GN=HK3 PE=1 SV=2	HK3	11	8	13	8	8	99	0.54525	0.710714	1.5835	0.336	2.228	0.243358	0.473	0.147723	0.212	0.100581	Cluster4
Q9HA64	Ketosamine-3-kinase OS=Homo sapiens OX=9606 GN=FN3KRP PE=1 SV=2	FN3KRP	4	1	3	1	1	34.4	0.29	0.441	0.625	3.52	1.417	NA	7.982	NA	5.632	NA	Cluster3
P69905	Hemoglobin subunit alpha OS=Homo sapiens OX=9606 GN=HBA1 PE=1 SV=2	HBA1	91	78	1579	74	78	15.2	0.4267	0.2097	0.45	7.004	2.146	0.0668465	33.4	0.0227472	15.564	0.140821	Cluster3
Q9NRX4	14 kDa phosphohistidine phosphatase OS=Homo sapiens OX=9606 GN=PHPT1 PE=1 SV=1	PHPT1	18	2	8	2	2	13.8	0.901	0.80525	1.16343	1.95267	1.445	0.0746607	2.425	0.102395	1.678	0.34241	Cluster2
Q8WZA9	Immunity-related GTPase family Q protein OS=Homo sapiens OX=9606 GN=IRGQ PE=1 SV=1	IRGQ	2	1	1	1	1	62.7	0.4305	0.506667	1.393	3.03	2.749	0.140099	5.98	NA	2.175	NA	Cluster2
P02751	Fibronectin OS=Homo sapiens OX=9606 GN=FN1 PE=1 SV=5	FN1	54	153	8620	82	162	272.2	0.7366	1.7282	1.0372	0.778	0.6	0.238017	0.45	0.12755	0.75	0.34922	Cluster6
Q86SR1	Polypeptide N-acetylgalactosaminyltransferase 10 OS=Homo sapiens OX=9606 GN=GALNT10 PE=1 SV=2	GALNT10	3	2	24	2	2	68.9	0.598889	0.7725	2.2202	0.444	2.874	0.899786	0.575	0.303145	0.2	0.515195	Cluster4
P51858	Hepatoma-derived growth factor OS=Homo sapiens OX=9606 GN=HDGF PE=1 SV=1	HDGF	12	3	11	3	3	26.8	0.1805	0.21	1.29775	0.586667	6.18	NA	2.794	NA	0.452	0.54004	Cluster1
P60842	Eukaryotic initiation factor 4A-I OS=Homo sapiens OX=9606 GN=EIF4A1 PE=1 SV=1	EIF4A1	15	6	15	1	6	46.1	0.9086	0.468	1.08888	1.806	2.327	0.58988	3.859	0.590218	1.659	0.813462	Cluster2
P11166	Solute carrier family 2, facilitated glucose transporter member 1 OS=Homo sapiens OX=9606 GN=SLC2A1 PE=1 SV=2	SLC2A1	10	5	21	5	5	54	0.993	1.0039	0.9474	2.0125	0.944	0.574614	2.005	0.101613	2.124	0.0813563	Cluster3
P29401	Transketolase OS=Homo sapiens OX=9606 GN=TKT PE=1 SV=3	TKT	28	19	165	19	19	67.8	0.691	0.7328	1.7815	0.59925	2.431	0.112682	0.818	0.469598	0.336	0.171328	Cluster4
P84243	Histone H3.3 OS=Homo sapiens OX=9606 GN=H3-3A PE=1 SV=2	H3-3A	34	5	124	5	5	15.3	0.5552	0.7046	1.8529	0.54725	2.63	0.314663	0.777	0.110791	0.295	0.293994	Cluster4
P19878	Neutrophil cytosol factor 2 OS=Homo sapiens OX=9606 GN=NCF2 PE=1 SV=2	NCF2	12	6	12	6	6	59.7	0.8781	0.653375	1.4123	1.586	2.162	0.21671	2.427	0.716138	1.123	0.771058	Cluster2
P48507	Glutamate--cysteine ligase regulatory subunit OS=Homo sapiens OX=9606 GN=GCLM PE=1 SV=1	GCLM	9	2	2	2	2	30.7	0.654	0.202	0.864333	1.8065	4.279	NA	8.943	NA	2.09	0.271757	Cluster2
Q05315	Galectin-10 OS=Homo sapiens OX=9606 GN=CLC PE=1 SV=3	CLC	20	3	48	3	3	16.4	0.1203	2.0497	1.2761	0.6485	0.623	0.453485	0.316	0.619457	0.508	0.202007	Cluster6
O43639	Cytoplasmic protein NCK2 OS=Homo sapiens OX=9606 GN=NCK2 PE=1 SV=2	NCK2	7	3	6	3	3	42.9	0.9071	1.8728	0.597	0.689667	0.319	0.0730211	0.368	0.273773	1.155	0.993439	Cluster6
Q16777	Histone H2A type 2-C OS=Homo sapiens OX=9606 GN=H2AC20 PE=1 SV=4	H2AC20	27	3	43	2	3	14	0.1327	0.5508	2.2403	0.494	4.067	0.479599	0.897	0.169273	0.221	0.196815	Cluster4
O43790	Keratin, type II cuticular Hb6 OS=Homo sapiens OX=9606 GN=KRT86 PE=1 SV=1	KRT86	8	5	39	1	1	53.5	1.266	0.616	1.3195	1.033	2.142	NA	1.677	NA	0.783	0.700723	Cluster2
P07738	Bisphosphoglycerate mutase OS=Homo sapiens OX=9606 GN=BPGM PE=1 SV=2	BPGM	39	8	110	8	8	30	0.8734	0.4977	0.9128	3.643	1.834	0.085181	7.32	0.0663403	3.991	0.363729	Cluster3
P07900	Heat shock protein HSP 90-alpha OS=Homo sapiens OX=9606 GN=HSP90AA1 PE=1 SV=5	HSP90AA1	23	15	78	9	14	84.6	0.3951	0.455	2.0503	1.148	4.506	0.0104641	2.523	0.331019	0.56	0.34767	Cluster1
Q86SF2	N-acetylgalactosaminyltransferase 7 OS=Homo sapiens OX=9606 GN=GALNT7 PE=1 SV=1	GALNT7	7	5	65	5	5	75.3	0.762667	1.68017	0.898167	1.223	0.535	0.171828	0.728	NA	1.362	NA	Cluster6
Q3ZCW2	Galectin-related protein OS=Homo sapiens OX=9606 GN=LGALSL PE=1 SV=2	LGALSL	12	2	24	2	2	19	0.2792	1.6292	1.04129	0.944	0.639	0.576595	0.579	0.735767	0.907	0.947208	Cluster6
Q10472	Polypeptide N-acetylgalactosaminyltransferase 1 OS=Homo sapiens OX=9606 GN=GALNT1 PE=1 SV=1	GALNT1	3	2	11	2	2	64.2	0.995	1.29622	1.1957	0.57275	0.922	0.669271	0.442	0.0513175	0.479	0.0527571	Cluster6
P30613	Pyruvate kinase PKLR OS=Homo sapiens OX=9606 GN=PKLR PE=1 SV=2	PKLR	5	3	42	2	2	61.8	0.3638	0.99675	0.35575	4.8025	0.357	0.546435	4.818	0.316895	13.5	0.119276	Cluster3
A0A182DWE9	HLA class II histocompatibility antigen DP beta chain OS=Homo sapiens OX=9606 GN=HLA-DPB1 PE=1 SV=1	HLA-DPB1	4	1	2	1	1	29.3	0.65	1.80633	1.2185	0.615	0.675	0.363022	0.34	NA	0.505	NA	Cluster6
O14950	Myosin regulatory light chain 12B OS=Homo sapiens OX=9606 GN=MYL12B PE=1 SV=2	MYL12B	29	4	13	4	4	19.8	0.414667	0.865	1.52567	1.279	1.764	0.2023	1.479	0.85943	0.838	0.664807	Cluster1
Q9BUH6	Protein PAXX OS=Homo sapiens OX=9606 GN=PAXX PE=1 SV=2	PAXX	4	1	3	1	1	21.6	0.5405	0.551333	1.3846	0.936	2.511	0.189668	1.698	0.372458	0.676	0.811961	Cluster1
Q7Z794	Keratin, type II cytoskeletal 1b OS=Homo sapiens OX=9606 GN=KRT77 PE=1 SV=3	KRT77	19	14	239	7	7	61.9	1.12883	0.778857	0.709143	3.4205	0.91	0.427215	4.392	0.00221774	4.823	0.0154037	Cluster3
P49773	Histidine triad nucleotide-binding protein 1 OS=Homo sapiens OX=9606 GN=HINT1 PE=1 SV=2	HINT1	30	3	55	3	3	13.8	0.7606	0.651444	1.53467	1.651	2.356	0.0848438	2.534	0.18903	1.076	0.942385	Cluster2
P00492	Hypoxanthine-guanine phosphoribosyltransferase OS=Homo sapiens OX=9606 GN=HPRT1 PE=1 SV=2	HPRT1	32	6	22	6	6	24.6	1.05513	0.69	0.9241	2.36775	1.339	0.631538	3.432	0.503224	2.562	0.687425	Cluster3
P58546	Myotrophin OS=Homo sapiens OX=9606 GN=MTPN PE=1 SV=2	MTPN	17	3	62	3	3	12.9	0.5098	1.14	1.3835	1.491	1.214	0.783339	1.308	0.641426	1.078	0.584203	Cluster1
Q9BS40	Latexin OS=Homo sapiens OX=9606 GN=LXN PE=1 SV=2	LXN	17	3	15	3	3	25.7	0.770167	0.4198	0.808	4.458	1.925	0.123464	10.619	0.0654586	5.517	0.159015	Cluster3
Q96KG7	Multiple epidermal growth factor-like domains protein 10 OS=Homo sapiens OX=9606 GN=MEGF10 PE=1 SV=1	MEGF10	5	4	17	4	4	122.1	1.7455	0.951	0.611667	0.788333	0.643	0.527999	0.829	0.975629	1.289	0.279263	Cluster5
P07203	Glutathione peroxidase 1 OS=Homo sapiens OX=9606 GN=GPX1 PE=1 SV=4	GPX1	37	7	47	7	7	22.1	0.8497	0.7929	1.0122	2.7055	1.277	0.993709	3.412	0.592551	2.673	0.517121	Cluster3
Q9GZZ8	Extracellular glycoprotein lacritin OS=Homo sapiens OX=9606 GN=LACRT PE=1 SV=1	LACRT	17	2	5	2	2	14.2	1.559	1.3578	0.3615	0.449	0.266	0.462447	0.331	NA	1.242	NA	Cluster5
P62805	Histone H4 OS=Homo sapiens OX=9606 GN=H4C1 PE=1 SV=2	H4C1	52	9	101	9	9	11.4	0.0873333	0.3962	2.3489	0.3325	5.929	0.501007	0.839	0.131292	0.142	0.214088	Cluster4
P09960	Leukotriene A-4 hydrolase OS=Homo sapiens OX=9606 GN=LTA4H PE=1 SV=2	LTA4H	40	22	262	22	22	69.2	0.6232	0.6074	1.8165	0.99725	2.991	0.0287383	1.642	0.0284466	0.549	0.532138	Cluster1
P48637	Glutathione synthetase OS=Homo sapiens OX=9606 GN=GSS PE=1 SV=1	GSS	13	7	111	7	7	52.4	0.8533	0.699333	1.36789	1.77675	1.956	0.0820314	2.541	0.164757	1.299	0.900468	Cluster2
P00568	Adenylate kinase isoenzyme 1 OS=Homo sapiens OX=9606 GN=AK1 PE=1 SV=3	AK1	53	9	104	9	9	21.6	0.8538	0.4662	0.7967	4.16175	1.709	0.216001	8.927	0.450738	5.224	0.612003	Cluster3
P06865	Beta-hexosaminidase subunit alpha OS=Homo sapiens OX=9606 GN=HEXA PE=1 SV=2	HEXA	4	2	8	2	2	60.7	1.477	1.586	0.712	1.33	0.449	NA	0.839	NA	1.868	0.125271	Cluster5
P08833	Insulin-like growth factor-binding protein 1 OS=Homo sapiens OX=9606 GN=IGFBP1 PE=1 SV=1	IGFBP1	21	6	121	6	6	27.9	0.326714	1.1817	1.2517	1.90475	1.059	0.576187	1.612	0.0665749	1.522	0.198563	Cluster1
Q6UX06	Olfactomedin-4 OS=Homo sapiens OX=9606 GN=OLFM4 PE=1 SV=1	OLFM4	2	1	2	1	1	57.2	0.1475	1.313	1.738	1.9455	1.324	0.656772	1.482	0.405921	1.119	0.53158	Cluster1
Q8WUA8	Tsukushi OS=Homo sapiens OX=9606 GN=TSKU PE=1 SV=3	TSKU	3	1	22	1	1	37.8	1.7154	1.1235	0.6532	0.81	0.581	0.0851404	0.721	0.550887	1.24	0.368296	Cluster5
Q86UX7	Fermitin family homolog 3 OS=Homo sapiens OX=9606 GN=FERMT3 PE=1 SV=1	FERMT3	19	12	110	12	12	75.9	0.5716	0.9146	1.82911	0.7755	2	0.0305193	0.848	0.426768	0.424	0.0537833	Cluster4
Q8WVY7	Ubiquitin-like domain-containing CTD phosphatase 1 OS=Homo sapiens OX=9606 GN=UBLCP1 PE=1 SV=2	UBLCP1	3	1	2	1	1	36.8	0.103	0.092	1.0695	2.664	11.625	NA	28.957	NA	2.491	NA	Cluster2
Q13228	Methanethiol oxidase OS=Homo sapiens OX=9606 GN=SELENBP1 PE=1 SV=2	SELENBP1	41	19	275	19	19	52.4	1.0598	0.5408	1.0447	2.6225	1.932	0.0559698	4.849	0.0642647	2.51	0.470883	Cluster2
P08670	Vimentin OS=Homo sapiens OX=9606 GN=VIM PE=1 SV=4	VIM	43	22	155	20	21	53.6	0.5749	0.5547	1.9911	0.6185	3.59	0.11443	1.115	0.770095	0.311	0.267127	Cluster4
O75347	Tubulin-specific chaperone A OS=Homo sapiens OX=9606 GN=TBCA PE=1 SV=3	TBCA	27	4	7	4	4	12.8	0.377333	0.2125	1.3932	2.167	6.556	0.00813056	10.198	NA	1.555	NA	Cluster2
P60174	Triosephosphate isomerase OS=Homo sapiens OX=9606 GN=TPI1 PE=1 SV=4	TPI1	63	16	224	16	16	26.7	0.5369	0.5022	1.6854	1.876	3.356	0.0804599	3.736	0.133467	1.113	0.922365	Cluster1
P21333	Filamin-A OS=Homo sapiens OX=9606 GN=FLNA PE=1 SV=4	FLNA	36	82	971	74	82	280.6	0.4566	1.3431	1.514	0.8105	1.127	0.63599	0.603	0.127967	0.535	0.0729101	Cluster6
Q5QNW6	Histone H2B type 2-F OS=Homo sapiens OX=9606 GN=H2BC18 PE=1 SV=3	H2BC18	31	7	76	7	7	13.9	0.1025	0.437	2.3917	0.228	5.473	0.493947	0.522	0.0881618	0.095	0.127973	Cluster4
P46940	Ras GTPase-activating-like protein IQGAP1 OS=Homo sapiens OX=9606 GN=IQGAP1 PE=1 SV=1	IQGAP1	11	18	48	18	18	189.1	0.18575	0.25925	2.31367	0.542	8.924	0.0229672	2.091	0.787502	0.234	0.210911	Cluster1
P54577	Tyrosine--tRNA ligase, cytoplasmic OS=Homo sapiens OX=9606 GN=YARS1 PE=1 SV=4	YARS1	3	2	5	2	2	59.1	0.2865	0.4555	1.552	0.946	3.407	0.163262	2.077	0.440361	0.61	0.559882	Cluster1
O43493	Trans-Golgi network integral membrane protein 2 OS=Homo sapiens OX=9606 GN=TGOLN2 PE=1 SV=4	TGOLN2	13	4	81	4	4	45.9	0.6731	0.7909	1.7484	0.55275	2.211	0.137787	0.699	0.216407	0.316	0.0748098	Cluster4
P19971	Thymidine phosphorylase OS=Homo sapiens OX=9606 GN=TYMP PE=1 SV=2	TYMP	11	4	5	4	4	49.9	1.277	0.936	1.2409	0.555	1.326	0.520604	0.593	0.245722	0.447	0.204503	Cluster5
Q96C24	Synaptotagmin-like protein 4 OS=Homo sapiens OX=9606 GN=SYTL4 PE=1 SV=2	SYTL4	1	1	5	1	1	76	0.58	1.48687	0.8985	0.618	0.604	0.177897	0.416	NA	0.688	NA	Cluster6
P68371	Tubulin beta-4B chain OS=Homo sapiens OX=9606 GN=TUBB4B PE=1 SV=1	TUBB4B	20	9	49	1	8	49.8	1.19486	0.9176	1.313	0.604	1.431	0.132167	0.658	0.306223	0.46	0.161289	Cluster5
Q969T9	WW domain-binding protein 2 OS=Homo sapiens OX=9606 GN=WBP2 PE=1 SV=1	WBP2	9	2	2	2	2	28.1	2.026	1.054	0.8295	0.65	0.787	0.855146	0.617	NA	0.784	NA	Cluster5
Q9BSL1	Ubiquitin-associated domain-containing protein 1 OS=Homo sapiens OX=9606 GN=UBAC1 PE=1 SV=1	UBAC1	7	3	5	3	3	45.3	0.49525	1.212	2.216	0.403	1.828	0.425729	0.333	NA	0.182	NA	Cluster4
Q99536	Synaptic vesicle membrane protein VAT-1 homolog OS=Homo sapiens OX=9606 GN=VAT1 PE=1 SV=2	VAT1	16	5	18	5	5	41.9	0.456333	0.6005	1.9565	0.315	3.258	0.693367	0.525	NA	0.161	NA	Cluster4
P22314	Ubiquitin-like modifier-activating enzyme 1 OS=Homo sapiens OX=9606 GN=UBA1 PE=1 SV=3	UBA1	16	15	52	15	15	117.8	0.8833	0.3975	1.6313	1.34275	4.104	0.0137643	3.378	0.477353	0.823	0.571252	Cluster2
P23497	Nuclear autoantigen Sp-100 OS=Homo sapiens OX=9606 GN=SP100 PE=1 SV=3	SP100	2	2	4	1	1	100.4	1.14525	1.492	1.06533	0.519	0.714	0.337159	0.348	NA	0.487	NA	Cluster5
P06737	Glycogen phosphorylase, liver form OS=Homo sapiens OX=9606 GN=PYGL PE=1 SV=4	PYGL	9	8	19	8	8	97.1	0.541167	0.862	1.6915	0.478333	1.962	0.490482	0.555	0.550136	0.283	0.353464	Cluster4
P47929	Galectin-7 OS=Homo sapiens OX=9606 GN=LGALS7 PE=1 SV=2	LGALS7	34	5	21	5	5	15.1	0.311857	0.488	2.6238	1.392	5.377	0.310711	2.852	0.858769	0.531	0.548101	Cluster1
Q92686	Neurogranin OS=Homo sapiens OX=9606 GN=NRGN PE=1 SV=1	NRGN	19	2	12	2	2	7.6	0.9945	1.33688	0.6872	1.6305	0.514	0.266494	1.22	0.444974	2.373	0.157401	Cluster3
Q99497	Parkinson disease protein 7 OS=Homo sapiens OX=9606 GN=PARK7 PE=1 SV=2	PARK7	39	5	81	5	5	19.9	0.700667	0.6952	1.3325	2.03275	1.917	0.158711	2.924	0.374144	1.526	0.983046	Cluster2
Q8WVV4	Protein POF1B OS=Homo sapiens OX=9606 GN=POF1B PE=1 SV=3	POF1B	6	3	9	3	3	68	0.44525	0.663333	1.8486	0.604	2.787	0.971246	0.911	0.876758	0.327	0.892574	Cluster4
P62312	U6 snRNA-associated Sm-like protein LSm6 OS=Homo sapiens OX=9606 GN=LSM6 PE=1 SV=1	LSM6	9	1	4	1	1	9.1	0.594	0.683	1.0985	1.383	1.608	NA	2.025	NA	1.259	NA	Cluster2
A6NI72	Putative neutrophil cytosol factor 1B OS=Homo sapiens OX=9606 GN=NCF1B PE=5 SV=2	NCF1B	8	4	14	4	4	44.8	0.301143	0.4274	2.26214	0.464	5.293	0.00961468	1.086	0.454868	0.205	0.0268018	Cluster4
P30086	Phosphatidylethanolamine-binding protein 1 OS=Homo sapiens OX=9606 GN=PEBP1 PE=1 SV=3	PEBP1	57	9	72	9	9	21	0.5911	0.5454	1.4552	2.31875	2.668	0.586774	4.251	0.70352	1.593	0.935423	Cluster2
Q9ULV0	Unconventional myosin-Vb OS=Homo sapiens OX=9606 GN=MYO5B PE=1 SV=3	MYO5B	0	1	3	1	1	213.5	0.471	0.923167	1.022	2.649	1.107	0.811883	2.869	0.237906	2.592	0.219158	Cluster3
P22061	Protein-L-isoaspartate(D-aspartate) O-methyltransferase OS=Homo sapiens OX=9606 GN=PCMT1 PE=1 SV=4	PCMT1	22	4	18	4	4	24.6	0.378167	0.135667	1.4586	3.267	10.751	0.0559417	24.081	0.154395	2.24	0.68638	Cluster2
P11678	Eosinophil peroxidase OS=Homo sapiens OX=9606 GN=EPX PE=1 SV=2	EPX	7	5	13	4	4	81	0.192	2.30967	0.622333	0.09	0.269	0.808038	0.039	NA	0.145	NA	Cluster6
P80188	Neutrophil gelatinase-associated lipocalin OS=Homo sapiens OX=9606 GN=LCN2 PE=1 SV=2	LCN2	44	8	122	8	8	22.6	0.5673	0.8792	1.8398	0.68775	2.093	0.0206619	0.782	0.192882	0.374	0.031277	Cluster4
Q8NHP8	Putative phospholipase B-like 2 OS=Homo sapiens OX=9606 GN=PLBD2 PE=1 SV=2	PLBD2	4	2	8	2	2	65.4	1.8377	0.7189	1.1059	0.5945	1.538	0.358867	0.827	0.807597	0.538	0.398638	Cluster5
P42768	Wiskott-Aldrich syndrome protein OS=Homo sapiens OX=9606 GN=WAS PE=1 SV=4	WAS	4	2	5	2	2	52.9	0.323667	0.4902	1.68013	1.3975	3.427	0.0329084	2.851	0.307996	0.832	0.694415	Cluster1
P35968	Vascular endothelial growth factor receptor 2 OS=Homo sapiens OX=9606 GN=KDR PE=1 SV=2	KDR	2	2	10	1	1	151.4	1.687	0.896286	0.931429	0.70725	1.039	0.945085	0.789	0.624535	0.759	0.571572	Cluster5
Q9Y4E8	Ubiquitin carboxyl-terminal hydrolase 15 OS=Homo sapiens OX=9606 GN=USP15 PE=1 SV=3	USP15	3	3	3	3	3	112.3	0.166	1.352	0.604333	2.953	0.447	NA	2.184	NA	4.886	NA	Cluster3
O43396	Thioredoxin-like protein 1 OS=Homo sapiens OX=9606 GN=TXNL1 PE=1 SV=3	TXNL1	16	3	6	3	3	32.2	0.602875	0.69	0.9614	5.786	1.393	NA	8.386	NA	6.018	NA	Cluster3
O43895	Xaa-Pro aminopeptidase 2 OS=Homo sapiens OX=9606 GN=XPNPEP2 PE=1 SV=3	XPNPEP2	10	6	52	6	6	75.6	1.32567	1.18325	0.563429	1.82767	0.476	0.106354	1.545	0.22171	3.244	0.0481395	Cluster3
P00441	Superoxide dismutase [Cu-Zn] OS=Homo sapiens OX=9606 GN=SOD1 PE=1 SV=2	SOD1	31	4	102	4	4	15.9	0.9032	0.6082	1.0207	2.9555	1.678	0.354956	4.859	0.0520788	2.896	0.307419	Cluster3
G3V1M7	Very long-chain-specific acyl-CoA dehydrogenase, mitochondrial (Fragment) OS=Homo sapiens OX=9606 GN=ACADVL PE=1 SV=2	ACADVL	5	1	1	1	1	30.7	0.6055	0.141	1.4604	2.0855	10.357	0.0438415	14.791	0.330102	1.428	0.808956	Cluster2
P09466	Glycodelin OS=Homo sapiens OX=9606 GN=PAEP PE=1 SV=2	PAEP	4	1	4	1	1	20.6	0.645	1.7965	1.4785	0.218	0.823	0.745768	0.121	NA	0.147	NA	Cluster6
A0A2R8YHD2	Tropomyosin alpha-4 chain (Fragment) OS=Homo sapiens OX=9606 GN=TPM4 PE=1 SV=2	TPM4	34	11	118	1	1	28.7	0.02	0.578429	2.2318	0.025	3.858	0.798021	0.043	NA	0.011	NA	Cluster6
P43487	Ran-specific GTPase-activating protein OS=Homo sapiens OX=9606 GN=RANBP1 PE=1 SV=1	RANBP1	23	4	7	4	4	23.3	0.476	0.527	1.20417	0.986	2.285	NA	1.871	NA	0.819	0.65722	Cluster1
C9JEU5	Fibrinogen gamma chain OS=Homo sapiens OX=9606 GN=FGG PE=1 SV=1	FGG	45	20	279	19	20	50.3	0.9964	1.5998	0.9061	0.5065	0.566	0.521414	0.317	0.216904	0.559	0.13288	Cluster5
E7END4	Lysyl oxidase homolog OS=Homo sapiens OX=9606 GN=LOXL3 PE=1 SV=1	LOXL3	4	2	29	2	2	77.1	1.49925	0.620429	0.957143	2.2135	1.543	0.109469	3.568	0.168831	2.313	0.388056	Cluster2
Q52LD8	Raftlin-2 OS=Homo sapiens OX=9606 GN=RFTN2 PE=1 SV=3	RFTN2	2	1	8	1	1	55.9	1.40533	0.883333	1.50175	0.558	1.7	0.106026	0.632	NA	0.372	NA	Cluster5
H7BXZ5	Non-specific serine/threonine protein kinase (Fragment) OS=Homo sapiens OX=9606 GN=KALRN PE=1 SV=1	KALRN	1	2	7	2	2	336.1	1.5933	1.1223	0.9421	0.645	0.839	0.28809	0.575	0.0592208	0.685	0.467308	Cluster5
A0A0J9YVP2	Immunoglobulin heavy joining 6 (Fragment) OS=Homo sapiens OX=9606 GN=IGHJ6 PE=4 SV=1	IGHJ6	43	2	5	2	2	2.6	1.8055	0.781667	0.635	0.777	0.812	NA	0.994	NA	1.224	NA	Cluster5
P0DTE7	Alpha-amylase 1B OS=Homo sapiens OX=9606 GN=AMY1B PE=1 SV=1	AMY1B	15	8	131	2	7	57.7	0.55	0.6375	1.9754	1.12625	3.099	0.323281	1.767	0.962021	0.57	0.540715	Cluster1
Q00013	55 kDa erythrocyte membrane protein OS=Homo sapiens OX=9606 GN=MPP1 PE=1 SV=2	MPP1	11	5	6	5	5	52.3	0.068	0.0676	1.7864	0.573	26.426	0.193875	8.476	NA	0.321	NA	Cluster1
P31150	Rab GDP dissociation inhibitor alpha OS=Homo sapiens OX=9606 GN=GDI1 PE=1 SV=2	GDI1	26	10	96	5	5	50.6	0.688	0.567	1.48367	0.74675	2.617	0.00947177	1.317	0.315345	0.503	0.0499518	Cluster4
P52565	Rho GDP-dissociation inhibitor 1 OS=Homo sapiens OX=9606 GN=ARHGDIA PE=1 SV=3	ARHGDIA	17	5	42	4	4	23.2	0.23	0.3774	2.26767	1.363	6.009	0.0425104	3.612	0.303526	0.601	0.481011	Cluster1
P62328	Thymosin beta-4 OS=Homo sapiens OX=9606 GN=TMSB4X PE=1 SV=2	TMSB4X	95	7	59	7	7	5.1	0.4587	1.3982	1.4579	0.67975	1.043	0.801371	0.486	0.0404458	0.466	0.110594	Cluster6
P36959	GMP reductase 1 OS=Homo sapiens OX=9606 GN=GMPR PE=1 SV=1	GMPR	14	4	5	4	4	37.4	0.702	0.6731	1.73	1.54	2.57	0.233959	2.288	0.21787	0.89	0.950729	Cluster1
P49247	Ribose-5-phosphate isomerase OS=Homo sapiens OX=9606 GN=RPIA PE=1 SV=3	RPIA	11	3	10	3	3	33.2	1.13217	0.45825	0.9214	4.128	2.011	0.0747389	9.008	0.0615745	4.48	0.266927	Cluster3
P25815	Protein S100-P OS=Homo sapiens OX=9606 GN=S100P PE=1 SV=2	S100P	35	3	38	3	3	10.4	0.0832	0.177143	2.01133	0.4595	11.354	0.00812177	2.594	0.124771	0.228	0.460298	Cluster1
Q96G03	Phosphoglucomutase-2 OS=Homo sapiens OX=9606 GN=PGM2 PE=1 SV=4	PGM2	12	7	24	7	7	68.2	0.2	0.0654	1.35775	1.98133	20.761	0.0110057	30.296	0.0604136	1.459	0.910135	Cluster2
P21281	V-type proton ATPase subunit B, brain isoform OS=Homo sapiens OX=9606 GN=ATP6V1B2 PE=1 SV=3	ATP6V1B2	8	4	6	4	4	56.5	0.0295	1.394	1.48425	0.1065	1.065	NA	0.076	NA	0.072	0.628319	Cluster6
P10163	Basic salivary proline-rich protein 4 OS=Homo sapiens OX=9606 GN=PRB4 PE=1 SV=4	PRB4	13	2	14	2	2	31.3	0.610667	1.56989	1.4044	0.814667	0.895	0.712157	0.519	0.971079	0.58	0.667595	Cluster6
Q9NYL9	Tropomodulin-3 OS=Homo sapiens OX=9606 GN=TMOD3 PE=1 SV=1	TMOD3	8	3	4	3	3	39.6	0.281	0.435571	2.9478	0.509667	6.768	0.103621	1.17	0.730311	0.173	0.224011	Cluster4
O75832	26S proteasome non-ATPase regulatory subunit 10 OS=Homo sapiens OX=9606 GN=PSMD10 PE=1 SV=1	PSMD10	7	1	1	1	1	24.4	0.16	0.4435	1.0625	4.418	2.396	0.398161	9.962	NA	4.158	NA	Cluster3
A0A1W2PSE7	HLA class I histocompatibility antigen, A alpha chain OS=Homo sapiens OX=9606 GN=HLA-A PE=1 SV=1	HLA-A	17	5	102	1	1	40.7	1.8241	0.9457	0.8619	0.72125	0.911	0.548235	0.763	0.253936	0.837	0.489173	Cluster5
P62820	Ras-related protein Rab-1A OS=Homo sapiens OX=9606 GN=RAB1A PE=1 SV=3	RAB1A	24	5	61	1	5	22.7	0.4154	0.8962	1.7347	1.11	1.936	0.325803	1.239	0.972937	0.64	0.536996	Cluster1
P27105	Stomatin OS=Homo sapiens OX=9606 GN=STOM PE=1 SV=3	STOM	20	5	21	5	5	31.7	0.23425	0.21575	1.4488	3.592	6.715	0.0612387	16.649	0.516731	2.479	0.657999	Cluster2
Q4LDE5	Sushi, von Willebrand factor type A, EGF and pentraxin domain-containing protein 1 OS=Homo sapiens OX=9606 GN=SVEP1 PE=1 SV=3	SVEP1	3	8	92	8	8	389.9	0.6981	1.8007	0.9819	0.86575	0.545	0.143654	0.481	0.135912	0.882	0.4799	Cluster6
P67936	Tropomyosin alpha-4 chain OS=Homo sapiens OX=9606 GN=TPM4 PE=1 SV=3	TPM4	37	12	118	2	11	28.5	0.7115	1.444	1.304	0.53625	0.903	0.54341	0.371	0.507733	0.411	0.0609561	Cluster6
Q8WWY7	WAP four-disulfide core domain protein 12 OS=Homo sapiens OX=9606 GN=WFDC12 PE=1 SV=1	WFDC12	9	1	6	1	1	12	0.6915	0.8594	2.01225	0.607333	2.341	0.573465	0.707	0.766768	0.302	0.520817	Cluster4
P26447	Protein S100-A4 OS=Homo sapiens OX=9606 GN=S100A4 PE=1 SV=1	S100A4	30	4	66	4	4	11.7	0.3622	0.691	1.55867	2.762	2.256	0.18037	3.997	0.282668	1.772	0.814352	Cluster1
P05109	Protein S100-A8 OS=Homo sapiens OX=9606 GN=S100A8 PE=1 SV=1	S100A8	55	13	101	13	13	10.8	0.2155	0.4818	2.3131	0.621	4.801	0.00299971	1.289	0.795451	0.268	0.0583704	Cluster4
P0DJI9	Serum amyloid A-2 protein OS=Homo sapiens OX=9606 GN=SAA2 PE=1 SV=1	SAA2	47	10	161	2	2	13.5	0.068	1.83133	1.0485	0.211	0.573	0.425906	0.115	NA	0.201	NA	Cluster6
Q9UIB8	SLAM family member 5 OS=Homo sapiens OX=9606 GN=CD84 PE=1 SV=1	CD84	13	3	13	3	3	38.8	0.7525	1.8085	1.44025	0.69	0.796	0.666847	0.382	0.492364	0.479	0.731745	Cluster6
P28066	Proteasome subunit alpha type-5 OS=Homo sapiens OX=9606 GN=PSMA5 PE=1 SV=3	PSMA5	29	5	40	5	5	26.4	0.475143	0.30375	1.47467	3.4815	4.855	0.116388	11.462	0.186202	2.361	0.712936	Cluster2
Q8WVH6	Myoglobin OS=Homo sapiens OX=9606 GN=MB PE=1 SV=1	MB	33	3	53	3	3	10.9	0.969667	1.0811	0.8117	2.355	0.751	0.269668	2.178	0.391059	2.901	0.188554	Cluster3
Q13200	26S proteasome non-ATPase regulatory subunit 2 OS=Homo sapiens OX=9606 GN=PSMD2 PE=1 SV=3	PSMD2	5	5	11	5	5	100.1	0.162	0.0494	1.96162	0.17425	39.709	0.156794	3.527	0.206425	0.089	0.592739	Cluster4
P13489	Ribonuclease inhibitor OS=Homo sapiens OX=9606 GN=RNH1 PE=1 SV=2	RNH1	24	8	101	8	8	49.9	0.695	0.7714	1.2619	2.3635	1.636	0.649835	3.064	0.0922737	1.873	0.43236	Cluster2
P06702	Protein S100-A9 OS=Homo sapiens OX=9606 GN=S100A9 PE=1 SV=1	S100A9	70	13	243	13	13	13.2	0.5568	0.5484	2.0054	0.636	3.657	0.0245284	1.16	0.527666	0.317	0.177875	Cluster4
Q9UM07	Protein-arginine deiminase type-4 OS=Homo sapiens OX=9606 GN=PADI4 PE=1 SV=2	PADI4	10	6	13	6	6	74	0.198875	0.365889	2.55544	0.0755	6.984	0.148013	0.206	0.0327377	0.03	0.0253567	Cluster4
O14818	Proteasome subunit alpha type-7 OS=Homo sapiens OX=9606 GN=PSMA7 PE=1 SV=1	PSMA7	13	3	31	3	3	27.9	1.0494	0.6526	1.23289	2.0255	1.889	0.0249511	3.104	0.356202	1.643	0.740389	Cluster2
P05387	60S acidic ribosomal protein P2 OS=Homo sapiens OX=9606 GN=RPLP2 PE=1 SV=1	RPLP2	10	1	4	1	1	11.7	0.335	0.65	1.70967	0.6135	2.63	0.0269955	0.944	0.723401	0.359	0.0733272	Cluster4
P10153	Non-secretory ribonuclease OS=Homo sapiens OX=9606 GN=RNASE2 PE=1 SV=2	RNASE2	16	5	43	5	5	18.3	0.3094	2.0333	1.1677	0.290667	0.574	0.962001	0.143	0.139233	0.249	0.0420516	Cluster6
P11168	Solute carrier family 2, facilitated glucose transporter member 2 OS=Homo sapiens OX=9606 GN=SLC2A2 PE=1 SV=1	SLC2A2	2	1	12	1	1	57.5	0.72	0.474333	1.38286	1.281	2.915	0.0704547	2.701	0.887264	0.926	0.42954	Cluster2
Q8WUM4	Programmed cell death 6-interacting protein OS=Homo sapiens OX=9606 GN=PDCD6IP PE=1 SV=1	PDCD6IP	10	9	29	9	9	96	0.3841	0.6771	1.9663	1.1215	2.904	0.0261666	1.656	0.865591	0.57	0.2353	Cluster1
P05164	Myeloperoxidase OS=Homo sapiens OX=9606 GN=MPO PE=1 SV=1	MPO	31	25	332	24	25	83.8	0.4975	0.7373	1.9756	0.60925	2.68	0.00464194	0.826	0.391272	0.308	0.0223152	Cluster4
P04179	Superoxide dismutase [Mn], mitochondrial OS=Homo sapiens OX=9606 GN=SOD2 PE=1 SV=3	SOD2	18	4	31	4	4	24.7	0.9948	0.6055	1.4972	1.12775	2.473	0.140736	1.863	0.0395637	0.753	0.673277	Cluster1
P07737	Profilin-1 OS=Homo sapiens OX=9606 GN=PFN1 PE=1 SV=2	PFN1	66	9	210	9	9	15	0.1969	0.931	2.0228	0.661	2.173	0.0968876	0.71	0.13195	0.327	0.0588417	Cluster6
P49720	Proteasome subunit beta type-3 OS=Homo sapiens OX=9606 GN=PSMB3 PE=1 SV=2	PSMB3	8	2	37	2	2	22.9	0.836333	0.7609	1.52325	1.796	2.002	0.0314938	2.36	0.143682	1.179	0.613824	Cluster2
P61224	Ras-related protein Rap-1b OS=Homo sapiens OX=9606 GN=RAP1B PE=1 SV=1	RAP1B	21	3	22	3	3	20.8	0.601	0.6896	1.03575	3.422	1.502	0.479126	4.962	NA	3.304	NA	Cluster3
B1AH49	3-mercaptopyruvate sulfurtransferase OS=Homo sapiens OX=9606 GN=MPST PE=1 SV=1	MPST	38	7	12	7	7	25	0.278333	0.333667	0.359	5.786	1.076	0.85544	17.341	0.0124897	16.117	0.0104412	Cluster3
P31151	Protein S100-A7 OS=Homo sapiens OX=9606 GN=S100A7 PE=1 SV=4	S100A7	32	5	25	5	5	11.5	0.7475	0.32225	2.37214	0.988333	7.361	0.209214	3.067	0.189984	0.417	0.995168	Cluster1
P80511	Protein S100-A12 OS=Homo sapiens OX=9606 GN=S100A12 PE=1 SV=2	S100A12	10	2	30	2	2	10.6	0.757	0.7188	1.7778	0.76975	2.473	0.0114532	1.071	0.590931	0.433	0.0382094	Cluster4
Q96FQ6	Protein S100-A16 OS=Homo sapiens OX=9606 GN=S100A16 PE=1 SV=1	S100A16	12	1	3	1	1	11.8	1.1158	1.298	0.699667	2.124	0.539	0.0393579	1.636	NA	3.036	NA	Cluster3
O00151	PDZ and LIM domain protein 1 OS=Homo sapiens OX=9606 GN=PDLIM1 PE=1 SV=4	PDLIM1	25	7	68	7	7	36	0.6405	1.8292	1.0638	0.81525	0.582	0.0537284	0.446	0.0555321	0.766	0.267292	Cluster6
Q15149	Plectin OS=Homo sapiens OX=9606 GN=PLEC PE=1 SV=3	PLEC	3	12	74	11	12	531.5	0.5225	0.6825	1.9337	1.4725	2.833	0.00474012	2.158	0.480487	0.761	0.341722	Cluster1
P62491	Ras-related protein Rab-11A OS=Homo sapiens OX=9606 GN=RAB11A PE=1 SV=3	RAB11A	22	5	17	5	5	24.4	0.145	0.893833	1.22875	0.375	1.375	0.951527	0.42	0.517751	0.305	0.57432	Cluster6
P18669	Phosphoglycerate mutase 1 OS=Homo sapiens OX=9606 GN=PGAM1 PE=1 SV=2	PGAM1	36	8	89	8	8	28.8	0.5974	0.7608	1.7569	0.92925	2.309	0.145433	1.221	0.972668	0.529	0.393484	Cluster4
Q5R349	p-selectin (Fragment) OS=Homo sapiens OX=9606 GN=SELP PE=1 SV=2	SELP	15	9	234	7	9	86.4	1.2499	1.4635	0.9167	0.622	0.626	0.0134085	0.425	0.00274976	0.679	0.19028	Cluster5
P23396	40S ribosomal protein S3 OS=Homo sapiens OX=9606 GN=RPS3 PE=1 SV=2	RPS3	6	2	3	2	2	26.7	0.5463	1.9413	0.9499	0.85825	0.489	0.024566	0.442	0.0572284	0.904	0.677141	Cluster6
Q15102	Platelet-activating factor acetylhydrolase IB subunit alpha1 OS=Homo sapiens OX=9606 GN=PAFAH1B3 PE=1 SV=1	PAFAH1B3	23	6	19	6	6	25.7	0.717444	0.605857	1.0808	2.7605	1.784	0.0816584	4.556	0.21925	2.554	0.592973	Cluster2
P69892	Hemoglobin subunit gamma-2 OS=Homo sapiens OX=9606 GN=HBG2 PE=1 SV=2	HBG2	80	18	194	1	1	16.1	0.766	0.611	1.16733	2.954	1.911	0.0738936	4.835	0.0429985	2.531	0.333592	Cluster2
Q15121	Astrocytic phosphoprotein PEA-15 OS=Homo sapiens OX=9606 GN=PEA15 PE=1 SV=2	PEA15	11	1	1	1	1	15	0.6825	1.11825	1.4018	1.61075	1.254	0.732548	1.44	0.894373	1.149	0.693725	Cluster1
Q5TDP6	Lengsin OS=Homo sapiens OX=9606 GN=LGSN PE=1 SV=1	LGSN	1	1	3	1	1	57.2	0.492833	1.40183	1.637	0.2575	1.168	0.834432	0.184	0.180927	0.157	0.242514	Cluster6
P41218	Myeloid cell nuclear differentiation antigen OS=Homo sapiens OX=9606 GN=MNDA PE=1 SV=1	MNDA	29	13	69	13	13	45.8	1.056	0.7326	1.5848	0.48125	2.163	0.0846914	0.657	0.367027	0.304	0.0586111	Cluster4
Q96DR8	Mucin-like protein 1 OS=Homo sapiens OX=9606 GN=MUCL1 PE=1 SV=1	MUCL1	10	1	1	1	1	9	1.77267	0.598333	1.1546	0.22	1.93	0.663055	0.368	NA	0.191	NA	Cluster5
Q5T749	Keratinocyte proline-rich protein OS=Homo sapiens OX=9606 GN=KPRP PE=1 SV=1	KPRP	25	11	40	11	11	64.1	0.372143	0.753222	1.81278	0.18325	2.407	0.717648	0.243	0.299755	0.101	0.307972	Cluster4
P01880	Immunoglobulin heavy constant delta OS=Homo sapiens OX=9606 GN=IGHD PE=1 SV=3	IGHD	18	5	61	5	5	42.3	0.424	0.772857	1.88043	0.265	2.433	0.575267	0.343	NA	0.141	NA	Cluster4
Q63ZY3	KN motif and ankyrin repeat domain-containing protein 2 OS=Homo sapiens OX=9606 GN=KANK2 PE=1 SV=1	KANK2	2	2	74	1	1	91.1	0.7655	0.584	1.746	0.7495	2.99	0.420155	1.283	0.851203	0.429	0.567964	Cluster4
F2Z2Y4	Pyridoxal kinase OS=Homo sapiens OX=9606 GN=PDXK PE=1 SV=1	PDXK	8	2	6	2	2	30.6	0.538	0.12	1.1742	2.189	9.785	0.101319	18.242	NA	1.864	NA	Cluster2
Q13361	Microfibrillar-associated protein 5 OS=Homo sapiens OX=9606 GN=MFAP5 PE=1 SV=1	MFAP5	12	2	37	2	2	19.6	1.6011	1.4687	0.47975	0.463333	0.327	0.00468853	0.315	0.029515	0.966	0.771881	Cluster5
O75594	Peptidoglycan recognition protein 1 OS=Homo sapiens OX=9606 GN=PGLYRP1 PE=1 SV=1	PGLYRP1	32	4	45	4	4	21.7	0.7933	1.0696	1.5477	0.6425	1.447	0.245577	0.601	0.136819	0.415	0.0471826	Cluster4
Q15365	Poly(rC)-binding protein 1 OS=Homo sapiens OX=9606 GN=PCBP1 PE=1 SV=2	PCBP1	10	3	16	3	3	37.5	0.209667	0.5995	1.25271	1.934	2.09	0.435508	3.226	NA	1.544	NA	Cluster1
Q9HBI1	Beta-parvin OS=Homo sapiens OX=9606 GN=PARVB PE=1 SV=1	PARVB	8	3	8	3	3	41.7	0.996	0.551	1.90375	0.504	3.455	0.14864	0.915	0.609134	0.265	0.212946	Cluster4
H3BT71	RNA-binding motif protein, X chromosome OS=Homo sapiens OX=9606 GN=RBMX PE=1 SV=1	RBMX	10	3	8	3	3	32.2	0.351167	0.45325	1.5575	1.756	3.436	0.0432965	3.874	0.0159686	1.127	0.506105	Cluster1
Q86X29	Lipolysis-stimulated lipoprotein receptor OS=Homo sapiens OX=9606 GN=LSR PE=1 SV=4	LSR	3	2	22	2	2	71.4	0.9747	0.7001	1.1376	2.2615	1.625	0.0545055	3.23	0.0229907	1.988	0.209529	Cluster2
Q15746	Myosin light chain kinase, smooth muscle OS=Homo sapiens OX=9606 GN=MYLK PE=1 SV=4	MYLK	1	2	4	2	2	210.6	1.08278	1.16856	1.33722	0.574667	1.144	0.766436	0.492	0.139181	0.43	0.105707	Cluster5
J3KPQ0	Fibroblast growth factor receptor OS=Homo sapiens OX=9606 GN=FGFR4 PE=1 SV=1	FGFR4	2	2	4	1	1	80.4	0.2776	0.247667	1.34317	3.2725	5.423	0.422956	13.213	0.199469	2.436	0.322532	Cluster2
Q5VVQ6	Ubiquitin thioesterase OTU1 OS=Homo sapiens OX=9606 GN=YOD1 PE=1 SV=1	YOD1	8	3	17	3	3	38.3	0.805375	1.19414	0.7225	2.27875	0.605	0.898496	1.908	0.809535	3.154	0.671583	Cluster3
Q7L5N7	Lysophosphatidylcholine acyltransferase 2 OS=Homo sapiens OX=9606 GN=LPCAT2 PE=1 SV=1	LPCAT2	3	2	4	2	2	60.2	0.057	0.0465	1.92317	0.0505	41.358	0.10132	1.086	0.885799	0.026	0.297738	Cluster4
P13667	Protein disulfide-isomerase A4 OS=Homo sapiens OX=9606 GN=PDIA4 PE=1 SV=2	PDIA4	2	1	7	1	1	72.9	0.323	1.2965	1.017	1.369	0.784	0.190382	1.056	0.939731	1.346	0.706806	Cluster6
A0A1B0GVN9	Uroporphyrinogen decarboxylase OS=Homo sapiens OX=9606 GN=UROD PE=1 SV=1	UROD	7	2	2	2	2	33.2	0.777	0.307	0.675	3.381	2.199	NA	11.013	NA	5.009	NA	Cluster3
P35998	26S proteasome regulatory subunit 7 OS=Homo sapiens OX=9606 GN=PSMC2 PE=1 SV=3	PSMC2	6	2	12	2	2	48.6	1.66544	1.21178	0.6599	0.9465	0.545	0.024359	0.781	0.40256	1.434	0.219017	Cluster5
P45877	Peptidyl-prolyl cis-trans isomerase C OS=Homo sapiens OX=9606 GN=PPIC PE=1 SV=1	PPIC	10	2	36	2	2	22.7	1.16978	1.2007	1.212	0.37125	1.009	0.594102	0.309	0.0119408	0.306	0.12285	Cluster5
P15153	Ras-related C3 botulinum toxin substrate 2 OS=Homo sapiens OX=9606 GN=RAC2 PE=1 SV=1	RAC2	21	4	31	3	4	21.4	0.234375	0.3296	2.2626	0.66275	6.865	0.0405167	2.011	0.624077	0.293	0.291188	Cluster1
Q9UJ70	N-acetyl-D-glucosamine kinase OS=Homo sapiens OX=9606 GN=NAGK PE=1 SV=4	NAGK	15	4	4	4	4	37.4	1.76114	0.47675	1.4175	0.6825	2.973	0.0167053	1.432	0.195589	0.481	0.456824	Cluster5
P20700	Lamin-B1 OS=Homo sapiens OX=9606 GN=LMNB1 PE=1 SV=2	LMNB1	6	4	9	4	4	66.4	0.963833	0.521286	1.52188	1.4215	2.919	0.327695	2.727	0.579002	0.934	0.930256	Cluster2
P31939	Bifunctional purine biosynthesis protein ATIC OS=Homo sapiens OX=9606 GN=ATIC PE=1 SV=3	ATIC	5	3	14	3	3	64.6	0.8168	0.8073	1.32878	2.08725	1.646	0.026583	2.585	0.0190774	1.571	0.16714	Cluster2
P09211	Glutathione S-transferase P OS=Homo sapiens OX=9606 GN=GSTP1 PE=1 SV=2	GSTP1	30	6	21	6	6	23.3	0.360889	0.0578571	2.19775	1.509	37.986	2.01e-05	26.081	0.00309513	0.687	0.342824	Cluster2
P26583	High mobility group protein B2 OS=Homo sapiens OX=9606 GN=HMGB2 PE=1 SV=2	HMGB2	22	6	29	5	5	24	0.012	0.08	1.70962	1.027	21.37	0.0012112	12.837	NA	0.601	NA	Cluster1
P30740	Leukocyte elastase inhibitor OS=Homo sapiens OX=9606 GN=SERPINB1 PE=1 SV=1	SERPINB1	19	6	90	6	6	42.7	0.3463	0.6947	2.0807	0.65925	2.995	0.0724963	0.949	0.160607	0.317	0.0810613	Cluster4
I3L397	Eukaryotic translation initiation factor 5A (Fragment) OS=Homo sapiens OX=9606 GN=EIF5A PE=1 SV=8	EIF5A	32	6	67	6	6	16	0.7335	0.7725	1.5184	1.367	1.966	0.249412	1.77	0.0619879	0.9	0.77158	Cluster1
P01705	Immunoglobulin lambda variable 2-23 OS=Homo sapiens OX=9606 GN=IGLV2-23 PE=1 SV=2	IGLV2-23	29	3	12	3	3	11.9	0.992778	0.4389	1.0273	3.43175	2.341	0.344358	7.819	0.0645513	3.341	0.238148	Cluster2
P37837	Transaldolase OS=Homo sapiens OX=9606 GN=TALDO1 PE=1 SV=2	TALDO1	37	14	78	14	14	37.5	0.4908	0.6922	1.9423	0.72025	2.806	0.087807	1.041	0.956314	0.371	0.272264	Cluster4
O75083	WD repeat-containing protein 1 OS=Homo sapiens OX=9606 GN=WDR1 PE=1 SV=4	WDR1	28	15	183	15	15	66.2	0.3314	0.6228	2.0863	0.76275	3.35	0.0724171	1.225	0.729645	0.366	0.204072	Cluster4
P55072	Transitional endoplasmic reticulum ATPase OS=Homo sapiens OX=9606 GN=VCP PE=1 SV=4	VCP	7	6	32	6	6	89.3	0.460375	0.237	1.73475	2.40625	7.32	0.000103245	10.153	0.00929439	1.387	0.785944	Cluster2
Q9BRA2	Thioredoxin domain-containing protein 17 OS=Homo sapiens OX=9606 GN=TXNDC17 PE=1 SV=1	TXNDC17	19	2	31	2	2	13.9	0.520222	0.6911	1.56389	1.951	2.263	0.104112	2.823	0.538487	1.248	0.671326	Cluster1
P48147	Prolyl endopeptidase OS=Homo sapiens OX=9606 GN=PREP PE=1 SV=2	PREP	5	3	5	3	3	80.6	0.20825	0.36525	1.66138	0.3735	4.549	0.231661	1.023	0.732417	0.225	0.34052	Cluster4
O75436	Vacuolar protein sorting-associated protein 26A OS=Homo sapiens OX=9606 GN=VPS26A PE=1 SV=2	VPS26A	13	4	6	4	4	38.1	0.1645	0.196	1.93575	0.264	9.876	0.067775	1.347	0.799362	0.136	0.38324	Cluster4
P55060	Exportin-2 OS=Homo sapiens OX=9606 GN=CSE1L PE=1 SV=3	CSE1L	2	2	16	2	2	110.3	0.8027	0.7142	1.7359	1.14275	2.431	0.173475	1.6	0.303208	0.658	0.859627	Cluster1
P11684	Uteroglobin OS=Homo sapiens OX=9606 GN=SCGB1A1 PE=1 SV=1	SCGB1A1	9	1	21	1	1	10	0.542667	1.29729	1.0661	1.25875	0.822	0.632888	0.97	0.793928	1.181	0.402317	Cluster6
P19338	Nucleolin OS=Homo sapiens OX=9606 GN=NCL PE=1 SV=3	NCL	7	6	16	6	6	76.6	0.347625	0.377167	2.03822	1.0815	5.404	0.0214453	2.867	0.281979	0.531	0.621416	Cluster1
P08254	Stromelysin-1 OS=Homo sapiens OX=9606 GN=MMP3 PE=1 SV=2	MMP3	4	1	4	1	1	53.9	2.17575	0.747	0.5305	0.3985	0.71	0.273081	0.533	0.0614223	0.751	0.37408	Cluster5
P10412	Histone H1.4 OS=Homo sapiens OX=9606 GN=H1-4 PE=1 SV=2	H1-4	22	5	23	1	4	21.9	0.0035	0.299	1.69037	1.777	5.653	0.0895391	5.943	NA	1.051	NA	Cluster1
Q12889	Oviduct-specific glycoprotein OS=Homo sapiens OX=9606 GN=OVGP1 PE=2 SV=1	OVGP1	5	3	3	3	3	75.4	1.206	0.818667	1.3945	0.6125	1.703	0.456795	0.748	0.489215	0.439	0.423276	Cluster5
P00491	Purine nucleoside phosphorylase OS=Homo sapiens OX=9606 GN=PNP PE=1 SV=2	PNP	62	14	109	14	14	32.1	0.7764	0.5212	1.3368	2.3625	2.565	0.085692	4.533	0.210144	1.767	0.965768	Cluster2
E5RIA4	Aspartyl aminopeptidase OS=Homo sapiens OX=9606 GN=DNPEP PE=1 SV=1	DNPEP	4	2	6	2	2	52	0.60225	1.47886	1.01883	1.198	0.689	0.145945	0.81	0.692706	1.176	0.52216	Cluster6
P49792	E3 SUMO-protein ligase RanBP2 OS=Homo sapiens OX=9606 GN=RANBP2 PE=1 SV=2	RANBP2	0	1	15	1	1	358	0.540667	0.52825	1.19711	5.159	2.266	0.0619365	9.766	NA	4.31	NA	Cluster3
G5E972	Lamina-associated polypeptide 2, isoforms beta/gamma OS=Homo sapiens OX=9606 GN=TMPO PE=1 SV=1	TMPO	11	4	12	4	4	46.3	0.611	0.651333	1.45471	0.667	2.233	0.724351	1.024	0.846745	0.459	0.856542	Cluster4
Q13332	Receptor-type tyrosine-protein phosphatase S OS=Homo sapiens OX=9606 GN=PTPRS PE=1 SV=3	PTPRS	6	10	106	10	10	216.9	0.0969	1.857	1.2347	0.07375	0.665	0.910067	0.04	0.519224	0.06	0.563279	Cluster6
P30041	Peroxiredoxin-6 OS=Homo sapiens OX=9606 GN=PRDX6 PE=1 SV=3	PRDX6	48	10	183	10	10	25	0.7146	0.5011	0.8556	4.18875	1.707	0.153826	8.359	0.0808192	4.896	0.334294	Cluster3
P35625	Metalloproteinase inhibitor 3 OS=Homo sapiens OX=9606 GN=TIMP3 PE=1 SV=2	TIMP3	4	1	2	1	1	24.1	3.805	0.305	0.632333	0.462	2.073	NA	1.515	NA	0.731	NA	Cluster5
O60493	Sorting nexin-3 OS=Homo sapiens OX=9606 GN=SNX3 PE=1 SV=3	SNX3	7	1	2	1	1	18.8	0.5485	0.275	2.0175	0.109	7.336	NA	0.396	NA	0.054	NA	Cluster4
H0YBX6	Ubiquitin-conjugating enzyme E2 variant 2 (Fragment) OS=Homo sapiens OX=9606 GN=UBE2V2 PE=1 SV=1	UBE2V2	13	2	12	2	2	16.9	0.8028	0.651125	0.9816	2.56075	1.508	0.308166	3.933	0.462235	2.609	0.820738	Cluster3
P26639	Threonine--tRNA ligase 1, cytoplasmic OS=Homo sapiens OX=9606 GN=TARS1 PE=1 SV=3	TARS1	1	1	3	1	1	83.4	0.40725	0.469	1.38813	1.0305	2.96	0.261849	2.197	0.477554	0.742	0.848909	Cluster1
Q9NTK5	Obg-like ATPase 1 OS=Homo sapiens OX=9606 GN=OLA1 PE=1 SV=2	OLA1	18	6	22	6	6	44.7	0.964875	0.517667	1.3235	1.45075	2.557	0.00631285	2.802	0.294031	1.096	0.426936	Cluster2
Q8IWL2	Pulmonary surfactant-associated protein A1 OS=Homo sapiens OX=9606 GN=SFTPA1 PE=1 SV=2	SFTPA1	8	2	28	2	2	26.2	0.8913	0.9416	1.24144	2.05433	1.318	0.500398	2.182	0.0525877	1.655	0.178007	Cluster3
P10599	Thioredoxin OS=Homo sapiens OX=9606 GN=TXN PE=1 SV=3	TXN	30	3	55	3	3	11.7	0.6396	0.7799	1.4533	1.78	1.863	0.12215	2.282	0.831001	1.225	0.637401	Cluster1
P01266	Thyroglobulin OS=Homo sapiens OX=9606 GN=TG PE=1 SV=5	TG	1	2	3	2	2	304.6	0.1655	1.17814	1.20986	1.07175	1.027	0.757828	0.91	0.791549	0.886	0.995539	Cluster6
J3KQ18	D-dopachrome decarboxylase OS=Homo sapiens OX=9606 GN=DDT PE=1 SV=1	DDT	34	4	74	4	4	14.2	0.8043	0.556	0.9874	3.55925	1.776	0.0555233	6.402	0.22803	3.605	0.737705	Cluster3
Q9P258	Protein RCC2 OS=Homo sapiens OX=9606 GN=RCC2 PE=1 SV=2	RCC2	3	2	3	2	2	56	0.964375	1.042	1.53843	0.347	1.476	0.491489	0.333	0.0131403	0.226	0.0280299	Cluster5
Q6ICL3	Transport and Golgi organization protein 2 homolog OS=Homo sapiens OX=9606 GN=TANGO2 PE=2 SV=1	TANGO2	18	4	4	4	4	30.9	0.752	1.2658	1.05383	1.741	0.833	0.33185	1.375	0.322106	1.652	0.26703	Cluster3
Q5JXB2	Putative ubiquitin-conjugating enzyme E2 N-like OS=Homo sapiens OX=9606 GN=UBE2NL PE=1 SV=1	UBE2NL	19	3	19	3	3	17.4	0.48	0.339	1.16233	4.477	3.429	0.0705797	13.206	NA	3.852	NA	Cluster2
P50552	Vasodilator-stimulated phosphoprotein OS=Homo sapiens OX=9606 GN=VASP PE=1 SV=3	VASP	17	6	43	6	6	39.8	0.1693	1.6443	1.4698	0.40175	0.894	0.663069	0.244	0.220595	0.273	0.0870445	Cluster6
E7EUC7	UTP--glucose-1-phosphate uridylyltransferase OS=Homo sapiens OX=9606 GN=UGP2 PE=1 SV=1	UGP2	13	6	39	6	6	57.8	0.9442	0.65	1.742	0.52375	2.68	0.298008	0.806	0.926534	0.301	0.406819	Cluster4
J3KQ66	Reelin OS=Homo sapiens OX=9606 GN=RELN PE=1 SV=2	RELN	2	4	20	4	4	388.7	0.759	1.77325	0.770875	1.35175	0.435	0.032261	0.762	0.547369	1.754	0.225575	Cluster6
A0A494C0U1	Tripeptidyl-peptidase 2 (Fragment) OS=Homo sapiens OX=9606 GN=TPP2 PE=1 SV=1	TPP2	5	5	9	5	5	130.3	0.9937	0.5766	1.477	1.6485	2.562	0.309772	2.859	0.461062	1.116	0.969632	Cluster2
A0A2R8Y7I4	Tripeptidyl-peptidase 1 OS=Homo sapiens OX=9606 GN=TPP1 PE=1 SV=1	TPP1	4	1	11	1	1	17.5	0.908	0.80125	1.03	2.1895	1.285	0.348818	2.733	0.14105	2.126	0.458902	Cluster3
K7ERZ3	Perilipin-3 (Fragment) OS=Homo sapiens OX=9606 GN=PLIN3 PE=1 SV=1	PLIN3	10	2	4	2	2	32	0.278	0.164	1.69875	0.2415	10.358	0.0324649	1.473	0.211874	0.142	0.0605843	Cluster4
E7EX17	Eukaryotic translation initiation factor 4B OS=Homo sapiens OX=9606 GN=EIF4B PE=1 SV=1	EIF4B	3	2	5	2	2	69.7	0.6004	1.464	1.0936	1.8535	0.747	0.29426	1.266	0.788443	1.695	0.806255	Cluster3
Q5SR44	Complement receptor type 1 OS=Homo sapiens OX=9606 GN=CR1 PE=1 SV=1	CR1	3	2	12	2	2	223.6	0.879667	1.116	1.02871	2.13967	0.922	0.86917	1.917	0.325833	2.08	0.274388	Cluster3
H7C0L5	Inter-alpha-trypsin inhibitor heavy chain H4 (Fragment) OS=Homo sapiens OX=9606 GN=ITIH4 PE=1 SV=1	ITIH4	62	66	7020	2	2	80	0.7484	0.9078	1.5178	1.48275	1.672	0.115367	1.633	0.770752	0.977	0.611881	Cluster1
E5RK46	Transcription elongation factor A protein 1 OS=Homo sapiens OX=9606 GN=TCEA1 PE=1 SV=1	TCEA1	22	1	4	1	1	5.2	0.439	0.606333	1.3545	1.505	2.234	0.151609	2.482	0.265887	1.111	0.845441	Cluster1
B1AN48	Small proline-rich protein 3 (Fragment) OS=Homo sapiens OX=9606 GN=SPRR3 PE=1 SV=8	SPRR3	51	6	13	6	6	17	1.54975	0.8034	1.05971	0.379333	1.319	0.905308	0.472	0.343476	0.358	0.504011	Cluster5
B4E0K5	Mitogen-activated protein kinase 14 OS=Homo sapiens OX=9606 GN=MAPK14 PE=1 SV=1	MAPK14	16	4	8	4	4	32.3	0.276	0.23775	1.6265	0.27	6.841	0.0883461	1.136	0.60417	0.166	0.283428	Cluster4
H0YNG5	Alpha-mannosidase OS=Homo sapiens OX=9606 GN=MAN2A2 PE=1 SV=1	MAN2A2	7	5	52	5	5	106.4	1.6231	1.05513	0.492	1.1315	0.466	0.110819	1.072	0.910159	2.3	0.281883	Cluster5
A0A5K1VW97	Aggrecan core protein OS=Homo sapiens OX=9606 GN=ACAN PE=1 SV=2	ACAN	3	6	56	6	6	261.3	1.523	1.4669	0.669667	0.436	0.457	0.119795	0.297	0.0569735	0.651	0.33449	Cluster5
I3L4J1	Vesicle-fusing ATPase (Fragment) OS=Homo sapiens OX=9606 PE=1 SV=3	--	2	1	4	1	1	48	0.36	0.672143	1.53767	1.37167	2.288	0.0475673	2.041	0.487294	0.892	0.55668	Cluster1
A6NLN1	Polypyrimidine tract-binding protein 1 OS=Homo sapiens OX=9606 GN=PTBP1 PE=1 SV=4	PTBP1	3	2	4	2	2	56.5	0.011	0.737	1.42825	0.007	1.938	0.894181	0.009	NA	0.005	NA	Cluster6
Q5TEJ0	Replication protein A 32 kDa subunit (Fragment) OS=Homo sapiens OX=9606 GN=RPA2 PE=1 SV=1	RPA2	11	1	3	1	1	13.2	0.659667	0.541125	1.53956	1.04775	2.845	0.00430817	1.936	0.0249447	0.681	0.493627	Cluster1
D6RER5	Septin OS=Homo sapiens OX=9606 GN=SEPTIN11 PE=1 SV=1	SEPTIN11	9	4	9	4	4	49.8	0.6865	0.392556	1.88462	1.07333	4.801	0.0350637	2.734	0.188461	0.57	0.630391	Cluster1
A0A5H1ZRQ7	Immunoglobulin lambda constant 7 (Fragment) OS=Homo sapiens OX=9606 GN=IGLC7 PE=1 SV=1	IGLC7	51	10	288	1	1	11.3	0.752125	0.6345	1.5718	2.194	2.477	0.0399153	3.458	0.893582	1.396	0.357452	Cluster2
H7C024	Glypican-1 (Fragment) OS=Homo sapiens OX=9606 GN=GPC1 PE=1 SV=2	GPC1	4	1	2	1	1	32.9	0.217571	1.11211	1.76317	0.051	1.585	0.70868	0.046	NA	0.029	NA	Cluster6
A0A087WYT3	Prostaglandin E synthase 3 OS=Homo sapiens OX=9606 GN=PTGES3 PE=1 SV=1	PTGES3	11	2	3	2	2	19.1	0.385	0.66	0.951	1.7255	1.441	0.927919	2.614	0.395463	1.814	0.45234	Cluster3
A0A0A0MTH3	59 kDa serine/threonine-protein kinase OS=Homo sapiens OX=9606 GN=ILK PE=1 SV=1	ILK	9	4	28	4	4	54.6	0.61825	1.3139	1.3473	0.68375	1.025	0.656407	0.52	0.100953	0.507	0.334689	Cluster6
G3V4C1	Heterogeneous nuclear ribonucleoproteins C1/C2 OS=Homo sapiens OX=9606 GN=HNRNPC PE=1 SV=1	HNRNPC	12	4	7	4	4	32.2	0.2225	0.382	1.311	1.235	3.432	0.397299	3.233	NA	0.942	NA	Cluster1
A0A7P0Z4I7	Cyclic AMP-dependent transcription factor ATF-6 alpha OS=Homo sapiens OX=9606 GN=ATF6 PE=4 SV=1	ATF6	2	1	24	1	1	67.2	1.94457	1.00475	0.451143	1.153	0.449	0.225599	1.148	NA	2.556	NA	Cluster5
A0A1W2PRU0	Alpha-endosulfine OS=Homo sapiens OX=9606 GN=ENSA PE=1 SV=1	ENSA	22	2	5	2	2	13.1	0.554	0.5198	1.5242	1.314	2.932	0.0946365	2.528	NA	0.862	NA	Cluster1
A0A7I2V323	Heterogeneous nuclear ribonucleoproteins A2/B1 OS=Homo sapiens OX=9606 GN=HNRNPA2B1 PE=1 SV=1	HNRNPA2B1	32	10	73	9	9	35.2	0.6453	0.645	1.7707	1.15325	2.745	0.260438	1.788	0.286924	0.651	0.799481	Cluster1
D6RBX5	Secretoglobin family 3A member 2 OS=Homo sapiens OX=9606 GN=SCGB3A2 PE=1 SV=1	SCGB3A2	29	1	3	1	1	5.2	1.20829	2.31025	0.9163	0.383667	0.397	0.0905576	0.166	0.0666227	0.419	0.535465	Cluster5
E9PBS1	AIR carboxylase (Fragment) OS=Homo sapiens OX=9606 GN=PAICS PE=1 SV=1	PAICS	5	2	4	2	2	45.6	0.551	0.3645	1.637	1.653	4.491	0.109871	4.535	NA	1.01	NA	Cluster2
F8W6I7	Helix-destabilizing protein OS=Homo sapiens OX=9606 GN=HNRNPA1 PE=1 SV=2	HNRNPA1	22	7	58	5	6	33.1	0.1962	0.4013	2.1883	1.27375	5.453	0.346747	3.174	0.982621	0.582	0.597488	Cluster1
A0A087WYX9	Collagen alpha-2(V) chain OS=Homo sapiens OX=9606 GN=COL5A2 PE=1 SV=1	COL5A2	3	3	19	2	2	106.9	0.32	1.442	1.35117	0.1805	0.937	0.593252	0.125	0.397696	0.134	0.754676	Cluster6
F5H423	Uncharacterized protein OS=Homo sapiens OX=9606 PE=3 SV=1	--	12	3	12	3	3	23.3	0.477333	0.915667	1.21313	1.32	1.325	0.855959	1.442	0.970919	1.088	0.932081	Cluster1
G3V2U7	Acylphosphatase OS=Homo sapiens OX=9606 GN=ACYP1 PE=1 SV=1	ACYP1	27	3	3	3	3	14.1	1.44825	1.14933	0.82	0.434	0.713	0.891916	0.378	NA	0.529	NA	Cluster5
A0A1W2PRS4	Junctional adhesion molecule-like OS=Homo sapiens OX=9606 GN=JAML PE=1 SV=1	JAML	9	2	23	2	2	25.3	0.4035	1.42075	1.47756	0.709	1.04	0.970809	0.499	0.235789	0.48	0.323154	Cluster6
C9JFR7	Cytochrome c (Fragment) OS=Homo sapiens OX=9606 GN=CYCS PE=1 SV=1	CYCS	21	2	10	2	2	11.3	1.47788	0.975	1.11333	0.6175	1.142	0.455716	0.633	0.225775	0.555	0.0835293	Cluster5
E9PNP3	Mth938 domain-containing protein OS=Homo sapiens OX=9606 GN=AAMDC PE=1 SV=1	AAMDC	12	2	2	2	2	15.6	0.9816	1.13275	0.86925	2.115	0.767	0.117268	1.867	0.9016	2.433	0.876762	Cluster3
H7BYY1	Tropomyosin 1 (Alpha), isoform CRA_m OS=Homo sapiens OX=9606 GN=TPM1 PE=1 SV=1	TPM1	14	4	69	1	1	28.7	0.3532	1.9434	1.12889	0.731333	0.581	0.656576	0.376	0.305932	0.648	0.311512	Cluster6
U3KPS2	Myeloblastin OS=Homo sapiens OX=9606 GN=PRTN3 PE=1 SV=1	PRTN3	19	5	40	5	5	23.6	0.3469	0.363	2.2873	0.3685	6.301	0.0654433	1.015	0.911122	0.161	0.228329	Cluster4
D6RH06	PDZ and LIM domain protein 7 (Fragment) OS=Homo sapiens OX=9606 GN=PDLIM7 PE=1 SV=1	PDLIM7	8	2	14	2	2	30.5	2.54125	0.6055	1.1099	0.7	1.833	0.870957	1.156	0.580558	0.631	0.893831	Cluster5
A0A5K1VW95	Malate dehydrogenase OS=Homo sapiens OX=9606 GN=MDH1 PE=1 SV=1	MDH1	23	9	74	9	9	38.6	0.9165	0.7261	1.312	1.633	1.807	0.25867	2.249	0.308052	1.245	0.898078	Cluster2
J3KRY3	Small nuclear ribonucleoprotein-associated protein N (Fragment) OS=Homo sapiens OX=9606 GN=SNRPN PE=4 SV=1	SNRPN	12	1	2	1	1	7	0.561	0.7344	1.7166	1.5225	2.337	0.0289398	2.073	0.151179	0.887	0.823647	Cluster1
Q32Q12	Nucleoside diphosphate kinase OS=Homo sapiens OX=9606 GN=NME1-NME2 PE=1 SV=1	NME1-NME2	40	9	116	2	11	32.6	0.8653	0.6575	1.2442	2.23625	1.892	0.0753027	3.401	0.103142	1.797	0.685389	Cluster2
A0A0C4DGH5	Cullin-associated NEDD8-dissociated protein 1 (Fragment) OS=Homo sapiens OX=9606 GN=CAND1 PE=1 SV=1	CAND1	13	9	31	9	9	85.4	0.479	0.411625	1.10963	3.69225	2.696	0.122506	8.97	0.394092	3.327	0.950169	Cluster2
Q5JXI8	Four and a half LIM domains protein 1 (Fragment) OS=Homo sapiens OX=9606 GN=FHL1 PE=1 SV=1	FHL1	10	3	23	3	3	29.1	0.405333	1.777	1.0688	0.712	0.601	0.104758	0.401	0.0614176	0.666	0.60086	Cluster6
A0A4V7I447	Apolipoprotein B receptor OS=Homo sapiens OX=9606 GN=APOBR PE=1 SV=1	APOBR	2	2	4	2	2	114.8	0.825	0.401333	1.79533	0.529	4.473	0.0360848	1.318	NA	0.295	NA	Cluster4
B7Z6Z4	Myosin light polypeptide 6 OS=Homo sapiens OX=9606 GN=MYL6 PE=1 SV=1	MYL6	31	6	42	5	6	26.7	1.03011	0.6039	1.52656	1.46125	2.528	0.0347055	2.42	0.0228283	0.957	0.585671	Cluster2
E7EVW7	Hematopoietic lineage cell-specific protein OS=Homo sapiens OX=9606 GN=HCLS1 PE=1 SV=1	HCLS1	12	5	18	5	5	49.7	1.83125	0.2717	1.3124	1.64767	4.83	0.0846451	6.064	0.305665	1.255	0.820081	Cluster2
B1AK88	F-actin-capping protein subunit beta OS=Homo sapiens OX=9606 GN=CAPZB PE=1 SV=1	CAPZB	27	11	42	11	11	33.8	0.8454	0.6057	1.6747	0.9825	2.765	0.0389238	1.622	0.258577	0.587	0.520167	Cluster4
B8ZWD1	Acyl-CoA-binding protein OS=Homo sapiens OX=9606 GN=DBI PE=1 SV=1	DBI	45	4	54	4	4	11.1	0.3377	0.9154	1.8186	1.041	1.987	0.50854	1.137	0.256482	0.572	0.224875	Cluster1
F5GXS2	Actinin, alpha 4, isoform CRA_a OS=Homo sapiens OX=9606 GN=ACTN4 PE=1 SV=3	ACTN4	29	25	168	14	14	104.8	0.5197	0.4188	2.0697	0.422333	4.942	0.0340903	1.008	0.777231	0.204	0.176109	Cluster4
A0A2R8Y5S7	Radixin OS=Homo sapiens OX=9606 GN=RDX PE=1 SV=1	RDX	14	11	194	2	2	69.3	0.7823	0.908375	1.15033	2.09275	1.266	0.808137	2.304	0.482047	1.819	0.603731	Cluster3
H7C2N1	Prothymosin alpha (Fragment) OS=Homo sapiens OX=9606 GN=PTMA PE=1 SV=1	PTMA	16	2	7	2	2	15.8	0.019	0.234667	1.748	0.775	7.449	0.00148967	3.303	NA	0.443	NA	Cluster1
E7EPV7	Alpha-synuclein OS=Homo sapiens OX=9606 GN=SNCA PE=1 SV=1	SNCA	37	3	47	3	3	11.8	1.07625	0.450667	0.8664	3.5085	1.922	0.217171	7.785	0.032363	4.05	0.185388	Cluster3
B4DDF4	Calponin OS=Homo sapiens OX=9606 GN=CNN2 PE=1 SV=1	CNN2	23	6	34	6	6	32.6	0.229	0.6295	1.9405	0.271333	3.083	0.177128	0.431	0.396946	0.14	0.12129	Cluster4
H0Y2Y8	Zyxin (Fragment) OS=Homo sapiens OX=9606 GN=ZYX PE=1 SV=1	ZYX	17	6	59	6	6	57.6	0.363	1.9815	1.0508	0.774	0.53	0.0965763	0.391	0.0578983	0.737	0.304732	Cluster6
Q5T7C4	High mobility group protein B1 OS=Homo sapiens OX=9606 GN=HMGB1 PE=1 SV=1	HMGB1	39	7	28	5	7	18.3	0.14275	0.118	1.51917	1.271	12.874	NA	10.771	NA	0.837	NA	Cluster1
C9JS59	E3 ubiquitin-protein ligase RNF123 OS=Homo sapiens OX=9606 GN=RNF123 PE=1 SV=1	RNF123	3	2	2	2	2	81.5	0.689571	0.758857	1.424	3.301	1.877	0.408157	4.35	NA	2.318	NA	Cluster2
F8VV59	Nucleosome assembly protein 1-like 1 OS=Homo sapiens OX=9606 GN=NAP1L1 PE=1 SV=1	NAP1L1	6	1	2	1	1	38	0.758	0.62675	1.404	3.595	2.24	0.194259	5.736	NA	2.561	NA	Cluster2
H9KV28	Protein diaphanous homolog 1 OS=Homo sapiens OX=9606 GN=DIAPH1 PE=1 SV=2	DIAPH1	3	4	25	4	4	136.8	0.6994	0.8108	1.5977	0.96475	1.971	0.558264	1.19	0.915061	0.604	0.760853	Cluster4
F6WIT2	Serine/threonine-protein phosphatase 2A activator OS=Homo sapiens OX=9606 GN=PTPA PE=1 SV=1	PTPA	17	5	20	5	5	32.9	0.989333	0.7321	1.2283	1.89675	1.678	0.307525	2.591	0.464074	1.544	0.207954	Cluster2
A0A087WVQ9	Elongation factor 1-alpha OS=Homo sapiens OX=9606 GN=EEF1A1 PE=1 SV=2	EEF1A1	24	11	75	11	11	49.8	0.4338	0.5624	1.9243	1.28825	3.422	0.222193	2.291	0.431451	0.669	0.81334	Cluster1
A0A087WVE2	Ficolin-1 OS=Homo sapiens OX=9606 GN=FCN1 PE=1 SV=1	FCN1	6	2	3	2	2	39.2	0.520667	0.074	1.89783	0.7635	25.646	NA	10.318	NA	0.402	0.15404	Cluster1
A6NKB8	Aminopeptidase B OS=Homo sapiens OX=9606 GN=RNPEP PE=1 SV=1	RNPEP	16	8	14	8	8	68.1	0.639667	0.8744	1.717	0.8255	1.964	0.794382	0.944	0.931305	0.481	0.890649	Cluster4
A0A2R8YD30	Band 4.1 OS=Homo sapiens OX=9606 GN=EPB41 PE=1 SV=1	EPB41	10	6	20	6	6	73.6	0.483333	1.02012	1.19371	2.26275	1.17	0.915643	2.218	0.357266	1.896	0.420328	Cluster3
K7EPV6	Choline transporter-like protein 2 (Fragment) OS=Homo sapiens OX=9606 GN=SLC44A2 PE=1 SV=1	SLC44A2	5	1	4	1	1	16.7	1.37671	1.1246	1.03822	0.5675	0.923	0.580777	0.505	0.0519293	0.547	0.148516	Cluster5
H7C3Y7	Neurobeachin-like protein 2 (Fragment) OS=Homo sapiens OX=9606 GN=NBEAL2 PE=1 SV=1	NBEAL2	1	1	1	1	1	121.6	0.8755	0.737333	1.54867	2.084	2.1	0.321878	2.826	NA	1.346	NA	Cluster2
A0A7I2V5S2	Nucleophosmin OS=Homo sapiens OX=9606 GN=NPM1 PE=1 SV=1	NPM1	10	3	11	3	3	33.9	0.6878	0.6801	1.8619	0.8965	2.738	0.0151569	1.318	0.582595	0.481	0.214685	Cluster4
A0A590UJJ4	K(+) channel subunit beta-2 OS=Homo sapiens OX=9606 GN=KCNAB2 PE=1 SV=1	KCNAB2	5	2	3	2	2	36.5	3.86433	0.221	0.4481	0.381333	2.028	0.350638	1.725	0.163077	0.851	0.707818	Cluster5
F5GY90	Hydroxymethylbilane synthase (Fragment) OS=Homo sapiens OX=9606 GN=HMBS PE=1 SV=1	HMBS	26	6	41	6	6	20.9	0.734429	0.476286	1.077	3.16933	2.261	0.0744749	6.654	0.100051	2.943	0.440165	Cluster2
H0YE29	Rho GTPase-activating protein 1 (Fragment) OS=Homo sapiens OX=9606 GN=ARHGAP1 PE=1 SV=1	ARHGAP1	2	1	2	1	1	38.4	0.619	0.8205	1.49967	0.86225	1.828	0.0530661	1.051	0.882542	0.575	0.114803	Cluster4
E7ESF6	Lymphocyte cytosolic protein 2 OS=Homo sapiens OX=9606 GN=LCP2 PE=1 SV=1	LCP2	6	2	3	2	2	36.8	0.435	0.784625	1.34062	1.0835	1.709	0.283945	1.381	0.807522	0.808	0.714114	Cluster1
A0A087WTA8	Collagen alpha-2(I) chain OS=Homo sapiens OX=9606 GN=COL1A2 PE=1 SV=1	COL1A2	14	24	81	24	24	129.1	0.5918	0.9272	1.6351	0.5195	1.763	0.745157	0.56	0.343411	0.318	0.354272	Cluster4
J3QTR3	Ubiquitin-40S ribosomal protein S27a (Fragment) OS=Homo sapiens OX=9606 GN=RPS27A PE=1 SV=1	RPS27A	29	4	57	4	4	12.2	0.9369	0.6612	1.2538	2.146	1.896	0.0132378	3.246	0.234265	1.712	0.854612	Cluster2
J3KR44	Ubiquitin thioesterase OS=Homo sapiens OX=9606 GN=OTUB1 PE=1 SV=2	OTUB1	6	2	6	2	2	31.4	0.0286667	0.037	1.44586	0.896	39.077	NA	24.216	NA	0.62	NA	Cluster1
A0A0B4J1R4	4-hydroxyphenylpyruvate dioxygenase OS=Homo sapiens OX=9606 GN=HPD PE=1 SV=1	HPD	5	2	28	2	2	44.9	1.81743	0.8252	0.970222	0.84375	1.176	0.450614	1.022	0.845195	0.87	0.695341	Cluster5
H0YM70	Proteasome activator complex subunit 2 OS=Homo sapiens OX=9606 GN=PSME2 PE=1 SV=1	PSME2	11	3	8	3	3	26	0.225	0.733333	1.66925	0.883667	2.276	0.0990578	1.205	0.904514	0.529	0.191277	Cluster1
G3V180	Dipeptidyl peptidase 3 OS=Homo sapiens OX=9606 GN=DPP3 PE=1 SV=1	DPP3	6	4	6	4	4	84.3	0.3855	1.385	0.809143	1.905	0.584	NA	1.375	NA	2.354	0.638286	Cluster3
F8VWK8	Tetraspanin (Fragment) OS=Homo sapiens OX=9606 GN=CD63 PE=1 SV=1	CD63	5	1	17	1	1	23.4	1.04	0.9392	1.01686	2.348	1.083	0.81367	2.5	NA	2.309	NA	Cluster3
A0A5H1ZRP8	Dystrophin OS=Homo sapiens OX=9606 GN=DMD PE=1 SV=1	DMD	1	2	7	2	2	425.8	0.405125	0.8314	1.00622	4.104	1.21	0.30887	4.936	0.0737796	4.079	0.020642	Cluster3
E9PP21	Cysteine and glycine-rich protein 1 OS=Homo sapiens OX=9606 GN=CSRP1 PE=1 SV=1	CSRP1	24	4	28	4	4	16.9	0.215125	1.95322	1.19544	0.2325	0.612	0.186819	0.119	0.0114296	0.194	0.120643	Cluster6
H0Y8C6	Importin-5 (Fragment) OS=Homo sapiens OX=9606 GN=IPO5 PE=1 SV=1	IPO5	1	1	3	1	1	123.8	0.177	0.304	1.448	1.014	4.763	0.032311	3.336	NA	0.7	NA	Cluster1
C9J813	Caldesmon (Fragment) OS=Homo sapiens OX=9606 GN=CALD1 PE=1 SV=1	CALD1	11	6	20	6	6	54.1	0.231	1.7835	1.0538	0.354667	0.591	0.391192	0.199	0.0294744	0.337	0.128673	Cluster6
A0A286YEY5	Immunoglobulin heavy constant alpha 2 (Fragment) OS=Homo sapiens OX=9606 GN=IGHA2 PE=1 SV=1	IGHA2	41	17	918	3	3	42.3	1.35211	1.73557	0.5779	0.92	0.333	0.0137742	0.53	0.332161	1.592	0.342526	Cluster5
A0A0G2JIW1	Heat shock 70 kDa protein 1B OS=Homo sapiens OX=9606 GN=HSPA1B PE=1 SV=1	HSPA1B	27	15	97	13	13	70.1	0.7524	0.7258	1.6965	0.8735	2.337	0.0874034	1.203	0.539733	0.515	0.381903	Cluster4
Q53YU7	Foveolin OS=Homo sapiens OX=9606 GN=GKN1 PE=1 SV=1	GKN1	11	2	31	2	2	20.3	0.639	1.13617	1.73257	0.517	1.525	0.221013	0.455	0.152818	0.298	0.0146165	Cluster4
H0Y8G5	Heterogeneous nuclear ribonucleoprotein D0 (Fragment) OS=Homo sapiens OX=9606 GN=HNRNPD PE=1 SV=8	HNRNPD	12	3	10	3	3	29.6	0.252875	0.729429	2.2302	2.161	3.057	0.0502005	2.963	NA	0.969	NA	Cluster1
B1ALA9	Ribose-phosphate pyrophosphokinase 1 OS=Homo sapiens OX=9606 GN=PRPS1 PE=1 SV=2	PRPS1	10	3	23	3	3	31.4	0.6908	0.3918	1.17822	3.49425	3.007	0.0584537	8.918	0.0526625	2.966	0.559835	Cluster2
E7ESC6	Exportin-7 OS=Homo sapiens OX=9606 GN=XPO7 PE=1 SV=1	XPO7	3	2	2	2	2	124	0.705167	1.3775	0.853	4.293	0.619	0.564707	3.117	NA	5.033	NA	Cluster3
A0A7I2V3W8	Aminopeptidase OS=Homo sapiens OX=9606 GN=NPEPPS PE=1 SV=1	NPEPPS	3	3	33	3	3	104	0.6776	0.4465	1.865	1.4965	4.177	0.000709674	3.352	0.00943724	0.802	0.695499	Cluster1
A0A3B3ITJ4	Heterogeneous nuclear ribonucleoprotein L (Fragment) OS=Homo sapiens OX=9606 GN=HNRNPL PE=1 SV=1	HNRNPL	9	5	16	5	5	59.2	0.005	0.0455	1.46229	1.406	32.138	0.0359384	30.901	NA	0.962	NA	Cluster1
D6RFN0	COP9 signalosome complex subunit 4 OS=Homo sapiens OX=9606 GN=COPS4 PE=1 SV=1	COPS4	4	1	1	1	1	49.7	0.497	0.667667	0.55125	5.039	0.826	0.588926	7.547	NA	9.141	NA	Cluster3
H0Y7Z1	Fibronectin (Fragment) OS=Homo sapiens OX=9606 GN=FN1 PE=1 SV=1	FN1	61	73	3570	2	2	120.7	0.448429	1.97988	0.827889	1.1645	0.418	0.00720553	0.588	0.207917	1.407	0.652733	Cluster6
C9JMK5	Phosphoinositide-3-kinase-interacting protein 1 (Fragment) OS=Homo sapiens OX=9606 GN=PIK3IP1 PE=1 SV=8	PIK3IP1	8	1	11	1	1	16	1.09829	0.8385	1.806	0.86	2.154	0.0468678	1.026	0.96385	0.476	0.188449	Cluster4
A0A0J9YXF8	Proline-rich protein 4 OS=Homo sapiens OX=9606 GN=PRR4 PE=4 SV=1	PRR4	10	1	8	1	1	16.9	0.47575	1.976	1.0755	1.4735	0.544	0.485278	0.746	0.665898	1.37	0.743154	Cluster6
B1AHC9	ATP-dependent DNA helicase 2 subunit 1 OS=Homo sapiens OX=9606 GN=XRCC6 PE=1 SV=1	XRCC6	10	6	15	6	6	64.2	0.3872	0.537167	1.81329	1.013	3.376	0.0150934	1.886	0.440991	0.559	0.228721	Cluster1
A0A3B3IUC0	Integral membrane protein 2 OS=Homo sapiens OX=9606 GN=ITM2B PE=1 SV=1	ITM2B	6	1	10	1	1	24.2	1.0724	0.8635	1.3808	3.109	1.599	0.381932	3.6	NA	2.252	NA	Cluster2
A0A7I2V532	Pro-cathepsin H OS=Homo sapiens OX=9606 GN=CTSH PE=1 SV=1	CTSH	6	4	40	4	4	38.3	2.2187	0.761	0.625	0.6815	0.821	0.522641	0.896	0.824315	1.09	0.80587	Cluster5
K7ESE8	Bleomycin hydrolase (Fragment) OS=Homo sapiens OX=9606 GN=BLMH PE=1 SV=1	BLMH	24	5	86	5	5	26.7	1.4982	1.2494	0.7536	0.7635	0.603	0.198366	0.611	0.290252	1.013	0.819143	Cluster5
A0A7P0T9B9	ADAMTS-like protein 1 (Fragment) OS=Homo sapiens OX=9606 GN=ADAMTSL1 PE=4 SV=1	ADAMTSL1	1	1	5	1	1	198.6	0.753833	0.969375	1.6614	0.339	1.714	0.0348965	0.35	NA	0.204	NA	Cluster4
Q5TAW7	Calcium-binding protein 39-like (Fragment) OS=Homo sapiens OX=9606 GN=CAB39L PE=1 SV=1	CAB39L	4	1	1	1	1	32.4	0.257833	0.398889	1.90488	1.94833	4.775	0.00519965	4.884	0.851978	1.023	0.345067	Cluster1
A0A0B4J231	Immunoglobulin lambda-like polypeptide 5 OS=Homo sapiens OX=9606 GN=IGLL5 PE=1 SV=1	IGLL5	41	21	625	3	4	23.1	0.7588	0.6631	1.8869	1.12875	2.846	0.619121	1.702	0.908135	0.598	0.832839	Cluster1
K7ENJ4	ATP synthase subunit alpha, mitochondrial (Fragment) OS=Homo sapiens OX=9606 GN=ATP5F1A PE=1 SV=1	ATP5F1A	5	1	1	1	1	21.3	0.794	1.41	0.5405	2.355	0.383	NA	1.67	NA	4.357	NA	Cluster3
B5MC59	Replication protein A 14 kDa subunit OS=Homo sapiens OX=9606 GN=RPA3 PE=1 SV=1	RPA3	20	1	1	1	1	9.2	1.065	0.262	0.9115	1.7925	3.479	NA	6.842	NA	1.967	0.356815	Cluster2
Q5T123	SH3 domain-binding glutamic acid-rich-like protein 3 OS=Homo sapiens OX=9606 GN=SH3BGRL3 PE=1 SV=1	SH3BGRL3	38	4	41	4	4	9.4	0.6394	1.3749	1.4212	0.63275	1.034	0.861181	0.46	0.00839401	0.445	0.0374248	Cluster6
B3KNX7	Non-specific serine/threonine protein kinase OS=Homo sapiens OX=9606 GN=PAK1 PE=1 SV=1	PAK1	2	1	8	1	1	58.2	0.38525	0.3135	1.596	0.887333	5.091	0.00444557	2.83	0.11943	0.556	0.432506	Cluster1
A0A087X0K1	Calcium-binding protein 39 OS=Homo sapiens OX=9606 GN=CAB39 PE=1 SV=1	CAB39	6	2	7	2	2	39.4	0.257833	0.398889	1.90488	1.94833	4.775	0.00519965	4.884	0.851978	1.023	0.345067	Cluster1
Q6ZN40	Tropomyosin 1 (Alpha), isoform CRA_f OS=Homo sapiens OX=9606 GN=TPM1 PE=1 SV=1	TPM1	13	5	72	2	3	37.4	0.468222	0.8433	1.7411	0.90775	2.065	0.228303	1.076	0.4242	0.521	0.246528	Cluster1
E9PG02	Inactive C-alpha-formylglycine-generating enzyme 2 OS=Homo sapiens OX=9606 GN=SUMF2 PE=1 SV=1	SUMF2	11	2	6	2	2	20.5	1.669	1.125	0.68	1.347	0.604	0.160627	1.197	0.730023	1.981	0.165389	Cluster5
P25786	Proteasome subunit alpha type-1 OS=Homo sapiens OX=9606 GN=PSMA1 PE=1 SV=1	PSMA1	11	3	69	3	3	29.5	0.9356	0.8004	1.2406	1.8155	1.55	0.215578	2.268	0.104834	1.463	0.504644	Cluster2
P51991	Heterogeneous nuclear ribonucleoprotein A3 OS=Homo sapiens OX=9606 GN=HNRNPA3 PE=1 SV=2	HNRNPA3	13	5	18	3	3	39.6	0.0895714	0.0827778	2.63143	2.074	31.789	0.0253348	25.055	NA	0.788	NA	Cluster1
P54920	Alpha-soluble NSF attachment protein OS=Homo sapiens OX=9606 GN=NAPA PE=1 SV=3	NAPA	11	3	3	3	3	33.2	0.7348	1.6585	0.82	2.966	0.494	0.172739	1.788	NA	3.617	NA	Cluster3
P35326	Small proline-rich protein 2A OS=Homo sapiens OX=9606 GN=SPRR2A PE=1 SV=1	SPRR2A	61	3	9	2	3	8	0.392667	0.682333	1.747	0.5495	2.56	0.87632	0.805	0.865948	0.315	0.986963	Cluster4
O00194	Ras-related protein Rab-27B OS=Homo sapiens OX=9606 GN=RAB27B PE=1 SV=4	RAB27B	15	3	19	2	3	24.6	0.1256	2.0739	1.03422	0.1855	0.499	0.499264	0.089	0.0228379	0.179	0.00584444	Cluster6
P23526	Adenosylhomocysteinase OS=Homo sapiens OX=9606 GN=AHCY PE=1 SV=4	AHCY	33	13	96	13	13	47.7	0.8	0.6401	1.2982	2.2655	2.028	0.0254084	3.539	0.0726173	1.745	0.668396	Cluster2
Q9HAT2	Sialate O-acetylesterase OS=Homo sapiens OX=9606 GN=SIAE PE=1 SV=1	SIAE	2	1	4	1	1	58.3	0.777	1.974	0.99125	1.102	0.502	NA	0.558	NA	1.112	NA	Cluster6
Q6GTS8	N-fatty-acyl-amino acid synthase/hydrolase PM20D1 OS=Homo sapiens OX=9606 GN=PM20D1 PE=1 SV=3	PM20D1	6	3	32	3	3	55.7	0.7295	1.8934	0.9155	0.2925	0.484	0.457761	0.154	0.349254	0.319	0.597415	Cluster6
Q99436	Proteasome subunit beta type-7 OS=Homo sapiens OX=9606 GN=PSMB7 PE=1 SV=1	PSMB7	9	3	39	3	3	29.9	0.954333	0.6319	1.24278	2.02625	1.967	0.126983	3.207	0.0699712	1.63	0.509561	Cluster2
P28072	Proteasome subunit beta type-6 OS=Homo sapiens OX=9606 GN=PSMB6 PE=1 SV=4	PSMB6	16	3	18	3	3	25.3	0.838875	0.96525	0.992375	2.00467	1.028	0.405517	2.077	0.315169	2.02	0.289913	Cluster3
Q06830	Peroxiredoxin-1 OS=Homo sapiens OX=9606 GN=PRDX1 PE=1 SV=1	PRDX1	48	9	150	8	8	22.1	0.8041	0.6335	1.1438	2.79975	1.806	0.156604	4.419	0.108937	2.448	0.502945	Cluster2
Q5T5C0	Syntaxin-binding protein 5 OS=Homo sapiens OX=9606 GN=STXBP5 PE=1 SV=1	STXBP5	1	1	35	1	1	127.5	1.4484	1.2884	0.4359	1.66375	0.338	0.0878278	1.291	0.552447	3.817	0.0441586	Cluster3
P32119	Peroxiredoxin-2 OS=Homo sapiens OX=9606 GN=PRDX2 PE=1 SV=5	PRDX2	54	15	402	14	17	21.9	0.9036	0.5424	0.9192	3.49425	1.695	0.0512462	6.442	0.0446378	3.801	0.212225	Cluster3
P51148	Ras-related protein Rab-5C OS=Homo sapiens OX=9606 GN=RAB5C PE=1 SV=2	RAB5C	14	3	25	1	3	23.5	0.5099	0.511571	2.10171	1.3195	4.108	0.00236262	2.579	0.0666315	0.628	0.619172	Cluster1
P31949	Protein S100-A11 OS=Homo sapiens OX=9606 GN=S100A11 PE=1 SV=2	S100A11	27	3	20	3	3	11.7	0.208	0.1642	1.60571	0.279	9.779	0.020316	1.699	NA	0.174	NA	Cluster4
P0DJI8	Serum amyloid A-1 protein OS=Homo sapiens OX=9606 GN=SAA1 PE=1 SV=1	SAA1	66	13	219	5	14	13.5	0.5285	1.8922	1.1162	0.69675	0.59	0.428512	0.368	0.485322	0.624	0.952387	Cluster6
P05451	Lithostathine-1-alpha OS=Homo sapiens OX=9606 GN=REG1A PE=1 SV=3	REG1A	13	2	51	2	2	18.7	0.8021	0.9204	1.1448	2.1545	1.244	0.679581	2.341	0.137605	1.882	0.344794	Cluster3
O75326	Semaphorin-7A OS=Homo sapiens OX=9606 GN=SEMA7A PE=1 SV=1	SEMA7A	9	6	51	6	6	74.8	1.7199	1.12	0.7575	0.371667	0.676	0.465324	0.332	0.166539	0.491	0.218283	Cluster5
P16885	1-phosphatidylinositol 4,5-bisphosphate phosphodiesterase gamma-2 OS=Homo sapiens OX=9606 GN=PLCG2 PE=1 SV=4	PLCG2	2	2	2	2	2	147.8	0.171	0.415	1.23433	0.174	2.974	0.894279	0.419	NA	0.141	NA	Cluster4
P29508	Serpin B3 OS=Homo sapiens OX=9606 GN=SERPINB3 PE=1 SV=2	SERPINB3	12	5	11	5	5	44.5	1.43578	0.576125	1.299	1.007	2.255	0.580527	1.748	0.172529	0.775	0.6706	Cluster2
Q5JXA9	Signal-regulatory protein beta-2 OS=Homo sapiens OX=9606 GN=SIRPB2 PE=2 SV=1	SIRPB2	3	1	1	1	1	36.9	0.743	0.9	1.21457	1.66675	1.35	0.405477	1.852	0.322852	1.372	0.639941	Cluster2
Q9HBR0	Putative sodium-coupled neutral amino acid transporter 10 OS=Homo sapiens OX=9606 GN=SLC38A10 PE=1 SV=2	SLC38A10	6	5	51	5	5	119.7	1.0785	1.1806	1.32011	0.5975	1.118	0.467144	0.506	0.238502	0.453	0.0334394	Cluster5
Q13043	Serine/threonine-protein kinase 4 OS=Homo sapiens OX=9606 GN=STK4 PE=1 SV=2	STK4	9	4	5	4	4	55.6	0.36925	0.394	1.7315	0.395	4.395	0.0726524	1.003	NA	0.228	NA	Cluster4
P36222	Chitinase-3-like protein 1 OS=Homo sapiens OX=9606 GN=CHI3L1 PE=1 SV=2	CHI3L1	8	3	37	3	3	42.6	0.481667	1.09011	1.69267	1.3255	1.553	0.504958	1.216	0.507855	0.783	0.862186	Cluster1
Q9UKY7	Protein CDV3 homolog OS=Homo sapiens OX=9606 GN=CDV3 PE=1 SV=1	CDV3	3	1	2	1	1	27.3	0.2885	0.426	1.394	1.197	3.272	0.0422631	2.81	0.520478	0.859	0.538981	Cluster1
Q96KP4	Cytosolic non-specific dipeptidase OS=Homo sapiens OX=9606 GN=CNDP2 PE=1 SV=2	CNDP2	4	2	4	2	2	52.8	0.5605	0.574333	1.67333	1.315	2.914	0.0155581	2.29	NA	0.786	NA	Cluster1
Q08830	Fibrinogen-like protein 1 OS=Homo sapiens OX=9606 GN=FGL1 PE=1 SV=3	FGL1	11	3	11	3	3	36.4	0.64625	1.3129	1.25225	0.738	0.954	0.775529	0.562	0.523131	0.589	0.727618	Cluster6
P16401	Histone H1.5 OS=Homo sapiens OX=9606 GN=H1-5 PE=1 SV=3	H1-5	14	4	13	3	3	22.6	0.486333	0.42775	1.66267	0.2895	3.887	0.422725	0.677	0.888158	0.174	0.472717	Cluster4
P31947	14-3-3 protein sigma OS=Homo sapiens OX=9606 GN=SFN PE=1 SV=1	SFN	19	5	117	2	2	27.8	0.400333	0.58375	2.658	1.643	4.553	0.0978192	2.815	0.18362	0.618	0.760031	Cluster1
V9GYM8	Guanine nucleotide exchange factor H1 OS=Homo sapiens OX=9606 GN=ARHGEF2 PE=1 SV=1	ARHGEF2	2	2	2	2	2	116	2.092	1.775	0.6985	0.157	0.394	0.213832	0.088	NA	0.225	NA	Cluster5
P11215	Integrin alpha-M OS=Homo sapiens OX=9606 GN=ITGAM PE=1 SV=2	ITGAM	4	4	23	4	4	127.1	1.17911	1.421	1.06378	0.354333	0.749	0.441834	0.249	0.105684	0.333	0.310652	Cluster5
P13798	Acylamino-acid-releasing enzyme OS=Homo sapiens OX=9606 GN=APEH PE=1 SV=4	APEH	12	7	18	7	7	81.2	0.901222	0.901833	0.984889	2.048	1.092	0.988477	2.271	0.473838	2.079	0.468188	Cluster3
P53396	ATP-citrate synthase OS=Homo sapiens OX=9606 GN=ACLY PE=1 SV=3	ACLY	11	10	18	10	10	120.8	0.445667	0.48725	1.74333	1.3555	3.578	0.0247159	2.782	0.400337	0.778	0.355549	Cluster1
Q9UQ88	Cyclin-dependent kinase 11A OS=Homo sapiens OX=9606 GN=CDK11A PE=1 SV=4	CDK11A	1	1	14	1	1	91.3	1.75467	1.53629	0.503429	0.507667	0.328	0.0837473	0.33	0.265406	1.008	0.861326	Cluster5
Q8NI99	Angiopoietin-related protein 6 OS=Homo sapiens OX=9606 GN=ANGPTL6 PE=1 SV=1	ANGPTL6	5	2	21	2	2	51.7	0.3975	0.390333	3.43214	0.26175	8.793	0.829335	0.671	0.242915	0.076	0.614047	Cluster4
O00299	Chloride intracellular channel protein 1 OS=Homo sapiens OX=9606 GN=CLIC1 PE=1 SV=4	CLIC1	32	8	69	7	8	26.9	0.5676	0.616	1.8012	1.194	2.924	0.149372	1.938	0.991118	0.663	0.418084	Cluster1
E7EQB2	Lactotransferrin (Fragment) OS=Homo sapiens OX=9606 GN=LTF PE=1 SV=1	LTF	50	37	699	34	34	76.6	0.4705	0.8574	1.9942	0.44425	2.326	0.0862059	0.518	0.0256504	0.223	0.00328677	Cluster4
P48506	Glutamate--cysteine ligase catalytic subunit OS=Homo sapiens OX=9606 GN=GCLC PE=1 SV=2	GCLC	19	10	44	10	10	72.7	0.777778	0.37025	0.9453	3.4355	2.553	0.271514	9.279	0.15602	3.634	0.503945	Cluster2
P31946	14-3-3 protein beta/alpha OS=Homo sapiens OX=9606 GN=YWHAB PE=1 SV=3	YWHAB	36	10	244	3	4	28.1	0.264143	0.2494	2.1632	0.914	8.674	0.0232797	3.665	0.299721	0.423	0.357072	Cluster1
P40926	Malate dehydrogenase, mitochondrial OS=Homo sapiens OX=9606 GN=MDH2 PE=1 SV=3	MDH2	6	2	4	2	2	35.5	0.8445	0.549	0.98075	1.9975	1.786	NA	3.638	NA	2.037	0.490455	Cluster2
P08727	Keratin, type I cytoskeletal 19 OS=Homo sapiens OX=9606 GN=KRT19 PE=1 SV=4	KRT19	19	11	333	2	2	44.1	1.4033	0.8284	1.1841	0.521333	1.429	0.792413	0.629	0.415976	0.44	0.446354	Cluster5
P49327	Fatty acid synthase OS=Homo sapiens OX=9606 GN=FASN PE=1 SV=3	FASN	0	1	1	1	1	273.3	0.925	0.92725	1.09625	2.067	1.182	0.377953	2.229	NA	1.886	NA	Cluster3
P04746	Pancreatic alpha-amylase OS=Homo sapiens OX=9606 GN=AMY2A PE=1 SV=2	AMY2A	13	7	107	1	1	57.7	1.00033	1.64567	0.998	0.659	0.606	0.220793	0.4	0.0678592	0.66	0.403942	Cluster6
P59998	Actin-related protein 2/3 complex subunit 4 OS=Homo sapiens OX=9606 GN=ARPC4 PE=1 SV=3	ARPC4	21	4	8	4	4	19.7	0.6225	0.51	2.0277	0.5795	3.976	0.00467745	1.136	0.986246	0.286	0.0486983	Cluster4
Q9UP79	A disintegrin and metalloproteinase with thrombospondin motifs 8 OS=Homo sapiens OX=9606 GN=ADAMTS8 PE=2 SV=2	ADAMTS8	2	1	15	1	1	96.4	1.1648	1.385	0.832667	0.463	0.601	0.165073	0.334	NA	0.556	NA	Cluster5
Q12864	Cadherin-17 OS=Homo sapiens OX=9606 GN=CDH17 PE=1 SV=3	CDH17	6	5	9	5	5	92.2	2.3735	0.319875	0.612	1.73175	1.913	0.305746	5.414	0.209636	2.83	0.613957	Cluster2
P07451	Carbonic anhydrase 3 OS=Homo sapiens OX=9606 GN=CA3 PE=1 SV=3	CA3	37	7	22	6	6	29.5	0.688889	0.509714	0.856556	3.64425	1.68	0.134243	7.15	0.425402	4.255	0.895354	Cluster3
Q86TY3	Armadillo-like helical domain-containing protein 4 OS=Homo sapiens OX=9606 GN=ARMH4 PE=1 SV=1	ARMH4	2	2	26	2	2	84.1	1.444	0.53075	1.17525	1.121	2.214	0.0320425	2.112	0.298125	0.954	0.829658	Cluster2
O15511	Actin-related protein 2/3 complex subunit 5 OS=Homo sapiens OX=9606 GN=ARPC5 PE=1 SV=3	ARPC5	29	4	29	4	4	16.3	0.202	0.24525	2.01456	0.777667	8.214	0.0182064	3.171	0.50978	0.386	0.314196	Cluster1
P47755	F-actin-capping protein subunit alpha-2 OS=Homo sapiens OX=9606 GN=CAPZA2 PE=1 SV=3	CAPZA2	25	5	35	3	4	32.9	0.327875	0.3304	2.0777	1.0335	6.288	0.0118594	3.128	0.210548	0.497	0.414955	Cluster1
