# Supplementary material for: The molecular pathogenesis of achalasia: a paired lower esophageal sphincter muscle and serum 4D label-free proteomic study
Source: Gastroenterol Rep (Oxf). 2023 Jun 12;11:goad031. doi: 10.1093/gastro/goad031 (PMC10260389; doi:10.1093/gastro/goad031)
Supplement: goad031_Supplementary_Data [file goad031_supplementary_data.zip › Sup table 6 final version.xlsx]

## Sheet: Sheet1
Protein accession	Protein description	Gene name	Coverage (%)	Peptides	PSMs	Unique Peptides	Razor + unique peptides	MW (kDa)	CC	ACHI	ACHII	ACHIII	ACHII/ACHI Ratio	ACHII/ACHI P value	ACHIII/ACHI Ratio	ACHIII/ACHI P value	ACHIII/ACHII Ratio	ACHIII/ACHII P value	Cluster
Q00266	S-adenosylmethionine synthase isoform type-1 OS=Homo sapiens OX=9606 GN=MAT1A PE=1 SV=2	MAT1A	16	5	66	2	2	43.6	0.330667	2.09857	1.19222	3.67933	0.568	0.18832	1.753	0.677895	3.086	0.195672	Cluster2
P46977	Dolichyl-diphosphooligosaccharide--protein glycosyltransferase subunit STT3A OS=Homo sapiens OX=9606 GN=STT3A PE=1 SV=2	STT3A	21	13	213	12	13	80.5	1.7214	0.7015	0.5863	0.66375	0.836	0.184276	0.946	0.6157	1.132	0.693747	Cluster5
O43924	Retinal rod rhodopsin-sensitive cGMP 3',5'-cyclic phosphodiesterase subunit delta OS=Homo sapiens OX=9606 GN=PDE6D PE=1 SV=1	PDE6D	13	2	8	2	2	17.4	1.0572	0.673444	2.03662	0.857	3.024	0.318439	1.273	0.971386	0.421	0.534366	Cluster1
Q53H96	Pyrroline-5-carboxylate reductase 3 OS=Homo sapiens OX=9606 GN=PYCR3 PE=1 SV=3	PYCR3	13	2	4	2	2	28.6	0.1538	2.2594	3.0368	1.016	1.344	0.186907	0.45	NA	0.335	NA	Cluster3
Q8WUM4	Programmed cell death 6-interacting protein OS=Homo sapiens OX=9606 GN=PDCD6IP PE=1 SV=1	PDCD6IP	54	42	984	42	42	96	0.5569	1.9116	1.7428	1.8775	0.912	0.601463	0.982	0.878632	1.077	0.513115	Cluster3
Q86TB9	Protein PAT1 homolog 1 OS=Homo sapiens OX=9606 GN=PATL1 PE=1 SV=2	PATL1	5	2	2	2	2	86.8	0.497167	1.8305	2.2132	1.15475	1.209	0.425505	0.631	0.784214	0.522	0.336277	Cluster3
Q9H0N5	Pterin-4-alpha-carbinolamine dehydratase 2 OS=Homo sapiens OX=9606 GN=PCBD2 PE=1 SV=4	PCBD2	48	5	218	5	5	14.4	0.6839	1.662	1.6576	2.08575	0.997	0.950044	1.255	0.407716	1.258	0.413376	Cluster2
Q02543	60S ribosomal protein L18a OS=Homo sapiens OX=9606 GN=RPL18A PE=1 SV=2	RPL18A	27	5	176	5	5	20.7	1.6434	0.7246	0.6897	0.58375	0.952	0.76753	0.806	0.677756	0.846	0.870155	Cluster5
Q9BZE1	39S ribosomal protein L37, mitochondrial OS=Homo sapiens OX=9606 GN=MRPL37 PE=1 SV=2	MRPL37	31	9	25	9	9	48.1	0.507	3.12686	1.66088	0.137	0.531	0.488288	0.044	0.0784208	0.082	0.176976	Cluster1
Q9BYD2	39S ribosomal protein L9, mitochondrial OS=Homo sapiens OX=9606 GN=MRPL9 PE=1 SV=2	MRPL9	16	4	31	4	4	30.2	1.0281	0.38	0.3585	0.102	0.943	0.737305	0.268	NA	0.285	NA	Cluster1
P29034	Protein S100-A2 OS=Homo sapiens OX=9606 GN=S100A2 PE=1 SV=3	S100A2	28	4	15	4	4	11.1	1.5259	0.248	0.127778	0.2175	0.515	0.0359832	0.877	0.657277	1.702	0.271698	Cluster6
P55011	Solute carrier family 12 member 2 OS=Homo sapiens OX=9606 GN=SLC12A2 PE=1 SV=1	SLC12A2	25	24	329	24	24	131.4	0.7434	1.4655	1.6864	1.34225	1.151	0.633521	0.916	0.695735	0.796	0.520708	Cluster3
Q14160	Protein scribble homolog OS=Homo sapiens OX=9606 GN=SCRIB PE=1 SV=4	SCRIB	10	12	81	12	12	174.8	1.6118	0.702889	0.806	1.049	1.147	0.830687	1.492	0.411156	1.301	0.563549	Cluster6
O15400	Syntaxin-7 OS=Homo sapiens OX=9606 GN=STX7 PE=1 SV=4	STX7	44	6	182	6	6	29.8	0.7674	1.3879	1.7582	2.017	1.267	0.121017	1.453	0.343875	1.147	0.920907	Cluster2
Q8IVN8	Somatomedin-B and thrombospondin type-1 domain-containing protein OS=Homo sapiens OX=9606 GN=SBSPON PE=1 SV=2	SBSPON	63	11	403	11	11	29.6	0.406333	1.71	1.9306	1.93375	1.129	0.6046	1.131	0.84156	1.002	0.874982	Cluster2
Q6IQ49	Replication stress response regulator SDE2 OS=Homo sapiens OX=9606 GN=SDE2 PE=1 SV=1	SDE2	4	2	8	2	2	49.7	0.9231	1.618	0.717	0.514	0.443	0.398436	0.318	0.326766	0.717	0.607943	Cluster1
P21912	Succinate dehydrogenase [ubiquinone] iron-sulfur subunit, mitochondrial OS=Homo sapiens OX=9606 GN=SDHB PE=1 SV=3	SDHB	49	16	313	16	16	31.6	1.7985	0.686	0.6655	0.78075	0.97	0.679698	1.138	0.578758	1.173	0.693862	Cluster6
Q9Y6A9	Signal peptidase complex subunit 1 OS=Homo sapiens OX=9606 GN=SPCS1 PE=1 SV=5	SPCS1	10	2	10	2	2	18.3	0.745	1.8555	1.3539	1.68767	0.73	0.406618	0.91	0.525581	1.247	0.860632	Cluster3
Q7KZF4	Staphylococcal nuclease domain-containing protein 1 OS=Homo sapiens OX=9606 GN=SND1 PE=1 SV=1	SND1	47	34	512	34	34	101.9	1.7191	0.662	0.8612	0.4905	1.301	0.686845	0.741	0.270666	0.57	0.306098	Cluster5
O60749	Sorting nexin-2 OS=Homo sapiens OX=9606 GN=SNX2 PE=1 SV=2	SNX2	34	16	281	15	16	58.4	1.667	0.7462	0.8582	0.7145	1.15	0.380009	0.958	0.853546	0.833	0.571298	Cluster5
Q5JR59	Microtubule-associated tumor suppressor candidate 2 OS=Homo sapiens OX=9606 GN=MTUS2 PE=1 SV=3	MTUS2	2	3	7	3	3	150.1	0.298	1.7882	2.2895	2.637	1.28	0.600864	1.475	0.419435	1.152	0.758681	Cluster2
Q9Y217	Myotubularin-related protein 6 OS=Homo sapiens OX=9606 GN=MTMR6 PE=1 SV=3	MTMR6	16	7	33	7	7	71.9	0.8267	1.6847	1.5326	2.02525	0.91	0.702796	1.202	0.760972	1.321	0.538654	Cluster2
P43490	Nicotinamide phosphoribosyltransferase OS=Homo sapiens OX=9606 GN=NAMPT PE=1 SV=1	NAMPT	53	21	220	21	21	55.5	1.649	0.617	0.4219	0.57325	0.684	0.144346	0.929	0.683382	1.359	0.523754	Cluster6
Q92614	Unconventional myosin-XVIIIa OS=Homo sapiens OX=9606 GN=MYO18A PE=1 SV=3	MYO18A	10	14	59	14	14	233	1.3272	1.25263	0.545571	0.31	0.436	0.593654	0.247	0.810735	0.568	0.902565	Cluster1
P14649	Myosin light chain 6B OS=Homo sapiens OX=9606 GN=MYL6B PE=1 SV=1	MYL6B	42	9	931	5	5	22.8	0.7437	1.568	1.8494	1.84875	1.179	0.349361	1.179	0.678641	1	0.822777	Cluster2
Q9H6N6	Putative uncharacterized protein MYH16 OS=Homo sapiens OX=9606 GN=MYH16 PE=1 SV=2	MYH16	3	3	10	3	3	128.2	1.014	1.03075	1.512	0.6	1.467	0.567829	0.582	0.0347122	0.397	0.316009	Cluster1
Q9HB63	Netrin-4 OS=Homo sapiens OX=9606 GN=NTN4 PE=1 SV=2	NTN4	7	3	25	3	3	70	0.1057	2.1121	1.618	2.687	0.766	0.40446	1.272	0.860966	1.661	0.761813	Cluster2
P40261	Nicotinamide N-methyltransferase OS=Homo sapiens OX=9606 GN=NNMT PE=1 SV=1	NNMT	31	6	40	6	6	29.6	1.8248	0.3713	0.377571	0.227	1.017	0.738513	0.611	0.514444	0.601	0.324232	Cluster5
Q04721	Neurogenic locus notch homolog protein 2 OS=Homo sapiens OX=9606 GN=NOTCH2 PE=1 SV=3	NOTCH2	1	3	6	3	3	265.2	0.91425	2.49367	1.2775	1.85667	0.512	0.547319	0.745	0.906521	1.453	0.164153	Cluster3
P08651	Nuclear factor 1 C-type OS=Homo sapiens OX=9606 GN=NFIC PE=1 SV=2	NFIC	7	3	63	2	2	55.6	0.894	1.91133	0.614889	1.38167	0.322	0.160223	0.723	0.798915	2.247	0.0402443	Cluster4
Q9UMX5	Neudesin OS=Homo sapiens OX=9606 GN=NENF PE=1 SV=1	NENF	54	8	230	8	8	18.8	0.6938	1.5221	1.8299	1.979	1.202	0.377684	1.3	0.26848	1.081	0.668793	Cluster2
P28331	NADH-ubiquinone oxidoreductase 75 kDa subunit, mitochondrial OS=Homo sapiens OX=9606 GN=NDUFS1 PE=1 SV=3	NDUFS1	49	28	561	28	28	79.4	2.1812	0.3776	0.4051	0.2825	1.073	0.7036	0.748	0.5902	0.697	0.835772	Cluster5
O00567	Nucleolar protein 56 OS=Homo sapiens OX=9606 GN=NOP56 PE=1 SV=4	NOP56	26	12	61	12	12	66	1.5677	0.791625	0.635667	0.42525	0.803	0.589098	0.537	0.409926	0.669	0.66757	Cluster1
Q9Y5B8	Nucleoside diphosphate kinase 7 OS=Homo sapiens OX=9606 GN=NME7 PE=1 SV=1	NME7	14	4	17	4	4	42.5	1.8683	0.482429	0.502333	0.235	1.041	0.853981	0.487	0.789496	0.468	0.648291	Cluster5
Q9BS92	Protein NipSnap homolog 3B OS=Homo sapiens OX=9606 GN=NIPSNAP3B PE=2 SV=1	NIPSNAP3B	20	4	40	2	2	28.3	1.14278	0.5195	0.46	0.762	0.885	NA	1.467	NA	1.657	NA	Cluster6
Q8NFH5	Nucleoporin NUP35 OS=Homo sapiens OX=9606 GN=NUP35 PE=1 SV=1	NUP35	14	3	42	3	3	34.8	1.5805	0.6	0.637222	0.55575	1.062	0.999369	0.926	0.576205	0.872	0.5799	Cluster5
P07737	Profilin-1 OS=Homo sapiens OX=9606 GN=PFN1 PE=1 SV=2	PFN1	86	12	1455	12	12	15	0.7499	1.6177	1.6963	1.55875	1.049	0.806616	0.964	0.782198	0.919	0.638057	Cluster3
P27918	Properdin OS=Homo sapiens OX=9606 GN=CFP PE=1 SV=2	CFP	25	8	128	8	8	51.2	0.3636	2.3261	1.9724	2.1795	0.848	0.668079	0.937	0.920141	1.105	0.683992	Cluster3
O95104	SR-related and CTD-associated factor 4 OS=Homo sapiens OX=9606 GN=SCAF4 PE=1 SV=3	SCAF4	6	5	10	5	5	125.8	1.2929	0.6188	0.4478	0.661	0.724	0.377858	1.068	0.761899	1.476	0.272819	Cluster6
Q8N474	Secreted frizzled-related protein 1 OS=Homo sapiens OX=9606 GN=SFRP1 PE=1 SV=1	SFRP1	28	6	38	6	6	35.4	1.7577	0.689429	0.593	1.255	0.86	0.780675	1.82	0.292026	2.116	0.1457	Cluster6
Q9NWT1	p21-activated protein kinase-interacting protein 1 OS=Homo sapiens OX=9606 GN=PAK1IP1 PE=1 SV=2	PAK1IP1	5	2	4	2	2	43.9	1.486	0.153	0.792	0.523	5.176	0.194962	3.418	NA	0.66	NA	Cluster6
P49720	Proteasome subunit beta type-3 OS=Homo sapiens OX=9606 GN=PSMB3 PE=1 SV=2	PSMB3	41	9	181	9	9	22.9	1.6481	0.685	0.7812	0.85475	1.14	0.400331	1.248	0.679455	1.094	0.946407	Cluster6
P55036	26S proteasome non-ATPase regulatory subunit 4 OS=Homo sapiens OX=9606 GN=PSMD4 PE=1 SV=1	PSMD4	29	8	163	8	8	40.7	0.8782	0.8943	2.1359	0.9025	2.388	0.202941	1.009	0.988422	0.423	0.417987	Cluster3
Q9BT73	Proteasome assembly chaperone 3 OS=Homo sapiens OX=9606 GN=PSMG3 PE=1 SV=1	PSMG3	48	4	26	4	4	13.1	1.6798	0.796	0.6752	1.07833	0.848	0.304534	1.355	0.298682	1.597	0.234541	Cluster6
O15211	Ral guanine nucleotide dissociation stimulator-like 2 OS=Homo sapiens OX=9606 GN=RGL2 PE=1 SV=1	RGL2	5	3	16	3	3	83.5	1.2445	1.82	0.537875	0.635	0.296	0.213125	0.349	0.394612	1.181	0.943785	Cluster1
P62487	DNA-directed RNA polymerase II subunit RPB7 OS=Homo sapiens OX=9606 GN=POLR2G PE=1 SV=1	POLR2G	20	3	19	3	3	19.3	1.068	0.4965	0.651	0.4	1.311	0.508765	0.806	0.921872	0.614	0.447915	Cluster5
P31151	Protein S100-A7 OS=Homo sapiens OX=9606 GN=S100A7 PE=1 SV=4	S100A7	65	7	27	7	7	11.5	2.4326	0.812571	0.899429	0.609667	1.107	0.576302	0.75	0.719476	0.678	0.403605	Cluster5
P80511	Protein S100-A12 OS=Homo sapiens OX=9606 GN=S100A12 PE=1 SV=2	S100A12	32	3	87	3	3	10.6	0.7471	1.9932	1.5978	2.52075	0.802	0.209876	1.265	0.490601	1.578	0.849912	Cluster2
Q9Y3D3	28S ribosomal protein S16, mitochondrial OS=Homo sapiens OX=9606 GN=MRPS16 PE=1 SV=1	MRPS16	50	5	20	5	5	15.3	1.516	0.685875	0.609333	0.727333	0.888	0.500998	1.06	0.587039	1.194	0.959433	Cluster6
O75400	Pre-mRNA-processing factor 40 homolog A OS=Homo sapiens OX=9606 GN=PRPF40A PE=1 SV=2	PRPF40A	9	8	38	8	8	108.7	1.1628	0.807833	0.5662	0.4625	0.701	0.442854	0.573	0.610415	0.817	0.926658	Cluster1
Q9Y2R9	28S ribosomal protein S7, mitochondrial OS=Homo sapiens OX=9606 GN=MRPS7 PE=1 SV=2	MRPS7	27	6	13	6	6	28.1	1.0684	0.115667	2.1005	0.108	18.16	0.000111097	0.934	NA	0.051	NA	Cluster1
Q96F10	Thialysine N-epsilon-acetyltransferase OS=Homo sapiens OX=9606 GN=SAT2 PE=1 SV=1	SAT2	18	2	9	2	2	19.1	2.16925	0.501429	2.1134	0.638	4.215	0.177046	1.272	NA	0.302	NA	Cluster1
P61619	Protein transport protein Sec61 subunit alpha isoform 1 OS=Homo sapiens OX=9606 GN=SEC61A1 PE=1 SV=2	SEC61A1	17	8	165	8	8	52.2	1.7128	0.6159	0.5389	0.58125	0.875	0.788554	0.944	0.973667	1.079	0.755604	Cluster5
P50336	Protoporphyrinogen oxidase OS=Homo sapiens OX=9606 GN=PPOX PE=1 SV=1	PPOX	17	6	11	6	6	50.7	0.8837	1.03687	2.4512	1.385	2.364	0.841554	1.336	0.719222	0.565	0.938818	Cluster3
Q9Y570	Protein phosphatase methylesterase 1 OS=Homo sapiens OX=9606 GN=PPME1 PE=1 SV=3	PPME1	36	11	128	11	11	42.3	1.8531	0.6815	0.5466	1.1065	0.802	0.66935	1.624	0.711154	2.024	0.489355	Cluster6
Q9UNT1	Rab-like protein 2B OS=Homo sapiens OX=9606 GN=RABL2B PE=1 SV=1	RABL2B	12	2	15	2	2	26.1	0.190143	1.55843	2.70987	1.6205	1.739	0.956115	1.04	0.612432	0.598	0.773966	Cluster3
Q16576	Histone-binding protein RBBP7 OS=Homo sapiens OX=9606 GN=RBBP7 PE=1 SV=1	RBBP7	62	16	261	10	16	47.8	1.6868	0.7209	0.6902	0.57025	0.957	0.837421	0.791	0.562401	0.826	0.376067	Cluster5
Q9BXF6	Rab11 family-interacting protein 5 OS=Homo sapiens OX=9606 GN=RAB11FIP5 PE=1 SV=1	RAB11FIP5	6	3	54	3	3	70.4	0.6575	1.6267	1.7462	2.08275	1.073	0.698719	1.28	0.311938	1.193	0.478399	Cluster2
P62249	40S ribosomal protein S16 OS=Homo sapiens OX=9606 GN=RPS16 PE=1 SV=2	RPS16	46	7	157	7	7	16.4	1.5349	0.9622	0.7383	0.52725	0.767	0.984311	0.548	0.433471	0.714	0.248236	Cluster1
Q9Y520	Protein PRRC2C OS=Homo sapiens OX=9606 GN=PRRC2C PE=1 SV=4	PRRC2C	8	16	70	14	16	316.7	0.4801	1.6128	1.8978	1.57075	1.177	0.596248	0.974	0.78944	0.828	0.52449	Cluster3
Q96FQ6	Protein S100-A16 OS=Homo sapiens OX=9606 GN=S100A16 PE=1 SV=1	S100A16	55	6	131	6	6	11.8	1.537	0.5215	0.4957	0.49475	0.951	0.836553	0.949	0.951263	0.998	0.814066	Cluster5
P43007	Neutral amino acid transporter A OS=Homo sapiens OX=9606 GN=SLC1A4 PE=1 SV=1	SLC1A4	9	3	20	3	3	55.7	0.611	1.63275	1.3048	1.9265	0.799	0.35366	1.18	0.657153	1.476	0.315655	Cluster2
Q9UL12	Sarcosine dehydrogenase, mitochondrial OS=Homo sapiens OX=9606 GN=SARDH PE=1 SV=1	SARDH	5	3	22	3	3	101	0.664625	1.1275	1.2435	3.629	1.103	0.440671	3.219	0.270518	2.918	0.399778	Cluster4
O75170	Serine/threonine-protein phosphatase 6 regulatory subunit 2 OS=Homo sapiens OX=9606 GN=PPP6R2 PE=1 SV=2	PPP6R2	10	7	31	6	6	104.9	1.5638	0.4618	0.382375	0.112	0.828	0.66998	0.243	NA	0.293	NA	Cluster1
Q8TEM1	Nuclear pore membrane glycoprotein 210 OS=Homo sapiens OX=9606 GN=NUP210 PE=1 SV=3	NUP210	8	11	23	11	11	205	1.1906	0.702	1.08611	2.25	1.547	0.29548	3.205	0.323358	2.072	0.732817	Cluster4
Q14914	Prostaglandin reductase 1 OS=Homo sapiens OX=9606 GN=PTGR1 PE=1 SV=2	PTGR1	44	14	266	14	14	35.8	1.7347	0.6532	0.7879	0.38425	1.206	0.191562	0.588	0.563052	0.488	0.0278574	Cluster1
P61289	Proteasome activator complex subunit 3 OS=Homo sapiens OX=9606 GN=PSME3 PE=1 SV=1	PSME3	39	9	26	9	9	29.5	1.7749	0.6479	0.5146	0.50275	0.794	0.220007	0.776	0.403681	0.977	0.776443	Cluster5
Q15293	Reticulocalbin-1 OS=Homo sapiens OX=9606 GN=RCN1 PE=1 SV=1	RCN1	62	15	305	15	15	38.9	0.7055	1.6207	1.5734	2.20475	0.971	0.678053	1.36	0.585365	1.401	0.487966	Cluster2
Q9NYN1	Ras-like protein family member 12 OS=Homo sapiens OX=9606 GN=RASL12 PE=1 SV=1	RASL12	21	4	14	4	4	29.6	0.829889	1.43214	1.20186	0.583	0.839	0.54865	0.407	NA	0.485	NA	Cluster1
O75884	Serine hydrolase RBBP9 OS=Homo sapiens OX=9606 GN=RBBP9 PE=1 SV=2	RBBP9	28	4	58	4	4	21	1.8792	0.6649	0.6871	0.4685	1.033	0.810609	0.705	0.740837	0.682	0.924111	Cluster5
P01116	GTPase KRas OS=Homo sapiens OX=9606 GN=KRAS PE=1 SV=1	KRAS	56	7	163	2	3	21.6	0.732222	1.5569	1.5364	1.589	0.987	0.851519	1.021	0.64993	1.034	0.569629	Cluster3
Q96R05	Retinoid-binding protein 7 OS=Homo sapiens OX=9606 GN=RBP7 PE=1 SV=1	RBP7	25	4	48	4	4	15.5	0.531111	1.25611	2.60844	1.56975	2.077	0.191974	1.25	0.469734	0.602	0.701358	Cluster3
Q96TC7	Regulator of microtubule dynamics protein 3 OS=Homo sapiens OX=9606 GN=RMDN3 PE=1 SV=2	RMDN3	21	7	82	7	7	52.1	1.7831	0.558111	0.382333	0.410333	0.685	0.285526	0.735	0.909148	1.073	0.507893	Cluster5
P36954	DNA-directed RNA polymerase II subunit RPB9 OS=Homo sapiens OX=9606 GN=POLR2I PE=1 SV=1	POLR2I	29	2	41	2	2	14.5	0.9512	1.411	1.1289	2.167	0.8	0.183091	1.536	0.141862	1.92	0.0570582	Cluster4
P62280	40S ribosomal protein S11 OS=Homo sapiens OX=9606 GN=RPS11 PE=1 SV=3	RPS11	52	10	151	10	10	18.4	0.0903	3.0167	1.6937	2.13325	0.561	0.406955	0.707	0.817058	1.26	0.648393	Cluster3
Q9Y2Q9	28S ribosomal protein S28, mitochondrial OS=Homo sapiens OX=9606 GN=MRPS28 PE=1 SV=1	MRPS28	13	2	7	2	2	20.8	1.15711	0.590667	0.338333	0.18	0.573	0.451355	0.305	0.149251	0.532	0.61857	Cluster1
Q15008	26S proteasome non-ATPase regulatory subunit 6 OS=Homo sapiens OX=9606 GN=PSMD6 PE=1 SV=1	PSMD6	43	18	255	18	18	45.5	1.6733	0.742	0.7704	0.67825	1.038	0.672374	0.914	0.661545	0.88	0.377256	Cluster5
Q9P0J1	[Pyruvate dehydrogenase [acetyl-transferring]]-phosphatase 1, mitochondrial OS=Homo sapiens OX=9606 GN=PDP1 PE=1 SV=3	PDP1	31	11	92	11	11	61	2.2866	0.3015	0.261	0.21175	0.866	0.476171	0.702	0.820565	0.811	0.737091	Cluster5
Q86TP1	Exopolyphosphatase PRUNE1 OS=Homo sapiens OX=9606 GN=PRUNE1 PE=1 SV=2	PRUNE1	15	4	16	4	4	50.2	1.467	0.5812	0.528	0.5945	0.908	0.842509	1.023	0.825734	1.126	0.890063	Cluster6
Q9BRX8	Peroxiredoxin-like 2A OS=Homo sapiens OX=9606 GN=PRXL2A PE=1 SV=3	PRXL2A	47	11	141	11	11	25.7	1.5673	0.769	0.7179	0.89975	0.934	0.760566	1.17	0.486514	1.253	0.341668	Cluster6
P20338	Ras-related protein Rab-4A OS=Homo sapiens OX=9606 GN=RAB4A PE=1 SV=3	RAB4A	33	7	104	4	6	24.4	1.5975	0.6979	0.8747	0.8525	1.253	0.366124	1.222	0.648946	0.975	0.843471	Cluster6
P08708	40S ribosomal protein S17 OS=Homo sapiens OX=9606 GN=RPS17 PE=1 SV=2	RPS17	43	6	90	6	6	15.5	1.6659	0.6418	0.495222	0.6385	0.772	0.594319	0.995	0.735692	1.289	0.214458	Cluster6
P62841	40S ribosomal protein S15 OS=Homo sapiens OX=9606 GN=RPS15 PE=1 SV=2	RPS15	32	4	34	4	4	17	1.5801	0.5402	0.6189	0.5515	1.146	0.879761	1.021	0.553548	0.891	0.526954	Cluster5
P23396	40S ribosomal protein S3 OS=Homo sapiens OX=9606 GN=RPS3 PE=1 SV=2	RPS3	62	15	481	15	15	26.7	1.6182	0.7934	0.7201	0.682	0.908	0.638704	0.86	0.568637	0.947	0.819152	Cluster5
O15042	U2 snRNP-associated SURP motif-containing protein OS=Homo sapiens OX=9606 GN=U2SURP PE=1 SV=2	U2SURP	12	10	49	10	10	118.2	1.6063	0.6775	0.8277	0.72575	1.222	0.300434	1.071	0.843201	0.877	0.378318	Cluster5
Q8WW59	SPRY domain-containing protein 4 OS=Homo sapiens OX=9606 GN=SPRYD4 PE=1 SV=2	SPRYD4	42	8	51	8	8	23.1	1.5923	0.280167	0.431571	0.3605	1.54	0.174869	1.287	0.385674	0.835	0.949823	Cluster5
P62854	40S ribosomal protein S26 OS=Homo sapiens OX=9606 GN=RPS26 PE=1 SV=3	RPS26	23	2	37	2	2	13	1.6272	0.624	0.889	0.382	1.425	0.455175	0.612	0.283968	0.43	0.17966	Cluster1
Q99808	Equilibrative nucleoside transporter 1 OS=Homo sapiens OX=9606 GN=SLC29A1 PE=1 SV=3	SLC29A1	14	6	165	6	6	50.2	0.6759	1.4206	1.937	1.72775	1.364	0.061073	1.216	0.579767	0.892	0.513359	Cluster2
Q8IY67	Ribonucleoprotein PTB-binding 1 OS=Homo sapiens OX=9606 GN=RAVER1 PE=1 SV=1	RAVER1	21	9	18	9	9	63.8	0.9468	0.9385	0.257	0.782333	0.274	NA	0.834	0.776452	3.044	NA	Cluster6
Q9UP65	Cytosolic phospholipase A2 gamma OS=Homo sapiens OX=9606 GN=PLA2G4C PE=1 SV=2	PLA2G4C	10	4	17	4	4	60.9	2.0405	0.4964	0.894444	0.726	1.802	0.595175	1.463	0.289083	0.812	0.626701	Cluster6
O75781	Paralemmin-1 OS=Homo sapiens OX=9606 GN=PALM PE=1 SV=2	PALM	26	9	179	9	9	42.1	0.5195	1.9908	1.7456	2.25925	0.877	0.913615	1.135	0.549454	1.294	0.358176	Cluster2
O75167	Phosphatase and actin regulator 2 OS=Homo sapiens OX=9606 GN=PHACTR2 PE=1 SV=2	PHACTR2	4	2	9	2	2	69.7	0.8335	1.3	1.31129	2.246	1.009	0.792453	1.728	0.369805	1.713	0.450052	Cluster2
P69892	Hemoglobin subunit gamma-2 OS=Homo sapiens OX=9606 GN=HBG2 PE=1 SV=2	HBG2	96	16	2177	2	2	16.1	0.656222	1.367	2.08311	1.4955	1.524	0.943634	1.094	0.684897	0.718	0.803958	Cluster3
P18754	Regulator of chromosome condensation OS=Homo sapiens OX=9606 GN=RCC1 PE=1 SV=1	RCC1	42	10	25	10	10	44.9	1.7525	0.7387	0.7694	0.7315	1.042	0.758152	0.99	0.966582	0.951	0.84938	Cluster5
P28161	Glutathione S-transferase Mu 2 OS=Homo sapiens OX=9606 GN=GSTM2 PE=1 SV=2	GSTM2	62	13	527	8	12	25.7	1.6946	0.8709	0.8796	0.59575	1.01	0.84116	0.684	0.231626	0.677	0.359477	Cluster5
P82970	High mobility group nucleosome-binding domain-containing protein 5 OS=Homo sapiens OX=9606 GN=HMGN5 PE=1 SV=1	HMGN5	21	5	92	5	5	31.5	0.3823	1.8363	1.5945	3.03375	0.868	0.829385	1.652	0.142432	1.903	0.0782294	Cluster2
Q9NWY4	Histone PARylation factor 1 OS=Homo sapiens OX=9606 GN=HPF1 PE=1 SV=2	HPF1	7	2	9	2	2	39.4	0.6321	1.8765	1.2862	2.30825	0.685	0.243218	1.23	0.475237	1.795	0.0456025	Cluster2
P49862	Kallikrein-7 OS=Homo sapiens OX=9606 GN=KLK7 PE=1 SV=1	KLK7	21	3	5	3	3	27.5	0.5905	2.703	1.177	0.9175	0.435	NA	0.339	0.330103	0.78	NA	Cluster3
Q14644	Ras GTPase-activating protein 3 OS=Homo sapiens OX=9606 GN=RASA3 PE=1 SV=3	RASA3	5	3	14	3	3	95.6	1.294	0.834	0.8808	0.539667	1.056	0.660485	0.647	0.595633	0.613	0.313837	Cluster1
Q9UBQ7	Glyoxylate reductase/hydroxypyruvate reductase OS=Homo sapiens OX=9606 GN=GRHPR PE=1 SV=1	GRHPR	55	17	368	17	17	35.6	1.834	0.6888	0.7089	0.6335	1.029	0.783027	0.92	0.821882	0.894	0.974425	Cluster5
P17931	Galectin-3 OS=Homo sapiens OX=9606 GN=LGALS3 PE=1 SV=5	LGALS3	37	10	632	10	10	26.1	0.785	1.334	1.6175	1.73775	1.213	0.156461	1.303	0.410027	1.074	0.970735	Cluster2
O15021	Microtubule-associated serine/threonine-protein kinase 4 OS=Homo sapiens OX=9606 GN=MAST4 PE=1 SV=4	MAST4	4	6	10	5	5	283.9	2.14688	1.08889	0.564875	0.147	0.519	0.451058	0.135	0.0985506	0.26	0.117946	Cluster1
P55001	Microfibrillar-associated protein 2 OS=Homo sapiens OX=9606 GN=MFAP2 PE=1 SV=1	MFAP2	34	5	165	5	5	20.8	0.2344	2.2571	1.7755	2.74975	0.787	0.401641	1.218	0.666656	1.549	0.249081	Cluster2
P36507	Dual specificity mitogen-activated protein kinase kinase 2 OS=Homo sapiens OX=9606 GN=MAP2K2 PE=1 SV=1	MAP2K2	38	13	184	7	13	44.4	1.7826	0.6759	0.7193	0.65925	1.064	0.841925	0.975	0.891671	0.917	0.787456	Cluster5
Q9HC84	Mucin-5B OS=Homo sapiens OX=9606 GN=MUC5B PE=1 SV=3	MUC5B	18	58	293	53	53	596	1.1047	2.2114	0.3267	0.461	0.148	0.0157061	0.208	0.212713	1.411	0.24202	Cluster1
O95168	NADH dehydrogenase [ubiquinone] 1 beta subcomplex subunit 4 OS=Homo sapiens OX=9606 GN=NDUFB4 PE=1 SV=3	NDUFB4	41	4	112	4	4	15.2	1.9068	0.5942	0.6098	0.4825	1.026	0.881859	0.812	0.806219	0.791	0.918842	Cluster5
Q5TC84	Opioid growth factor receptor-like protein 1 OS=Homo sapiens OX=9606 GN=OGFRL1 PE=2 SV=1	OGFRL1	7	2	6	2	2	51.2	1.0105	0.89325	0.824333	0.421	0.923	0.829384	0.471	NA	0.511	NA	Cluster1
P12694	2-oxoisovalerate dehydrogenase subunit alpha, mitochondrial OS=Homo sapiens OX=9606 GN=BCKDHA PE=1 SV=2	BCKDHA	33	10	48	10	10	50.4	1.518	0.948778	0.649375	0.27625	0.684	0.256621	0.291	0.0184241	0.425	0.103339	Cluster1
P47712	Cytosolic phospholipase A2 OS=Homo sapiens OX=9606 GN=PLA2G4A PE=1 SV=2	PLA2G4A	7	4	30	4	4	85.2	2.168	0.2167	0.278556	0.338667	1.285	0.155168	1.563	0.443459	1.216	0.961174	Cluster6
Q86U86	Protein polybromo-1 OS=Homo sapiens OX=9606 GN=PBRM1 PE=1 SV=1	PBRM1	6	8	14	8	8	192.8	1.9971	0.5618	0.5406	0.47475	0.962	0.992912	0.845	0.658926	0.878	0.653729	Cluster5
Q9Y2Q3	Glutathione S-transferase kappa 1 OS=Homo sapiens OX=9606 GN=GSTK1 PE=1 SV=3	GSTK1	57	9	111	9	9	25.5	2.187	0.167286	0.130111	0.118	0.778	0.850168	0.705	0.941944	0.907	0.781623	Cluster5
P57735	Ras-related protein Rab-25 OS=Homo sapiens OX=9606 GN=RAB25 PE=1 SV=2	RAB25	37	7	25	6	6	23.5	1.33433	0.0455	0.056	0.058	1.231	0.673972	1.275	NA	1.036	NA	Cluster5
P42858	Huntingtin OS=Homo sapiens OX=9606 GN=HTT PE=1 SV=2	HTT	6	14	32	14	14	347.4	1.4212	0.4144	0.404857	0.484	0.977	0.949415	1.168	0.745662	1.195	0.722253	Cluster6
Q16082	Heat shock protein beta-2 OS=Homo sapiens OX=9606 GN=HSPB2 PE=1 SV=2	HSPB2	41	5	65	5	5	20.2	0.4978	1.70656	1.81433	2.15375	1.063	0.370991	1.262	0.41913	1.187	0.727611	Cluster2
Q9UJY1	Heat shock protein beta-8 OS=Homo sapiens OX=9606 GN=HSPB8 PE=1 SV=1	HSPB8	41	8	416	8	8	21.6	0.6514	1.5936	1.7135	2.14775	1.075	0.577348	1.348	0.44168	1.253	0.610619	Cluster2
Q9NZL4	Hsp70-binding protein 1 OS=Homo sapiens OX=9606 GN=HSPBP1 PE=1 SV=2	HSPBP1	44	12	148	12	12	39.3	1.9961	0.4384	0.566	0.33625	1.291	0.54436	0.767	0.360965	0.594	0.229117	Cluster5
P01834	Immunoglobulin kappa constant OS=Homo sapiens OX=9606 GN=IGKC PE=1 SV=2	IGKC	100	15	755	3	3	11.8	0.6019	2.1211	1.9091	1.375	0.9	0.650649	0.648	0.223343	0.72	0.427614	Cluster3
P27352	Cobalamin binding intrinsic factor OS=Homo sapiens OX=9606 GN=CBLIF PE=1 SV=2	CBLIF	11	4	5	4	4	45.4	0.7403	1.631	1.49057	2.066	0.914	0.458498	1.267	0.808944	1.386	0.539054	Cluster2
Q70UQ0	Inhibitor of nuclear factor kappa-B kinase-interacting protein OS=Homo sapiens OX=9606 GN=IKBIP PE=1 SV=1	IKBIP	5	2	8	2	2	39.3	1.62963	0.7285	0.786333	1.1565	1.079	0.478914	1.588	0.281758	1.471	0.305977	Cluster6
Q12912	Inositol 1,4,5-triphosphate receptor associated 2 OS=Homo sapiens OX=9606 GN=IRAG2 PE=1 SV=3	IRAG2	8	3	42	3	3	62.1	0.3568	2.0816	1.9886	2.5525	0.955	0.817508	1.226	0.716194	1.284	0.623395	Cluster2
Q5T749	Keratinocyte proline-rich protein OS=Homo sapiens OX=9606 GN=KPRP PE=1 SV=1	KPRP	32	10	147	10	10	64.1	0.4197	2.3425	1.3685	2.8095	0.584	0.479241	1.199	0.824259	2.053	0.43424	Cluster2
O75112	LIM domain-binding protein 3 OS=Homo sapiens OX=9606 GN=LDB3 PE=1 SV=2	LDB3	49	28	1018	27	28	77.1	0.787	1.4898	1.5697	1.888	1.054	0.789918	1.267	0.687651	1.203	0.673046	Cluster2
Q8IXQ6	Protein mono-ADP-ribosyltransferase PARP9 OS=Homo sapiens OX=9606 GN=PARP9 PE=1 SV=2	PARP9	9	7	23	7	7	96.3	1.7189	0.5442	0.811333	1.12375	1.491	0.74267	2.065	0.0204743	1.385	0.21317	Cluster6
Q9H8H3	Methyltransferase-like protein 7A OS=Homo sapiens OX=9606 GN=METTL7A PE=1 SV=1	METTL7A	34	7	92	7	7	28.3	1.8168	0.6772	0.6771	0.7645	1	0.694844	1.129	0.989682	1.129	0.855291	Cluster6
Q8N392	Rho GTPase-activating protein 18 OS=Homo sapiens OX=9606 GN=ARHGAP18 PE=1 SV=3	ARHGAP18	5	4	4	4	4	74.9	0.9798	0.2025	0.253	3.884	1.249	0.477272	19.18	NA	15.352	NA	Cluster4
P14780	Matrix metalloproteinase-9 OS=Homo sapiens OX=9606 GN=MMP9 PE=1 SV=3	MMP9	12	8	56	8	8	78.4	1.36422	0.977625	1.7852	0.816	1.826	0.95204	0.835	0.933288	0.457	0.910251	Cluster1
P30039	Phenazine biosynthesis-like domain-containing protein OS=Homo sapiens OX=9606 GN=PBLD PE=1 SV=2	PBLD	40	8	17	8	8	31.8	1.271	0.1015	0.418	0.292667	4.118	0.101453	2.883	0.0127858	0.7	0.980911	Cluster6
P55160	Nck-associated protein 1-like OS=Homo sapiens OX=9606 GN=NCKAP1L PE=1 SV=3	NCKAP1L	13	11	20	11	11	128.1	0.8485	1.3516	1.5372	2.053	1.137	0.448652	1.519	0.325811	1.336	0.58269	Cluster2
Q14764	Major vault protein OS=Homo sapiens OX=9606 GN=MVP PE=1 SV=4	MVP	46	34	549	34	34	99.3	1.9253	0.4778	0.4361	0.5475	0.913	0.9479	1.146	0.630127	1.255	0.546478	Cluster6
Q9UMS0	NFU1 iron-sulfur cluster scaffold homolog, mitochondrial OS=Homo sapiens OX=9606 GN=NFU1 PE=1 SV=2	NFU1	24	5	75	5	5	28.4	0.7879	1.5049	1.691	1.60375	1.124	0.657761	1.066	0.854376	0.948	0.62135	Cluster3
Q8IUK5	Plexin domain-containing protein 1 OS=Homo sapiens OX=9606 GN=PLXDC1 PE=1 SV=2	PLXDC1	10	3	29	3	3	55.7	0.568778	1.7745	1.56467	1.6335	0.882	0.914526	0.921	0.901886	1.044	0.954867	Cluster3
Q99729	Heterogeneous nuclear ribonucleoprotein A/B OS=Homo sapiens OX=9606 GN=HNRNPAB PE=1 SV=2	HNRNPAB	26	9	298	8	8	36.2	0.6343	1.6443	1.6082	2.0775	0.978	0.778528	1.263	0.485395	1.292	0.424075	Cluster2
Q9NX14	NADH dehydrogenase [ubiquinone] 1 beta subcomplex subunit 11, mitochondrial OS=Homo sapiens OX=9606 GN=NDUFB11 PE=1 SV=1	NDUFB11	35	3	201	3	3	17.3	0.617	1.8785	1.7437	2.03975	0.928	0.908361	1.086	0.800836	1.17	0.699856	Cluster2
O00592	Podocalyxin OS=Homo sapiens OX=9606 GN=PODXL PE=1 SV=2	PODXL	7	4	50	4	4	58.6	0.6026	1.5395	1.9301	2.4765	1.254	0.843783	1.609	0.609946	1.283	0.745451	Cluster2
Q9UBD6	Ammonium transporter Rh type C OS=Homo sapiens OX=9606 GN=RHCG PE=1 SV=1	RHCG	22	6	15	6	6	53.1	1.464	0.6582	0.709222	0.6755	1.078	0.798045	1.026	0.857979	0.952	0.976984	Cluster5
P49841	Glycogen synthase kinase-3 beta OS=Homo sapiens OX=9606 GN=GSK3B PE=1 SV=2	GSK3B	26	8	79	5	8	46.7	1.8139	0.650556	0.624	0.3695	0.959	0.932983	0.568	0.653541	0.592	0.587315	Cluster5
Q9P2D3	HEAT repeat-containing protein 5B OS=Homo sapiens OX=9606 GN=HEATR5B PE=1 SV=2	HEATR5B	4	7	22	7	7	224.2	1.6797	0.332222	0.645333	0.845333	1.942	0.198894	2.544	0.250629	1.31	0.780681	Cluster6
O75506	Heat shock factor-binding protein 1 OS=Homo sapiens OX=9606 GN=HSBP1 PE=1 SV=1	HSBP1	82	5	101	5	5	8.5	0.375	1.9222	1.7215	2.3995	0.896	0.947042	1.248	0.63641	1.394	0.548886	Cluster2
P52272	Heterogeneous nuclear ribonucleoprotein M OS=Homo sapiens OX=9606 GN=HNRNPM PE=1 SV=3	HNRNPM	42	26	262	26	26	77.5	1.6574	0.7137	0.6563	0.589	0.92	0.723038	0.825	0.469881	0.897	0.637169	Cluster5
P53708	Integrin alpha-8 OS=Homo sapiens OX=9606 GN=ITGA8 PE=1 SV=3	ITGA8	35	27	1046	27	27	117.4	0.5386	1.473	2.4434	1.815	1.659	0.176767	1.232	0.430534	0.743	0.719554	Cluster3
P23458	Tyrosine-protein kinase JAK1 OS=Homo sapiens OX=9606 GN=JAK1 PE=1 SV=2	JAK1	11	9	25	9	9	133.2	0.624	1.7292	2.0349	1.794	1.177	0.47843	1.037	0.969765	0.882	0.648123	Cluster3
P52434	DNA-directed RNA polymerases I, II, and III subunit RPABC3 OS=Homo sapiens OX=9606 GN=POLR2H PE=1 SV=4	POLR2H	34	3	6	3	3	17.1	0.3766	2.544	2.0435	1.5695	0.803	0.320529	0.617	0.109106	0.768	0.440711	Cluster3
Q7L9L4	MOB kinase activator 1B OS=Homo sapiens OX=9606 GN=MOB1B PE=1 SV=3	MOB1B	29	5	82	5	5	25.1	1.5217	0.6983	1.3617	0.738	1.95	0.307448	1.057	0.570871	0.542	0.707234	Cluster1
O15439	ATP-binding cassette sub-family C member 4 OS=Homo sapiens OX=9606 GN=ABCC4 PE=1 SV=3	ABCC4	10	12	37	11	11	149.4	1.7138	0.87	0.8787	0.77275	1.01	0.519563	0.888	0.907035	0.879	0.52697	Cluster5
Q5VT25	Serine/threonine-protein kinase MRCK alpha OS=Homo sapiens OX=9606 GN=CDC42BPA PE=1 SV=1	CDC42BPA	7	10	108	6	6	197.2	1.5982	0.8617	0.8874	0.51025	1.03	0.873067	0.592	0.197604	0.575	0.287918	Cluster1
Q14432	cGMP-inhibited 3',5'-cyclic phosphodiesterase A OS=Homo sapiens OX=9606 GN=PDE3A PE=1 SV=3	PDE3A	17	13	85	13	13	124.9	1.3912	0.758333	1.24422	0.456333	1.641	0.499692	0.602	0.7203	0.367	0.454465	Cluster1
P40424	Pre-B-cell leukemia transcription factor 1 OS=Homo sapiens OX=9606 GN=PBX1 PE=1 SV=1	PBX1	9	3	18	3	3	46.6	1.8518	0.643	0.6596	0.62725	1.026	0.856162	0.976	0.884717	0.951	0.987952	Cluster5
P41217	OX-2 membrane glycoprotein OS=Homo sapiens OX=9606 GN=CD200 PE=1 SV=4	CD200	12	2	27	2	2	31.2	1.33387	0.682286	0.761333	2.112	1.116	0.918185	3.095	0.0409069	2.774	0.130431	Cluster4
Q9UHY7	Enolase-phosphatase E1 OS=Homo sapiens OX=9606 GN=ENOPH1 PE=1 SV=1	ENOPH1	31	4	42	4	4	28.9	1.7218	0.6779	0.74925	0.5815	1.105	0.559976	0.858	0.734346	0.776	0.378737	Cluster5
P49961	Ectonucleoside triphosphate diphosphohydrolase 1 OS=Homo sapiens OX=9606 GN=ENTPD1 PE=1 SV=1	ENTPD1	28	14	555	14	14	57.9	0.6237	1.594	1.9048	1.636	1.195	0.0719677	1.026	0.927105	0.859	0.199829	Cluster3
P09001	39S ribosomal protein L3, mitochondrial OS=Homo sapiens OX=9606 GN=MRPL3 PE=1 SV=1	MRPL3	14	3	3	3	3	38.6	1.31586	0.313667	0.149667	0.626	0.477	0.658665	1.996	0.60599	4.183	0.325246	Cluster6
Q99714	3-hydroxyacyl-CoA dehydrogenase type-2 OS=Homo sapiens OX=9606 GN=HSD17B10 PE=1 SV=3	HSD17B10	65	13	296	13	13	26.9	1.9964	0.5064	0.5326	0.53475	1.052	0.64523	1.056	0.584235	1.004	0.782706	Cluster5
Q9HCP0	Casein kinase I isoform gamma-1 OS=Homo sapiens OX=9606 GN=CSNK1G1 PE=1 SV=1	CSNK1G1	5	2	3	2	2	48.5	0.85775	0.73575	1.23667	2.895	1.681	0.190751	3.935	NA	2.341	NA	Cluster4
Q8IV36	Protein HID1 OS=Homo sapiens OX=9606 GN=HID1 PE=1 SV=1	HID1	18	11	23	11	11	88.7	1.4396	0.0912	0.172667	0.286	1.893	0.520349	3.136	0.186998	1.656	0.507359	Cluster6
P01701	Immunoglobulin lambda variable 1-51 OS=Homo sapiens OX=9606 GN=IGLV1-51 PE=1 SV=2	IGLV1-51	32	2	60	2	2	12.2	0.706556	1.4838	2.1101	1.65825	1.422	0.530164	1.118	0.674167	0.786	0.886745	Cluster3
Q9Y3D2	Methionine-R-sulfoxide reductase B2, mitochondrial OS=Homo sapiens OX=9606 GN=MSRB2 PE=1 SV=2	MSRB2	46	5	82	5	5	19.5	0.7839	1.3193	1.5056	2.30675	1.141	0.518574	1.748	0.392556	1.532	0.601628	Cluster2
Q5JTB6	Placenta-specific protein 9 OS=Homo sapiens OX=9606 GN=PLAC9 PE=1 SV=1	PLAC9	22	2	7	2	2	10.3	0.6095	1.587	1.041	5.199	0.656	0.522843	3.276	NA	4.994	NA	Cluster4
Q9Y303	N-acetylglucosamine-6-phosphate deacetylase OS=Homo sapiens OX=9606 GN=AMDHD2 PE=1 SV=2	AMDHD2	20	7	15	7	7	43.7	0.347	1.6939	2.7759	1.525	1.639	0.262516	0.9	0.618434	0.549	0.649182	Cluster3
Q9H6R4	Nucleolar protein 6 OS=Homo sapiens OX=9606 GN=NOL6 PE=1 SV=2	NOL6	2	2	20	2	2	127.5	0.7245	1.8105	1.6298	2.06675	0.9	0.868528	1.142	0.792746	1.268	0.864733	Cluster2
Q6PCE3	Glucose 1,6-bisphosphate synthase OS=Homo sapiens OX=9606 GN=PGM2L1 PE=1 SV=3	PGM2L1	12	7	71	7	7	70.4	1.8024	0.6464	0.667	0.66475	1.032	0.947203	1.028	0.785311	0.997	0.833448	Cluster5
Q9BRX2	Protein pelota homolog OS=Homo sapiens OX=9606 GN=PELO PE=1 SV=2	PELO	6	3	36	3	3	43.3	1.579	0.478714	0.60325	0.187	1.26	0.787539	0.391	NA	0.31	NA	Cluster1
O43157	Plexin-B1 OS=Homo sapiens OX=9606 GN=PLXNB1 PE=1 SV=3	PLXNB1	7	8	57	8	8	232.2	0.6389	1.6513	1.6844	1.90875	1.02	0.632803	1.156	0.405762	1.133	0.438967	Cluster2
P25398	40S ribosomal protein S12 OS=Homo sapiens OX=9606 GN=RPS12 PE=1 SV=3	RPS12	55	8	307	8	8	14.5	0.6859	1.8898	1.1964	2.39625	0.633	0.307013	1.268	0.904326	2.003	0.375006	Cluster2
Q15056	Eukaryotic translation initiation factor 4H OS=Homo sapiens OX=9606 GN=EIF4H PE=1 SV=5	EIF4H	56	10	103	10	10	27.4	0.2458	1.8237	1.9186	2.9975	1.052	0.54753	1.644	0.21211	1.562	0.241123	Cluster2
P05106	Integrin beta-3 OS=Homo sapiens OX=9606 GN=ITGB3 PE=1 SV=2	ITGB3	40	22	371	22	22	87	1.0513	1.3993	1.2141	2.44225	0.868	0.24518	1.745	0.391787	2.012	0.0866236	Cluster4
O76095	Protein JTB OS=Homo sapiens OX=9606 GN=JTB PE=1 SV=1	JTB	14	2	4	2	2	16.3	0.779714	0.326	1.798	0.942	5.515	NA	2.89	NA	0.524	NA	Cluster4
Q9UGI6	Small conductance calcium-activated potassium channel protein 3 OS=Homo sapiens OX=9606 GN=KCNN3 PE=1 SV=2	KCNN3	5	2	9	2	2	81.3	1.18957	0.777667	2.8788	0.6445	3.702	0.368476	0.829	0.768951	0.224	0.519506	Cluster1
P01042	Kininogen-1 OS=Homo sapiens OX=9606 GN=KNG1 PE=1 SV=2	KNG1	41	25	746	25	25	71.9	0.8572	1.6928	1.7406	1.76075	1.028	0.994928	1.04	0.929311	1.012	0.93397	Cluster3
P08865	40S ribosomal protein SA OS=Homo sapiens OX=9606 GN=RPSA PE=1 SV=4	RPSA	59	13	548	13	13	32.8	0.5413	1.966	1.8351	2.0995	0.933	0.364572	1.068	0.991006	1.144	0.575017	Cluster2
Q9BZL6	Serine/threonine-protein kinase D2 OS=Homo sapiens OX=9606 GN=PRKD2 PE=1 SV=3	PRKD2	18	10	32	6	10	96.7	1.6875	0.361667	0.370222	0.446	1.024	0.815286	1.233	0.77294	1.205	0.879456	Cluster6
Q13753	Laminin subunit gamma-2 OS=Homo sapiens OX=9606 GN=LAMC2 PE=1 SV=2	LAMC2	3	2	3	2	2	130.9	0.3358	2.2559	1.7176	2.17625	0.761	0.261431	0.965	0.812955	1.267	0.586747	Cluster3
P42704	Leucine-rich PPR motif-containing protein, mitochondrial OS=Homo sapiens OX=9606 GN=LRPPRC PE=1 SV=3	LRPPRC	51	61	470	61	61	157.8	1.6933	0.7644	0.7192	0.66375	0.941	0.74988	0.868	0.805797	0.923	0.979258	Cluster5
P38571	Lysosomal acid lipase/cholesteryl ester hydrolase OS=Homo sapiens OX=9606 GN=LIPA PE=1 SV=2	LIPA	16	5	14	5	5	45.4	1.504	0.729667	0.5775	0.5735	0.791	0.2065	0.786	0.305723	0.993	0.943995	Cluster5
P46821	Microtubule-associated protein 1B OS=Homo sapiens OX=9606 GN=MAP1B PE=1 SV=2	MAP1B	43	70	1880	68	70	270.5	0.6533	1.8039	1.817	1.8195	1.007	0.785627	1.009	0.832812	1.001	0.684603	Cluster3
Q13361	Microfibrillar-associated protein 5 OS=Homo sapiens OX=9606 GN=MFAP5 PE=1 SV=1	MFAP5	31	8	538	8	8	19.6	0.3697	2.0153	1.9998	2.23575	0.992	0.969143	1.109	0.593397	1.118	0.577264	Cluster2
O95197	Reticulon-3 OS=Homo sapiens OX=9606 GN=RTN3 PE=1 SV=2	RTN3	9	6	184	5	5	112.5	0.6662	1.6339	1.8196	1.966	1.114	0.957856	1.203	0.968791	1.08	0.947477	Cluster2
P10620	Microsomal glutathione S-transferase 1 OS=Homo sapiens OX=9606 GN=MGST1 PE=1 SV=1	MGST1	27	4	64	4	4	17.6	1.5894	0.515125	0.276571	0.57725	0.537	0.0523066	1.121	0.871079	2.087	0.215996	Cluster6
O75594	Peptidoglycan recognition protein 1 OS=Homo sapiens OX=9606 GN=PGLYRP1 PE=1 SV=1	PGLYRP1	12	2	8	2	2	21.7	1.121	1.567	0.46375	0.329	0.296	0.0702487	0.21	NA	0.709	NA	Cluster1
Q96HS1	Serine/threonine-protein phosphatase PGAM5, mitochondrial OS=Homo sapiens OX=9606 GN=PGAM5 PE=1 SV=2	PGAM5	17	5	28	5	5	32	1.2865	0.946	0.4275	0.4145	0.452	0.101457	0.438	0.256678	0.97	0.753529	Cluster5
P01619	Immunoglobulin kappa variable 3-20 OS=Homo sapiens OX=9606 GN=IGKV3-20 PE=1 SV=2	IGKV3-20	41	3	130	2	3	12.5	0.6721	1.9865	1.8084	1.6185	0.91	0.383566	0.815	0.438577	0.895	0.943626	Cluster3
Q5S007	Leucine-rich repeat serine/threonine-protein kinase 2 OS=Homo sapiens OX=9606 GN=LRRK2 PE=1 SV=2	LRRK2	1	2	4	2	2	285.9	1.20717	0.5565	0.8785	0.256	1.579	0.810642	0.46	NA	0.291	NA	Cluster1
P61626	Lysozyme C OS=Homo sapiens OX=9606 GN=LYZ PE=1 SV=1	LYZ	50	6	185	6	6	16.5	0.661	1.7908	1.9633	1.8315	1.096	0.757707	1.023	0.969008	0.933	0.812869	Cluster3
P15559	NAD(P)H dehydrogenase [quinone] 1 OS=Homo sapiens OX=9606 GN=NQO1 PE=1 SV=1	NQO1	27	7	59	7	7	30.8	1.5942	0.7437	0.6975	0.80175	0.938	0.44526	1.078	0.809745	1.149	0.531868	Cluster6
Q9UNZ2	NSFL1 cofactor p47 OS=Homo sapiens OX=9606 GN=NSFL1C PE=1 SV=2	NSFL1C	61	17	285	17	17	40.5	0.7955	1.502	1.7399	1.8565	1.158	0.451064	1.236	0.258812	1.067	0.651185	Cluster2
P46459	Vesicle-fusing ATPase OS=Homo sapiens OX=9606 GN=NSF PE=1 SV=3	NSF	37	24	360	23	24	82.5	1.6923	0.813	0.7471	0.76775	0.919	0.674698	0.944	0.794183	1.028	0.974165	Cluster5
Q13310	Polyadenylate-binding protein 4 OS=Homo sapiens OX=9606 GN=PABPC4 PE=1 SV=1	PABPC4	30	16	121	10	10	70.7	0.5141	2.2318	1.61444	1.33467	0.723	0.678772	0.598	0.543577	0.827	0.635008	Cluster3
Q13424	Alpha-1-syntrophin OS=Homo sapiens OX=9606 GN=SNTA1 PE=1 SV=1	SNTA1	20	8	68	7	7	53.9	1.6825	0.422333	0.511625	2.428	1.211	0.706768	5.749	NA	4.746	NA	Cluster4
O60245	Protocadherin-7 OS=Homo sapiens OX=9606 GN=PCDH7 PE=1 SV=2	PCDH7	18	14	270	14	14	116	0.6111	1.5599	1.5989	2.51	1.025	0.393324	1.609	0.708862	1.57	0.939394	Cluster2
Q86X29	Lipolysis-stimulated lipoprotein receptor OS=Homo sapiens OX=9606 GN=LSR PE=1 SV=4	LSR	4	2	2	2	2	71.4	0.6728	1.4905	1.80067	2.594	1.208	0.975749	1.74	NA	1.441	NA	Cluster2
P36776	Lon protease homolog, mitochondrial OS=Homo sapiens OX=9606 GN=LONP1 PE=1 SV=2	LONP1	28	21	233	21	21	106.4	0.8289	1.6081	1.4949	1.85575	0.93	0.944441	1.154	0.724442	1.241	0.651131	Cluster2
Q99707	Methionine synthase OS=Homo sapiens OX=9606 GN=MTR PE=1 SV=2	MTR	6	6	31	6	6	140.4	1.172	1.062	1.33722	0.246	1.259	0.746078	0.232	0.0613727	0.184	0.0599193	Cluster1
O75352	Mannose-P-dolichol utilization defect 1 protein OS=Homo sapiens OX=9606 GN=MPDU1 PE=1 SV=2	MPDU1	9	2	19	2	2	26.6	1.32289	0.4668	0.2725	0.32	0.584	0.0642158	0.686	NA	1.174	NA	Cluster5
P15941	Mucin-1 OS=Homo sapiens OX=9606 GN=MUC1 PE=1 SV=3	MUC1	4	4	8	4	4	122	1.0622	1.134	1.12611	0.46	0.993	0.500841	0.406	0.260024	0.408	0.0277598	Cluster1
Q15005	Signal peptidase complex subunit 2 OS=Homo sapiens OX=9606 GN=SPCS2 PE=1 SV=3	SPCS2	34	7	129	7	7	25	1.6173	0.6365	0.5856	0.70925	0.92	0.930835	1.114	0.791801	1.211	0.699449	Cluster6
Q13459	Unconventional myosin-IXb OS=Homo sapiens OX=9606 GN=MYO9B PE=1 SV=3	MYO9B	4	7	26	7	7	243.2	1.7654	0.303333	0.43525	0.28725	1.435	0.243999	0.947	0.830091	0.66	0.456588	Cluster5
P84157	Matrix-remodeling-associated protein 7 OS=Homo sapiens OX=9606 GN=MXRA7 PE=1 SV=1	MXRA7	52	11	526	11	11	21.5	0.2828	1.7838	2.3067	2.34575	1.293	0.500231	1.315	0.540474	1.017	0.931453	Cluster2
P14543	Nidogen-1 OS=Homo sapiens OX=9606 GN=NID1 PE=1 SV=3	NID1	53	44	1723	44	44	136.3	0.3908	2.2025	1.8317	1.5205	0.832	0.84957	0.69	0.604497	0.83	0.728216	Cluster3
P51608	Methyl-CpG-binding protein 2 OS=Homo sapiens OX=9606 GN=MECP2 PE=1 SV=1	MECP2	43	18	452	18	18	52.4	0.6458	1.7103	1.6312	1.807	0.954	0.977357	1.057	0.952058	1.108	0.95708	Cluster2
P01714	Immunoglobulin lambda variable 3-19 OS=Homo sapiens OX=9606 GN=IGLV3-19 PE=1 SV=2	IGLV3-19	28	2	38	2	2	12	0.655	1.8838	1.9209	1.97525	1.02	0.961281	1.049	0.80623	1.028	0.848925	Cluster3
P53602	Diphosphomevalonate decarboxylase OS=Homo sapiens OX=9606 GN=MVD PE=1 SV=1	MVD	31	9	39	9	9	43.4	1.3141	1.563	0.6658	1.31025	0.426	0.00278234	0.838	0.475095	1.968	0.0640354	Cluster4
O60237	Protein phosphatase 1 regulatory subunit 12B OS=Homo sapiens OX=9606 GN=PPP1R12B PE=1 SV=2	PPP1R12B	10	13	637	11	11	110.3	0.5082	1.922	1.8668	1.9945	0.971	0.989342	1.038	0.899125	1.068	0.900054	Cluster3
Q8N0X7	Spartin OS=Homo sapiens OX=9606 GN=SPART PE=1 SV=1	SPART	11	6	21	6	6	72.8	0.8831	2.3559	1.0512	1.23525	0.446	0.15096	0.524	0.505269	1.175	0.634511	Cluster3
P02144	Myoglobin OS=Homo sapiens OX=9606 GN=MB PE=1 SV=2	MB	44	5	64	5	5	17.2	2.23478	0.483	0.506	0.60325	1.048	0.941249	1.249	0.802231	1.192	0.846608	Cluster6
Q86UT6	NLR family member X1 OS=Homo sapiens OX=9606 GN=NLRX1 PE=1 SV=1	NLRX1	20	13	79	13	13	107.5	1.826	0.52125	0.55525	0.333	1.065	0.610868	0.639	0.849	0.6	0.765649	Cluster5
Q15599	Na(+)/H(+) exchange regulatory cofactor NHE-RF2 OS=Homo sapiens OX=9606 GN=SLC9A3R2 PE=1 SV=2	SLC9A3R2	25	8	164	8	8	37.4	0.6386	1.5986	1.8561	1.85775	1.161	0.337926	1.162	0.903785	1.001	0.68185	Cluster2
Q96NY8	Nectin-4 OS=Homo sapiens OX=9606 GN=NECTIN4 PE=1 SV=1	NECTIN4	20	7	20	7	7	55.4	1.37444	0.525556	0.75975	0.814333	1.446	0.493772	1.549	0.570172	1.072	0.959539	Cluster6
Q9H8H0	Nucleolar protein 11 OS=Homo sapiens OX=9606 GN=NOL11 PE=1 SV=1	NOL11	3	3	5	3	3	81.1	0.538222	1.912	1.34963	3.02525	0.706	0.467267	1.582	0.847862	2.242	0.528975	Cluster2
Q6UWY5	Olfactomedin-like protein 1 OS=Homo sapiens OX=9606 GN=OLFML1 PE=1 SV=2	OLFML1	61	22	571	22	22	45.9	0.8623	2.0114	1.1701	2.0905	0.582	0.164771	1.039	0.894426	1.787	0.212658	Cluster2
Q8NE79	Blood vessel epicardial substance OS=Homo sapiens OX=9606 GN=BVES PE=1 SV=1	BVES	24	6	20	6	6	41.4	2.48857	0.380667	0.985286	0.4145	2.588	0.226321	1.089	0.910823	0.421	0.384366	Cluster5
Q9Y2K2	Serine/threonine-protein kinase SIK3 OS=Homo sapiens OX=9606 GN=SIK3 PE=1 SV=4	SIK3	3	3	6	3	3	144.8	1.1545	0.472333	0.896	0.6515	1.897	0.241397	1.379	0.421254	0.727	0.708597	Cluster5
Q9BRC7	1-phosphatidylinositol 4,5-bisphosphate phosphodiesterase delta-4 OS=Homo sapiens OX=9606 GN=PLCD4 PE=1 SV=1	PLCD4	16	9	28	9	9	87.5	2.2551	0.419556	0.610625	0.1635	1.455	0.555145	0.39	0.0478613	0.268	0.0275436	Cluster1
Q6P4A8	Phospholipase B-like 1 OS=Homo sapiens OX=9606 GN=PLBD1 PE=1 SV=2	PLBD1	5	4	17	4	4	63.2	1.2327	1.12613	1.0885	0.422	0.967	0.834519	0.375	0.0272109	0.388	0.0738793	Cluster1
Q6ZMI0	Protein phosphatase 1 regulatory subunit 21 OS=Homo sapiens OX=9606 GN=PPP1R21 PE=1 SV=1	PPP1R21	10	7	36	7	7	88.3	0.534	1.6791	1.7091	2.35575	1.018	0.805649	1.403	0.244975	1.378	0.264542	Cluster2
O00483	Cytochrome c oxidase subunit NDUFA4 OS=Homo sapiens OX=9606 GN=NDUFA4 PE=1 SV=1	NDUFA4	47	4	152	4	4	9.4	0.8597	1.6121	1.5779	1.92125	0.979	0.724062	1.192	0.438449	1.218	0.390312	Cluster2
Q7Z3B1	Neuronal growth regulator 1 OS=Homo sapiens OX=9606 GN=NEGR1 PE=1 SV=3	NEGR1	25	7	322	7	7	38.7	0.424222	1.6552	2.1211	2.157	1.281	0.24241	1.303	0.99436	1.017	0.543757	Cluster2
O75608	Acyl-protein thioesterase 1 OS=Homo sapiens OX=9606 GN=LYPLA1 PE=1 SV=1	LYPLA1	51	8	124	8	8	24.7	1.7299	0.6588	0.6944	0.7955	1.054	0.858387	1.207	0.747466	1.146	0.840534	Cluster6
Q99962	Endophilin-A1 OS=Homo sapiens OX=9606 GN=SH3GL2 PE=1 SV=1	SH3GL2	24	8	90	4	4	39.9	2.22057	0.869	0.671667	0.49125	0.773	0.56998	0.565	0.324168	0.731	0.546372	Cluster5
Q8TDX7	Serine/threonine-protein kinase Nek7 OS=Homo sapiens OX=9606 GN=NEK7 PE=1 SV=1	NEK7	37	8	86	8	8	34.5	0.3809	2.2912	1.6198	2.2585	0.707	0.262969	0.986	0.951386	1.394	0.384044	Cluster2
Q9P0J0	NADH dehydrogenase [ubiquinone] 1 alpha subcomplex subunit 13 OS=Homo sapiens OX=9606 GN=NDUFA13 PE=1 SV=3	NDUFA13	44	6	145	6	6	16.7	1.6242	0.7593	0.8797	0.6565	1.159	0.796099	0.865	0.616838	0.746	0.564095	Cluster5
Q8TCD5	5'(3')-deoxyribonucleotidase, cytosolic type OS=Homo sapiens OX=9606 GN=NT5C PE=1 SV=2	NT5C	39	7	88	7	7	23.4	1.8301	0.6791	0.7005	0.700333	1.032	0.740281	1.031	0.729333	1	0.866595	Cluster5
P52701	DNA mismatch repair protein Msh6 OS=Homo sapiens OX=9606 GN=MSH6 PE=1 SV=2	MSH6	2	2	2	2	2	152.7	1.01375	0.9785	0.847	0.416	0.866	0.778548	0.425	NA	0.491	NA	Cluster1
Q9Y6C9	Mitochondrial carrier homolog 2 OS=Homo sapiens OX=9606 GN=MTCH2 PE=1 SV=1	MTCH2	35	8	163	8	8	33.3	1.9546	0.550111	0.4311	0.41875	0.784	0.319708	0.761	0.322818	0.971	0.902341	Cluster5
P10515	Dihydrolipoyllysine-residue acetyltransferase component of pyruvate dehydrogenase complex, mitochondrial OS=Homo sapiens OX=9606 GN=DLAT PE=1 SV=3	DLAT	33	18	433	18	18	69	2.0791	0.3648	0.5127	0.443	1.405	0.235616	1.214	0.533396	0.864	0.833689	Cluster5
Q5VVQ6	Ubiquitin thioesterase OTU1 OS=Homo sapiens OX=9606 GN=YOD1 PE=1 SV=1	YOD1	17	5	68	5	5	38.3	0.8204	2.068	0.9232	1.145	0.446	0.0944695	0.554	0.522563	1.24	0.40496	Cluster3
Q9ULE6	Paladin OS=Homo sapiens OX=9606 GN=PALD1 PE=1 SV=3	PALD1	19	13	53	13	13	96.7	1.7891	1.0243	0.819	0.60225	0.8	0.449973	0.588	0.415748	0.735	0.824223	Cluster1
O14683	Tumor protein p53-inducible protein 11 OS=Homo sapiens OX=9606 GN=TP53I11 PE=1 SV=2	TP53I11	19	4	44	4	4	21	0.9939	0.9985	0.8506	6.6475	0.852	0.948859	6.657	0.176438	7.815	0.114033	Cluster4
Q96JY6	PDZ and LIM domain protein 2 OS=Homo sapiens OX=9606 GN=PDLIM2 PE=1 SV=1	PDLIM2	33	9	134	9	9	37.4	0.7353	1.6186	1.4925	2.17375	0.922	0.866837	1.343	0.440635	1.456	0.294695	Cluster2
Q96DH6	RNA-binding protein Musashi homolog 2 OS=Homo sapiens OX=9606 GN=MSI2 PE=1 SV=1	MSI2	10	3	16	3	3	35.2	0.68	1.6398	1.7487	1.6625	1.066	0.720478	1.014	0.76089	0.951	0.990509	Cluster3
Q5VZE5	N-alpha-acetyltransferase 35, NatC auxiliary subunit OS=Homo sapiens OX=9606 GN=NAA35 PE=1 SV=1	NAA35	4	2	2	2	2	83.6	0.5007	1.6699	1.9266	2.0435	1.154	0.459585	1.224	0.905216	1.061	0.766151	Cluster2
P55769	NHP2-like protein 1 OS=Homo sapiens OX=9606 GN=SNU13 PE=1 SV=3	SNU13	34	4	36	4	4	14.2	1.5553	0.607556	0.7396	0.87175	1.217	0.900377	1.435	0.119097	1.179	0.422639	Cluster6
Q9BYT8	Neurolysin, mitochondrial OS=Homo sapiens OX=9606 GN=NLN PE=1 SV=1	NLN	11	5	29	5	5	80.6	1.7275	0.591625	0.7303	0.588667	1.234	0.859717	0.995	0.82858	0.806	0.742989	Cluster5
Q330K2	NADH dehydrogenase (ubiquinone) complex I, assembly factor 6 OS=Homo sapiens OX=9606 GN=NDUFAF6 PE=1 SV=2	NDUFAF6	10	2	13	2	2	38.2	1.4084	0.30525	0.3588	0.596	1.175	0.710337	1.952	NA	1.661	NA	Cluster6
P03905	NADH-ubiquinone oxidoreductase chain 4 OS=Homo sapiens OX=9606 GN=MT-ND4 PE=1 SV=1	MT-ND4	10	5	67	5	5	51.5	1.9663	0.475167	0.3541	0.4225	0.745	0.451423	0.889	0.862176	1.193	0.368149	Cluster5
Q8TBX8	Phosphatidylinositol 5-phosphate 4-kinase type-2 gamma OS=Homo sapiens OX=9606 GN=PIP4K2C PE=1 SV=3	PIP4K2C	22	6	29	6	6	47.3	1.1527	1.7047	0.266778	0.41325	0.156	0.318735	0.242	0.81313	1.549	0.364772	Cluster1
Q7L5N7	Lysophosphatidylcholine acyltransferase 2 OS=Homo sapiens OX=9606 GN=LPCAT2 PE=1 SV=1	LPCAT2	24	10	139	10	10	60.2	1.4696	0.9219	0.6734	0.692667	0.73	0.581528	0.751	0.778144	1.029	0.934439	Cluster5
Q96M27	Protein PRRC1 OS=Homo sapiens OX=9606 GN=PRRC1 PE=1 SV=1	PRRC1	12	4	36	4	4	46.7	1.562	0.332	0.728	0.95225	2.193	0.0187841	2.868	0.00468416	1.308	0.27135	Cluster6
Q9ULK4	Mediator of RNA polymerase II transcription subunit 23 OS=Homo sapiens OX=9606 GN=MED23 PE=1 SV=2	MED23	4	5	9	5	5	156.4	1.4521	0.331333	0.34025	1.169	1.027	0.755803	3.528	NA	3.436	NA	Cluster6
Q96BX8	MOB kinase activator 3A OS=Homo sapiens OX=9606 GN=MOB3A PE=1 SV=1	MOB3A	21	3	8	3	3	25.4	0.6536	1.71678	1.22138	2.6365	0.711	0.690016	1.536	0.632505	2.159	0.390479	Cluster2
Q96AM1	Mas-related G-protein coupled receptor member F OS=Homo sapiens OX=9606 GN=MRGPRF PE=2 SV=1	MRGPRF	47	11	317	11	11	38.1	0.7495	1.5733	1.643	1.7705	1.044	0.573777	1.125	0.766037	1.078	0.992101	Cluster2
Q6W4X9	Mucin-6 OS=Homo sapiens OX=9606 GN=MUC6 PE=1 SV=3	MUC6	15	25	44	25	25	256.9	1.6849	0.7115	0.7508	0.671	1.055	0.751444	0.943	0.961736	0.894	0.763271	Cluster5
Q5SSG8	Mucin-21 OS=Homo sapiens OX=9606 GN=MUC21 PE=1 SV=2	MUC21	9	3	10	3	3	54.2	1.6315	0.189333	0.1284	0.4205	0.678	0.517859	2.221	0.51001	3.275	0.221911	Cluster6
Q4G0N4	NAD kinase 2, mitochondrial OS=Homo sapiens OX=9606 GN=NADK2 PE=1 SV=2	NADK2	26	10	61	10	10	49.4	1.6547	0.8076	0.9341	0.75325	1.157	0.558932	0.933	0.786716	0.806	0.542444	Cluster5
Q96S97	Myeloid-associated differentiation marker OS=Homo sapiens OX=9606 GN=MYADM PE=1 SV=2	MYADM	30	6	312	6	6	35.3	0.7564	1.7976	1.5452	1.84925	0.86	0.382877	1.029	0.711305	1.197	0.0999747	Cluster2
O15118	NPC intracellular cholesterol transporter 1 OS=Homo sapiens OX=9606 GN=NPC1 PE=1 SV=2	NPC1	3	3	18	3	3	142.1	1.6812	0.7685	0.8882	0.87425	1.156	0.544567	1.138	0.682066	0.984	0.976068	Cluster6
P10619	Lysosomal protective protein OS=Homo sapiens OX=9606 GN=CTSA PE=1 SV=2	CTSA	6	3	12	3	3	54.4	1.27311	0.499667	0.6465	0.923	1.294	0.41809	1.847	0.247954	1.428	0.766736	Cluster6
P53384	Cytosolic Fe-S cluster assembly factor NUBP1 OS=Homo sapiens OX=9606 GN=NUBP1 PE=1 SV=2	NUBP1	28	6	114	6	6	34.5	1.6337	0.9195	0.724	0.824	0.787	0.585178	0.896	0.978001	1.138	0.537966	Cluster5
O60502	Protein O-GlcNAcase OS=Homo sapiens OX=9606 GN=OGA PE=1 SV=2	OGA	14	9	56	9	9	102.8	1.2074	1.0352	0.769778	3.566	0.744	0.387674	3.445	0.283388	4.633	0.152331	Cluster4
Q6GQQ9	OTU domain-containing protein 7B OS=Homo sapiens OX=9606 GN=OTUD7B PE=1 SV=1	OTUD7B	5	3	24	3	3	92.5	0.7649	1.5092	1.7918	2.414	1.187	0.67392	1.6	0.606419	1.347	0.691388	Cluster2
Q14123	Calcium/calmodulin-dependent 3',5'-cyclic nucleotide phosphodiesterase 1C OS=Homo sapiens OX=9606 GN=PDE1C PE=1 SV=1	PDE1C	9	4	35	3	3	80.7	0.792444	1.46525	1.3776	1.95833	0.94	0.335664	1.337	0.204565	1.422	0.381884	Cluster2
O15530	3-phosphoinositide-dependent protein kinase 1 OS=Homo sapiens OX=9606 GN=PDPK1 PE=1 SV=1	PDPK1	8	4	28	4	4	63.1	1.2219	1.03867	1.02129	0.55225	0.983	0.977279	0.532	0.434403	0.541	0.25219	Cluster1
P35998	26S proteasome regulatory subunit 7 OS=Homo sapiens OX=9606 GN=PSMC2 PE=1 SV=3	PSMC2	53	21	411	21	21	48.6	0.5836	1.9726	1.7797	1.1255	0.902	0.956509	0.571	0.216313	0.632	0.14549	Cluster3
Q96S44	EKC/KEOPS complex subunit TP53RK OS=Homo sapiens OX=9606 GN=TP53RK PE=1 SV=2	TP53RK	11	3	19	3	3	28.1	1.5138	0.760333	1.03062	0.681667	1.355	0.678074	0.897	0.2376	0.661	0.218167	Cluster5
P21810	Biglycan OS=Homo sapiens OX=9606 GN=BGN PE=1 SV=2	BGN	51	15	1197	14	14	41.6	0.3743	1.9977	1.6589	3.038	0.83	0.573768	1.521	0.238151	1.831	0.0627048	Cluster2
Q14651	Plastin-1 OS=Homo sapiens OX=9606 GN=PLS1 PE=1 SV=2	PLS1	26	13	95	8	8	70.2	1.4978	0.310167	0.064	0.128	0.206	0.00430572	0.413	0.333551	2	0.0961123	Cluster5
P14555	Phospholipase A2, membrane associated OS=Homo sapiens OX=9606 GN=PLA2G2A PE=1 SV=2	PLA2G2A	18	2	26	2	2	16.1	1.4644	0.583778	1.4955	0.9365	2.562	0.000168514	1.604	0.231813	0.626	0.0504388	Cluster6
O00469	Procollagen-lysine,2-oxoglutarate 5-dioxygenase 2 OS=Homo sapiens OX=9606 GN=PLOD2 PE=1 SV=2	PLOD2	7	5	32	5	5	84.6	0.6117	1.80722	2.1433	0.79675	1.186	0.754389	0.441	0.111368	0.372	0.124004	Cluster3
Q13526	Peptidyl-prolyl cis-trans isomerase NIMA-interacting 1 OS=Homo sapiens OX=9606 GN=PIN1 PE=1 SV=1	PIN1	47	7	226	7	7	18.2	0.6825	1.59	1.6431	2.2555	1.033	0.911932	1.419	0.342352	1.373	0.393925	Cluster2
P55786	Puromycin-sensitive aminopeptidase OS=Homo sapiens OX=9606 GN=NPEPPS PE=1 SV=2	NPEPPS	50	36	911	36	36	103.2	1.7152	0.8741	0.8372	0.557	0.958	0.555098	0.637	0.0160919	0.665	0.185148	Cluster1
O75688	Protein phosphatase 1B OS=Homo sapiens OX=9606 GN=PPM1B PE=1 SV=1	PPM1B	29	11	81	9	9	52.6	1.7565	0.7344	0.6751	0.71275	0.919	0.98821	0.971	0.972875	1.056	0.97649	Cluster5
P49756	RNA-binding protein 25 OS=Homo sapiens OX=9606 GN=RBM25 PE=1 SV=3	RBM25	12	8	63	8	8	100.1	1.6456	0.6256	0.7293	0.95525	1.166	0.739207	1.527	0.160195	1.31	0.257284	Cluster6
A0AV96	RNA-binding protein 47 OS=Homo sapiens OX=9606 GN=RBM47 PE=1 SV=2	RBM47	17	9	20	9	9	64.1	1.1432	0.373667	0.539667	0.309	1.444	0.233924	0.827	0.688239	0.573	0.203804	Cluster5
P20936	Ras GTPase-activating protein 1 OS=Homo sapiens OX=9606 GN=RASA1 PE=1 SV=1	RASA1	4	2	7	2	2	116.3	1.5821	0.198333	0.706625	2.487	3.563	0.102384	12.539	0.109364	3.52	0.442023	Cluster4
Q8NBN7	Retinol dehydrogenase 13 OS=Homo sapiens OX=9606 GN=RDH13 PE=1 SV=2	RDH13	25	7	49	7	7	35.9	1.6047	0.8652	0.964875	0.63275	1.115	0.606127	0.731	0.439923	0.656	0.942056	Cluster1
Q9BV68	E3 ubiquitin-protein ligase RNF126 OS=Homo sapiens OX=9606 GN=RNF126 PE=1 SV=2	RNF126	15	3	19	3	3	33.8	0.387111	2.21571	1.14486	3.337	0.517	0.360935	1.506	0.382768	2.915	0.0983003	Cluster2
Q9UJ70	N-acetyl-D-glucosamine kinase OS=Homo sapiens OX=9606 GN=NAGK PE=1 SV=4	NAGK	55	15	364	15	15	37.4	1.7156	0.5843	0.6144	0.66525	1.052	0.848605	1.139	0.832259	1.083	0.766347	Cluster6
P52298	Nuclear cap-binding protein subunit 2 OS=Homo sapiens OX=9606 GN=NCBP2 PE=1 SV=1	NCBP2	12	2	30	2	2	18	1.4232	0.636222	0.80775	0.6405	1.27	0.392585	1.007	0.931628	0.793	0.65011	Cluster5
O15069	NAC-alpha domain-containing protein 1 OS=Homo sapiens OX=9606 GN=NACAD PE=1 SV=3	NACAD	2	2	17	2	2	161	0.6797	1.565	1.4813	2.12825	0.947	0.954411	1.36	0.224713	1.437	0.204859	Cluster2
Q8NCN5	Pyruvate dehydrogenase phosphatase regulatory subunit, mitochondrial OS=Homo sapiens OX=9606 GN=PDPR PE=1 SV=2	PDPR	25	17	106	17	17	99.3	1.7053	0.6851	0.7601	0.931	1.109	0.66816	1.359	0.50349	1.225	0.649921	Cluster6
Q92620	Pre-mRNA-splicing factor ATP-dependent RNA helicase PRP16 OS=Homo sapiens OX=9606 GN=DHX38 PE=1 SV=2	DHX38	2	2	4	2	2	140.4	1.81411	0.632	0.6743	0.652333	1.067	0.880407	1.032	0.991287	0.967	0.930855	Cluster5
O95758	Polypyrimidine tract-binding protein 3 OS=Homo sapiens OX=9606 GN=PTBP3 PE=1 SV=2	PTBP3	30	10	32	8	8	59.7	1.01233	0.347	1.12475	0.322	3.241	0.256124	0.928	NA	0.286	NA	Cluster1
Q8TBF2	Prostamide/prostaglandin F synthase OS=Homo sapiens OX=9606 GN=PRXL2B PE=1 SV=1	PRXL2B	32	6	34	6	6	21.2	1.734	0.7108	0.8865	0.75625	1.247	0.335408	1.064	0.641795	0.853	0.756146	Cluster5
Q53QZ3	Rho GTPase-activating protein 15 OS=Homo sapiens OX=9606 GN=ARHGAP15 PE=1 SV=2	ARHGAP15	6	2	5	2	2	54.5	1.25067	0.422333	0.938	1.581	2.221	0.029973	3.743	NA	1.686	NA	Cluster4
O95202	Mitochondrial proton/calcium exchanger protein OS=Homo sapiens OX=9606 GN=LETM1 PE=1 SV=1	LETM1	36	17	110	17	17	83.3	1.7304	0.4606	0.5281	0.67475	1.147	0.910146	1.465	0.536122	1.278	0.685718	Cluster6
P20700	Lamin-B1 OS=Homo sapiens OX=9606 GN=LMNB1 PE=1 SV=2	LMNB1	56	29	375	25	25	66.4	1.601	0.7041	0.5301	0.57275	0.753	0.190304	0.813	0.269589	1.08	0.778758	Cluster5
Q99735	Microsomal glutathione S-transferase 2 OS=Homo sapiens OX=9606 GN=MGST2 PE=1 SV=1	MGST2	18	2	34	2	2	16.6	1.2691	0.7237	1.56444	0.5075	2.162	0.386234	0.701	0.288029	0.324	0.240924	Cluster1
Q96E52	Metalloendopeptidase OMA1, mitochondrial OS=Homo sapiens OX=9606 GN=OMA1 PE=1 SV=1	OMA1	7	3	34	3	3	60.1	1.678	0.612333	0.649857	0.320667	1.061	0.928318	0.524	0.328046	0.493	0.355508	Cluster1
Q9UKK3	Protein mono-ADP-ribosyltransferase PARP4 OS=Homo sapiens OX=9606 GN=PARP4 PE=1 SV=3	PARP4	11	14	60	14	14	192.5	1.5796	0.415	0.284222	0.352	0.685	0.343804	0.848	0.268724	1.238	0.315164	Cluster5
Q9Y5G0	Protocadherin gamma-B5 OS=Homo sapiens OX=9606 GN=PCDHGB5 PE=2 SV=1	PCDHGB5	2	2	10	2	2	99.8	0.6495	1.4804	2.0101	2.0435	1.358	0.199501	1.38	0.191743	1.017	0.831701	Cluster2
Q9Y446	Plakophilin-3 OS=Homo sapiens OX=9606 GN=PKP3 PE=1 SV=1	PKP3	38	25	35	25	25	87	1.4529	0.4368	0.3364	0.76125	0.77	0.507646	1.743	0.264279	2.263	0.0901212	Cluster6
P30405	Peptidyl-prolyl cis-trans isomerase F, mitochondrial OS=Homo sapiens OX=9606 GN=PPIF PE=1 SV=1	PPIF	15	4	103	3	4	22	1.7543	0.8666	0.5149	1.18875	0.594	0.2546	1.372	0.2326	2.309	0.0516115	Cluster6
Q9HAU5	Regulator of nonsense transcripts 2 OS=Homo sapiens OX=9606 GN=UPF2 PE=1 SV=1	UPF2	4	4	16	4	4	147.7	1.4717	0.462875	0.712857	0.295	1.54	0.221045	0.637	0.660164	0.414	0.237904	Cluster1
Q9BUR5	MICOS complex subunit MIC26 OS=Homo sapiens OX=9606 GN=APOO PE=1 SV=1	APOO	29	5	116	5	5	22.3	0.6843	0.9145	3.4552	1.4515	3.778	0.204977	1.587	0.0353025	0.42	0.9448	Cluster3
P45985	Dual specificity mitogen-activated protein kinase kinase 4 OS=Homo sapiens OX=9606 GN=MAP2K4 PE=1 SV=1	MAP2K4	26	6	40	6	6	44.3	1.5319	1.1713	1.4185	0.4445	1.211	0.954768	0.379	0.0880134	0.313	0.0745679	Cluster1
P50281	Matrix metalloproteinase-14 OS=Homo sapiens OX=9606 GN=MMP14 PE=1 SV=3	MMP14	12	6	99	5	6	65.9	0.7211	1.6353	1.4661	1.78175	0.897	0.512876	1.09	0.705297	1.215	0.425954	Cluster2
P31939	Bifunctional purine biosynthesis protein ATIC OS=Homo sapiens OX=9606 GN=ATIC PE=1 SV=3	ATIC	57	25	576	25	25	64.6	1.855	0.7979	0.6094	0.724	0.764	0.622791	0.907	0.604184	1.188	0.753507	Cluster5
P51003	Poly(A) polymerase alpha OS=Homo sapiens OX=9606 GN=PAPOLA PE=1 SV=4	PAPOLA	12	7	12	7	7	82.8	0.544333	1.0477	2.8829	1.70025	2.752	0.207234	1.623	0.0660306	0.59	0.86324	Cluster2
O15173	Membrane-associated progesterone receptor component 2 OS=Homo sapiens OX=9606 GN=PGRMC2 PE=1 SV=1	PGRMC2	54	15	472	14	15	23.8	0.5277	1.7938	1.8258	2.32775	1.018	0.890032	1.298	0.451127	1.275	0.509072	Cluster2
Q92963	GTP-binding protein Rit1 OS=Homo sapiens OX=9606 GN=RIT1 PE=1 SV=1	RIT1	11	2	59	2	2	25.1	1.6307	0.7745	0.7524	1.004	0.971	0.586527	1.296	0.415707	1.334	0.512615	Cluster6
Q8NAT1	Protein O-linked-mannose beta-1,4-N-acetylglucosaminyltransferase 2 OS=Homo sapiens OX=9606 GN=POMGNT2 PE=1 SV=1	POMGNT2	4	2	7	2	2	66.6	1.461	0.848444	1.1285	0.624	1.33	0.71446	0.735	0.37707	0.553	0.348529	Cluster1
Q96C90	Protein phosphatase 1 regulatory subunit 14B OS=Homo sapiens OX=9606 GN=PPP1R14B PE=1 SV=3	PPP1R14B	59	6	57	6	6	15.9	0.787	1.1554	1.4344	2.3765	1.241	0.849544	2.057	0.132898	1.657	0.288461	Cluster2
P43378	Tyrosine-protein phosphatase non-receptor type 9 OS=Homo sapiens OX=9606 GN=PTPN9 PE=1 SV=1	PTPN9	8	3	11	3	3	68	1.24422	0.503667	0.73	0.4255	1.449	0.606054	0.845	0.878042	0.583	0.717647	Cluster5
P10155	60 kDa SS-A/Ro ribonucleoprotein OS=Homo sapiens OX=9606 GN=RO60 PE=1 SV=2	RO60	33	16	302	16	16	60.6	0.8062	1.7147	1.6699	1.86375	0.974	0.96597	1.087	0.896503	1.116	0.874717	Cluster2
P84098	60S ribosomal protein L19 OS=Homo sapiens OX=9606 GN=RPL19 PE=1 SV=1	RPL19	28	7	79	7	7	23.5	0.703	1.5156	1.4881	1.424	0.982	0.520675	0.94	0.996794	0.957	0.669373	Cluster3
Q05823	2-5A-dependent ribonuclease OS=Homo sapiens OX=9606 GN=RNASEL PE=1 SV=2	RNASEL	2	2	3	2	2	83.5	1.5553	0.569	0.535429	0.2585	0.941	0.836503	0.454	0.25121	0.483	0.121827	Cluster1
Q53FP2	Novel acetylcholine receptor chaperone OS=Homo sapiens OX=9606 GN=TMEM35A PE=1 SV=2	TMEM35A	35	5	125	5	5	18.4	0.5958	2.0067	1.4985	1.8645	0.747	0.450568	0.929	0.869609	1.244	0.407082	Cluster3
Q9HB07	MYG1 exonuclease OS=Homo sapiens OX=9606 GN=MYG1 PE=1 SV=3	MYG1	30	8	30	8	8	42.5	1.6829	0.613	0.6493	0.451	1.059	0.760337	0.736	0.668298	0.695	0.472855	Cluster5
Q0ZGT2	Nexilin OS=Homo sapiens OX=9606 GN=NEXN PE=1 SV=1	NEXN	45	30	925	30	30	80.6	0.4579	2.0688	1.7139	2.279	0.828	0.618867	1.102	0.816507	1.33	0.510133	Cluster2
O43181	NADH dehydrogenase [ubiquinone] iron-sulfur protein 4, mitochondrial OS=Homo sapiens OX=9606 GN=NDUFS4 PE=1 SV=1	NDUFS4	11	2	58	2	2	20.1	0.727889	1.57086	1.50183	2.27667	0.956	0.852037	1.449	0.406523	1.516	0.35258	Cluster2
P15309	Prostatic acid phosphatase OS=Homo sapiens OX=9606 GN=ACP3 PE=1 SV=3	ACP3	21	8	14	8	8	44.5	1.17413	0.5515	1.43567	0.2015	2.603	0.992171	0.365	0.371125	0.14	0.536273	Cluster1
O95989	Diphosphoinositol polyphosphate phosphohydrolase 1 OS=Homo sapiens OX=9606 GN=NUDT3 PE=1 SV=1	NUDT3	20	4	54	3	3	19.5	1.4012	0.7186	0.7156	0.323	0.996	0.417486	0.449	0.878068	0.451	0.393292	Cluster1
Q8TEB9	Rhomboid-related protein 4 OS=Homo sapiens OX=9606 GN=RHBDD1 PE=1 SV=1	RHBDD1	16	3	22	3	3	35.8	0.476	3.575	0.4885	0.58	0.137	0.411072	0.162	0.652667	1.187	0.913937	Cluster3
P62899	60S ribosomal protein L31 OS=Homo sapiens OX=9606 GN=RPL31 PE=1 SV=1	RPL31	31	4	43	4	4	14.5	0.5775	1.9736	1.4716	2.3025	0.746	0.164244	1.167	0.820397	1.565	0.276453	Cluster2
P26583	High mobility group protein B2 OS=Homo sapiens OX=9606 GN=HMGB2 PE=1 SV=2	HMGB2	48	12	176	9	10	24	0.5784	1.7482	1.9307	1.5165	1.104	0.943623	0.867	0.890025	0.785	0.980351	Cluster3
P01705	Immunoglobulin lambda variable 2-23 OS=Homo sapiens OX=9606 GN=IGLV2-23 PE=1 SV=2	IGLV2-23	14	2	16	2	2	11.9	0.6913	1.9618	1.8139	1.60225	0.925	0.738712	0.817	0.554282	0.883	0.727696	Cluster3
Q13557	Calcium/calmodulin-dependent protein kinase type II subunit delta OS=Homo sapiens OX=9606 GN=CAMK2D PE=1 SV=3	CAMK2D	27	10	218	7	8	56.3	2.0947	0.3954	0.471889	0.44475	1.193	0.556027	1.125	0.550396	0.942	0.894315	Cluster5
Q05655	Protein kinase C delta type OS=Homo sapiens OX=9606 GN=PRKCD PE=1 SV=2	PRKCD	29	14	48	13	13	77.5	1.1634	0.976875	0.800167	0.1315	0.819	0.413695	0.135	0.0769561	0.164	0.366359	Cluster1
O60487	Myelin protein zero-like protein 2 OS=Homo sapiens OX=9606 GN=MPZL2 PE=1 SV=1	MPZL2	18	4	7	4	4	24.5	1.366	0.844857	0.534556	0.80275	0.633	0.0511552	0.95	0.700814	1.502	0.203325	Cluster6
P43246	DNA mismatch repair protein Msh2 OS=Homo sapiens OX=9606 GN=MSH2 PE=1 SV=1	MSH2	7	6	17	6	6	104.7	1.2655	0.651667	0.378571	0.308	0.581	0.159768	0.473	NA	0.814	NA	Cluster5
O15067	Phosphoribosylformylglycinamidine synthase OS=Homo sapiens OX=9606 GN=PFAS PE=1 SV=4	PFAS	9	10	30	10	10	144.6	1.0761	1.0614	2.1997	0.93425	2.072	0.603409	0.88	0.715305	0.425	0.820999	Cluster3
Q15366	Poly(rC)-binding protein 2 OS=Homo sapiens OX=9606 GN=PCBP2 PE=1 SV=1	PCBP2	38	10	262	6	7	38.6	1.8258	0.490333	0.5487	0.57625	1.119	0.289711	1.175	0.908949	1.05	0.372482	Cluster6
P62424	60S ribosomal protein L7a OS=Homo sapiens OX=9606 GN=RPL7A PE=1 SV=2	RPL7A	55	19	262	19	19	30	0.7767	1.8287	1.2506	1.5575	0.684	0.17907	0.852	0.623723	1.245	0.672412	Cluster3
Q4J6C6	Prolyl endopeptidase-like OS=Homo sapiens OX=9606 GN=PREPL PE=1 SV=1	PREPL	7	4	24	4	4	83.9	1.7198	0.5308	0.76375	0.92725	1.439	0.271278	1.747	0.202032	1.214	0.685914	Cluster6
Q9Y3I0	RNA-splicing ligase RtcB homolog OS=Homo sapiens OX=9606 GN=RTCB PE=1 SV=1	RTCB	49	18	451	18	18	55.2	1.6923	0.7621	0.8167	0.67475	1.072	0.590539	0.885	0.624429	0.826	0.359376	Cluster5
P49768	Presenilin-1 OS=Homo sapiens OX=9606 GN=PSEN1 PE=1 SV=1	PSEN1	6	2	9	2	2	52.6	0.765625	1.661	1.053	1.978	0.634	0.190008	1.191	0.510387	1.878	0.0220022	Cluster2
Q15042	Rab3 GTPase-activating protein catalytic subunit OS=Homo sapiens OX=9606 GN=RAB3GAP1 PE=1 SV=3	RAB3GAP1	26	17	104	17	17	110.5	1.8478	0.688778	0.5555	0.324	0.807	0.798639	0.47	0.133804	0.583	0.071857	Cluster5
Q99500	Sphingosine 1-phosphate receptor 3 OS=Homo sapiens OX=9606 GN=S1PR3 PE=1 SV=2	S1PR3	13	4	28	4	4	42.2	0.910429	2.01311	1.0139	1.80067	0.504	0.660868	0.894	0.64716	1.776	0.326905	Cluster2
P98171	Rho GTPase-activating protein 4 OS=Homo sapiens OX=9606 GN=ARHGAP4 PE=1 SV=2	ARHGAP4	3	3	5	3	3	105	0.6036	1.5	2.187	0.1435	1.458	0.301112	0.096	0.435401	0.066	0.120477	Cluster1
P19474	E3 ubiquitin-protein ligase TRIM21 OS=Homo sapiens OX=9606 GN=TRIM21 PE=1 SV=1	TRIM21	28	12	81	12	12	54.1	1.6643	0.7114	0.7376	1.07075	1.037	0.614684	1.505	0.137166	1.452	0.129385	Cluster6
Q8WWY3	U4/U6 small nuclear ribonucleoprotein Prp31 OS=Homo sapiens OX=9606 GN=PRPF31 PE=1 SV=2	PRPF31	17	7	28	7	7	55.4	0.6573	1.7488	2.2721	2.04425	1.299	0.462225	1.169	0.601257	0.9	0.968134	Cluster2
Q96DV4	39S ribosomal protein L38, mitochondrial OS=Homo sapiens OX=9606 GN=MRPL38 PE=1 SV=2	MRPL38	11	4	20	4	4	44.6	1.0666	1.21913	1.6925	2.4305	1.388	0.132241	1.994	0.295688	1.436	0.354989	Cluster4
P19387	DNA-directed RNA polymerase II subunit RPB3 OS=Homo sapiens OX=9606 GN=POLR2C PE=1 SV=2	POLR2C	15	3	3	3	3	31.4	1.2515	0.718	0.679	0.527	0.946	0.628931	0.734	0.189894	0.776	0.513781	Cluster5
Q15050	Ribosome biogenesis regulatory protein homolog OS=Homo sapiens OX=9606 GN=RRS1 PE=1 SV=2	RRS1	7	2	9	2	2	41.2	1.3357	0.465286	0.6266	0.806333	1.347	0.839119	1.733	0.491866	1.287	0.695488	Cluster6
Q7L0Y3	tRNA methyltransferase 10 homolog C OS=Homo sapiens OX=9606 GN=TRMT10C PE=1 SV=2	TRMT10C	14	6	28	6	6	47.3	1.277	0.189	0.216	1.611	1.143	0.845157	8.524	0.534794	7.458	0.597569	Cluster6
Q96K76	Ubiquitin carboxyl-terminal hydrolase 47 OS=Homo sapiens OX=9606 GN=USP47 PE=1 SV=3	USP47	13	14	55	14	14	157.2	1.6608	0.9221	0.6591	0.5715	0.715	0.595036	0.62	0.271524	0.867	0.395203	Cluster5
O76094	Signal recognition particle subunit SRP72 OS=Homo sapiens OX=9606 GN=SRP72 PE=1 SV=3	SRP72	23	13	55	13	13	74.6	1.8228	0.7181	0.6552	0.57925	0.912	0.619701	0.807	0.486381	0.884	0.772977	Cluster5
P35270	Sepiapterin reductase OS=Homo sapiens OX=9606 GN=SPR PE=1 SV=1	SPR	45	11	231	11	11	28	1.726	0.7425	0.8907	0.60075	1.2	0.497336	0.809	0.780588	0.674	0.414985	Cluster5
Q9UJZ1	Stomatin-like protein 2, mitochondrial OS=Homo sapiens OX=9606 GN=STOML2 PE=1 SV=1	STOML2	37	10	141	10	10	38.5	1.8697	0.5747	0.7074	0.5715	1.231	0.717744	0.994	0.8827	0.808	0.88358	Cluster5
Q15750	TGF-beta-activated kinase 1 and MAP3K7-binding protein 1 OS=Homo sapiens OX=9606 GN=TAB1 PE=1 SV=1	TAB1	17	6	31	6	6	54.6	1.3552	0.4978	0.74575	0.429	1.498	0.503422	0.862	0.817471	0.575	0.546823	Cluster5
P37837	Transaldolase OS=Homo sapiens OX=9606 GN=TALDO1 PE=1 SV=2	TALDO1	42	17	572	17	17	37.5	0.707	1.5693	1.6176	2.037	1.031	0.908915	1.298	0.580913	1.259	0.57042	Cluster2
Q8TB96	T-cell immunomodulatory protein OS=Homo sapiens OX=9606 GN=ITFG1 PE=1 SV=1	ITFG1	2	2	24	2	2	68.1	0.469667	1.509	2.07856	2.47167	1.377	0.670126	1.638	0.261094	1.189	0.616275	Cluster2
P11387	DNA topoisomerase 1 OS=Homo sapiens OX=9606 GN=TOP1 PE=1 SV=2	TOP1	12	8	14	8	8	90.7	1.5574	0.646	0.589571	0.507	0.913	0.976207	0.785	0.331141	0.86	0.29051	Cluster5
Q9NZR1	Tropomodulin-2 OS=Homo sapiens OX=9606 GN=TMOD2 PE=1 SV=1	TMOD2	15	5	41	5	5	39.6	0.2819	2.2958	1.9389	1.8805	0.845	0.883483	0.819	0.725664	0.97	0.748178	Cluster3
Q15836	Vesicle-associated membrane protein 3 OS=Homo sapiens OX=9606 GN=VAMP3 PE=1 SV=3	VAMP3	41	5	251	2	2	11.3	0.3501	1.8347	1.927	3.28125	1.05	0.923671	1.788	0.185086	1.703	0.220089	Cluster2
Q9Y4E6	WD repeat-containing protein 7 OS=Homo sapiens OX=9606 GN=WDR7 PE=1 SV=2	WDR7	5	6	29	6	6	163.7	1.3726	0.4836	0.756714	0.371	1.565	0.715562	0.767	NA	0.49	NA	Cluster1
Q9H269	Vacuolar protein sorting-associated protein 16 homolog OS=Homo sapiens OX=9606 GN=VPS16 PE=1 SV=2	VPS16	21	13	74	13	13	94.6	0.5793	1.3781	2.1513	3.04925	1.561	0.939187	2.213	0.508304	1.417	0.650407	Cluster2
Q9UID3	Vacuolar protein sorting-associated protein 51 homolog OS=Homo sapiens OX=9606 GN=VPS51 PE=1 SV=2	VPS51	11	6	39	6	6	86	1.7606	0.259	0.3455	0.3125	1.334	0.81455	1.207	0.922555	0.904	0.957417	Cluster5
Q96JC1	Vam6/Vps39-like protein OS=Homo sapiens OX=9606 GN=VPS39 PE=1 SV=2	VPS39	8	4	25	4	4	101.7	1.189	0.67175	0.4855	0.473	0.723	0.377552	0.704	0.35989	0.974	0.841314	Cluster5
Q6DKI1	60S ribosomal protein L7-like 1 OS=Homo sapiens OX=9606 GN=RPL7L1 PE=1 SV=2	RPL7L1	10	2	2	2	2	29.7	1.06689	0.389333	0.4355	0.74575	1.119	0.735624	1.915	0.139011	1.712	0.254316	Cluster6
Q9NTG7	NAD-dependent protein deacetylase sirtuin-3, mitochondrial OS=Homo sapiens OX=9606 GN=SIRT3 PE=1 SV=2	SIRT3	15	4	11	4	4	43.5	0.2598	2.703	1.2283	3.171	0.454	0.255123	1.173	0.896778	2.582	0.298589	Cluster2
Q06520	Sulfotransferase 2A1 OS=Homo sapiens OX=9606 GN=SULT2A1 PE=1 SV=3	SULT2A1	13	3	4	3	3	33.8	0.417444	1.9859	2.19011	2.5215	1.103	0.62163	1.27	0.635219	1.151	0.949085	Cluster2
Q13103	Secreted phosphoprotein 24 OS=Homo sapiens OX=9606 GN=SPP2 PE=1 SV=1	SPP2	12	2	36	2	2	24.3	0.5158	1.46889	1.9032	2.646	1.296	0.566691	1.801	0.159806	1.39	0.404946	Cluster2
Q13242	Serine/arginine-rich splicing factor 9 OS=Homo sapiens OX=9606 GN=SRSF9 PE=1 SV=1	SRSF9	28	7	47	7	7	25.5	0.6098	1.6092	1.7091	1.83275	1.062	0.573773	1.139	0.908269	1.072	0.793579	Cluster2
O94874	E3 UFM1-protein ligase 1 OS=Homo sapiens OX=9606 GN=UFL1 PE=1 SV=2	UFL1	40	26	203	26	26	89.5	1.6445	0.8374	0.8035	0.589	0.96	0.900703	0.703	0.19104	0.733	0.306627	Cluster5
P11441	Ubiquitin-like protein 4A OS=Homo sapiens OX=9606 GN=UBL4A PE=1 SV=1	UBL4A	39	6	128	6	6	17.8	0.6259	1.5052	1.9426	2.14975	1.291	0.251152	1.428	0.420591	1.107	0.915289	Cluster2
Q96LR5	Ubiquitin-conjugating enzyme E2 E2 OS=Homo sapiens OX=9606 GN=UBE2E2 PE=1 SV=1	UBE2E2	18	3	17	3	3	22.2	1.2655	0.565	0.6172	0.43	1.092	0.55966	0.761	NA	0.697	NA	Cluster5
Q92890	Ubiquitin recognition factor in ER-associated degradation protein 1 OS=Homo sapiens OX=9606 GN=UFD1 PE=1 SV=3	UFD1	29	5	29	5	5	34.5	1.154	1.46875	0.616167	0.473	0.42	0.105438	0.322	0.04057	0.768	0.900598	Cluster1
O76070	Gamma-synuclein OS=Homo sapiens OX=9606 GN=SNCG PE=1 SV=2	SNCG	87	10	251	10	10	13.3	0.7158	1.9654	1.3602	2.16925	0.692	0.229042	1.104	0.755675	1.595	0.295092	Cluster2
Q9ULP9	TBC1 domain family member 24 OS=Homo sapiens OX=9606 GN=TBC1D24 PE=1 SV=2	TBC1D24	8	3	11	3	3	62.9	0.7588	1.5955	1.9067	1.53	1.195	0.369195	0.959	0.875161	0.802	0.407458	Cluster3
Q9BSF4	Mitochondrial import inner membrane translocase subunit Tim29 OS=Homo sapiens OX=9606 GN=TIMM29 PE=1 SV=2	TIMM29	15	3	16	3	3	29.2	1.5971	0.737222	0.502	1.29133	0.681	0.230244	1.752	0.133531	2.572	0.0193353	Cluster6
Q8WUH2	Transforming growth factor-beta receptor-associated protein 1 OS=Homo sapiens OX=9606 GN=TGFBRAP1 PE=1 SV=1	TGFBRAP1	4	3	18	3	3	97.1	1.2762	0.6226	0.591	2.475	0.949	0.436314	3.975	NA	4.188	NA	Cluster4
O75954	Tetraspanin-9 OS=Homo sapiens OX=9606 GN=TSPAN9 PE=1 SV=1	TSPAN9	8	2	54	2	2	26.8	0.425	1.43714	2.37425	1.6845	1.652	0.218232	1.172	0.577284	0.709	0.362581	Cluster3
Q99614	Tetratricopeptide repeat protein 1 OS=Homo sapiens OX=9606 GN=TTC1 PE=1 SV=1	TTC1	45	9	190	9	9	33.5	0.5601	1.7465	1.8619	1.95525	1.066	0.553409	1.12	0.70866	1.05	0.997346	Cluster2
A5D8V6	Vacuolar protein sorting-associated protein 37C OS=Homo sapiens OX=9606 GN=VPS37C PE=1 SV=2	VPS37C	9	3	51	3	3	38.6	1.0543	1.0967	1.2288	2.338	1.12	0.900684	2.132	0.20754	1.903	0.368203	Cluster4
P07947	Tyrosine-protein kinase Yes OS=Homo sapiens OX=9606 GN=YES1 PE=1 SV=3	YES1	23	11	146	4	6	60.8	0.5689	2.0918	1.6672	1.77775	0.797	0.486436	0.85	0.607128	1.066	0.937304	Cluster3
Q9NWH9	SAFB-like transcription modulator OS=Homo sapiens OX=9606 GN=SLTM PE=1 SV=2	SLTM	3	3	57	3	3	117.1	0.8289	1.565	1.2552	3.01033	0.802	0.957994	1.924	0.173668	2.398	0.062129	Cluster4
Q69YW2	Protein stum homolog OS=Homo sapiens OX=9606 GN=STUM PE=1 SV=1	STUM	21	2	23	2	2	15	0.76975	1.94463	1.24444	2.53133	0.64	0.260329	1.302	0.787383	2.034	0.289776	Cluster2
Q99961	Endophilin-A2 OS=Homo sapiens OX=9606 GN=SH3GL1 PE=1 SV=1	SH3GL1	37	13	363	9	13	41.5	0.7125	1.4588	1.6741	1.93875	1.148	0.499858	1.329	0.181712	1.158	0.505354	Cluster2
P84103	Serine/arginine-rich splicing factor 3 OS=Homo sapiens OX=9606 GN=SRSF3 PE=1 SV=1	SRSF3	24	4	155	3	3	19.3	0.6958	1.3809	1.5774	2.06725	1.142	0.564326	1.497	0.100423	1.311	0.284179	Cluster2
Q07955	Serine/arginine-rich splicing factor 1 OS=Homo sapiens OX=9606 GN=SRSF1 PE=1 SV=2	SRSF1	46	13	767	13	13	27.7	0.5848	1.5332	1.7385	2.08875	1.134	0.57625	1.362	0.310093	1.201	0.515883	Cluster2
Q8NFU3	Thiosulfate:glutathione sulfurtransferase OS=Homo sapiens OX=9606 GN=TSTD1 PE=1 SV=3	TSTD1	26	3	113	3	3	12.5	0.3008	1.9885	2.1023	3.03175	1.057	0.631061	1.525	0.341845	1.442	0.371782	Cluster2
P61077	Ubiquitin-conjugating enzyme E2 D3 OS=Homo sapiens OX=9606 GN=UBE2D3 PE=1 SV=1	UBE2D3	41	4	132	3	4	16.7	1.7105	0.7552	0.809	0.68075	1.071	0.892535	0.901	0.928636	0.841	0.84997	Cluster5
P45974	Ubiquitin carboxyl-terminal hydrolase 5 OS=Homo sapiens OX=9606 GN=USP5 PE=1 SV=2	USP5	46	28	579	28	28	95.7	1.7324	0.7791	0.793	0.67725	1.018	0.839947	0.869	0.692924	0.854	0.537364	Cluster5
Q9H061	Transmembrane protein 126A OS=Homo sapiens OX=9606 GN=TMEM126A PE=1 SV=1	TMEM126A	24	5	35	5	5	21.5	1.2587	0.309	0.534	0.326667	1.728	0.755719	1.057	0.900425	0.612	0.619956	Cluster5
O43294	Transforming growth factor beta-1-induced transcript 1 protein OS=Homo sapiens OX=9606 GN=TGFB1I1 PE=1 SV=2	TGFB1I1	85	25	1234	25	25	49.8	0.6275	1.6514	1.5214	2.338	0.921	0.715375	1.416	0.411395	1.537	0.295773	Cluster2
Q9Y3D7	Mitochondrial import inner membrane translocase subunit TIM16 OS=Homo sapiens OX=9606 GN=PAM16 PE=1 SV=2	PAM16	27	2	3	2	2	13.8	0.6074	1.0285	2.53825	1.54	2.468	0.144852	1.497	0.345373	0.607	0.424505	Cluster3
P26368	Splicing factor U2AF 65 kDa subunit OS=Homo sapiens OX=9606 GN=U2AF2 PE=1 SV=4	U2AF2	28	9	129	9	9	53.5	2.0925	0.5019	0.4264	0.347	0.85	0.99776	0.691	0.321575	0.814	0.181019	Cluster5
Q7Z3T8	Zinc finger FYVE domain-containing protein 16 OS=Homo sapiens OX=9606 GN=ZFYVE16 PE=1 SV=3	ZFYVE16	4	5	21	5	5	168.8	1.7524	0.673286	0.795714	0.473333	1.182	0.468809	0.703	0.64855	0.595	0.241506	Cluster5
O95218	Zinc finger Ran-binding domain-containing protein 2 OS=Homo sapiens OX=9606 GN=ZRANB2 PE=1 SV=2	ZRANB2	18	4	75	4	4	37.4	0.5707	1.4863	1.9029	2.02	1.28	0.39439	1.359	0.116263	1.062	0.622801	Cluster2
O43556	Epsilon-sarcoglycan OS=Homo sapiens OX=9606 GN=SGCE PE=1 SV=6	SGCE	30	9	338	9	9	49.8	0.5209	1.9688	1.8121	1.6695	0.92	0.724323	0.848	0.44716	0.921	0.587138	Cluster3
Q9UL52	Transmembrane protease serine 11E OS=Homo sapiens OX=9606 GN=TMPRSS11E PE=1 SV=2	TMPRSS11E	36	9	13	9	9	47.7	2.385	0.162125	0.128111	0.177	0.79	0.463633	1.092	0.779014	1.382	0.406677	Cluster6
O15231	Zinc finger protein 185 OS=Homo sapiens OX=9606 GN=ZNF185 PE=1 SV=3	ZNF185	58	29	44	29	29	73.5	1.5204	0.4849	0.3474	0.154	0.716	0.639186	0.318	0.172337	0.443	0.192154	Cluster1
Q7Z7L7	Protein zer-1 homolog OS=Homo sapiens OX=9606 GN=ZER1 PE=1 SV=1	ZER1	7	3	21	3	3	88.1	1.2472	1.49567	0.581	0.84575	0.388	0.0615908	0.565	0.430393	1.456	0.448455	Cluster5
Q5T750	Skin-specific protein 32 OS=Homo sapiens OX=9606 GN=XP32 PE=1 SV=1	XP32	8	2	7	2	2	26.2	0.663167	1.71475	1.424	2.492	0.83	0.723468	1.453	0.945858	1.75	0.74654	Cluster2
O95365	Zinc finger and BTB domain-containing protein 7A OS=Homo sapiens OX=9606 GN=ZBTB7A PE=1 SV=1	ZBTB7A	6	2	22	2	2	61.4	0.905778	0.864857	0.92325	2.75633	1.068	0.69304	3.187	0.12903	2.985	0.176001	Cluster4
Q8WV99	AN1-type zinc finger protein 2B OS=Homo sapiens OX=9606 GN=ZFAND2B PE=1 SV=1	ZFAND2B	10	2	29	2	2	28	0.525	1.67067	1.4068	2.268	0.842	0.214994	1.358	0.6346	1.612	0.273885	Cluster2
Q9BVC6	Transmembrane protein 109 OS=Homo sapiens OX=9606 GN=TMEM109 PE=1 SV=1	TMEM109	21	4	202	4	4	26.2	0.5921	1.5742	1.9496	1.98	1.238	0.151598	1.258	0.267792	1.016	0.920475	Cluster2
Q9Y2S6	Translation machinery-associated protein 7 OS=Homo sapiens OX=9606 GN=TMA7 PE=1 SV=1	TMA7	27	2	78	2	2	7.1	0.3427	1.6282	2.0509	2.854	1.26	0.442343	1.753	0.0918812	1.392	0.265197	Cluster2
Q15029	116 kDa U5 small nuclear ribonucleoprotein component OS=Homo sapiens OX=9606 GN=EFTUD2 PE=1 SV=1	EFTUD2	47	33	289	32	32	109.4	1.5614	0.6984	0.7378	1	1.056	0.975896	1.432	0.576706	1.355	0.6107	Cluster6
Q6PCB0	von Willebrand factor A domain-containing protein 1 OS=Homo sapiens OX=9606 GN=VWA1 PE=1 SV=1	VWA1	50	13	567	13	13	46.8	0.5344	2.1074	1.6597	1.2025	0.788	0.719382	0.571	0.43294	0.725	0.435715	Cluster3
Q9H267	Vacuolar protein sorting-associated protein 33B OS=Homo sapiens OX=9606 GN=VPS33B PE=1 SV=2	VPS33B	21	11	90	11	11	70.5	0.6472	1.8445	1.9375	0.91825	1.05	0.815444	0.498	0.0887764	0.474	0.0519468	Cluster3
Q3KQV9	UDP-N-acetylhexosamine pyrophosphorylase-like protein 1 OS=Homo sapiens OX=9606 GN=UAP1L1 PE=1 SV=2	UAP1L1	12	5	14	5	5	57	0.6973	1.6675	1.7206	1.64975	1.032	0.954645	0.989	0.902383	0.959	0.871713	Cluster3
P0DMM9	Sulfotransferase 1A3 OS=Homo sapiens OX=9606 GN=SULT1A3 PE=1 SV=1	SULT1A3	42	9	65	4	4	34.2	1.7	0.193714	0.636857	0.4705	3.288	0.0991683	2.429	0.0384882	0.739	0.899225	Cluster6
Q9UK55	Protein Z-dependent protease inhibitor OS=Homo sapiens OX=9606 GN=SERPINA10 PE=1 SV=1	SERPINA10	9	3	12	3	3	50.7	0.7708	1.8312	1.21275	1.89	0.662	0.515696	1.032	0.936511	1.558	0.669688	Cluster2
P22033	Methylmalonyl-CoA mutase, mitochondrial OS=Homo sapiens OX=9606 GN=MMUT PE=1 SV=4	MMUT	21	10	76	10	10	83.1	1.4104	0.6585	0.6663	3.66325	1.012	0.796524	5.563	0.067487	5.498	0.0454084	Cluster4
Q9ULB1	Neurexin-1 OS=Homo sapiens OX=9606 GN=NRXN1 PE=1 SV=1	NRXN1	2	2	7	2	2	161.8	1.2624	0.539375	0.5205	0.4135	0.965	0.98588	0.767	0.781726	0.794	0.777145	Cluster5
O14817	Tetraspanin-4 OS=Homo sapiens OX=9606 GN=TSPAN4 PE=1 SV=1	TSPAN4	23	3	55	3	3	26.1	0.479833	1.73267	1.6283	2.70867	0.94	0.712071	1.563	0.319043	1.663	0.253783	Cluster2
Q5TAA0	Tetratricopeptide repeat protein 22 OS=Homo sapiens OX=9606 GN=TTC22 PE=2 SV=1	TTC22	5	3	4	3	3	63.3	0.91925	0.454	1.218	0.546	2.683	NA	1.203	NA	0.448	NA	Cluster1
Q9NY15	Stabilin-1 OS=Homo sapiens OX=9606 GN=STAB1 PE=1 SV=3	STAB1	13	22	118	22	22	275.3	0.3211	2.3974	1.7437	1.6325	0.727	0.337761	0.681	0.581029	0.936	0.643314	Cluster3
Q9C0E2	Exportin-4 OS=Homo sapiens OX=9606 GN=XPO4 PE=1 SV=2	XPO4	7	6	19	6	6	130.1	1.259	0.678833	0.352	1.578	0.519	0.385686	2.325	NA	4.483	NA	Cluster4
Q9BV38	WD repeat-containing protein 18 OS=Homo sapiens OX=9606 GN=WDR18 PE=1 SV=2	WDR18	15	6	8	6	6	47.4	0.912667	3.32467	0.941875	1.6275	0.283	0.432213	0.49	0.748723	1.728	0.914298	Cluster3
O00534	von Willebrand factor A domain-containing protein 5A OS=Homo sapiens OX=9606 GN=VWA5A PE=1 SV=2	VWA5A	32	18	192	18	18	86.4	1.8154	0.7667	0.465	0.59975	0.606	0.585589	0.782	0.602567	1.29	0.883026	Cluster5
P09486	SPARC OS=Homo sapiens OX=9606 GN=SPARC PE=1 SV=1	SPARC	52	11	99	11	11	34.6	0.4498	2.0067	1.724	2.5125	0.859	0.91687	1.252	0.460827	1.457	0.267094	Cluster2
O95361	Tripartite motif-containing protein 16 OS=Homo sapiens OX=9606 GN=TRIM16 PE=1 SV=3	TRIM16	27	15	28	15	15	63.9	1.3278	0.439778	1.008	0.4025	2.292	0.0564166	0.915	0.571039	0.399	0.129509	Cluster1
P51580	Thiopurine S-methyltransferase OS=Homo sapiens OX=9606 GN=TPMT PE=1 SV=1	TPMT	18	5	24	5	5	28.2	1.4503	0.636	0.936875	0.57675	1.473	0.643399	0.907	0.716997	0.616	0.482816	Cluster5
Q15629	Translocating chain-associated membrane protein 1 OS=Homo sapiens OX=9606 GN=TRAM1 PE=1 SV=3	TRAM1	14	5	27	5	5	43	1.7077	0.30125	0.357714	0.195	1.187	0.586098	0.647	0.986003	0.545	0.596034	Cluster5
Q13336	Urea transporter 1 OS=Homo sapiens OX=9606 GN=SLC14A1 PE=1 SV=2	SLC14A1	4	2	4	2	2	42.5	0.1925	2.5695	3.57833	1.00875	1.393	0.727372	0.393	0.328493	0.282	0.638404	Cluster3
Q92734	Protein TFG OS=Homo sapiens OX=9606 GN=TFG PE=1 SV=2	TFG	33	9	210	9	9	43.4	0.5677	1.6342	1.9426	2.2145	1.189	0.437607	1.355	0.269837	1.14	0.611556	Cluster2
P0DN76	Splicing factor U2AF 35 kDa subunit-like protein OS=Homo sapiens OX=9606 GN=U2AF1L5 PE=1 SV=1	U2AF1L5	23	5	22	5	5	27.9	1.509	0.7909	0.670556	0.5855	0.848	0.971993	0.74	0.929648	0.873	0.85012	Cluster5
Q96AJ9	Vesicle transport through interaction with t-SNAREs homolog 1A OS=Homo sapiens OX=9606 GN=VTI1A PE=1 SV=2	VTI1A	18	2	23	2	2	25.2	0.8683	1.09233	1.481	2.4615	1.356	0.197482	2.253	0.0558279	1.662	0.145203	Cluster4
Q3LXA3	Triokinase/FMN cyclase OS=Homo sapiens OX=9606 GN=TKFC PE=1 SV=2	TKFC	28	10	97	10	10	58.9	1.994	0.5004	0.5327	0.34775	1.065	0.943426	0.695	0.380951	0.653	0.363151	Cluster5
O75436	Vacuolar protein sorting-associated protein 26A OS=Homo sapiens OX=9606 GN=VPS26A PE=1 SV=2	VPS26A	58	16	263	14	16	38.1	1.8019	0.6493	0.5663	0.6275	0.872	0.323176	0.966	0.914762	1.108	0.548033	Cluster5
Q9HAV4	Exportin-5 OS=Homo sapiens OX=9606 GN=XPO5 PE=1 SV=1	XPO5	9	9	22	9	9	136.2	1.6256	0.36775	0.524444	0.561333	1.426	0.17988	1.526	0.266567	1.07	0.785815	Cluster6
Q86XK7	V-set and immunoglobulin domain-containing protein 1 OS=Homo sapiens OX=9606 GN=VSIG1 PE=1 SV=1	VSIG1	5	2	9	2	2	41.8	1.5887	0.5633	0.5391	0.775	0.957	0.976017	1.376	0.263183	1.438	0.180331	Cluster6
P40222	Alpha-taxilin OS=Homo sapiens OX=9606 GN=TXLNA PE=1 SV=3	TXLNA	17	8	21	8	8	61.9	0.8576	1.176	1.5057	2.13375	1.28	0.325099	1.814	0.13215	1.417	0.350369	Cluster2
Q3ZAQ7	Vacuolar ATPase assembly integral membrane protein VMA21 OS=Homo sapiens OX=9606 GN=VMA21 PE=1 SV=1	VMA21	16	2	45	2	2	11.3	0.5767	1.7004	1.8157	2.35225	1.068	0.66524	1.383	0.220673	1.296	0.322585	Cluster2
P25325	3-mercaptopyruvate sulfurtransferase OS=Homo sapiens OX=9606 GN=MPST PE=1 SV=3	MPST	50	10	239	10	10	33.2	1.6792	0.7828	0.7852	0.70225	1.003	0.895473	0.897	0.889762	0.894	0.989399	Cluster5
Q9Y6W5	Wiskott-Aldrich syndrome protein family member 2 OS=Homo sapiens OX=9606 GN=WASF2 PE=1 SV=3	WASF2	20	10	228	10	10	54.3	0.637	1.687	1.5532	2.23175	0.921	0.85805	1.323	0.701124	1.437	0.587832	Cluster2
O75554	WW domain-binding protein 4 OS=Homo sapiens OX=9606 GN=WBP4 PE=1 SV=1	WBP4	8	2	8	2	2	42.5	0.33	1.76467	1.88971	1.3585	1.071	0.740952	0.77	0.392259	0.719	0.697824	Cluster3
Q96JG6	Syndetin OS=Homo sapiens OX=9606 GN=VPS50 PE=1 SV=3	VPS50	17	12	69	12	12	111.1	1.7051	0.9631	0.5316	0.808	0.552	0.066488	0.839	0.689705	1.52	0.316226	Cluster6
Q8NEW0	Zinc transporter 7 OS=Homo sapiens OX=9606 GN=SLC30A7 PE=2 SV=1	SLC30A7	9	3	15	3	3	41.6	1.3948	0.611	0.773111	0.796	1.265	0.0427422	1.303	0.284292	1.03	0.960405	Cluster6
Q96GY0	Zinc finger C2HC domain-containing protein 1A OS=Homo sapiens OX=9606 GN=ZC2HC1A PE=1 SV=2	ZC2HC1A	27	8	133	8	8	35.1	0.6628	1.5099	1.8795	1.70925	1.245	0.207266	1.132	0.591013	0.909	0.650741	Cluster3
Q9UHD9	Ubiquilin-2 OS=Homo sapiens OX=9606 GN=UBQLN2 PE=1 SV=2	UBQLN2	22	9	251	6	9	65.7	0.7789	1.6265	1.73	1.58325	1.064	0.694631	0.973	0.991662	0.915	0.775299	Cluster3
Q969E4	Transcription elongation factor A protein-like 3 OS=Homo sapiens OX=9606 GN=TCEAL3 PE=1 SV=1	TCEAL3	40	8	126	8	8	22.5	0.6968	1.57967	1.8889	1.611	1.196	0.484923	1.02	0.748244	0.853	0.791982	Cluster3
Q8TBC5	Zinc finger and SCAN domain-containing protein 18 OS=Homo sapiens OX=9606 GN=ZSCAN18 PE=1 SV=2	ZSCAN18	6	3	40	3	3	54.8	0.0658	3.58	1.4983	1.80475	0.419	0.640601	0.504	0.638805	1.205	0.834827	Cluster3
Q14694	Ubiquitin carboxyl-terminal hydrolase 10 OS=Homo sapiens OX=9606 GN=USP10 PE=1 SV=2	USP10	12	6	40	6	6	87.1	1.9284	0.199125	0.3519	0.139	1.767	0.417901	0.698	0.748808	0.395	0.46427	Cluster5
P63313	Thymosin beta-10 OS=Homo sapiens OX=9606 GN=TMSB10 PE=1 SV=2	TMSB10	68	4	117	3	3	5	0.6205	1.8551	1.5882	1.636	0.856	0.744742	0.882	0.653518	1.03	0.815088	Cluster3
P51809	Vesicle-associated membrane protein 7 OS=Homo sapiens OX=9606 GN=VAMP7 PE=1 SV=3	VAMP7	23	5	51	5	5	24.9	1.7974	0.594	0.5026	0.7145	0.846	0.574479	1.203	0.833259	1.422	0.556859	Cluster6
O95155	Ubiquitin conjugation factor E4 B OS=Homo sapiens OX=9606 GN=UBE4B PE=1 SV=1	UBE4B	7	8	31	8	8	146.1	1.636	1.013	0.591	0.518	0.583	0.637171	0.511	0.37121	0.876	0.423078	Cluster5
Q9NXF1	Testis-expressed protein 10 OS=Homo sapiens OX=9606 GN=TEX10 PE=1 SV=2	TEX10	4	3	25	3	3	105.6	1.0582	0.47	0.3148	1.681	0.67	0.428887	3.577	NA	5.34	NA	Cluster4
P36543	V-type proton ATPase subunit E 1 OS=Homo sapiens OX=9606 GN=ATP6V1E1 PE=1 SV=1	ATP6V1E1	46	11	152	11	11	26.1	0.7548	1.6716	1.5053	1.814	0.901	0.942051	1.085	0.827708	1.205	0.729458	Cluster2
Q13488	V-type proton ATPase 116 kDa subunit a3 OS=Homo sapiens OX=9606 GN=TCIRG1 PE=1 SV=3	TCIRG1	7	5	11	5	5	92.9	1.2685	1.35544	0.532333	1.21167	0.393	0.267223	0.894	0.569623	2.276	0.0283201	Cluster4
Q8IXI1	Mitochondrial Rho GTPase 2 OS=Homo sapiens OX=9606 GN=RHOT2 PE=1 SV=2	RHOT2	17	7	45	6	7	68.1	1.6677	0.6973	0.8978	1.03925	1.288	0.236624	1.49	0.263672	1.158	0.683281	Cluster6
Q9BRT3	Migration and invasion enhancer 1 OS=Homo sapiens OX=9606 GN=MIEN1 PE=1 SV=1	MIEN1	30	2	18	2	2	12.4	0.974	1.98913	0.9776	1.5555	0.491	0.23271	0.782	0.786695	1.591	0.19127	Cluster3
O00541	Pescadillo homolog OS=Homo sapiens OX=9606 GN=PES1 PE=1 SV=1	PES1	15	7	15	7	7	68	1.1272	0.3136	0.27775	0.342	0.886	0.996685	1.091	0.794232	1.231	0.79012	Cluster6
O75439	Mitochondrial-processing peptidase subunit beta OS=Homo sapiens OX=9606 GN=PMPCB PE=1 SV=2	PMPCB	28	12	137	11	11	54.3	1.7052	0.7399	0.8006	1.16425	1.082	0.883363	1.574	0.345354	1.454	0.431773	Cluster6
Q99447	Ethanolamine-phosphate cytidylyltransferase OS=Homo sapiens OX=9606 GN=PCYT2 PE=1 SV=1	PCYT2	45	14	99	14	14	43.8	2.0278	0.5631	0.3838	0.513	0.682	0.263208	0.911	0.674858	1.337	0.260592	Cluster6
Q96A73	Putative monooxygenase p33MONOX OS=Homo sapiens OX=9606 GN=KIAA1191 PE=1 SV=1	KIAA1191	39	9	116	9	9	33.2	0.3968	1.8508	1.8409	2.329	0.995	0.770495	1.258	0.437574	1.265	0.490009	Cluster2
P15428	15-hydroxyprostaglandin dehydrogenase [NAD(+)] OS=Homo sapiens OX=9606 GN=HPGD PE=1 SV=1	HPGD	36	7	14	7	7	29	0.349	0.0952	0.06325	5.98667	0.664	0.258778	62.885	0.320938	94.651	0.262248	Cluster4
Q99943	1-acyl-sn-glycerol-3-phosphate acyltransferase alpha OS=Homo sapiens OX=9606 GN=AGPAT1 PE=1 SV=2	AGPAT1	24	5	38	5	5	31.7	0.5135	2.2611	1.7948	1.714	0.794	0.807995	0.758	0.885784	0.955	0.724353	Cluster3
Q15397	Pumilio homolog 3 OS=Homo sapiens OX=9606 GN=PUM3 PE=1 SV=3	PUM3	12	6	8	6	6	73.5	1.44633	0.122375	0.0782222	9.4415	0.639	0.248725	77.152	0.042153	120.701	0.0117703	Cluster4
P18031	Tyrosine-protein phosphatase non-receptor type 1 OS=Homo sapiens OX=9606 GN=PTPN1 PE=1 SV=1	PTPN1	35	11	86	11	11	49.9	1.6006	0.5848	1.2367	0.403333	2.115	0.316189	0.69	0.352999	0.326	0.233853	Cluster1
P23470	Receptor-type tyrosine-protein phosphatase gamma OS=Homo sapiens OX=9606 GN=PTPRG PE=1 SV=4	PTPRG	2	2	31	2	2	161.9	0.7401	1.7329	1.4686	1.95	0.847	0.24524	1.125	0.84154	1.328	0.355792	Cluster2
Q5HYI8	Rab-like protein 3 OS=Homo sapiens OX=9606 GN=RABL3 PE=1 SV=1	RABL3	16	2	15	2	2	26.4	0.447	3.92125	1.4262	0.6165	0.364	0.712925	0.157	0.597302	0.432	0.709623	Cluster3
P51159	Ras-related protein Rab-27A OS=Homo sapiens OX=9606 GN=RAB27A PE=1 SV=3	RAB27A	49	10	120	8	10	24.9	1.667	0.759	0.7517	0.76925	0.99	0.932049	1.014	0.73312	1.023	0.779357	Cluster5
P50749	Ras association domain-containing protein 2 OS=Homo sapiens OX=9606 GN=RASSF2 PE=1 SV=1	RASSF2	6	2	7	2	2	37.8	0.5056	2.0022	1.859	0.9575	0.928	0.95304	0.478	0.134877	0.515	0.111536	Cluster3
Q9P260	RAB11-binding protein RELCH OS=Homo sapiens OX=9606 GN=RELCH PE=1 SV=2	RELCH	11	11	22	11	11	134.5	1.5733	0.360429	0.631143	0.344333	1.751	0.110264	0.955	0.656511	0.546	0.203575	Cluster5
P24043	Laminin subunit alpha-2 OS=Homo sapiens OX=9606 GN=LAMA2 PE=1 SV=4	LAMA2	28	65	566	65	65	343.7	0.7852	1.8019	1.6145	1.52725	0.896	0.845871	0.848	0.712259	0.946	0.505174	Cluster3
O15438	ATP-binding cassette sub-family C member 3 OS=Homo sapiens OX=9606 GN=ABCC3 PE=1 SV=3	ABCC3	9	11	18	9	9	169.2	1.50471	0.944667	0.3025	1.95767	0.32	0.141501	2.072	0.170489	6.472	0.00225448	Cluster4
P62266	40S ribosomal protein S23 OS=Homo sapiens OX=9606 GN=RPS23 PE=1 SV=3	RPS23	8	2	13	2	2	15.8	1.12367	0.4795	0.371667	0.6515	0.775	0.553969	1.359	0.690603	1.753	0.483837	Cluster6
Q9UBB6	Neurochondrin OS=Homo sapiens OX=9606 GN=NCDN PE=1 SV=1	NCDN	14	8	59	8	8	78.8	0.4424	2.027	1.7894	2.29175	0.883	0.939063	1.131	0.755512	1.281	0.623413	Cluster2
P35579	Myosin-9 OS=Homo sapiens OX=9606 GN=MYH9 PE=1 SV=4	MYH9	54	109	4715	79	87	226.4	0.6449	1.8668	1.642	1.5485	0.88	0.650853	0.829	0.566255	0.943	0.760205	Cluster3
O60524	Nuclear export mediator factor NEMF OS=Homo sapiens OX=9606 GN=NEMF PE=1 SV=4	NEMF	8	7	29	7	7	122.9	1.0477	2.7509	0.482	0.4725	0.175	0.174112	0.172	0.403333	0.98	0.879422	Cluster1
Q86UD1	Out at first protein homolog OS=Homo sapiens OX=9606 GN=OAF PE=2 SV=1	OAF	7	2	8	2	2	30.7	0.692667	1.59633	2.074	1.42725	1.299	0.274525	0.894	0.668536	0.688	0.226296	Cluster3
P15880	40S ribosomal protein S2 OS=Homo sapiens OX=9606 GN=RPS2 PE=1 SV=2	RPS2	44	10	228	10	10	31.3	1.4472	0.7945	0.6942	0.53225	0.874	0.578905	0.67	0.263572	0.767	0.508117	Cluster5
P80108	Phosphatidylinositol-glycan-specific phospholipase D OS=Homo sapiens OX=9606 GN=GPLD1 PE=1 SV=3	GPLD1	5	3	15	3	3	92.3	1.5649	0.956	0.941	0.56575	0.984	0.719971	0.592	0.511221	0.601	0.154291	Cluster1
Q12972	Nuclear inhibitor of protein phosphatase 1 OS=Homo sapiens OX=9606 GN=PPP1R8 PE=1 SV=2	PPP1R8	13	3	24	3	3	38.5	1.2153	0.93725	0.389625	0.518	0.416	0.0605112	0.553	NA	1.329	NA	Cluster5
Q9H008	Phospholysine phosphohistidine inorganic pyrophosphate phosphatase OS=Homo sapiens OX=9606 GN=LHPP PE=1 SV=2	LHPP	16	4	56	4	4	29.1	1.7286	0.770333	0.747556	0.655	0.97	0.491077	0.85	0.905066	0.876	0.609617	Cluster5
Q9BV79	Enoyl-[acyl-carrier-protein] reductase, mitochondrial OS=Homo sapiens OX=9606 GN=MECR PE=1 SV=2	MECR	8	3	33	3	3	40.4	1.4302	0.464333	0.970857	0.632333	2.091	0.337123	1.362	0.34843	0.651	0.956424	Cluster5
Q9BQG0	Myb-binding protein 1A OS=Homo sapiens OX=9606 GN=MYBBP1A PE=1 SV=2	MYBBP1A	14	15	33	15	15	148.8	1.5996	0.283	0.111143	0.5955	0.393	0.442314	2.104	0.766313	5.358	0.415803	Cluster6
Q9NX47	E3 ubiquitin-protein ligase MARCHF5 OS=Homo sapiens OX=9606 GN=MARCHF5 PE=1 SV=1	MARCHF5	8	2	19	2	2	31.2	1.0861	0.7908	0.5405	0.283	0.683	0.728532	0.358	NA	0.524	NA	Cluster1
Q8NFH3	Nucleoporin Nup43 OS=Homo sapiens OX=9606 GN=NUP43 PE=1 SV=1	NUP43	30	6	28	6	6	42.1	1.31633	0.601	0.513	0.512	0.854	0.485706	0.852	0.502715	0.998	0.92121	Cluster5
P13716	Delta-aminolevulinic acid dehydratase OS=Homo sapiens OX=9606 GN=ALAD PE=1 SV=1	ALAD	65	16	548	16	16	36.3	0.6077	2.1853	1.433	2.21225	0.656	0.139684	1.012	0.951938	1.544	0.20113	Cluster2
P34932	Heat shock 70 kDa protein 4 OS=Homo sapiens OX=9606 GN=HSPA4 PE=1 SV=4	HSPA4	55	36	792	35	36	94.3	1.6722	0.7761	0.8713	0.688	1.123	0.39041	0.886	0.499048	0.79	0.159582	Cluster5
Q6NUK1	Calcium-binding mitochondrial carrier protein SCaMC-1 OS=Homo sapiens OX=9606 GN=SLC25A24 PE=1 SV=2	SLC25A24	45	20	347	20	20	53.3	1.8327	0.6244	0.7097	0.60225	1.137	0.602458	0.965	0.79902	0.849	0.863097	Cluster5
Q01581	Hydroxymethylglutaryl-CoA synthase, cytoplasmic OS=Homo sapiens OX=9606 GN=HMGCS1 PE=1 SV=2	HMGCS1	43	16	45	15	16	57.3	0.5312	1.8043	1.6346	2.52	0.906	0.603719	1.397	0.123333	1.542	0.0555539	Cluster2
P11047	Laminin subunit gamma-1 OS=Homo sapiens OX=9606 GN=LAMC1 PE=1 SV=3	LAMC1	59	89	3613	89	89	177.5	0.3619	2.0929	1.94	1.8395	0.927	0.771316	0.879	0.942854	0.948	0.668456	Cluster3
Q8N1F7	Nuclear pore complex protein Nup93 OS=Homo sapiens OX=9606 GN=NUP93 PE=1 SV=2	NUP93	30	21	137	21	21	93.4	1.8513	0.568889	0.5033	0.32675	0.885	0.81648	0.574	0.217301	0.649	0.201695	Cluster5
Q56VL3	OCIA domain-containing protein 2 OS=Homo sapiens OX=9606 GN=OCIAD2 PE=1 SV=1	OCIAD2	35	6	11	6	6	16.9	1.3239	0.412143	0.430714	0.833	1.045	0.968572	2.021	0.230918	1.934	0.269104	Cluster6
P12004	Proliferating cell nuclear antigen OS=Homo sapiens OX=9606 GN=PCNA PE=1 SV=1	PCNA	28	7	112	7	7	28.8	1.4747	0.5943	0.6949	1.16333	1.169	0.584652	1.957	0.153147	1.674	0.302506	Cluster6
O60331	Phosphatidylinositol 4-phosphate 5-kinase type-1 gamma OS=Homo sapiens OX=9606 GN=PIP5K1C PE=1 SV=2	PIP5K1C	18	9	50	9	9	73.2	1.7226	0.6933	0.8601	0.59625	1.241	0.64019	0.86	0.43988	0.693	0.302622	Cluster5
P35232	Prohibitin OS=Homo sapiens OX=9606 GN=PHB PE=1 SV=1	PHB	75	14	566	14	14	29.8	1.6468	0.7119	0.839	0.87275	1.179	0.408463	1.226	0.445387	1.04	0.861672	Cluster6
P31431	Syndecan-4 OS=Homo sapiens OX=9606 GN=SDC4 PE=1 SV=2	SDC4	20	3	7	3	3	21.6	0.59875	1.4808	1.94789	1.765	1.315	0.39027	1.192	0.920912	0.906	0.490004	Cluster2
P13796	Plastin-2 OS=Homo sapiens OX=9606 GN=LCP1 PE=1 SV=6	LCP1	63	34	652	27	34	70.2	1.8414	0.4609	0.413	0.414	0.896	0.611263	0.898	0.827933	1.002	0.843587	Cluster5
Q9HAB8	Phosphopantothenate--cysteine ligase OS=Homo sapiens OX=9606 GN=PPCS PE=1 SV=2	PPCS	25	9	91	9	9	34	1.7561	0.7295	1.0476	0.6985	1.436	0.469248	0.958	0.882608	0.667	0.512156	Cluster5
Q8NC44	Reticulophagy regulator 2 OS=Homo sapiens OX=9606 GN=RETREG2 PE=1 SV=3	RETREG2	9	3	43	3	3	57.8	0.6745	1.651	1.3862	2.11575	0.84	0.392804	1.281	0.29551	1.526	0.146606	Cluster2
Q9Y623	Myosin-4 OS=Homo sapiens OX=9606 GN=MYH4 PE=2 SV=2	MYH4	19	32	179	7	28	222.9	0.8597	1.8191	1.9114	0.5815	1.051	0.366553	0.32	0.465639	0.304	0.0811622	Cluster3
Q08J23	RNA cytosine C(5)-methyltransferase NSUN2 OS=Homo sapiens OX=9606 GN=NSUN2 PE=1 SV=2	NSUN2	13	7	36	7	7	86.4	1.2383	0.626667	0.6255	2.55	0.998	0.986667	4.069	NA	4.077	NA	Cluster4
O60462	Neuropilin-2 OS=Homo sapiens OX=9606 GN=NRP2 PE=1 SV=3	NRP2	34	27	721	27	27	104.8	0.6379	1.7829	1.7445	1.60225	0.978	0.949608	0.899	0.702437	0.918	0.487314	Cluster3
P49757	Protein numb homolog OS=Homo sapiens OX=9606 GN=NUMB PE=1 SV=2	NUMB	16	8	57	4	8	70.8	1.6545	0.509375	0.607667	0.53625	1.193	0.289286	1.053	0.810937	0.882	0.498017	Cluster5
Q9UHY1	Nuclear receptor-binding protein OS=Homo sapiens OX=9606 GN=NRBP1 PE=1 SV=1	NRBP1	16	7	106	7	7	59.8	1.8017	0.6879	0.7064	0.67475	1.027	0.885121	0.981	0.510725	0.955	0.450718	Cluster5
P08567	Pleckstrin OS=Homo sapiens OX=9606 GN=PLEK PE=1 SV=3	PLEK	11	2	13	2	2	40.1	1.08867	1.0015	0.296	1.482	0.296	NA	1.48	NA	5.007	NA	Cluster4
P11908	Ribose-phosphate pyrophosphokinase 2 OS=Homo sapiens OX=9606 GN=PRPS2 PE=1 SV=2	PRPS2	35	8	181	3	3	34.7	1.6635	0.6731	0.481	0.4395	0.715	0.268269	0.653	0.652125	0.914	0.806206	Cluster5
P62341	Thioredoxin reductase-like selenoprotein T OS=Homo sapiens OX=9606 GN=SELENOT PE=1 SV=2	SELENOT	29	4	38	4	4	22.3	1.6226	0.8223	0.3437	0.4215	0.418	0.000819271	0.513	0.0637662	1.226	0.545579	Cluster5
P51888	Prolargin OS=Homo sapiens OX=9606 GN=PRELP PE=1 SV=1	PRELP	43	15	1634	15	15	43.8	0.5784	2.0622	1.3964	2.3925	0.677	0.0497609	1.16	0.406047	1.713	0.0356202	Cluster2
Q12923	Tyrosine-protein phosphatase non-receptor type 13 OS=Homo sapiens OX=9606 GN=PTPN13 PE=1 SV=2	PTPN13	1	2	3	2	2	276.7	1.42525	0.42	0.2875	0.388	0.685	0.0264287	0.924	NA	1.35	NA	Cluster6
Q9H974	Queuine tRNA-ribosyltransferase accessory subunit 2 OS=Homo sapiens OX=9606 GN=QTRT2 PE=1 SV=1	QTRT2	9	2	16	2	2	46.7	1.6492	0.433286	0.697875	0.692	1.611	0.305255	1.597	0.281879	0.992	0.859483	Cluster6
P14927	Cytochrome b-c1 complex subunit 7 OS=Homo sapiens OX=9606 GN=UQCRB PE=1 SV=2	UQCRB	37	7	316	7	7	13.5	0.53	1.8124	1.858	2.01	1.025	0.814189	1.109	0.614684	1.082	0.717662	Cluster2
P54725	UV excision repair protein RAD23 homolog A OS=Homo sapiens OX=9606 GN=RAD23A PE=1 SV=1	RAD23A	42	11	447	9	9	39.6	0.7746	1.4972	1.8838	1.7695	1.258	0.194086	1.182	0.321487	0.939	0.897998	Cluster2
Q8IXT5	RNA-binding protein 12B OS=Homo sapiens OX=9606 GN=RBM12B PE=1 SV=2	RBM12B	1	2	11	2	2	118	1.3049	0.5198	0.4874	0.493	0.938	0.712297	0.948	0.904379	1.011	0.718458	Cluster5
Q9Y3P9	Rab GTPase-activating protein 1 OS=Homo sapiens OX=9606 GN=RABGAP1 PE=1 SV=3	RABGAP1	29	25	226	22	25	121.7	1.7755	0.6499	1.1045	0.47525	1.699	0.260272	0.731	0.363094	0.43	0.174459	Cluster1
Q13330	Metastasis-associated protein MTA1 OS=Homo sapiens OX=9606 GN=MTA1 PE=1 SV=2	MTA1	6	4	31	3	3	80.7	0.6886	1.9762	1.3814	2.341	0.699	0.190386	1.185	0.495061	1.695	0.0716853	Cluster2
Q9NQR4	Omega-amidase NIT2 OS=Homo sapiens OX=9606 GN=NIT2 PE=1 SV=1	NIT2	62	14	152	14	14	30.6	1.8875	0.5356	0.5186	0.769	0.968	0.815357	1.436	0.421228	1.483	0.36818	Cluster6
O60890	Oligophrenin-1 OS=Homo sapiens OX=9606 GN=OPHN1 PE=1 SV=1	OPHN1	3	2	15	2	2	91.6	1.3436	0.52725	0.289	0.225	0.548	0.668134	0.427	NA	0.779	NA	Cluster5
O43172	U4/U6 small nuclear ribonucleoprotein Prp4 OS=Homo sapiens OX=9606 GN=PRPF4 PE=1 SV=2	PRPF4	20	7	19	7	7	58.4	1.7065	0.311286	0.401	0.516667	1.288	0.794528	1.66	0.87587	1.288	0.770548	Cluster6
P40937	Replication factor C subunit 5 OS=Homo sapiens OX=9606 GN=RFC5 PE=1 SV=1	RFC5	8	2	5	2	2	38.5	0.4889	1.67867	2.17833	2.368	1.298	0.462695	1.411	0.387437	1.087	0.7832	Cluster2
Q9NZM3	Intersectin-2 OS=Homo sapiens OX=9606 GN=ITSN2 PE=1 SV=3	ITSN2	2	2	19	2	2	193.3	1.3232	0.816833	0.5046	1.028	0.618	0.141916	1.259	0.438812	2.037	0.0133863	Cluster6
A0A0C4DH69	Immunoglobulin kappa variable 1-9 OS=Homo sapiens OX=9606 GN=IGKV1-9 PE=3 SV=1	IGKV1-9	29	2	45	2	2	12.7	0.465	1.909	1.837	1.76075	0.962	0.559013	0.922	0.693296	0.958	0.926386	Cluster3
Q53QV2	Protein LBH OS=Homo sapiens OX=9606 GN=LBH PE=1 SV=1	LBH	56	4	91	4	4	12.2	0.194714	2.63456	1.7542	1.48575	0.666	0.443395	0.564	0.292616	0.847	0.457789	Cluster3
Q96KN1	Protein LRATD2 OS=Homo sapiens OX=9606 GN=LRATD2 PE=1 SV=1	LRATD2	30	6	7	6	6	34.5	0.7899	1.28525	1.282	2.116	0.997	0.824735	1.646	0.26035	1.651	0.258643	Cluster2
Q9BTT6	Leucine-rich repeat-containing protein 1 OS=Homo sapiens OX=9606 GN=LRRC1 PE=1 SV=1	LRRC1	13	4	24	4	4	59.2	1.4128	0.454286	0.6775	0.318	1.491	0.313886	0.7	0.611345	0.469	0.238729	Cluster1
P18054	Polyunsaturated fatty acid lipoxygenase ALOX12 OS=Homo sapiens OX=9606 GN=ALOX12 PE=1 SV=4	ALOX12	21	12	15	12	12	75.6	1.108	0.9764	0.396333	0.4265	0.406	0.608738	0.437	0.999278	1.076	0.611447	Cluster1
P26572	Alpha-1,3-mannosyl-glycoprotein 2-beta-N-acetylglucosaminyltransferase OS=Homo sapiens OX=9606 GN=MGAT1 PE=1 SV=2	MGAT1	14	6	13	6	6	50.8	1.1999	0.2015	0.343	0.219333	1.702	0.614319	1.089	0.893001	0.639	0.646061	Cluster5
P52948	Nuclear pore complex protein Nup98-Nup96 OS=Homo sapiens OX=9606 GN=NUP98 PE=1 SV=4	NUP98	10	15	37	15	15	197.5	0.0932	0.0488889	2.4024	7.78975	49.14	0.291342	159.336	0.0586247	3.242	0.372251	Cluster4
P10586	Receptor-type tyrosine-protein phosphatase F OS=Homo sapiens OX=9606 GN=PTPRF PE=1 SV=2	PTPRF	17	22	60	20	22	212.7	1.5656	0.7525	1.5552	0.36025	2.067	0.104669	0.479	0.154034	0.232	0.0140044	Cluster1
Q9H0Z9	RNA-binding protein 38 OS=Homo sapiens OX=9606 GN=RBM38 PE=1 SV=2	RBM38	24	5	95	5	5	25.5	0.5706	1.5993	1.6882	2.584	1.056	0.757739	1.616	0.165698	1.531	0.205376	Cluster2
Q92804	TATA-binding protein-associated factor 2N OS=Homo sapiens OX=9606 GN=TAF15 PE=1 SV=1	TAF15	11	7	136	5	7	61.8	0.6357	1.5657	1.5899	2.105	1.015	0.981762	1.344	0.859366	1.324	0.87389	Cluster2
P13591	Neural cell adhesion molecule 1 OS=Homo sapiens OX=9606 GN=NCAM1 PE=1 SV=3	NCAM1	30	22	669	22	22	94.5	0.7165	1.4673	1.6998	2.09025	1.158	0.344194	1.425	0.285666	1.23	0.520148	Cluster2
O95631	Netrin-1 OS=Homo sapiens OX=9606 GN=NTN1 PE=1 SV=2	NTN1	18	9	175	9	9	67.7	0.5092	1.9967	1.635	1.46275	0.819	0.240072	0.733	0.18433	0.895	0.444729	Cluster3
O75489	NADH dehydrogenase [ubiquinone] iron-sulfur protein 3, mitochondrial OS=Homo sapiens OX=9606 GN=NDUFS3 PE=1 SV=1	NDUFS3	38	9	223	9	9	30.2	1.8277	0.6261	0.7059	0.69775	1.127	0.696425	1.114	0.758216	0.988	0.97526	Cluster5
O60936	Nucleolar protein 3 OS=Homo sapiens OX=9606 GN=NOL3 PE=1 SV=2	NOL3	65	7	216	7	7	22.6	0.4948	1.5829	1.9628	2.602	1.24	0.166149	1.644	0.253676	1.326	0.576585	Cluster2
Q7Z3B4	Nucleoporin p54 OS=Homo sapiens OX=9606 GN=NUP54 PE=1 SV=2	NUP54	15	7	30	7	7	55.4	1.563	0.5105	0.9224	0.975	1.807	0.0571102	1.91	0.391142	1.057	0.665648	Cluster6
Q96IZ0	PRKC apoptosis WT1 regulator protein OS=Homo sapiens OX=9606 GN=PAWR PE=1 SV=1	PAWR	43	12	252	12	12	36.5	0.3639	1.9549	1.875	2.54225	0.959	0.843213	1.3	0.661263	1.356	0.694392	Cluster2
Q9UHV9	Prefoldin subunit 2 OS=Homo sapiens OX=9606 GN=PFDN2 PE=1 SV=1	PFDN2	43	6	266	6	6	16.6	0.7291	1.6719	1.6461	1.765	0.985	0.629089	1.056	0.87428	1.072	0.850375	Cluster2
P16284	Platelet endothelial cell adhesion molecule OS=Homo sapiens OX=9606 GN=PECAM1 PE=1 SV=2	PECAM1	32	19	450	19	19	82.5	0.743	1.4923	1.6523	2.18375	1.107	0.430888	1.463	0.134171	1.322	0.123096	Cluster2
P40306	Proteasome subunit beta type-10 OS=Homo sapiens OX=9606 GN=PSMB10 PE=1 SV=1	PSMB10	37	7	56	7	7	28.9	1.7036	0.326714	0.2736	0.351333	0.837	0.650418	1.075	0.66216	1.284	0.390329	Cluster6
Q01650	Large neutral amino acids transporter small subunit 1 OS=Homo sapiens OX=9606 GN=SLC7A5 PE=1 SV=2	SLC7A5	8	3	9	3	3	55	1.2316	0.428714	0.406429	0.604	0.948	0.829806	1.409	0.557168	1.486	0.469474	Cluster6
Q04206	Transcription factor p65 OS=Homo sapiens OX=9606 GN=RELA PE=1 SV=2	RELA	23	10	81	10	10	60.2	1.7569	0.485286	0.5916	0.57075	1.219	0.637732	1.176	0.719573	0.965	0.974567	Cluster5
Q9NUT2	Mitochondrial potassium channel ATP-binding subunit OS=Homo sapiens OX=9606 GN=ABCB8 PE=1 SV=3	ABCB8	3	2	3	2	2	79.9	0.8048	2.0305	1.275	1.0715	0.628	NA	0.528	0.224784	0.84	NA	Cluster3
Q16512	Serine/threonine-protein kinase N1 OS=Homo sapiens OX=9606 GN=PKN1 PE=1 SV=2	PKN1	4	3	25	3	3	103.9	1.786	0.446	0.448	0.252667	1.004	0.975423	0.567	0.275483	0.564	0.260778	Cluster5
Q9Y2L5	Trafficking protein particle complex subunit 8 OS=Homo sapiens OX=9606 GN=TRAPPC8 PE=1 SV=2	TRAPPC8	6	6	25	6	6	160.9	1.3967	0.3072	0.332	0.622	1.081	0.778042	2.025	NA	1.873	NA	Cluster6
Q9Y263	Phospholipase A-2-activating protein OS=Homo sapiens OX=9606 GN=PLAA PE=1 SV=2	PLAA	23	14	82	14	14	87.1	1.8068	0.8007	0.526667	0.407	0.658	0.36754	0.508	0.370699	0.773	0.857072	Cluster5
Q13882	Protein-tyrosine kinase 6 OS=Homo sapiens OX=9606 GN=PTK6 PE=1 SV=1	PTK6	42	14	18	13	14	51.8	0.5893	1.545	1.5257	2.4105	0.988	0.539556	1.56	0.715951	1.58	0.978487	Cluster2
Q9UMS4	Pre-mRNA-processing factor 19 OS=Homo sapiens OX=9606 GN=PRPF19 PE=1 SV=1	PRPF19	34	11	78	11	11	55.1	1.8004	0.430444	0.3834	0.388333	0.891	0.383059	0.902	0.997429	1.013	0.584715	Cluster5
Q6ZRP7	Sulfhydryl oxidase 2 OS=Homo sapiens OX=9606 GN=QSOX2 PE=1 SV=3	QSOX2	8	4	4	4	4	77.5	1.254	0.749429	2.0915	0.465	2.791	0.547822	0.62	NA	0.222	NA	Cluster1
Q9NW13	RNA-binding protein 28 OS=Homo sapiens OX=9606 GN=RBM28 PE=1 SV=3	RBM28	5	3	5	3	3	85.7	0.983667	0.746	0.80975	0.349	1.085	0.886904	0.468	NA	0.431	NA	Cluster1
Q9NPQ8	Synembryn-A OS=Homo sapiens OX=9606 GN=RIC8A PE=1 SV=3	RIC8A	32	14	182	14	14	59.7	1.6465	0.879875	0.611444	0.4495	0.695	0.413312	0.511	0.291048	0.735	0.681871	Cluster5
O76021	Ribosomal L1 domain-containing protein 1 OS=Homo sapiens OX=9606 GN=RSL1D1 PE=1 SV=3	RSL1D1	17	7	25	7	7	54.9	1.4692	0.146333	0.1605	0.213	1.097	0.73556	1.456	0.431201	1.327	0.46462	Cluster6
Q96AT9	Ribulose-phosphate 3-epimerase OS=Homo sapiens OX=9606 GN=RPE PE=1 SV=1	RPE	39	5	140	5	5	24.9	0.8013	1.4834	1.3344	2.1435	0.9	0.561504	1.445	0.450594	1.606	0.304306	Cluster2
Q08945	FACT complex subunit SSRP1 OS=Homo sapiens OX=9606 GN=SSRP1 PE=1 SV=1	SSRP1	13	9	55	9	9	81	1.5657	0.903	0.7586	0.6875	0.84	0.804576	0.761	0.640151	0.906	0.681613	Cluster5
Q03519	Antigen peptide transporter 2 OS=Homo sapiens OX=9606 GN=TAP2 PE=1 SV=1	TAP2	11	7	56	7	7	75.6	0.1743	2.1981	2.0896	1.87975	0.951	0.668691	0.855	0.854251	0.9	0.387002	Cluster3
Q9Y4P3	Transducin beta-like protein 2 OS=Homo sapiens OX=9606 GN=TBL2 PE=1 SV=1	TBL2	35	12	55	12	12	49.8	1.748	0.6321	0.5189	0.49975	0.821	0.693976	0.791	0.738788	0.963	0.937567	Cluster5
P02766	Transthyretin OS=Homo sapiens OX=9606 GN=TTR PE=1 SV=1	TTR	61	7	180	7	7	15.9	0.6646	1.8955	1.6989	2.108	0.896	0.570611	1.112	0.804719	1.241	0.868918	Cluster2
O95801	Tetratricopeptide repeat protein 4 OS=Homo sapiens OX=9606 GN=TTC4 PE=1 SV=3	TTC4	6	2	3	2	2	44.7	0.3503	2.54214	1.25983	2.515	0.496	0.216777	0.989	0.525179	1.996	0.76425	Cluster2
O00442	RNA 3'-terminal phosphate cyclase OS=Homo sapiens OX=9606 GN=RTCA PE=1 SV=1	RTCA	15	4	29	4	4	39.3	1.7134	0.350556	0.524714	0.317	1.497	0.139863	0.904	0.835893	0.604	0.303304	Cluster5
O00161	Synaptosomal-associated protein 23 OS=Homo sapiens OX=9606 GN=SNAP23 PE=1 SV=1	SNAP23	55	9	219	9	9	23.3	0.4875	1.875	1.8666	1.81375	0.996	0.68604	0.967	0.937914	0.972	0.818739	Cluster3
O60493	Sorting nexin-3 OS=Homo sapiens OX=9606 GN=SNX3 PE=1 SV=3	SNX3	49	10	307	8	10	18.8	0.5144	1.8521	2.0549	2.344	1.109	0.869871	1.266	0.619505	1.141	0.768795	Cluster2
O00267	Transcription elongation factor SPT5 OS=Homo sapiens OX=9606 GN=SUPT5H PE=1 SV=1	SUPT5H	10	7	36	7	7	120.9	1.8243	0.341	0.3115	0.7665	0.913	0.801092	2.248	0.261967	2.461	0.287858	Cluster6
Q8N3U4	Cohesin subunit SA-2 OS=Homo sapiens OX=9606 GN=STAG2 PE=1 SV=3	STAG2	11	10	26	7	10	141.2	1.0346	1.51763	0.852	1.91625	0.561	0.0866134	1.263	0.794215	2.249	0.120321	Cluster4
P26639	Threonine--tRNA ligase 1, cytoplasmic OS=Homo sapiens OX=9606 GN=TARS1 PE=1 SV=3	TARS1	44	27	298	24	27	83.4	0.5993	1.5562	1.615	3.07325	1.038	0.882249	1.975	0.0680935	1.903	0.0774827	Cluster2
P47897	Glutamine--tRNA ligase OS=Homo sapiens OX=9606 GN=QARS1 PE=1 SV=1	QARS1	43	30	323	29	29	87.7	0.5202	1.755	2.2188	2.3165	1.264	0.537414	1.32	0.604506	1.044	0.93144	Cluster2
Q8IUR0	Trafficking protein particle complex subunit 5 OS=Homo sapiens OX=9606 GN=TRAPPC5 PE=1 SV=1	TRAPPC5	19	4	44	4	4	20.8	2.3686	0.3048	0.5335	0.118	1.75	0.886356	0.387	0.366295	0.221	0.5128	Cluster1
Q13049	E3 ubiquitin-protein ligase TRIM32 OS=Homo sapiens OX=9606 GN=TRIM32 PE=1 SV=2	TRIM32	4	2	4	2	2	71.9	0.579111	1.8622	2.022	2.699	1.086	0.917045	1.449	0.431213	1.335	0.521935	Cluster2
O00635	E3 ubiquitin-protein ligase TRIM38 OS=Homo sapiens OX=9606 GN=TRIM38 PE=1 SV=1	TRIM38	6	2	11	2	2	53.4	1.164	0.228667	0.259	1.82767	1.133	0.77954	7.993	0.0942017	7.057	0.0649582	Cluster4
Q9C035	Tripartite motif-containing protein 5 OS=Homo sapiens OX=9606 GN=TRIM5 PE=1 SV=1	TRIM5	10	3	17	3	3	56.3	1.0404	1.40814	1.37775	0.4485	0.978	0.876959	0.319	0.457941	0.326	0.53208	Cluster1
Q9NNW7	Thioredoxin reductase 2, mitochondrial OS=Homo sapiens OX=9606 GN=TXNRD2 PE=1 SV=3	TXNRD2	16	4	17	4	4	56.5	1.7002	0.296571	0.460375	0.2065	1.552	0.873813	0.696	0.4365	0.449	0.504822	Cluster5
Q02818	Nucleobindin-1 OS=Homo sapiens OX=9606 GN=NUCB1 PE=1 SV=4	NUCB1	60	23	615	23	23	53.8	0.7769	1.5413	1.5558	1.7815	1.009	0.911977	1.156	0.51444	1.145	0.519981	Cluster2
Q9NTK5	Obg-like ATPase 1 OS=Homo sapiens OX=9606 GN=OLA1 PE=1 SV=2	OLA1	64	21	534	21	21	44.7	1.8541	0.7494	0.704	0.5225	0.939	0.702575	0.697	0.306357	0.742	0.50359	Cluster5
P27986	Phosphatidylinositol 3-kinase regulatory subunit alpha OS=Homo sapiens OX=9606 GN=PIK3R1 PE=1 SV=2	PIK3R1	10	6	25	6	6	83.5	1.618	1.2142	0.9734	0.5805	0.802	0.565999	0.478	0.959279	0.596	0.463441	Cluster1
Q9NTI5	Sister chromatid cohesion protein PDS5 homolog B OS=Homo sapiens OX=9606 GN=PDS5B PE=1 SV=1	PDS5B	10	12	147	11	12	164.6	1.9111	0.5883	0.5672	0.47575	0.964	0.939839	0.809	0.48164	0.839	0.442041	Cluster5
P98160	Basement membrane-specific heparan sulfate proteoglycan core protein OS=Homo sapiens OX=9606 GN=HSPG2 PE=1 SV=4	HSPG2	57	159	7922	159	159	468.5	0.4441	2.1856	1.7615	1.53225	0.806	0.879914	0.701	0.687899	0.87	0.634691	Cluster3
P17858	ATP-dependent 6-phosphofructokinase, liver type OS=Homo sapiens OX=9606 GN=PFKL PE=1 SV=6	PFKL	41	25	701	20	20	85	1.616	0.8134	0.7675	0.80475	0.944	0.765342	0.989	0.903863	1.049	0.920735	Cluster5
P13797	Plastin-3 OS=Homo sapiens OX=9606 GN=PLS3 PE=1 SV=4	PLS3	51	31	495	24	25	70.8	1.525	0.7155	0.7229	0.91825	1.01	0.942733	1.283	0.536183	1.27	0.560719	Cluster6
O43815	Striatin OS=Homo sapiens OX=9606 GN=STRN PE=1 SV=4	STRN	32	15	91	14	15	86.1	1.643	0.825	0.7806	0.66075	0.946	0.811336	0.801	0.92384	0.846	0.708778	Cluster5
Q9H7C4	Syncoilin OS=Homo sapiens OX=9606 GN=SYNC PE=1 SV=3	SYNC	33	14	360	14	14	55.3	0.6892	1.6039	1.8625	1.69325	1.161	0.255979	1.056	0.875074	0.909	0.539857	Cluster3
O75410	Transforming acidic coiled-coil-containing protein 1 OS=Homo sapiens OX=9606 GN=TACC1 PE=1 SV=2	TACC1	39	25	408	21	21	87.7	0.6674	1.5773	1.6601	1.873	1.052	0.787243	1.187	0.668715	1.128	0.766064	Cluster2
Q9NUM4	Transmembrane protein 106B OS=Homo sapiens OX=9606 GN=TMEM106B PE=1 SV=2	TMEM106B	8	2	10	2	2	31.1	0.7682	1.63022	0.942429	2.46133	0.578	0.162176	1.51	0.289725	2.612	0.0220463	Cluster4
Q9UHD2	Serine/threonine-protein kinase TBK1 OS=Homo sapiens OX=9606 GN=TBK1 PE=1 SV=1	TBK1	15	9	25	9	9	83.6	1.6816	0.559222	0.6975	0.489667	1.247	0.450367	0.876	0.892762	0.702	0.62769	Cluster5
Q3ZCQ8	Mitochondrial import inner membrane translocase subunit TIM50 OS=Homo sapiens OX=9606 GN=TIMM50 PE=1 SV=2	TIMM50	8	2	16	2	2	39.6	1.453	0.9636	0.512111	0.6935	0.531	0.334161	0.72	0.984342	1.354	0.280591	Cluster5
Q96J01	THO complex subunit 3 OS=Homo sapiens OX=9606 GN=THOC3 PE=1 SV=1	THOC3	25	6	12	6	6	38.7	1.09844	0.453286	1.17833	1.1005	2.6	0.130831	2.428	0.0299974	0.934	0.744741	Cluster6
Q9BW30	Tubulin polymerization-promoting protein family member 3 OS=Homo sapiens OX=9606 GN=TPPP3 PE=1 SV=1	TPPP3	56	14	813	14	14	19	0.5538	1.5244	1.7793	2.29825	1.167	0.696215	1.508	0.734592	1.292	0.911641	Cluster2
Q86TV6	Tetratricopeptide repeat protein 7B OS=Homo sapiens OX=9606 GN=TTC7B PE=1 SV=3	TTC7B	7	7	28	7	7	94.1	1.6326	0.9084	0.844444	0.62775	0.93	0.94364	0.691	0.357511	0.743	0.280738	Cluster5
A3KMH1	von Willebrand factor A domain-containing protein 8 OS=Homo sapiens OX=9606 GN=VWA8 PE=1 SV=2	VWA8	9	15	50	15	15	214.7	1.4942	0.7311	1.19733	0.6325	1.638	0.0762719	0.865	0.976834	0.528	0.0857435	Cluster1
Q562E7	WD repeat-containing protein 81 OS=Homo sapiens OX=9606 GN=WDR81 PE=1 SV=2	WDR81	5	6	34	6	6	211.6	1.7234	0.74075	0.305111	0.6525	0.412	0.0576834	0.881	0.799092	2.139	0.163618	Cluster6
Q9BZH6	WD repeat-containing protein 11 OS=Homo sapiens OX=9606 GN=WDR11 PE=1 SV=1	WDR11	7	7	15	7	7	136.6	1.07757	1.36743	0.75225	0.502667	0.55	0.273094	0.368	0.136718	0.668	0.692546	Cluster1
Q9UBQ0	Vacuolar protein sorting-associated protein 29 OS=Homo sapiens OX=9606 GN=VPS29 PE=1 SV=1	VPS29	48	7	168	7	7	20.5	1.618	0.677	0.7187	0.816333	1.062	0.900823	1.206	0.424654	1.136	0.551073	Cluster6
O95159	Zinc finger protein-like 1 OS=Homo sapiens OX=9606 GN=ZFPL1 PE=1 SV=2	ZFPL1	15	4	34	4	4	34.1	1.5487	0.594222	0.61175	0.597667	1.029	0.504291	1.006	0.80335	0.977	0.796296	Cluster5
Q96KR1	Zinc finger RNA-binding protein OS=Homo sapiens OX=9606 GN=ZFR PE=1 SV=2	ZFR	4	3	7	3	3	116.9	1.3154	0.7325	0.9938	0.2535	1.357	0.82917	0.346	0.220537	0.255	0.232133	Cluster1
Q15942	Zyxin OS=Homo sapiens OX=9606 GN=ZYX PE=1 SV=1	ZYX	49	16	774	16	16	61.2	0.4727	1.7818	1.7813	2.62625	1	0.791311	1.474	0.501909	1.474	0.545765	Cluster2
Q8IWT6	Volume-regulated anion channel subunit LRRC8A OS=Homo sapiens OX=9606 GN=LRRC8A PE=1 SV=1	LRRC8A	5	3	27	3	3	94.1	1.3541	0.5708	1.15943	0.664333	2.031	0.0395684	1.164	0.450724	0.573	0.30941	Cluster5
Q8N4Q1	Mitochondrial intermembrane space import and assembly protein 40 OS=Homo sapiens OX=9606 GN=CHCHD4 PE=1 SV=1	CHCHD4	23	2	36	2	2	16	0.625444	1.784	1.66778	2.00675	0.935	0.898794	1.125	0.566692	1.203	0.454601	Cluster2
Q9BQA1	Methylosome protein 50 OS=Homo sapiens OX=9606 GN=WDR77 PE=1 SV=1	WDR77	18	4	29	4	4	36.7	1.6444	0.6629	0.6485	0.714667	0.978	0.984239	1.078	0.603581	1.102	0.610004	Cluster6
P62068	Ubiquitin carboxyl-terminal hydrolase 46 OS=Homo sapiens OX=9606 GN=USP46 PE=1 SV=1	USP46	10	2	2	2	2	42.4	0.8845	1.293	0.612333	0.527	0.474	0.400415	0.408	NA	0.861	NA	Cluster1
Q96AX1	Vacuolar protein sorting-associated protein 33A OS=Homo sapiens OX=9606 GN=VPS33A PE=1 SV=1	VPS33A	17	8	52	8	8	67.6	1.8905	0.5862	0.6	0.517	1.024	0.889836	0.882	0.521596	0.862	0.442006	Cluster5
Q01968	Inositol polyphosphate 5-phosphatase OCRL OS=Homo sapiens OX=9606 GN=OCRL PE=1 SV=3	OCRL	10	8	43	8	8	104.1	0.7007	1.8506	1.7581	1.695	0.95	0.874067	0.916	0.633554	0.964	0.722376	Cluster3
Q8WW12	PEST proteolytic signal-containing nuclear protein OS=Homo sapiens OX=9606 GN=PCNP PE=1 SV=2	PCNP	35	6	120	6	6	18.9	0.4395	1.7704	1.8553	2.2975	1.048	0.661912	1.298	0.287095	1.238	0.345214	Cluster2
Q29RF7	Sister chromatid cohesion protein PDS5 homolog A OS=Homo sapiens OX=9606 GN=PDS5A PE=1 SV=1	PDS5A	11	12	52	11	11	150.7	1.4911	0.262375	0.314833	0.593	1.2	0.8011	2.26	0.942235	1.884	0.931274	Cluster6
P0DJD7	Pepsin A-4 OS=Homo sapiens OX=9606 GN=PGA4 PE=1 SV=1	PGA4	4	2	67	2	2	42	0.478778	0.9485	4.56056	0.50375	4.808	0.787314	0.531	0.709943	0.11	0.944803	Cluster3
Q6R327	Rapamycin-insensitive companion of mTOR OS=Homo sapiens OX=9606 GN=RICTOR PE=1 SV=1	RICTOR	2	2	20	2	2	192.1	1.6874	0.9236	0.7346	0.56675	0.795	0.684331	0.614	0.311	0.772	0.334725	Cluster5
P27694	Replication protein A 70 kDa DNA-binding subunit OS=Homo sapiens OX=9606 GN=RPA1 PE=1 SV=2	RPA1	25	10	63	10	10	68.1	1.8291	0.435	0.514667	0.616	1.183	0.378741	1.416	0.872007	1.197	0.767292	Cluster6
Q9UMS6	Synaptopodin-2 OS=Homo sapiens OX=9606 GN=SYNPO2 PE=1 SV=2	SYNPO2	64	57	2849	57	57	117.4	0.5713	1.7995	1.7825	2.1465	0.991	0.90709	1.193	0.75295	1.204	0.712106	Cluster2
P24821	Tenascin OS=Homo sapiens OX=9606 GN=TNC PE=1 SV=3	TNC	38	56	963	56	56	240.7	1.8614	0.7575	0.8396	1.1915	1.108	0.465745	1.573	0.206314	1.419	0.313941	Cluster6
Q15650	Activating signal cointegrator 1 OS=Homo sapiens OX=9606 GN=TRIP4 PE=1 SV=4	TRIP4	4	2	4	2	2	66.1	0.7413	1.6595	1.3085	1.49567	0.788	0.285189	0.901	0.611578	1.143	0.718337	Cluster3
O60784	Target of Myb protein 1 OS=Homo sapiens OX=9606 GN=TOM1 PE=1 SV=2	TOM1	21	9	63	9	9	53.8	1.646	0.624	0.4864	0.750333	0.779	0.948706	1.202	0.640953	1.543	0.613951	Cluster6
Q9UL33	Trafficking protein particle complex subunit 2-like protein OS=Homo sapiens OX=9606 GN=TRAPPC2L PE=1 SV=1	TRAPPC2L	23	2	9	2	2	16.1	0.264667	2.41712	1.87662	2.513	0.776	0.803398	1.04	0.413998	1.339	0.407839	Cluster2
Q9NRX4	14 kDa phosphohistidine phosphatase OS=Homo sapiens OX=9606 GN=PHPT1 PE=1 SV=1	PHPT1	85	8	212	8	8	13.8	0.7806	1.4573	1.6329	2.03975	1.12	0.55738	1.4	0.903721	1.249	0.834871	Cluster2
Q9H270	Vacuolar protein sorting-associated protein 11 homolog OS=Homo sapiens OX=9606 GN=VPS11 PE=1 SV=1	VPS11	23	16	106	16	16	107.8	1.6106	0.73725	0.433111	0.992333	0.587	0.226908	1.346	0.988388	2.291	0.481265	Cluster6
O43670	BUB3-interacting and GLEBS motif-containing protein ZNF207 OS=Homo sapiens OX=9606 GN=ZNF207 PE=1 SV=1	ZNF207	15	5	185	5	5	50.7	0.6211	1.9059	1.4441	2.53925	0.758	0.128687	1.332	0.191751	1.758	0.0161815	Cluster2
O95049	Tight junction protein ZO-3 OS=Homo sapiens OX=9606 GN=TJP3 PE=1 SV=3	TJP3	4	3	4	3	3	101.3	1.41833	0.326	0.477	0.182	1.463	0.737854	0.558	NA	0.382	NA	Cluster1
O60220	Mitochondrial import inner membrane translocase subunit Tim8 A OS=Homo sapiens OX=9606 GN=TIMM8A PE=1 SV=1	TIMM8A	23	2	52	2	2	11	0.5598	1.7789	1.5779	2.6195	0.887	0.742261	1.473	0.221928	1.66	0.115602	Cluster2
P50990	T-complex protein 1 subunit theta OS=Homo sapiens OX=9606 GN=CCT8 PE=1 SV=4	CCT8	59	29	1084	29	29	59.6	1.6526	0.9025	0.9394	0.69325	1.041	0.62802	0.768	0.490974	0.738	0.185146	Cluster5
Q9Y4R8	Telomere length regulation protein TEL2 homolog OS=Homo sapiens OX=9606 GN=TELO2 PE=1 SV=2	TELO2	3	2	3	2	2	91.7	1.0157	0.56	0.4485	0.372	0.801	0.950586	0.664	NA	0.829	NA	Cluster5
P22105	Tenascin-X OS=Homo sapiens OX=9606 GN=TNXB PE=1 SV=5	TNXB	40	115	3776	115	115	458.1	0.6352	1.8233	1.5907	2.33875	0.872	0.422299	1.283	0.173084	1.47	0.0449871	Cluster2
P06753	Tropomyosin alpha-3 chain OS=Homo sapiens OX=9606 GN=TPM3 PE=1 SV=2	TPM3	76	39	6931	8	10	32.9	0.7377	1.5614	1.5611	1.97225	1	0.948514	1.263	0.197033	1.263	0.186609	Cluster2
Q12899	Tripartite motif-containing protein 26 OS=Homo sapiens OX=9606 GN=TRIM26 PE=1 SV=1	TRIM26	8	3	42	3	3	62.1	1.6121	0.491667	0.424833	0.7215	0.864	0.994986	1.467	0.374627	1.698	0.336328	Cluster6
Q8NG11	Tetraspanin-14 OS=Homo sapiens OX=9606 GN=TSPAN14 PE=1 SV=1	TSPAN14	13	3	91	3	3	30.7	0.7789	1.45	1.6508	1.9855	1.138	0.323498	1.369	0.376535	1.203	0.526214	Cluster2
P43403	Tyrosine-protein kinase ZAP-70 OS=Homo sapiens OX=9606 GN=ZAP70 PE=1 SV=1	ZAP70	7	3	5	2	2	69.8	1.693	0.82	1.398	0.835	1.705	NA	1.018	NA	0.597	NA	Cluster1
Q9C0B5	Palmitoyltransferase ZDHHC5 OS=Homo sapiens OX=9606 GN=ZDHHC5 PE=1 SV=2	ZDHHC5	4	2	8	2	2	77.5	0.985667	2.2788	0.768333	1.3075	0.337	0.0409024	0.574	0.630128	1.702	0.307308	Cluster3
Q8N3E9	1-phosphatidylinositol 4,5-bisphosphate phosphodiesterase delta-3 OS=Homo sapiens OX=9606 GN=PLCD3 PE=1 SV=3	PLCD3	14	7	53	7	7	89.2	1.017	1.25263	1.564	0.58575	1.249	0.845199	0.468	0.132107	0.375	0.163459	Cluster1
Q9C0D3	Protein zyg-11 homolog B OS=Homo sapiens OX=9606 GN=ZYG11B PE=1 SV=2	ZYG11B	5	3	21	3	3	83.9	1.5687	0.814111	0.890222	0.5695	1.093	0.869597	0.7	0.372855	0.64	0.343681	Cluster1
Q9BV44	THUMP domain-containing protein 3 OS=Homo sapiens OX=9606 GN=THUMPD3 PE=1 SV=1	THUMPD3	6	3	6	3	3	57	0.3053	2.4791	1.4898	3.10225	0.601	0.196422	1.251	0.386466	2.082	0.027715	Cluster2
Q14669	E3 ubiquitin-protein ligase TRIP12 OS=Homo sapiens OX=9606 GN=TRIP12 PE=1 SV=1	TRIP12	4	6	20	6	6	220.3	0.7065	1.5757	1.3661	2.3305	0.867	0.731709	1.479	0.41255	1.706	0.478274	Cluster2
Q7Z392	Trafficking protein particle complex subunit 11 OS=Homo sapiens OX=9606 GN=TRAPPC11 PE=1 SV=2	TRAPPC11	7	6	31	6	6	128.8	1.6066	0.45	0.477	0.917	1.06	0.598672	2.038	NA	1.922	NA	Cluster6
P00750	Tissue-type plasminogen activator OS=Homo sapiens OX=9606 GN=PLAT PE=1 SV=1	PLAT	12	4	10	4	4	62.9	1.211	0.413833	2.03175	0.858	4.91	0.075154	2.073	0.0998153	0.422	0.844381	Cluster1
Q9Y4G6	Talin-2 OS=Homo sapiens OX=9606 GN=TLN2 PE=1 SV=4	TLN2	31	61	1100	45	45	271.4	1.6778	1.062	0.891	0.518	0.839	0.551235	0.488	0.0468644	0.581	0.058597	Cluster1
P54578	Ubiquitin carboxyl-terminal hydrolase 14 OS=Homo sapiens OX=9606 GN=USP14 PE=1 SV=3	USP14	52	22	597	22	22	56	1.655	0.8228	0.9679	0.657	1.176	0.327523	0.798	0.605069	0.679	0.140174	Cluster5
Q99986	Serine/threonine-protein kinase VRK1 OS=Homo sapiens OX=9606 GN=VRK1 PE=1 SV=1	VRK1	13	4	9	4	4	45.4	0.9052	0.393	0.331	0.304	0.842	0.35367	0.774	NA	0.918	NA	Cluster5
Q9BRG1	Vacuolar protein-sorting-associated protein 25 OS=Homo sapiens OX=9606 GN=VPS25 PE=1 SV=1	VPS25	40	8	96	8	8	20.7	1.6643	0.7812	0.7812	0.80475	1	0.740792	1.03	0.711788	1.03	0.637058	Cluster5
Q9H7D7	WD repeat-containing protein 26 OS=Homo sapiens OX=9606 GN=WDR26 PE=1 SV=3	WDR26	16	8	58	8	8	72.1	1.6237	0.7545	0.616444	0.6705	0.817	0.471468	0.889	0.79292	1.088	0.42093	Cluster5
O95716	Ras-related protein Rab-3D OS=Homo sapiens OX=9606 GN=RAB3D PE=1 SV=1	RAB3D	49	10	167	5	7	24.3	1.6221	0.9565	0.5747	0.66475	0.601	0.19857	0.695	0.642489	1.157	0.554841	Cluster5
Q9Y508	E3 ubiquitin-protein ligase RNF114 OS=Homo sapiens OX=9606 GN=RNF114 PE=1 SV=1	RNF114	16	3	26	3	3	25.7	0.647333	1.44611	1.762	1.89225	1.218	0.440076	1.309	0.518972	1.074	0.885479	Cluster2
P49750	YLP motif-containing protein 1 OS=Homo sapiens OX=9606 GN=YLPM1 PE=1 SV=4	YLPM1	4	6	14	6	6	241.5	1.4019	1.15667	1.0398	0.49575	0.899	0.814848	0.429	0.127967	0.477	0.141935	Cluster1
Q96NC0	Zinc finger matrin-type protein 2 OS=Homo sapiens OX=9606 GN=ZMAT2 PE=1 SV=1	ZMAT2	7	2	17	2	2	23.6	0.407	1.47667	1.7	2.407	1.151	0.48671	1.63	0.321378	1.416	0.477182	Cluster2
Q9NXG2	THUMP domain-containing protein 1 OS=Homo sapiens OX=9606 GN=THUMPD1 PE=1 SV=2	THUMPD1	16	8	68	8	8	39.3	1.6143	0.8814	0.7338	0.81675	0.833	0.395099	0.927	0.641941	1.113	0.7768	Cluster5
O60701	UDP-glucose 6-dehydrogenase OS=Homo sapiens OX=9606 GN=UGDH PE=1 SV=1	UGDH	64	21	116	21	21	55	1.4693	0.666	0.6068	0.71125	0.911	0.553395	1.068	0.932363	1.172	0.639858	Cluster6
Q93009	Ubiquitin carboxyl-terminal hydrolase 7 OS=Homo sapiens OX=9606 GN=USP7 PE=1 SV=2	USP7	35	27	217	27	27	128.2	1.6528	0.8476	0.8693	0.68375	1.026	0.879397	0.807	0.521424	0.787	0.433344	Cluster5
P16989	Y-box-binding protein 3 OS=Homo sapiens OX=9606 GN=YBX3 PE=1 SV=4	YBX3	14	5	197	2	2	40.1	0.513	1.67311	1.72078	2.35975	1.028	0.501739	1.41	0.618621	1.371	0.927535	Cluster2
Q96B54	Zinc finger protein 428 OS=Homo sapiens OX=9606 GN=ZNF428 PE=1 SV=2	ZNF428	13	2	24	2	2	20.5	0.614667	1.79188	1.69211	2.22625	0.944	0.877875	1.242	0.484075	1.316	0.407895	Cluster2
O43264	Centromere/kinetochore protein zw10 homolog OS=Homo sapiens OX=9606 GN=ZW10 PE=1 SV=3	ZW10	9	6	50	6	6	88.8	1.0367	0.8776	2.0685	1.32875	2.357	0.0272937	1.514	0.458183	0.642	0.281019	Cluster2
Q96C36	Pyrroline-5-carboxylate reductase 2 OS=Homo sapiens OX=9606 GN=PYCR2 PE=1 SV=1	PYCR2	15	4	4	4	4	33.6	0.292111	0.408667	6.3912	0.108333	15.639	0.380537	0.265	0.157847	0.017	0.260718	Cluster1
Q9BTU6	Phosphatidylinositol 4-kinase type 2-alpha OS=Homo sapiens OX=9606 GN=PI4K2A PE=1 SV=1	PI4K2A	7	3	20	3	3	54	0.7434	1.339	1.1615	2.796	0.867	0.372055	2.088	NA	2.407	NA	Cluster4
Q15147	1-phosphatidylinositol 4,5-bisphosphate phosphodiesterase beta-4 OS=Homo sapiens OX=9606 GN=PLCB4 PE=1 SV=3	PLCB4	12	13	97	13	13	134.4	1.7149	0.9778	0.7537	0.72975	0.771	0.561705	0.746	0.377519	0.968	0.561602	Cluster5
P19388	DNA-directed RNA polymerases I, II, and III subunit RPABC1 OS=Homo sapiens OX=9606 GN=POLR2E PE=1 SV=4	POLR2E	12	3	22	3	3	24.5	1.31011	0.51675	0.563286	1.07633	1.09	0.989967	2.083	0.963	1.911	0.94894	Cluster6
P07225	Vitamin K-dependent protein S OS=Homo sapiens OX=9606 GN=PROS1 PE=1 SV=1	PROS1	27	15	486	15	15	75.1	0.575	2.3283	1.7469	1.5455	0.75	0.365291	0.664	0.347368	0.885	0.793108	Cluster3
Q96BW5	Phosphotriesterase-related protein OS=Homo sapiens OX=9606 GN=PTER PE=1 SV=1	PTER	33	8	32	8	8	39	1.6006	0.586	0.9645	0.35525	1.646	0.635634	0.606	0.511975	0.368	0.338946	Cluster1
P30050	60S ribosomal protein L12 OS=Homo sapiens OX=9606 GN=RPL12 PE=1 SV=1	RPL12	59	7	187	7	7	17.8	1.6649	0.6703	0.6175	0.54825	0.921	0.55468	0.818	0.386438	0.888	0.75023	Cluster5
Q9BRJ2	39S ribosomal protein L45, mitochondrial OS=Homo sapiens OX=9606 GN=MRPL45 PE=1 SV=2	MRPL45	18	5	8	5	5	35.3	0.9294	0.736	0.36575	0.411	0.497	NA	0.558	NA	1.124	NA	Cluster5
Q13084	39S ribosomal protein L28, mitochondrial OS=Homo sapiens OX=9606 GN=MRPL28 PE=1 SV=4	MRPL28	10	2	7	2	2	30.1	0.3724	2.2746	1.8212	1.611	0.801	0.374942	0.708	0.641697	0.885	0.743023	Cluster3
P78346	Ribonuclease P protein subunit p30 OS=Homo sapiens OX=9606 GN=RPP30 PE=1 SV=1	RPP30	22	4	13	4	4	29.3	1.4227	0.421833	0.423833	0.459667	1.005	0.986778	1.09	0.546838	1.085	0.551608	Cluster6
P08294	Extracellular superoxide dismutase [Cu-Zn] OS=Homo sapiens OX=9606 GN=SOD3 PE=1 SV=2	SOD3	63	13	866	13	13	25.8	0.588	1.6471	1.6588	2.2665	1.007	0.807646	1.376	0.176017	1.366	0.138587	Cluster2
Q9H0E3	Histone deacetylase complex subunit SAP130 OS=Homo sapiens OX=9606 GN=SAP130 PE=1 SV=1	SAP130	2	2	5	2	2	110.3	0.901875	1.19514	1.8695	0.6205	1.564	0.25812	0.519	0.429752	0.332	0.134722	Cluster1
P54920	Alpha-soluble NSF attachment protein OS=Homo sapiens OX=9606 GN=NAPA PE=1 SV=3	NAPA	66	17	298	15	17	33.2	1.7476	0.7454	0.7251	0.6815	0.973	0.661464	0.914	0.781137	0.94	0.962759	Cluster5
Q96EX1	Small integral membrane protein 12 OS=Homo sapiens OX=9606 GN=SMIM12 PE=1 SV=3	SMIM12	29	3	20	3	3	10.8	0.625667	1.77629	0.631714	3.43367	0.356	0.0138882	1.933	0.154338	5.435	0.000417888	Cluster4
Q9NYK5	39S ribosomal protein L39, mitochondrial OS=Homo sapiens OX=9606 GN=MRPL39 PE=1 SV=3	MRPL39	27	7	22	7	7	38.7	1.1249	0.4265	0.294	0.405	0.689	0.274699	0.95	NA	1.378	NA	Cluster6
P02549	Spectrin alpha chain, erythrocytic 1 OS=Homo sapiens OX=9606 GN=SPTA1 PE=1 SV=5	SPTA1	58	119	2530	119	119	279.8	0.6191	2.2421	1.589	1.591	0.709	0.784414	0.71	0.647732	1.001	0.768622	Cluster3
P52630	Signal transducer and activator of transcription 2 OS=Homo sapiens OX=9606 GN=STAT2 PE=1 SV=1	STAT2	10	7	19	7	7	97.9	0.9057	1.4341	1.1301	2.37125	0.788	0.666507	1.653	0.223706	2.098	0.10522	Cluster4
Q9Y606	tRNA pseudouridine synthase A OS=Homo sapiens OX=9606 GN=PUS1 PE=1 SV=3	PUS1	15	6	9	6	6	47.4	0.8505	0.2675	2.588	0.994	9.675	NA	3.716	NA	0.384	NA	Cluster4
Q96SB4	SRSF protein kinase 1 OS=Homo sapiens OX=9606 GN=SRPK1 PE=1 SV=2	SRPK1	9	4	6	4	4	74.3	1.7774	0.6525	0.5596	0.86125	0.858	0.661708	1.32	0.75677	1.539	0.582595	Cluster6
Q92736	Ryanodine receptor 2 OS=Homo sapiens OX=9606 GN=RYR2 PE=1 SV=3	RYR2	7	30	157	30	30	564.2	0.5977	1.9022	1.8521	1.16075	0.974	0.572513	0.61	0.0106327	0.627	0.108031	Cluster3
P35326	Small proline-rich protein 2A OS=Homo sapiens OX=9606 GN=SPRR2A PE=1 SV=1	SPRR2A	92	6	11	4	6	8	1.00611	0.774667	0.3474	0.37925	0.448	0.133046	0.49	0.246205	1.092	0.897596	Cluster5
Q99611	Selenide, water dikinase 2 OS=Homo sapiens OX=9606 GN=SEPHS2 PE=1 SV=3	SEPHS2	15	5	67	5	5	47.3	1.3824	0.7647	0.7643	1.73633	0.999	0.733414	2.271	0.0409257	2.272	0.00980158	Cluster4
Q9Y285	Phenylalanine--tRNA ligase alpha subunit OS=Homo sapiens OX=9606 GN=FARSA PE=1 SV=3	FARSA	40	13	151	13	13	57.5	1.8592	0.633444	0.4162	0.39825	0.657	0.445921	0.629	0.391768	0.957	0.68094	Cluster5
P30520	Adenylosuccinate synthetase isozyme 2 OS=Homo sapiens OX=9606 GN=ADSS2 PE=1 SV=3	ADSS2	23	8	101	8	8	50.1	1.8303	0.7743	0.9019	0.66775	1.165	0.492222	0.862	0.840978	0.74	0.424565	Cluster5
Q8WXF1	Paraspeckle component 1 OS=Homo sapiens OX=9606 GN=PSPC1 PE=1 SV=1	PSPC1	20	11	50	11	11	58.7	0.3639	1.9891	2.1465	2.6185	1.079	0.880418	1.316	0.585969	1.22	0.708604	Cluster2
P51665	26S proteasome non-ATPase regulatory subunit 7 OS=Homo sapiens OX=9606 GN=PSMD7 PE=1 SV=2	PSMD7	41	10	152	10	10	37	1.7478	0.6334	0.6262	0.60825	0.989	0.561058	0.96	0.884775	0.971	0.697305	Cluster5
Q6UX71	Plexin domain-containing protein 2 OS=Homo sapiens OX=9606 GN=PLXDC2 PE=1 SV=1	PLXDC2	24	10	181	10	10	59.5	0.7812	1.576	1.8296	1.944	1.161	0.551666	1.234	0.63659	1.063	0.918668	Cluster2
P29373	Cellular retinoic acid-binding protein 2 OS=Homo sapiens OX=9606 GN=CRABP2 PE=1 SV=2	CRABP2	59	9	71	8	9	15.7	1.6497	0.8642	0.9936	0.49625	1.15	0.594552	0.574	0.396745	0.499	0.213496	Cluster1
P78563	Double-stranded RNA-specific editase 1 OS=Homo sapiens OX=9606 GN=ADARB1 PE=1 SV=1	ADARB1	6	3	33	3	3	80.7	1.53644	0.887429	0.5795	0.376667	0.653	0.483787	0.424	0.387679	0.65	0.811653	Cluster1
P07998	Ribonuclease pancreatic OS=Homo sapiens OX=9606 GN=RNASE1 PE=1 SV=4	RNASE1	40	4	20	4	4	17.6	1.4186	0.489	0.4568	0.5255	0.934	0.877893	1.075	0.783362	1.15	0.850068	Cluster6
Q99584	Protein S100-A13 OS=Homo sapiens OX=9606 GN=S100A13 PE=1 SV=1	S100A13	48	7	295	7	7	11.5	0.613	1.5779	1.8044	2.2005	1.144	0.380595	1.395	0.188971	1.22	0.419313	Cluster2
Q9BV35	Calcium-binding mitochondrial carrier protein SCaMC-3 OS=Homo sapiens OX=9606 GN=SLC25A23 PE=1 SV=2	SLC25A23	17	5	38	5	5	52.3	0.7459	1.9529	1.441	2.222	0.738	0.531485	1.138	0.89163	1.542	0.533179	Cluster2
O94979	Protein transport protein Sec31A OS=Homo sapiens OX=9606 GN=SEC31A PE=1 SV=3	SEC31A	28	28	402	28	28	132.9	1.7502	0.7285	0.8458	0.61175	1.161	0.708995	0.84	0.441667	0.723	0.349587	Cluster5
Q6ZMJ2	Scavenger receptor class A member 5 OS=Homo sapiens OX=9606 GN=SCARA5 PE=1 SV=1	SCARA5	8	4	53	4	4	54	0.4633	1.8442	2.373	2.38225	1.287	0.791148	1.292	0.521649	1.004	0.753019	Cluster2
Q9Y5X1	Sorting nexin-9 OS=Homo sapiens OX=9606 GN=SNX9 PE=1 SV=1	SNX9	21	10	130	10	10	66.6	1.5681	0.9236	1.0219	0.638	1.106	0.485458	0.691	0.703169	0.624	0.288872	Cluster1
O95219	Sorting nexin-4 OS=Homo sapiens OX=9606 GN=SNX4 PE=1 SV=1	SNX4	4	2	4	2	2	51.9	0.8302	2.03633	1.09978	1.844	0.54	0.243891	0.906	0.937124	1.677	0.323725	Cluster2
Q96B97	SH3 domain-containing kinase-binding protein 1 OS=Homo sapiens OX=9606 GN=SH3KBP1 PE=1 SV=2	SH3KBP1	14	7	18	7	7	73.1	0.773333	1.9308	1.3061	2.244	0.676	0.267826	1.162	0.909863	1.718	0.344309	Cluster2
Q96SI9	Spermatid perinuclear RNA-binding protein OS=Homo sapiens OX=9606 GN=STRBP PE=1 SV=1	STRBP	22	13	133	7	7	73.6	0.965	0.56625	1.258	0.55	2.222	0.0385946	0.971	NA	0.437	NA	Cluster1
P12931	Proto-oncogene tyrosine-protein kinase Src OS=Homo sapiens OX=9606 GN=SRC PE=1 SV=3	SRC	26	12	148	6	11	59.8	1.7967	0.7444	0.6857	0.5615	0.921	0.95202	0.754	0.549782	0.819	0.475335	Cluster5
Q86Y82	Syntaxin-12 OS=Homo sapiens OX=9606 GN=STX12 PE=1 SV=1	STX12	42	8	160	8	8	31.6	0.5654	1.7168	1.9116	2.0455	1.113	0.615616	1.191	0.414128	1.07	0.676503	Cluster2
Q9NTJ5	Phosphatidylinositol-3-phosphatase SAC1 OS=Homo sapiens OX=9606 GN=SACM1L PE=1 SV=2	SACM1L	48	26	345	26	26	66.9	0.5986	1.7432	2.6585	1.00875	1.525	0.564036	0.579	0.571411	0.379	0.327294	Cluster3
Q8IYB8	ATP-dependent RNA helicase SUPV3L1, mitochondrial OS=Homo sapiens OX=9606 GN=SUPV3L1 PE=1 SV=1	SUPV3L1	11	6	25	6	6	87.9	1.5091	0.9631	0.886111	0.637	0.92	0.916111	0.661	0.349552	0.719	0.329552	Cluster1
Q9UBC9	Small proline-rich protein 3 OS=Homo sapiens OX=9606 GN=SPRR3 PE=1 SV=2	SPRR3	93	25	549	25	25	18.1	1.489	0.6493	0.2868	0.34875	0.442	0.0190528	0.537	0.255175	1.216	0.285682	Cluster5
Q5R3I4	Tetratricopeptide repeat protein 38 OS=Homo sapiens OX=9606 GN=TTC38 PE=1 SV=1	TTC38	21	8	46	8	8	52.8	1.1664	0.335	0.3278	0.4645	0.979	NA	1.387	NA	1.417	0.652043	Cluster6
Q13492	Phosphatidylinositol-binding clathrin assembly protein OS=Homo sapiens OX=9606 GN=PICALM PE=1 SV=2	PICALM	26	12	65	12	12	70.7	1.2323	1.4211	0.6203	2.66775	0.436	0.045967	1.877	0.874476	4.301	0.212439	Cluster4
Q13522	Protein phosphatase 1 regulatory subunit 1A OS=Homo sapiens OX=9606 GN=PPP1R1A PE=1 SV=2	PPP1R1A	29	5	50	5	5	19	0.3935	1.42022	2.128	1.767	1.498	0.157432	1.244	0.627229	0.83	0.483867	Cluster3
Q15436	Protein transport protein Sec23A OS=Homo sapiens OX=9606 GN=SEC23A PE=1 SV=2	SEC23A	35	21	347	18	21	86.1	1.3156	0.744	2.2569	0.681	3.033	0.364218	0.915	0.854636	0.302	0.494297	Cluster1
O75569	Interferon-inducible double-stranded RNA-dependent protein kinase activator A OS=Homo sapiens OX=9606 GN=PRKRA PE=1 SV=1	PRKRA	28	7	97	7	7	34.4	1.5586	0.7776	0.9799	0.68375	1.26	0.301815	0.879	0.895405	0.698	0.429865	Cluster5
P20962	Parathymosin OS=Homo sapiens OX=9606 GN=PTMS PE=1 SV=2	PTMS	25	4	219	4	4	11.5	0.6132	1.5253	1.9303	1.90275	1.266	0.166176	1.247	0.378468	0.986	0.932554	Cluster2
Q8N8N7	Prostaglandin reductase 2 OS=Homo sapiens OX=9606 GN=PTGR2 PE=1 SV=1	PTGR2	7	2	16	2	2	38.5	1.6014	0.601625	0.741	0.6615	1.232	0.388626	1.1	0.624139	0.893	0.960875	Cluster5
O15027	Protein transport protein Sec16A OS=Homo sapiens OX=9606 GN=SEC16A PE=1 SV=4	SEC16A	6	13	39	13	13	251.7	1.5302	0.6209	0.68	1.808	1.095	0.375426	2.912	0.263342	2.659	0.343746	Cluster6
Q5K651	Sterile alpha motif domain-containing protein 9 OS=Homo sapiens OX=9606 GN=SAMD9 PE=1 SV=1	SAMD9	18	21	32	20	21	184.2	1.23513	1.3811	0.567667	0.0733333	0.411	0.0317166	0.053	2.85e-05	0.129	0.108252	Cluster1
P49908	Selenoprotein P OS=Homo sapiens OX=9606 GN=SELENOP PE=1 SV=3	SELENOP	9	4	82	4	4	43.2	0.8019	1.7	1.5435	2.34625	0.908	0.848954	1.38	0.278538	1.52	0.13433	Cluster2
Q9H299	SH3 domain-binding glutamic acid-rich-like protein 3 OS=Homo sapiens OX=9606 GN=SH3BGRL3 PE=1 SV=1	SH3BGRL3	32	4	105	4	4	10.4	0.7129	1.4578	1.609	1.7465	1.104	0.654928	1.198	0.789528	1.085	0.988932	Cluster2
P29353	SHC-transforming protein 1 OS=Homo sapiens OX=9606 GN=SHC1 PE=1 SV=4	SHC1	8	4	16	4	4	62.8	0.363	1.7768	2.2467	2.6265	1.264	0.555028	1.478	0.447832	1.169	0.733114	Cluster2
Q5T5C0	Syntaxin-binding protein 5 OS=Homo sapiens OX=9606 GN=STXBP5 PE=1 SV=1	STXBP5	3	2	3	2	2	127.5	1.1436	0.6162	0.512	0.4865	0.831	NA	0.79	0.503089	0.95	NA	Cluster5
O00193	Small acidic protein OS=Homo sapiens OX=9606 GN=SMAP PE=1 SV=1	SMAP	22	3	50	3	3	20.3	0.4058	1.45244	1.616	2.112	1.113	0.596633	1.454	0.468457	1.307	0.668992	Cluster2
O15269	Serine palmitoyltransferase 1 OS=Homo sapiens OX=9606 GN=SPTLC1 PE=1 SV=1	SPTLC1	23	8	25	8	8	52.7	1.5542	0.577667	0.6728	0.6345	1.165	0.436328	1.098	0.662628	0.943	0.893869	Cluster5
Q86WV6	Stimulator of interferon genes protein OS=Homo sapiens OX=9606 GN=STING1 PE=1 SV=1	STING1	18	5	38	5	5	42.2	1.6187	0.9654	0.687429	0.42675	0.712	0.990854	0.442	0.538171	0.621	0.383719	Cluster1
Q05519	Serine/arginine-rich splicing factor 11 OS=Homo sapiens OX=9606 GN=SRSF11 PE=1 SV=1	SRSF11	12	5	20	5	5	53.5	0.4376	2.3283	1.4136	2.146	0.607	0.839826	0.922	0.936897	1.518	0.947898	Cluster2
Q9NUQ6	SPATS2-like protein OS=Homo sapiens OX=9606 GN=SPATS2L PE=1 SV=2	SPATS2L	14	7	18	7	7	61.7	1.5602	0.8794	0.8501	0.5895	0.967	0.760593	0.67	0.339192	0.693	0.541161	Cluster1
O95363	Phenylalanine--tRNA ligase, mitochondrial OS=Homo sapiens OX=9606 GN=FARS2 PE=1 SV=1	FARS2	9	3	7	3	3	52.3	0.4537	2.1025	1.8161	1.17525	0.864	0.865456	0.559	0.191699	0.647	0.155579	Cluster3
Q5JPH6	Probable glutamate--tRNA ligase, mitochondrial OS=Homo sapiens OX=9606 GN=EARS2 PE=1 SV=2	EARS2	7	3	11	3	3	58.7	0.7914	1.77078	1.63775	1.125	0.925	0.179198	0.635	0.275174	0.687	0.831153	Cluster3
O43426	Synaptojanin-1 OS=Homo sapiens OX=9606 GN=SYNJ1 PE=1 SV=2	SYNJ1	1	3	7	3	3	173	1.2591	0.911667	1.74514	0.776333	1.914	0.446452	0.852	0.891085	0.445	0.55888	Cluster1
Q9UKA9	Polypyrimidine tract-binding protein 2 OS=Homo sapiens OX=9606 GN=PTBP2 PE=1 SV=1	PTBP2	33	10	82	9	9	57.5	0.37	2.0763	1.8391	1.56	0.886	0.299775	0.751	0.835669	0.848	0.442817	Cluster3
P32119	Peroxiredoxin-2 OS=Homo sapiens OX=9606 GN=PRDX2 PE=1 SV=5	PRDX2	73	19	1603	18	18	21.9	0.6888	1.8203	1.7561	2.04875	0.965	0.830451	1.126	0.743804	1.167	0.638673	Cluster2
Q13308	Inactive tyrosine-protein kinase 7 OS=Homo sapiens OX=9606 GN=PTK7 PE=1 SV=2	PTK7	15	12	26	12	12	118.3	1.5796	0.262429	0.2465	0.2865	0.939	0.799653	1.092	0.570933	1.162	0.566044	Cluster5
Q14671	Pumilio homolog 1 OS=Homo sapiens OX=9606 GN=PUM1 PE=1 SV=3	PUM1	6	5	6	3	4	126.4	1.34167	0.5576	0.862111	0.67	1.546	0.39929	1.202	NA	0.777	NA	Cluster5
P21246	Pleiotrophin OS=Homo sapiens OX=9606 GN=PTN PE=1 SV=1	PTN	26	4	21	4	4	18.9	1.0708	1.0575	0.5065	1.3695	0.479	0.458238	1.295	0.564465	2.704	0.141999	Cluster4
O00487	26S proteasome non-ATPase regulatory subunit 14 OS=Homo sapiens OX=9606 GN=PSMD14 PE=1 SV=1	PSMD14	47	10	125	10	10	34.6	1.5941	0.8087	0.6943	1.03075	0.859	0.787916	1.275	0.893266	1.485	0.735396	Cluster6
Q9H6W3	Ribosomal oxygenase 1 OS=Homo sapiens OX=9606 GN=RIOX1 PE=1 SV=2	RIOX1	8	4	11	4	4	71	0.6345	2.142	1.6677	1.62725	0.779	0.648205	0.76	0.918082	0.976	0.581102	Cluster3
P35250	Replication factor C subunit 2 OS=Homo sapiens OX=9606 GN=RFC2 PE=1 SV=3	RFC2	17	5	9	5	5	39.1	1.607	0.568889	0.8315	0.8805	1.462	0.378186	1.548	0.206849	1.059	0.566967	Cluster6
Q8IZQ5	Selenoprotein H OS=Homo sapiens OX=9606 GN=SELENOH PE=1 SV=2	SELENOH	17	2	95	2	2	13.4	0.7644	1.3792	1.5672	1.72025	1.136	0.597931	1.247	0.235388	1.098	0.580954	Cluster2
Q6P3W7	SCY1-like protein 2 OS=Homo sapiens OX=9606 GN=SCYL2 PE=1 SV=1	SCYL2	14	10	83	10	10	103.6	0.6742	1.6504	1.75489	2.01575	1.063	0.79617	1.221	0.54722	1.149	0.691825	Cluster2
O00560	Syntenin-1 OS=Homo sapiens OX=9606 GN=SDCBP PE=1 SV=1	SDCBP	7	2	8	2	2	32.4	0.926375	2.03211	1.0855	0.4475	0.534	0.0264805	0.22	8.6e-05	0.412	0.403985	Cluster1
P61009	Signal peptidase complex subunit 3 OS=Homo sapiens OX=9606 GN=SPCS3 PE=1 SV=1	SPCS3	16	3	38	3	3	20.3	1.5986	0.759	0.6128	0.6715	0.807	0.128715	0.885	0.473611	1.096	0.759975	Cluster5
Q9UIV8	Serpin B13 OS=Homo sapiens OX=9606 GN=SERPINB13 PE=1 SV=2	SERPINB13	31	13	31	13	13	44.2	1.4847	0.274778	0.2025	0.380333	0.737	0.396663	1.384	0.34548	1.878	0.0965184	Cluster6
Q15772	Striated muscle preferentially expressed protein kinase OS=Homo sapiens OX=9606 GN=SPEG PE=1 SV=4	SPEG	6	17	273	17	17	354.1	0.7783	1.4958	1.8435	1.7315	1.232	0.210592	1.158	0.527195	0.939	0.781852	Cluster2
A0MZ66	Shootin-1 OS=Homo sapiens OX=9606 GN=SHTN1 PE=1 SV=4	SHTN1	20	11	26	11	11	71.6	0.7418	1.6694	1.28878	2.1625	0.772	0.458869	1.295	0.861794	1.678	0.499422	Cluster2
Q8IYB5	Stromal membrane-associated protein 1 OS=Homo sapiens OX=9606 GN=SMAP1 PE=1 SV=2	SMAP1	7	2	3	2	2	50.4	0.765444	1.40689	1.31786	3.2395	0.937	0.810839	2.303	0.169736	2.458	0.177612	Cluster4
P42224	Signal transducer and activator of transcription 1-alpha/beta OS=Homo sapiens OX=9606 GN=STAT1 PE=1 SV=2	STAT1	39	24	216	24	24	87.3	1.9191	0.5722	0.4484	0.318	0.784	0.234764	0.556	0.0541268	0.709	0.381615	Cluster5
P31948	Stress-induced-phosphoprotein 1 OS=Homo sapiens OX=9606 GN=STIP1 PE=1 SV=1	STIP1	53	37	1475	37	37	62.6	0.8037	1.3855	1.7154	1.8415	1.238	0.207042	1.329	0.149968	1.074	0.724697	Cluster2
Q13277	Syntaxin-3 OS=Homo sapiens OX=9606 GN=STX3 PE=1 SV=3	STX3	7	2	6	2	2	33.1	0.770333	1.0295	1.4849	2.804	1.442	0.109985	2.724	0.0577352	1.888	0.0589968	Cluster4
P62195	26S proteasome regulatory subunit 8 OS=Homo sapiens OX=9606 GN=PSMC5 PE=1 SV=1	PSMC5	62	22	265	21	22	45.6	1.7747	0.6426	0.6606	0.487	1.028	0.550872	0.758	0.511477	0.737	0.204832	Cluster5
P48556	26S proteasome non-ATPase regulatory subunit 8 OS=Homo sapiens OX=9606 GN=PSMD8 PE=1 SV=2	PSMD8	14	5	69	5	5	39.6	1.6003	0.9003	0.7651	0.5725	0.85	0.919108	0.636	0.695344	0.748	0.664824	Cluster5
P11217	Glycogen phosphorylase, muscle form OS=Homo sapiens OX=9606 GN=PYGM PE=1 SV=6	PYGM	55	42	1256	32	33	97	1.6201	0.8528	0.9717	0.6495	1.139	0.354498	0.762	0.74437	0.668	0.171495	Cluster5
Q93062	RNA-binding protein with multiple splicing OS=Homo sapiens OX=9606 GN=RBPMS PE=1 SV=1	RBPMS	42	7	240	6	7	21.8	0.4801	1.7942	1.8567	2.222	1.035	0.674271	1.238	0.530133	1.197	0.609444	Cluster2
P46782	40S ribosomal protein S5 OS=Homo sapiens OX=9606 GN=RPS5 PE=1 SV=4	RPS5	38	8	105	8	8	22.9	1.6615	0.7456	0.5433	0.4165	0.729	0.184734	0.559	0.0613072	0.767	0.42809	Cluster5
P0DJI8	Serum amyloid A-1 protein OS=Homo sapiens OX=9606 GN=SAA1 PE=1 SV=1	SAA1	62	7	36	4	7	13.5	0.6623	1.4936	1.8932	1.3155	1.268	0.877142	0.881	0.966478	0.695	0.932439	Cluster3
Q96I99	Succinate--CoA ligase [GDP-forming] subunit beta, mitochondrial OS=Homo sapiens OX=9606 GN=SUCLG2 PE=1 SV=2	SUCLG2	44	17	268	17	17	46.5	1.972	0.340625	0.415556	0.278	1.22	0.799534	0.816	0.90841	0.669	0.926536	Cluster5
Q14515	SPARC-like protein 1 OS=Homo sapiens OX=9606 GN=SPARCL1 PE=1 SV=2	SPARCL1	59	26	675	26	26	75.2	0.78	1.6496	1.6761	1.72725	1.016	0.641296	1.047	0.886617	1.031	0.845983	Cluster2
P35321	Cornifin-A OS=Homo sapiens OX=9606 GN=SPRR1A PE=1 SV=2	SPRR1A	88	8	45	3	8	9.9	1.2283	0.639889	0.454	0.53675	0.709	0.109905	0.839	0.223721	1.182	0.787832	Cluster5
P98179	RNA-binding protein 3 OS=Homo sapiens OX=9606 GN=RBM3 PE=1 SV=1	RBM3	32	2	98	2	2	17.2	0.31	1.8388	1.86844	2.58175	1.016	0.995352	1.404	0.671464	1.382	0.688351	Cluster2
Q7LG56	Ribonucleoside-diphosphate reductase subunit M2 B OS=Homo sapiens OX=9606 GN=RRM2B PE=1 SV=1	RRM2B	13	3	31	3	3	40.7	0.633	2.11578	1.134	2.293	0.536	0.214183	1.084	0.558426	2.022	0.826786	Cluster2
Q9NQG5	Regulation of nuclear pre-mRNA domain-containing protein 1B OS=Homo sapiens OX=9606 GN=RPRD1B PE=1 SV=1	RPRD1B	25	6	16	4	6	36.9	1.27733	0.554	0.72475	0.872333	1.308	0.806712	1.575	0.975148	1.204	0.855119	Cluster6
P60866	40S ribosomal protein S20 OS=Homo sapiens OX=9606 GN=RPS20 PE=1 SV=1	RPS20	35	5	174	5	5	13.4	1.5614	0.8344	0.7198	0.697	0.863	0.311891	0.835	0.296498	0.968	0.79698	Cluster5
Q96AG3	Solute carrier family 25 member 46 OS=Homo sapiens OX=9606 GN=SLC25A46 PE=1 SV=1	SLC25A46	13	4	16	4	4	46.1	1.6347	0.778111	0.8362	0.2345	1.075	0.821407	0.301	0.0470206	0.28	0.0457116	Cluster1
P62277	40S ribosomal protein S13 OS=Homo sapiens OX=9606 GN=RPS13 PE=1 SV=2	RPS13	44	6	104	6	6	17.2	2.0216	0.6355	0.6229	0.512	0.98	0.635886	0.806	0.535217	0.822	0.955754	Cluster5
P82909	28S ribosomal protein S36, mitochondrial OS=Homo sapiens OX=9606 GN=MRPS36 PE=1 SV=2	MRPS36	71	7	241	7	7	11.5	0.602	1.5906	1.8314	2.239	1.151	0.340211	1.408	0.574506	1.223	0.937932	Cluster2
Q8N2U9	Solute carrier family 66 member 2 OS=Homo sapiens OX=9606 GN=SLC66A2 PE=1 SV=1	SLC66A2	7	2	2	2	2	30.5	0.526429	4.123	0.5808	5.662	0.141	0.329177	1.373	NA	9.749	NA	Cluster4
Q9BW04	Specifically androgen-regulated gene protein OS=Homo sapiens OX=9606 GN=SARG PE=1 SV=2	SARG	31	12	20	12	12	63.9	1.409	0.544625	0.796375	0.577	1.462	0.155919	1.059	0.615184	0.725	0.500486	Cluster5
Q96KG9	N-terminal kinase-like protein OS=Homo sapiens OX=9606 GN=SCYL1 PE=1 SV=1	SCYL1	14	9	62	9	9	89.6	1.5783	1.0155	0.722	0.4885	0.711	0.7292	0.481	0.46347	0.677	0.625036	Cluster1
P34741	Syndecan-2 OS=Homo sapiens OX=9606 GN=SDC2 PE=1 SV=2	SDC2	22	5	84	5	5	22.1	0.5244	1.8598	1.774	2.31875	0.954	0.89231	1.247	0.440852	1.307	0.325017	Cluster2
Q8WTS6	Histone-lysine N-methyltransferase SETD7 OS=Homo sapiens OX=9606 GN=SETD7 PE=1 SV=1	SETD7	17	5	51	5	5	40.7	1.0884	1.8238	0.8604	1.802	0.472	0.151732	0.988	0.963622	2.094	0.266907	Cluster4
Q99719	Septin-5 OS=Homo sapiens OX=9606 GN=SEPTIN5 PE=1 SV=1	SEPTIN5	21	6	79	6	6	42.8	1.4242	0.8864	1.6748	0.76725	1.889	0.364582	0.866	0.942707	0.458	0.442071	Cluster1
P15907	Beta-galactoside alpha-2,6-sialyltransferase 1 OS=Homo sapiens OX=9606 GN=ST6GAL1 PE=1 SV=1	ST6GAL1	8	3	4	3	3	46.6	0.815667	0.753333	2.3935	1.79	3.177	0.0778558	2.376	0.226985	0.748	0.648516	Cluster2
P55822	SH3 domain-binding glutamic acid-rich protein OS=Homo sapiens OX=9606 GN=SH3BGR PE=2 SV=3	SH3BGR	13	2	10	2	2	26.1	0.615	1.70667	1.8884	0.667	1.106	0.523993	0.391	NA	0.353	NA	Cluster3
O75368	SH3 domain-binding glutamic acid-rich-like protein OS=Homo sapiens OX=9606 GN=SH3BGRL PE=1 SV=1	SH3BGRL	85	10	680	10	10	12.8	0.5107	1.6872	1.8558	2.3495	1.1	0.378242	1.393	0.466876	1.266	0.737813	Cluster2
O94875	Sorbin and SH3 domain-containing protein 2 OS=Homo sapiens OX=9606 GN=SORBS2 PE=1 SV=3	SORBS2	30	27	1169	26	26	124	0.5453	2.1479	1.5289	2.32	0.712	0.284342	1.08	0.83766	1.517	0.327037	Cluster2
Q14714	Sarcospan OS=Homo sapiens OX=9606 GN=SSPN PE=2 SV=3	SSPN	7	2	65	2	2	26.6	0.8147	1.4681	1.5452	2.071	1.053	0.783837	1.411	0.409298	1.34	0.531933	Cluster2
P04278	Sex hormone-binding globulin OS=Homo sapiens OX=9606 GN=SHBG PE=1 SV=2	SHBG	12	5	34	5	5	43.8	0.646222	2.29088	1.96437	1.37175	0.857	0.641498	0.599	0.2446	0.698	0.484553	Cluster3
P16885	1-phosphatidylinositol 4,5-bisphosphate phosphodiesterase gamma-2 OS=Homo sapiens OX=9606 GN=PLCG2 PE=1 SV=4	PLCG2	17	17	25	17	17	147.8	1.4952	1.0155	0.426	0.620333	0.419	0.359557	0.611	0.815625	1.456	0.634277	Cluster5
P28065	Proteasome subunit beta type-9 OS=Homo sapiens OX=9606 GN=PSMB9 PE=1 SV=2	PSMB9	36	7	91	7	7	23.3	1.6427	0.686889	0.701	0.6005	1.021	0.697187	0.874	0.893969	0.857	0.599414	Cluster5
O00233	26S proteasome non-ATPase regulatory subunit 9 OS=Homo sapiens OX=9606 GN=PSMD9 PE=1 SV=3	PSMD9	41	8	184	8	8	24.7	0.4807	1.7316	1.9556	2.373	1.129	0.738763	1.37	0.267437	1.213	0.461239	Cluster2
P62888	60S ribosomal protein L30 OS=Homo sapiens OX=9606 GN=RPL30 PE=1 SV=2	RPL30	57	5	89	5	5	12.8	1.5058	0.5555	1.0354	0.61425	1.864	0.408239	1.106	0.769046	0.593	0.716674	Cluster5
Q9Y5M8	Signal recognition particle receptor subunit beta OS=Homo sapiens OX=9606 GN=SRPRB PE=1 SV=3	SRPRB	34	8	28	8	8	29.7	1.3206	0.784	0.746	0.5755	0.952	0.749046	0.734	0.448908	0.771	0.719112	Cluster5
Q6P1M0	Long-chain fatty acid transport protein 4 OS=Homo sapiens OX=9606 GN=SLC27A4 PE=1 SV=1	SLC27A4	16	9	38	8	9	72	1.3868	0.391429	0.4156	0.212	1.062	0.638241	0.542	0.462391	0.51	0.156259	Cluster5
Q9HCY8	Protein S100-A14 OS=Homo sapiens OX=9606 GN=S100A14 PE=1 SV=1	S100A14	78	8	56	8	8	11.7	0.3679	1.8117	1.9688	1.94525	1.087	0.997887	1.074	0.889858	0.988	0.918948	Cluster3
Q92552	28S ribosomal protein S27, mitochondrial OS=Homo sapiens OX=9606 GN=MRPS27 PE=1 SV=3	MRPS27	26	10	37	10	10	47.6	1.6664	0.6605	0.725778	0.997	1.099	0.447442	1.509	0.435117	1.374	0.689709	Cluster6
Q92911	Sodium/iodide cotransporter OS=Homo sapiens OX=9606 GN=SLC5A5 PE=1 SV=1	SLC5A5	11	6	10	6	6	68.6	1.49889	0.693571	0.456143	0.8735	0.658	0.303808	1.259	0.557215	1.915	0.0529748	Cluster6
Q9NUY8	TBC1 domain family member 23 OS=Homo sapiens OX=9606 GN=TBC1D23 PE=1 SV=3	TBC1D23	10	4	5	4	4	78.3	1.0483	0.161	0.12	0.5865	0.745	NA	3.643	0.440479	4.887	NA	Cluster6
Q86TU7	Actin-histidine N-methyltransferase OS=Homo sapiens OX=9606 GN=SETD3 PE=1 SV=1	SETD3	9	5	32	5	5	67.2	1.766	0.7767	0.654778	0.53525	0.843	0.467352	0.689	0.606901	0.817	0.85179	Cluster5
O75056	Syndecan-3 OS=Homo sapiens OX=9606 GN=SDC3 PE=1 SV=2	SDC3	5	2	2	2	2	45.5	0.46275	0.61	5.23225	0.782	8.577	0.515384	1.282	0.551254	0.149	0.828258	Cluster3
Q96P63	Serpin B12 OS=Homo sapiens OX=9606 GN=SERPINB12 PE=1 SV=1	SERPINB12	26	9	84	9	9	46.2	0.5596	2.2492	0.995667	2.51175	0.443	0.260866	1.117	0.518272	2.523	0.887365	Cluster2
P29508	Serpin B3 OS=Homo sapiens OX=9606 GN=SERPINB3 PE=1 SV=2	SERPINB3	76	29	121	14	30	44.5	1.4977	0.42	0.2628	0.322	0.626	0.103894	0.767	0.702692	1.225	0.24682	Cluster5
O15270	Serine palmitoyltransferase 2 OS=Homo sapiens OX=9606 GN=SPTLC2 PE=1 SV=1	SPTLC2	21	8	22	8	8	62.9	1.5502	0.8601	0.5567	0.9145	0.647	0.667276	1.063	0.420875	1.643	0.130324	Cluster6
Q9UPX0	Protein turtle homolog B OS=Homo sapiens OX=9606 GN=IGSF9B PE=2 SV=2	IGSF9B	2	2	7	2	2	147	0.760333	1.81113	1.5466	1.27867	0.854	0.73533	0.706	0.704392	0.827	0.865028	Cluster3
P54136	Arginine--tRNA ligase, cytoplasmic OS=Homo sapiens OX=9606 GN=RARS1 PE=1 SV=2	RARS1	51	28	236	28	28	75.3	1.7431	0.6522	0.8087	0.67575	1.24	0.535115	1.036	0.776357	0.836	0.454307	Cluster5
Q8IZV5	Retinol dehydrogenase 10 OS=Homo sapiens OX=9606 GN=RDH10 PE=1 SV=1	RDH10	24	5	42	5	5	38.1	1.5817	0.573	0.761	0.428333	1.328	0.963936	0.748	0.604722	0.563	0.716113	Cluster5
P38159	RNA-binding motif protein, X chromosome OS=Homo sapiens OX=9606 GN=RBMX PE=1 SV=3	RBMX	17	7	320	3	3	42.3	0.7827	1.4489	1.4878	1.74225	1.027	0.894793	1.202	0.427981	1.171	0.487437	Cluster2
P09455	Retinol-binding protein 1 OS=Homo sapiens OX=9606 GN=RBP1 PE=1 SV=2	RBP1	59	8	255	8	8	15.8	1.1188	0.8215	1.6516	0.72175	2.01	0.0442446	0.879	0.649724	0.437	0.081141	Cluster1
Q8IUF8	Ribosomal oxygenase 2 OS=Homo sapiens OX=9606 GN=RIOX2 PE=1 SV=1	RIOX2	11	3	4	3	3	52.8	0.90575	1.58275	0.1825	0.975	0.115	0.378042	0.616	0.860985	5.342	0.236992	Cluster4
P01033	Metalloproteinase inhibitor 1 OS=Homo sapiens OX=9606 GN=TIMP1 PE=1 SV=1	TIMP1	27	4	23	4	4	23.2	0.6147	1.5335	1.8019	2.525	1.175	0.540501	1.647	0.318588	1.401	0.573941	Cluster2
P04271	Protein S100-B OS=Homo sapiens OX=9606 GN=S100B PE=1 SV=2	S100B	40	3	92	3	3	10.7	1.7416	0.8483	0.7646	0.84825	0.901	0.798822	1	0.848725	1.109	0.695393	Cluster6
Q9NVS2	39S ribosomal protein S18a, mitochondrial OS=Homo sapiens OX=9606 GN=MRPS18A PE=1 SV=1	MRPS18A	15	3	3	3	3	22.2	1.114	0.53525	0.326	0.33	0.609	0.211936	0.617	0.316489	1.012	0.857312	Cluster5
Q14108	Lysosome membrane protein 2 OS=Homo sapiens OX=9606 GN=SCARB2 PE=1 SV=2	SCARB2	34	13	270	13	13	54.3	0.7438	1.5354	1.661	1.759	1.082	0.619364	1.146	0.60128	1.059	0.854534	Cluster2
Q9UBE0	SUMO-activating enzyme subunit 1 OS=Homo sapiens OX=9606 GN=SAE1 PE=1 SV=1	SAE1	54	13	119	13	13	38.4	1.718	0.6921	0.8703	1.01725	1.257	0.0717228	1.47	0.151698	1.169	0.620175	Cluster6
P29401	Transketolase OS=Homo sapiens OX=9606 GN=TKT PE=1 SV=3	TKT	63	34	1162	34	34	67.8	1.6538	0.806	0.7474	0.9325	0.927	0.532085	1.157	0.436915	1.248	0.276062	Cluster6
Q8WWX9	Selenoprotein M OS=Homo sapiens OX=9606 GN=SELENOM PE=1 SV=3	SELENOM	56	6	315	6	6	16.2	0.4711	1.7549	2.042	1.9925	1.164	0.523766	1.135	0.611437	0.976	0.997	Cluster2
Q8NBX0	Saccharopine dehydrogenase-like oxidoreductase OS=Homo sapiens OX=9606 GN=SCCPDH PE=1 SV=1	SCCPDH	13	3	33	3	3	47.1	1.0238	1.0618	0.82675	0.439	0.779	0.448467	0.413	NA	0.531	NA	Cluster1
Q96DI7	U5 small nuclear ribonucleoprotein 40 kDa protein OS=Homo sapiens OX=9606 GN=SNRNP40 PE=1 SV=1	SNRNP40	36	10	58	10	10	39.3	1.7454	0.4827	0.7816	0.547333	1.619	0.962901	1.134	0.373551	0.7	0.448571	Cluster5
O43704	Sulfotransferase family cytosolic 1B member 1 OS=Homo sapiens OX=9606 GN=SULT1B1 PE=1 SV=2	SULT1B1	23	6	7	6	6	34.9	1.5987	0.71575	0.729556	0.551333	1.019	0.862665	0.77	0.289288	0.756	0.208123	Cluster5
P11277	Spectrin beta chain, erythrocytic OS=Homo sapiens OX=9606 GN=SPTB PE=1 SV=5	SPTB	58	106	2548	100	101	246.3	0.5548	2.1053	1.7327	1.96125	0.823	0.486257	0.932	0.994247	1.132	0.547032	Cluster3
P51649	Succinate-semialdehyde dehydrogenase, mitochondrial OS=Homo sapiens OX=9606 GN=ALDH5A1 PE=1 SV=2	ALDH5A1	13	6	55	6	6	57.2	1.7768	0.8056	0.9364	0.58275	1.162	0.525638	0.723	0.554289	0.622	0.238992	Cluster5
Q9P289	Serine/threonine-protein kinase 26 OS=Homo sapiens OX=9606 GN=STK26 PE=1 SV=2	STK26	16	6	100	3	3	46.5	1.3024	0.49675	1.05262	0.783	2.119	0.0487729	1.576	NA	0.744	NA	Cluster6
Q8TB22	Spermatogenesis-associated protein 20 OS=Homo sapiens OX=9606 GN=SPATA20 PE=2 SV=3	SPATA20	12	9	46	9	9	87.8	0.3203	1.6679	2.6068	2.95375	1.563	0.235715	1.771	0.466506	1.133	0.929157	Cluster2
P14923	Junction plakoglobin OS=Homo sapiens OX=9606 GN=JUP PE=1 SV=3	JUP	64	37	789	32	38	81.7	0.8191	1.6895	0.8944	1.811	0.529	0.304625	1.072	0.971032	2.025	0.456566	Cluster4
P20339	Ras-related protein Rab-5A OS=Homo sapiens OX=9606 GN=RAB5A PE=1 SV=2	RAB5A	47	7	311	4	4	23.6	0.9726	1.20814	1.46244	0.504333	1.21	0.829139	0.417	0.585979	0.345	0.459408	Cluster1
P02753	Retinol-binding protein 4 OS=Homo sapiens OX=9606 GN=RBP4 PE=1 SV=3	RBP4	58	10	187	10	10	23	0.1055	2.9611	1.6067	2.694	0.543	0.474535	0.91	0.847241	1.677	0.755449	Cluster3
Q9Y6R1	Electrogenic sodium bicarbonate cotransporter 1 OS=Homo sapiens OX=9606 GN=SLC4A4 PE=1 SV=1	SLC4A4	1	2	3	2	2	121.4	0.6984	2.20871	1.20683	2.1865	0.546	0.696574	0.99	0.605557	1.812	0.37038	Cluster2
P15090	Fatty acid-binding protein, adipocyte OS=Homo sapiens OX=9606 GN=FABP4 PE=1 SV=3	FABP4	44	7	223	7	7	14.7	1.7532	0.8134	0.8421	0.9785	1.035	0.99498	1.203	0.609248	1.162	0.660979	Cluster6
P08621	U1 small nuclear ribonucleoprotein 70 kDa OS=Homo sapiens OX=9606 GN=SNRNP70 PE=1 SV=2	SNRNP70	24	9	115	9	9	51.5	1.6189	0.6588	0.8995	0.73975	1.365	0.137939	1.123	0.483148	0.822	0.574202	Cluster5
Q9Y6Y8	SEC23-interacting protein OS=Homo sapiens OX=9606 GN=SEC23IP PE=1 SV=1	SEC23IP	22	15	136	15	15	111	1.0053	1.3744	1.4972	3.0285	1.089	0.847229	2.204	0.412962	2.023	0.465491	Cluster4
Q7L099	Protein RUFY3 OS=Homo sapiens OX=9606 GN=RUFY3 PE=1 SV=1	RUFY3	6	3	13	2	2	52.9	0.817125	1.46929	1.67	1.7865	1.137	0.425781	1.216	0.416608	1.07	0.704307	Cluster2
Q9HBR0	Putative sodium-coupled neutral amino acid transporter 10 OS=Homo sapiens OX=9606 GN=SLC38A10 PE=1 SV=2	SLC38A10	5	3	4	3	3	119.7	1.45833	0.136167	4.6748	0.0365	34.331	0.649467	0.268	0.614628	0.008	0.64729	Cluster1
Q8WVM8	Sec1 family domain-containing protein 1 OS=Homo sapiens OX=9606 GN=SCFD1 PE=1 SV=4	SCFD1	30	14	119	14	14	72.3	1.585	0.9079	0.8276	0.444	0.912	0.749437	0.489	0.0240488	0.536	0.0236578	Cluster1
Q9Y6B6	GTP-binding protein SAR1b OS=Homo sapiens OX=9606 GN=SAR1B PE=1 SV=1	SAR1B	46	6	124	4	6	22.4	1.8564	0.6158	0.4953	0.566	0.804	0.356993	0.919	0.890292	1.143	0.390666	Cluster5
Q9NRX5	Serine incorporator 1 OS=Homo sapiens OX=9606 GN=SERINC1 PE=1 SV=1	SERINC1	9	3	58	3	3	50.5	0.7948	1.50744	1.6464	1.816	1.092	0.504736	1.205	0.736549	1.103	0.922637	Cluster2
Q92629	Delta-sarcoglycan OS=Homo sapiens OX=9606 GN=SGCD PE=1 SV=2	SGCD	45	11	439	11	11	32.1	0.7748	1.5734	1.6789	1.62525	1.067	0.449693	1.033	0.986275	0.968	0.691176	Cluster3
Q5TFQ8	Signal-regulatory protein beta-1 isoform 3 OS=Homo sapiens OX=9606 GN=SIRPB1 PE=1 SV=1	SIRPB1	14	4	15	4	4	43.3	0.8557	1.8824	1.452	2.0195	0.771	0.741409	1.073	0.497016	1.391	0.352203	Cluster2
Q9NTJ3	Structural maintenance of chromosomes protein 4 OS=Homo sapiens OX=9606 GN=SMC4 PE=1 SV=2	SMC4	2	3	3	3	3	147.1	1.11217	0.946333	1.14267	0.506	1.207	0.634145	0.535	0.0943732	0.443	0.0991491	Cluster1
Q15532	Protein SSXT OS=Homo sapiens OX=9606 GN=SS18 PE=1 SV=3	SS18	7	2	27	2	2	45.9	0.5623	1.7567	2.2337	1.61525	1.272	0.361566	0.919	0.692761	0.723	0.692363	Cluster3
Q14247	Src substrate cortactin OS=Homo sapiens OX=9606 GN=CTTN PE=1 SV=2	CTTN	43	22	528	22	22	61.5	0.8327	1.5617	1.5252	2.07375	0.977	0.831379	1.328	0.44278	1.36	0.412594	Cluster2
Q13033	Striatin-3 OS=Homo sapiens OX=9606 GN=STRN3 PE=1 SV=3	STRN3	19	12	177	10	11	87.2	1.8179	0.8687	0.8038	0.47225	0.925	0.8097	0.544	0.114236	0.588	0.214654	Cluster1
Q9NSE4	Isoleucine--tRNA ligase, mitochondrial OS=Homo sapiens OX=9606 GN=IARS2 PE=1 SV=2	IARS2	37	27	439	27	27	113.7	0.7171	1.595	1.679	2.054	1.053	0.772015	1.288	0.578583	1.223	0.702166	Cluster2
Q9NQP4	Prefoldin subunit 4 OS=Homo sapiens OX=9606 GN=PFDN4 PE=1 SV=1	PFDN4	38	5	211	5	5	15.3	0.7854	1.5649	1.5507	2.02575	0.991	0.59034	1.294	0.84913	1.306	0.901446	Cluster2
Q6UXB8	Peptidase inhibitor 16 OS=Homo sapiens OX=9606 GN=PI16 PE=1 SV=1	PI16	19	7	111	7	7	49.4	0.7211	1.6982	2.2491	1.5755	1.324	0.298972	0.928	0.879479	0.701	0.504061	Cluster3
P48426	Phosphatidylinositol 5-phosphate 4-kinase type-2 alpha OS=Homo sapiens OX=9606 GN=PIP4K2A PE=1 SV=2	PIP4K2A	36	12	130	8	12	46.2	1.6853	0.9404	0.8647	0.52075	0.92	0.867365	0.554	0.139107	0.602	0.0412934	Cluster1
O43490	Prominin-1 OS=Homo sapiens OX=9606 GN=PROM1 PE=1 SV=1	PROM1	4	2	6	2	2	97.1	0.7434	2.05075	0.900333	2.43	0.439	0.215148	1.185	NA	2.699	NA	Cluster2
P62906	60S ribosomal protein L10a OS=Homo sapiens OX=9606 GN=RPL10A PE=1 SV=2	RPL10A	51	13	228	13	13	24.8	1.868	0.493	0.4169	0.44375	0.846	0.608824	0.9	0.857912	1.064	0.830082	Cluster5
P62861	40S ribosomal protein S30 OS=Homo sapiens OX=9606 GN=FAU PE=1 SV=1	FAU	19	2	14	2	2	6.6	0.397	1.018	1.1418	3.2705	1.122	0.429366	3.213	0.145637	2.864	0.11691	Cluster2
P42677	40S ribosomal protein S27 OS=Homo sapiens OX=9606 GN=RPS27 PE=1 SV=3	RPS27	24	3	81	2	3	9.5	1.6459	0.7372	0.6763	0.55325	0.917	0.83961	0.75	0.191957	0.818	0.181715	Cluster5
O75298	Reticulon-2 OS=Homo sapiens OX=9606 GN=RTN2 PE=1 SV=1	RTN2	10	4	142	4	4	59.2	0.8132	1.5511	1.6601	1.83675	1.07	0.474341	1.184	0.833521	1.106	0.850629	Cluster2
Q9Y3D5	28S ribosomal protein S18c, mitochondrial OS=Homo sapiens OX=9606 GN=MRPS18C PE=1 SV=1	MRPS18C	18	2	3	2	2	15.8	1.4515	0.41725	0.45375	0.687	1.087	0.831509	1.646	NA	1.514	NA	Cluster6
Q9NR31	GTP-binding protein SAR1a OS=Homo sapiens OX=9606 GN=SAR1A PE=1 SV=1	SAR1A	30	5	128	3	3	22.4	1.517	0.6202	0.89275	0.763333	1.439	0.0425353	1.231	0.30354	0.855	0.537448	Cluster5
P53992	Protein transport protein Sec24C OS=Homo sapiens OX=9606 GN=SEC24C PE=1 SV=3	SEC24C	24	20	175	19	20	118.2	1.944	0.4235	0.4626	0.4335	1.092	0.620467	1.024	0.448262	0.937	0.308526	Cluster5
O95486	Protein transport protein Sec24A OS=Homo sapiens OX=9606 GN=SEC24A PE=1 SV=2	SEC24A	9	8	28	7	7	119.7	1.4684	0.319111	0.762833	0.787	2.39	0.513562	2.466	0.447985	1.032	0.896399	Cluster6
O00422	Histone deacetylase complex subunit SAP18 OS=Homo sapiens OX=9606 GN=SAP18 PE=1 SV=1	SAP18	14	2	10	2	2	17.6	0.3392	2.1302	1.65	2.9875	0.775	0.924328	1.402	0.786686	1.811	0.673807	Cluster2
A1X283	SH3 and PX domain-containing protein 2B OS=Homo sapiens OX=9606 GN=SH3PXD2B PE=1 SV=3	SH3PXD2B	18	13	149	13	13	101.5	1.7935	0.6491	0.7956	0.93375	1.226	0.604235	1.439	0.385289	1.174	0.600457	Cluster6
Q9GZT3	SRA stem-loop-interacting RNA-binding protein, mitochondrial OS=Homo sapiens OX=9606 GN=SLIRP PE=1 SV=1	SLIRP	66	7	69	7	7	12.3	0.6169	1.8426	1.4831	1.73375	0.805	0.291653	0.941	0.846694	1.169	0.546509	Cluster3
P53814	Smoothelin OS=Homo sapiens OX=9606 GN=SMTN PE=1 SV=7	SMTN	52	41	2037	41	41	99	0.2575	1.9642	2.3612	3.5015	1.202	0.914324	1.783	0.244736	1.483	0.307126	Cluster2
P08047	Transcription factor Sp1 OS=Homo sapiens OX=9606 GN=SP1 PE=1 SV=3	SP1	3	2	13	2	2	80.6	0.339375	1.9548	1.33333	2.92575	0.682	0.309153	1.497	0.258988	2.194	0.0444971	Cluster2
Q9P270	SLAIN motif-containing protein 2 OS=Homo sapiens OX=9606 GN=SLAIN2 PE=1 SV=2	SLAIN2	16	6	61	6	6	62.5	0.098	1.8255	1.5538	4.571	0.851	0.574885	2.504	0.0829556	2.942	0.104903	Cluster2
Q15796	Mothers against decapentaplegic homolog 2 OS=Homo sapiens OX=9606 GN=SMAD2 PE=1 SV=1	SMAD2	14	6	35	2	6	52.3	1.6021	0.635889	0.870222	0.353333	1.369	0.292083	0.556	0.531814	0.406	0.142984	Cluster1
Q9BSF0	Small membrane A-kinase anchor protein OS=Homo sapiens OX=9606 GN=C2orf88 PE=1 SV=2	C2orf88	22	2	15	2	2	11	0.7436	1.4608	1.6975	1.36975	1.162	0.790013	0.938	0.547172	0.807	0.550495	Cluster3
Q9UEW8	STE20/SPS1-related proline-alanine-rich protein kinase OS=Homo sapiens OX=9606 GN=STK39 PE=1 SV=3	STK39	22	9	90	6	6	59.4	1.8353	0.8867	0.8729	0.309	0.984	0.970688	0.348	0.0471941	0.354	0.0367266	Cluster1
P78539	Sushi repeat-containing protein SRPX OS=Homo sapiens OX=9606 GN=SRPX PE=1 SV=1	SRPX	14	6	24	6	6	51.5	0.8816	1.4741	1.6645	2.03875	1.129	0.504224	1.383	0.348352	1.225	0.503658	Cluster2
Q9UGT4	Sushi domain-containing protein 2 OS=Homo sapiens OX=9606 GN=SUSD2 PE=1 SV=1	SUSD2	28	13	182	13	13	90.2	0.785	1.7137	1.4013	1.74875	0.818	0.81239	1.02	0.962717	1.248	0.807619	Cluster2
P49589	Cysteine--tRNA ligase, cytoplasmic OS=Homo sapiens OX=9606 GN=CARS1 PE=1 SV=3	CARS1	35	22	159	22	22	85.4	1.7326	0.7779	0.7557	0.76225	0.971	0.642622	0.98	0.764347	1.009	0.575885	Cluster5
Q9UKN8	General transcription factor 3C polypeptide 4 OS=Homo sapiens OX=9606 GN=GTF3C4 PE=1 SV=2	GTF3C4	6	4	6	4	4	91.9	0.8513	1.11067	0.6515	0.15	0.587	0.353731	0.135	NA	0.23	NA	Cluster1
Q9H0X4	Protein FAM234A OS=Homo sapiens OX=9606 GN=FAM234A PE=1 SV=1	FAM234A	19	7	120	7	7	59.6	0.7234	1.5639	1.758	1.59125	1.124	0.881381	1.017	0.743903	0.905	0.729123	Cluster3
P55789	FAD-linked sulfhydryl oxidase ALR OS=Homo sapiens OX=9606 GN=GFER PE=1 SV=2	GFER	32	4	59	4	4	23.4	0.7475	1.393	1.5534	2.49375	1.115	0.357439	1.79	0.0925176	1.605	0.0367038	Cluster2
P10398	Serine/threonine-protein kinase A-Raf OS=Homo sapiens OX=9606 GN=ARAF PE=1 SV=2	ARAF	3	2	2	2	2	67.5	0.841889	1.52417	1.367	4.043	0.897	0.572523	2.653	NA	2.958	NA	Cluster4
P12235	ADP/ATP translocase 1 OS=Homo sapiens OX=9606 GN=SLC25A4 PE=1 SV=4	SLC25A4	63	18	853	6	20	33	1.6793	0.766	0.8421	0.87225	1.099	0.684753	1.139	0.822685	1.036	0.951494	Cluster6
P53680	AP-2 complex subunit sigma OS=Homo sapiens OX=9606 GN=AP2S1 PE=1 SV=2	AP2S1	32	4	90	4	4	17	1.6593	0.9129	0.7471	0.571	0.818	0.901313	0.625	0.424612	0.764	0.226395	Cluster5
P61604	10 kDa heat shock protein, mitochondrial OS=Homo sapiens OX=9606 GN=HSPE1 PE=1 SV=2	HSPE1	80	11	638	11	11	10.9	0.7859	1.4816	1.6294	1.95675	1.1	0.519944	1.321	0.364271	1.201	0.577834	Cluster2
Q9BU40	Chordin-like protein 1 OS=Homo sapiens OX=9606 GN=CHRDL1 PE=2 SV=2	CHRDL1	14	5	54	5	5	52	0.159	2.08289	1.64633	1.404	0.79	0.923025	0.674	0.583377	0.853	0.441946	Cluster3
O14579	Coatomer subunit epsilon OS=Homo sapiens OX=9606 GN=COPE PE=1 SV=3	COPE	51	11	152	11	11	34.5	1.7718	0.5787	0.4756	0.5535	0.822	0.775071	0.956	0.878223	1.164	0.709435	Cluster5
Q9UP83	Conserved oligomeric Golgi complex subunit 5 OS=Homo sapiens OX=9606 GN=COG5 PE=1 SV=3	COG5	5	4	9	4	4	92.7	1.6721	0.7444	0.7642	0.8095	1.027	0.752967	1.087	0.874046	1.059	0.956818	Cluster6
P28325	Cystatin-D OS=Homo sapiens OX=9606 GN=CST5 PE=1 SV=1	CST5	28	3	8	3	3	16.1	0.369444	5.6608	0.430333	0.65325	0.076	0.210872	0.115	0.278854	1.518	0.351796	Cluster3
Q16619	Cardiotrophin-1 OS=Homo sapiens OX=9606 GN=CTF1 PE=1 SV=1	CTF1	23	3	48	3	3	21.2	1.5978	0.6964	0.8439	1.36825	1.212	0.431129	1.965	0.137142	1.621	0.322565	Cluster6
P13804	Electron transfer flavoprotein subunit alpha, mitochondrial OS=Homo sapiens OX=9606 GN=ETFA PE=1 SV=1	ETFA	34	9	181	9	9	35.1	1.8599	0.5386	0.699	0.73425	1.298	0.662205	1.363	0.364697	1.05	0.626811	Cluster6
A0PJW8	Death-associated protein-like 1 OS=Homo sapiens OX=9606 GN=DAPL1 PE=1 SV=2	DAPL1	16	2	2	2	2	11.9	0.877	0.939	1.602	0.623	1.706	NA	0.663	NA	0.389	NA	Cluster1
Q96LJ7	Dehydrogenase/reductase SDR family member 1 OS=Homo sapiens OX=9606 GN=DHRS1 PE=1 SV=1	DHRS1	43	10	55	10	10	33.9	1.9029	0.560111	0.5027	0.13925	0.898	0.737616	0.249	0.0587896	0.277	0.0878669	Cluster1
Q9BZQ6	ER degradation-enhancing alpha-mannosidase-like protein 3 OS=Homo sapiens OX=9606 GN=EDEM3 PE=1 SV=2	EDEM3	3	3	4	3	3	104.6	0.965	2.0404	0.968833	1.746	0.475	0.467835	0.856	0.828	1.802	0.273413	Cluster2
Q8NF50	Dedicator of cytokinesis protein 8 OS=Homo sapiens OX=9606 GN=DOCK8 PE=1 SV=3	DOCK8	2	5	9	4	5	238.4	1.0904	2.5054	1.0708	1.612	0.427	0.129122	0.643	0.967971	1.505	0.216085	Cluster3
Q9BZ29	Dedicator of cytokinesis protein 9 OS=Homo sapiens OX=9606 GN=DOCK9 PE=1 SV=2	DOCK9	12	20	99	17	20	236.3	1.5706	0.777	0.8246	0.677	1.061	0.710801	0.871	0.931014	0.821	0.831292	Cluster5
Q32P44	Echinoderm microtubule-associated protein-like 3 OS=Homo sapiens OX=9606 GN=EML3 PE=1 SV=1	EML3	15	10	33	10	10	95.1	1.6771	0.6648	0.812	0.862	1.221	0.834482	1.297	0.365151	1.062	0.558744	Cluster6
P50148	Guanine nucleotide-binding protein G(q) subunit alpha OS=Homo sapiens OX=9606 GN=GNAQ PE=1 SV=4	GNAQ	49	14	328	9	14	42.1	1.6667	0.9351	0.9247	0.593	0.989	0.990189	0.634	0.179626	0.641	0.157148	Cluster1
O60547	GDP-mannose 4,6 dehydratase OS=Homo sapiens OX=9606 GN=GMDS PE=1 SV=1	GMDS	49	16	117	16	16	41.9	1.4694	1.0907	0.5184	0.681	0.475	0.221167	0.624	0.736261	1.314	0.369799	Cluster5
O60234	Glia maturation factor gamma OS=Homo sapiens OX=9606 GN=GMFG PE=1 SV=1	GMFG	19	4	92	3	3	16.8	1.4004	0.5715	0.965429	0.438	1.689	0.181462	0.766	0.572332	0.454	0.168361	Cluster1
Q8N4V1	ER membrane protein complex subunit 5 OS=Homo sapiens OX=9606 GN=MMGT1 PE=1 SV=1	MMGT1	34	3	19	3	3	14.7	0.776444	1.42222	1.41467	2.96367	0.995	0.830624	2.084	0.0621418	2.095	0.0403834	Cluster2
Q96FV2	Secernin-2 OS=Homo sapiens OX=9606 GN=SCRN2 PE=1 SV=3	SCRN2	35	9	95	9	9	46.6	2.0078	0.301	0.474625	0.661333	1.577	0.428078	2.197	0.193169	1.393	0.64596	Cluster6
P05091	Aldehyde dehydrogenase, mitochondrial OS=Homo sapiens OX=9606 GN=ALDH2 PE=1 SV=2	ALDH2	46	22	666	18	19	56.3	1.9773	0.415	0.5365	0.658	1.293	0.437716	1.586	0.112159	1.226	0.312935	Cluster6
Q9NVV5	Androgen-induced gene 1 protein OS=Homo sapiens OX=9606 GN=AIG1 PE=1 SV=3	AIG1	11	2	12	2	2	27.4	1.6756	0.751	0.602875	0.864	0.803	0.488103	1.15	0.784361	1.433	0.941953	Cluster6
Q16186	Proteasomal ubiquitin receptor ADRM1 OS=Homo sapiens OX=9606 GN=ADRM1 PE=1 SV=2	ADRM1	7	3	38	3	3	42.1	1.6903	0.5923	0.712444	0.748	1.203	0.251239	1.263	0.371446	1.05	0.827101	Cluster6
O95154	Aflatoxin B1 aldehyde reductase member 3 OS=Homo sapiens OX=9606 GN=AKR7A3 PE=1 SV=2	AKR7A3	22	6	52	5	5	37.2	1.6187	0.389444	0.7775	0.52625	1.996	0.550405	1.351	0.383319	0.677	0.921811	Cluster5
Q96KC2	ADP-ribosylation factor-like protein 5B OS=Homo sapiens OX=9606 GN=ARL5B PE=1 SV=1	ARL5B	15	2	4	2	2	20.4	0.61	1.78325	1.0625	0.842	0.596	0.252296	0.472	NA	0.792	NA	Cluster3
Q05682	Caldesmon OS=Homo sapiens OX=9606 GN=CALD1 PE=1 SV=3	CALD1	69	90	8214	90	90	93.2	0.3491	2.0696	1.9022	2.5125	0.919	0.856562	1.214	0.393739	1.321	0.199446	Cluster2
O43570	Carbonic anhydrase 12 OS=Homo sapiens OX=9606 GN=CA12 PE=1 SV=1	CA12	29	7	9	7	7	39.4	0.67425	1.6078	1.24344	1.51025	0.773	0.209283	0.939	0.698449	1.215	0.490408	Cluster3
Q9UKY7	Protein CDV3 homolog OS=Homo sapiens OX=9606 GN=CDV3 PE=1 SV=1	CDV3	45	9	199	9	9	27.3	0.5396	2.0376	1.4777	2.15225	0.725	0.811194	1.056	0.851127	1.456	0.631648	Cluster2
Q96KP4	Cytosolic non-specific dipeptidase OS=Homo sapiens OX=9606 GN=CNDP2 PE=1 SV=2	CNDP2	59	21	276	21	21	52.8	1.6631	0.5493	0.5944	0.53775	1.082	0.643342	0.979	0.905112	0.905	0.655995	Cluster5
P41214	Eukaryotic translation initiation factor 2D OS=Homo sapiens OX=9606 GN=EIF2D PE=1 SV=3	EIF2D	11	4	13	4	4	64.7	0.6928	1.78278	1.82244	1.507	1.022	0.835449	0.845	0.66365	0.827	0.838782	Cluster3
Q6P587	Acylpyruvase FAHD1, mitochondrial OS=Homo sapiens OX=9606 GN=FAHD1 PE=1 SV=2	FAHD1	50	9	339	9	9	24.8	0.7551	1.5159	1.9971	1.323	1.317	0.406379	0.873	0.967519	0.662	0.508389	Cluster3
P21709	Ephrin type-A receptor 1 OS=Homo sapiens OX=9606 GN=EPHA1 PE=1 SV=4	EPHA1	13	8	9	8	8	108.1	1.3269	0.6067	1.1856	0.481	1.954	0.285642	0.793	0.961642	0.406	0.50466	Cluster1
Q9UK99	F-box only protein 3 OS=Homo sapiens OX=9606 GN=FBXO3 PE=1 SV=3	FBXO3	10	3	25	3	3	54.5	0.7353	1.7998	1.9543	1.4525	1.086	0.307932	0.807	0.972551	0.743	0.207793	Cluster3
Q5T0N5	Formin-binding protein 1-like OS=Homo sapiens OX=9606 GN=FNBP1L PE=1 SV=3	FNBP1L	3	2	3	2	2	70	0.472	2.41444	1.68978	2.06333	0.7	0.752022	0.855	0.956725	1.221	0.707452	Cluster3
Q12841	Follistatin-related protein 1 OS=Homo sapiens OX=9606 GN=FSTL1 PE=1 SV=1	FSTL1	20	6	85	6	6	35	0.6683	1.5936	1.7889	2.16825	1.123	0.395101	1.361	0.354833	1.212	0.558948	Cluster2
P16401	Histone H1.5 OS=Homo sapiens OX=9606 GN=H1-5 PE=1 SV=3	H1-5	22	5	130	3	3	22.6	1.2976	1.1875	1.20525	0.15025	1.015	0.603519	0.127	0.119786	0.125	0.281579	Cluster1
P05114	Non-histone chromosomal protein HMG-14 OS=Homo sapiens OX=9606 GN=HMGN1 PE=1 SV=3	HMGN1	23	3	66	3	3	10.7	0.2415	1.6375	2.5817	2.36375	1.577	0.27841	1.444	0.282429	0.916	0.905707	Cluster2
P00739	Haptoglobin-related protein OS=Homo sapiens OX=9606 GN=HPR PE=2 SV=2	HPR	50	18	715	5	5	39	0.5587	1.9248	1.7926	2.959	0.931	0.88052	1.537	0.559659	1.651	0.508714	Cluster2
Q6UW32	Insulin growth factor-like family member 1 OS=Homo sapiens OX=9606 GN=IGFL1 PE=1 SV=1	IGFL1	26	2	2	2	2	12.4	1.27333	0.918333	0.4	0.7435	0.436	NA	0.81	0.631931	1.859	NA	Cluster6
Q14738	Serine/threonine-protein phosphatase 2A 56 kDa regulatory subunit delta isoform OS=Homo sapiens OX=9606 GN=PPP2R5D PE=1 SV=1	PPP2R5D	16	9	126	5	9	69.9	1.8599	0.558	0.788778	0.46425	1.414	0.230879	0.832	0.925295	0.589	0.237736	Cluster5
P00325	All-trans-retinol dehydrogenase [NAD(+)] ADH1B OS=Homo sapiens OX=9606 GN=ADH1B PE=1 SV=2	ADH1B	60	19	915	10	19	39.8	1.6601	0.7825	0.7353	0.85475	0.94	0.88509	1.092	0.720087	1.162	0.580051	Cluster6
Q9H9G7	Protein argonaute-3 OS=Homo sapiens OX=9606 GN=AGO3 PE=1 SV=2	AGO3	32	19	265	12	12	97.3	1.7981	0.8997	0.5525	0.585333	0.614	0.212289	0.651	0.790971	1.059	0.521999	Cluster5
O95394	Phosphoacetylglucosamine mutase OS=Homo sapiens OX=9606 GN=PGM3 PE=1 SV=1	PGM3	27	14	60	14	14	59.8	0.5244	1.8571	1.7751	2.128	0.956	0.751613	1.146	0.473005	1.199	0.379602	Cluster2
P06744	Glucose-6-phosphate isomerase OS=Homo sapiens OX=9606 GN=GPI PE=1 SV=4	GPI	54	24	1265	19	24	63.1	1.7204	0.7794	0.8735	0.67025	1.121	0.77729	0.86	0.613987	0.767	0.548694	Cluster5
Q92572	AP-3 complex subunit sigma-1 OS=Homo sapiens OX=9606 GN=AP3S1 PE=1 SV=1	AP3S1	26	4	56	4	4	21.7	1.3057	1.63944	0.970889	0.46975	0.592	0.617446	0.287	0.201155	0.484	0.272856	Cluster1
P49418	Amphiphysin OS=Homo sapiens OX=9606 GN=AMPH PE=1 SV=1	AMPH	12	7	77	5	5	76.2	1.6498	0.720333	0.230333	0.543	0.32	0.904118	0.754	NA	2.357	NA	Cluster6
Q13895	Bystin OS=Homo sapiens OX=9606 GN=BYSL PE=1 SV=3	BYSL	14	5	12	5	5	49.6	0.9703	0.192	0.339	0.4715	1.766	NA	2.456	0.143048	1.391	NA	Cluster6
P41223	Protein BUD31 homolog OS=Homo sapiens OX=9606 GN=BUD31 PE=1 SV=2	BUD31	21	2	4	2	2	17	0.9775	0.565667	0.765	1.413	1.352	NA	2.498	NA	1.847	NA	Cluster4
Q567U6	Coiled-coil domain-containing protein 93 OS=Homo sapiens OX=9606 GN=CCDC93 PE=1 SV=2	CCDC93	18	10	41	10	10	73.2	1.2214	0.350625	3.40475	0.208	9.711	0.359167	0.593	0.0607915	0.061	0.0700999	Cluster1
Q6ZUT6	Coiled-coil domain-containing protein 9B OS=Homo sapiens OX=9606 GN=CCDC9B PE=1 SV=1	CCDC9B	23	8	72	8	8	57.3	0.265	2.2408	1.9573	3.43125	0.873	0.872572	1.531	0.330527	1.753	0.177456	Cluster2
Q9Y6Q1	Calpain-6 OS=Homo sapiens OX=9606 GN=CAPN6 PE=1 SV=2	CAPN6	10	5	15	5	5	74.5	1.23343	0.5395	0.234	0.643	0.434	0.127994	1.192	NA	2.748	NA	Cluster6
P49770	Translation initiation factor eIF-2B subunit beta OS=Homo sapiens OX=9606 GN=EIF2B2 PE=1 SV=3	EIF2B2	28	8	37	8	8	39	1.5428	0.5935	0.8781	0.861667	1.48	0.146351	1.452	0.256717	0.981	0.831057	Cluster6
Q4ZHG4	Fibronectin type III domain-containing protein 1 OS=Homo sapiens OX=9606 GN=FNDC1 PE=2 SV=4	FNDC1	5	8	28	8	8	205.4	0.674333	1.7443	1.7106	0.91425	0.981	0.67815	0.524	0.396186	0.534	0.0718379	Cluster3
Q03591	Complement factor H-related protein 1 OS=Homo sapiens OX=9606 GN=CFHR1 PE=1 SV=2	CFHR1	38	10	267	2	5	37.6	0.4779	1.7717	1.947	1.1085	1.099	0.801849	0.626	0.437155	0.569	0.351554	Cluster3
Q9H0Q3	FXYD domain-containing ion transport regulator 6 OS=Homo sapiens OX=9606 GN=FXYD6 PE=1 SV=1	FXYD6	42	4	42	4	4	10.5	0.327714	1.8595	2.30111	1.38325	1.237	0.1334	0.744	0.740772	0.601	0.00672733	Cluster3
O60861	Growth arrest-specific protein 7 OS=Homo sapiens OX=9606 GN=GAS7 PE=1 SV=3	GAS7	8	3	17	3	3	54.3	1.5448	0.7925	0.527143	0.854	0.665	0.660605	1.078	0.984407	1.62	0.704475	Cluster6
P35556	Fibrillin-2 OS=Homo sapiens OX=9606 GN=FBN2 PE=1 SV=3	FBN2	10	25	408	19	19	314.6	0.2195	2.227	1.9069	2.59675	0.856	0.429958	1.166	0.423752	1.362	0.166469	Cluster2
Q96F15	GTPase IMAP family member 5 OS=Homo sapiens OX=9606 GN=GIMAP5 PE=1 SV=1	GIMAP5	14	3	5	3	3	34.8	0.991875	0.1715	0.233	0.658	1.359	NA	3.837	NA	2.824	NA	Cluster6
Q9NZC3	Glycerophosphodiester phosphodiesterase 1 OS=Homo sapiens OX=9606 GN=GDE1 PE=1 SV=1	GDE1	8	3	23	3	3	37.7	0.797	2.504	1.1961	1.34433	0.478	0.229964	0.537	0.958943	1.124	0.421867	Cluster3
P09488	Glutathione S-transferase Mu 1 OS=Homo sapiens OX=9606 GN=GSTM1 PE=1 SV=3	GSTM1	64	12	251	4	9	25.7	0.4824	1.1041	2.7751	3.566	2.513	0.112174	3.23	0.104507	1.285	0.408813	Cluster2
Q6ICB0	Desumoylating isopeptidase 1 OS=Homo sapiens OX=9606 GN=DESI1 PE=1 SV=1	DESI1	20	2	2	2	2	18.3	0.914778	0.3495	0.516	1.131	1.476	NA	3.236	NA	2.192	NA	Cluster4
O75911	Short-chain dehydrogenase/reductase 3 OS=Homo sapiens OX=9606 GN=DHRS3 PE=1 SV=2	DHRS3	21	5	33	5	5	33.5	1.3752	0.797	0.74475	0.415	0.934	0.385783	0.521	0.185681	0.557	0.720874	Cluster1
P25686	DnaJ homolog subfamily B member 2 OS=Homo sapiens OX=9606 GN=DNAJB2 PE=1 SV=3	DNAJB2	28	8	147	7	8	35.6	0.8233	1.4745	1.7071	1.757	1.158	0.708916	1.192	0.251869	1.029	0.648888	Cluster2
P51570	Galactokinase OS=Homo sapiens OX=9606 GN=GALK1 PE=1 SV=1	GALK1	37	10	123	10	10	42.2	1.6513	0.8736	0.9244	0.624	1.058	0.749594	0.714	0.517622	0.675	0.353307	Cluster5
Q6IAN0	Dehydrogenase/reductase SDR family member 7B OS=Homo sapiens OX=9606 GN=DHRS7B PE=1 SV=2	DHRS7B	14	4	21	4	4	35.1	1.7072	0.6856	0.772	0.60225	1.126	0.917416	0.878	0.47738	0.78	0.562643	Cluster5
Q02413	Desmoglein-1 OS=Homo sapiens OX=9606 GN=DSG1 PE=1 SV=2	DSG1	35	25	299	25	25	113.7	0.3444	2.5027	1.3714	2.63125	0.548	0.687302	1.051	0.856925	1.919	0.553085	Cluster2
Q9Y3D6	Mitochondrial fission 1 protein OS=Homo sapiens OX=9606 GN=FIS1 PE=1 SV=2	FIS1	16	2	46	2	2	16.9	0.6776	1.4793	1.5621	1.846	1.056	0.664908	1.248	0.666425	1.182	0.856504	Cluster2
Q10981	Galactoside alpha-(1,2)-fucosyltransferase 2 OS=Homo sapiens OX=9606 GN=FUT2 PE=1 SV=1	FUT2	9	2	2	2	2	39	0.728	0.843	2.37	1.012	2.811	NA	1.2	NA	0.427	NA	Cluster3
P21217	3-galactosyl-N-acetylglucosaminide 4-alpha-L-fucosyltransferase FUT3 OS=Homo sapiens OX=9606 GN=FUT3 PE=1 SV=1	FUT3	19	6	11	3	6	42.1	1.02257	1.36167	0.43325	0.64275	0.318	0.14853	0.472	0.455327	1.484	0.244654	Cluster1
Q14161	ARF GTPase-activating protein GIT2 OS=Homo sapiens OX=9606 GN=GIT2 PE=1 SV=2	GIT2	18	13	149	9	13	84.5	1.7348	0.8972	0.7581	0.4645	0.845	0.57542	0.518	0.10387	0.613	0.192114	Cluster1
P60520	Gamma-aminobutyric acid receptor-associated protein-like 2 OS=Homo sapiens OX=9606 GN=GABARAPL2 PE=1 SV=1	GABARAPL2	17	2	18	2	2	13.7	1.6803	0.495	0.9215	0.83575	1.862	0.0608182	1.688	0.536706	0.907	0.57618	Cluster6
P62879	Guanine nucleotide-binding protein G(I)/G(S)/G(T) subunit beta-2 OS=Homo sapiens OX=9606 GN=GNB2 PE=1 SV=3	GNB2	53	14	664	7	10	37.3	1.7344	0.7899	0.8513	0.5935	1.078	0.807427	0.751	0.547645	0.697	0.417656	Cluster5
Q9UBY9	Heat shock protein beta-7 OS=Homo sapiens OX=9606 GN=HSPB7 PE=1 SV=1	HSPB7	77	11	428	11	11	18.6	0.5483	1.8741	1.7801	2.402	0.95	0.955261	1.282	0.589068	1.349	0.571383	Cluster2
P01877	Immunoglobulin heavy constant alpha 2 OS=Homo sapiens OX=9606 GN=IGHA2 PE=1 SV=4	IGHA2	61	19	818	2	2	36.6	1.45612	0.47575	0.363	0.767	0.763	0.3095	1.612	NA	2.113	NA	Cluster6
O14879	Interferon-induced protein with tetratricopeptide repeats 3 OS=Homo sapiens OX=9606 GN=IFIT3 PE=1 SV=1	IFIT3	15	5	30	5	5	56	1.8659	0.5953	0.485	0.579	0.815	0.316234	0.973	0.944517	1.194	0.42434	Cluster5
Q86SF2	N-acetylgalactosaminyltransferase 7 OS=Homo sapiens OX=9606 GN=GALNT7 PE=1 SV=1	GALNT7	28	15	28	15	15	75.3	1.7103	0.885333	0.482667	0.34025	0.545	0.241338	0.384	0.151379	0.705	0.415768	Cluster1
P11215	Integrin alpha-M OS=Homo sapiens OX=9606 GN=ITGAM PE=1 SV=2	ITGAM	12	14	67	13	14	127.1	1.7641	0.7604	0.8226	0.88	1.082	0.827243	1.157	0.904858	1.07	0.797452	Cluster6
P20839	Inosine-5'-monophosphate dehydrogenase 1 OS=Homo sapiens OX=9606 GN=IMPDH1 PE=1 SV=2	IMPDH1	13	5	41	4	4	55.4	0.804	1.96	0.33	0.281	0.168	NA	0.143	NA	0.852	NA	Cluster1
Q8IZ83	Aldehyde dehydrogenase family 16 member A1 OS=Homo sapiens OX=9606 GN=ALDH16A1 PE=1 SV=2	ALDH16A1	25	16	237	16	16	85.1	0.6557	1.9304	1.5658	1.93775	0.811	0.432843	1.004	0.706956	1.238	0.182717	Cluster2
P02743	Serum amyloid P-component OS=Homo sapiens OX=9606 GN=APCS PE=1 SV=2	APCS	49	11	714	11	11	25.4	0.6712	1.4754	1.6837	2.7965	1.141	0.651609	1.895	0.3155	1.661	0.495632	Cluster2
Q10472	Polypeptide N-acetylgalactosaminyltransferase 1 OS=Homo sapiens OX=9606 GN=GALNT1 PE=1 SV=1	GALNT1	12	5	11	5	5	64.2	0.7851	1.78933	1.08733	1.99433	0.608	0.153686	1.115	0.598179	1.834	0.0761366	Cluster2
Q9NUJ1	Palmitoyl-protein thioesterase ABHD10, mitochondrial OS=Homo sapiens OX=9606 GN=ABHD10 PE=1 SV=1	ABHD10	35	8	124	8	8	33.9	1.9775	0.457	0.5051	0.381	1.105	0.644133	0.834	0.847147	0.754	0.855535	Cluster5
P63151	Serine/threonine-protein phosphatase 2A 55 kDa regulatory subunit B alpha isoform OS=Homo sapiens OX=9606 GN=PPP2R2A PE=1 SV=1	PPP2R2A	34	11	167	6	11	51.7	1.6629	0.8167	0.7472	0.357	0.915	0.658016	0.437	0.165521	0.478	0.357198	Cluster1
P11310	Medium-chain specific acyl-CoA dehydrogenase, mitochondrial OS=Homo sapiens OX=9606 GN=ACADM PE=1 SV=1	ACADM	37	14	228	14	14	46.6	1.9907	0.4274	0.5534	0.53975	1.295	0.19545	1.263	0.456403	0.975	0.877697	Cluster6
P52209	6-phosphogluconate dehydrogenase, decarboxylating OS=Homo sapiens OX=9606 GN=PGD PE=1 SV=3	PGD	50	21	428	21	21	53.1	1.6958	0.4504	0.3409	0.43525	0.757	0.185126	0.966	0.803627	1.277	0.664035	Cluster6
Q86V21	Acetoacetyl-CoA synthetase OS=Homo sapiens OX=9606 GN=AACS PE=1 SV=1	AACS	15	9	13	9	9	75.1	1.7866	0.783222	0.5422	0.6125	0.692	0.785326	0.782	0.543047	1.13	0.397832	Cluster5
P53396	ATP-citrate synthase OS=Homo sapiens OX=9606 GN=ACLY PE=1 SV=3	ACLY	33	31	478	31	31	120.8	0.7507	1.6574	1.6374	1.91225	0.988	0.983542	1.154	0.806197	1.168	0.789706	Cluster2
Q9NP73	Putative bifunctional UDP-N-acetylglucosamine transferase and deubiquitinase ALG13 OS=Homo sapiens OX=9606 GN=ALG13 PE=1 SV=2	ALG13	2	2	32	2	2	126	1.448	0.67475	0.749	0.751	1.11	0.632965	1.113	0.545252	1.003	0.869705	Cluster6
P22748	Carbonic anhydrase 4 OS=Homo sapiens OX=9606 GN=CA4 PE=1 SV=2	CA4	18	5	63	5	5	35	0.112333	1.9827	1.9045	2.03175	0.961	0.866459	1.025	0.818674	1.067	0.889171	Cluster3
P51911	Calponin-1 OS=Homo sapiens OX=9606 GN=CNN1 PE=1 SV=2	CNN1	94	38	8110	38	38	33.2	0.65	1.694	1.6101	2.40325	0.95	0.730322	1.419	0.279435	1.493	0.217854	Cluster2
Q9UJ14	Glutathione hydrolase 7 OS=Homo sapiens OX=9606 GN=GGT7 PE=1 SV=2	GGT7	5	2	24	2	2	70.4	0.8129	1.8046	1.22533	1.747	0.679	0.155237	0.968	0.937775	1.426	0.252481	Cluster2
P61201	COP9 signalosome complex subunit 2 OS=Homo sapiens OX=9606 GN=COPS2 PE=1 SV=1	COPS2	31	12	176	12	12	51.6	1.7591	0.8241	0.7831	0.6485	0.95	0.719507	0.787	0.67685	0.828	0.346927	Cluster5
Q14894	Ketimine reductase mu-crystallin OS=Homo sapiens OX=9606 GN=CRYM PE=1 SV=1	CRYM	11	3	11	3	3	33.8	1.3615	0.9785	0.54875	0.656	0.561	0.291881	0.67	0.633849	1.195	0.666775	Cluster5
P15170	Eukaryotic peptide chain release factor GTP-binding subunit ERF3A OS=Homo sapiens OX=9606 GN=GSPT1 PE=1 SV=1	GSPT1	42	20	266	20	20	55.7	0.3356	2.7801	1.5059	1.96925	0.542	0.216149	0.708	0.657281	1.308	0.600757	Cluster3
P07359	Platelet glycoprotein Ib alpha chain OS=Homo sapiens OX=9606 GN=GP1BA PE=1 SV=2	GP1BA	3	2	5	2	2	71.5	0.709	1.93188	1.36025	3.677	0.704	0.344186	1.903	0.313169	2.703	0.132063	Cluster2
Q13642	Four and a half LIM domains protein 1 OS=Homo sapiens OX=9606 GN=FHL1 PE=1 SV=4	FHL1	60	34	3062	34	34	36.2	0.626	1.5582	1.5602	2.5725	1.001	0.876338	1.651	0.392116	1.649	0.395974	Cluster2
Q16658	Fascin OS=Homo sapiens OX=9606 GN=FSCN1 PE=1 SV=3	FSCN1	35	16	176	16	16	54.5	1.6345	0.7185	0.6275	0.6275	0.873	0.435636	0.873	0.42729	1	0.715	Cluster5
P50440	Glycine amidinotransferase, mitochondrial OS=Homo sapiens OX=9606 GN=GATM PE=1 SV=1	GATM	45	12	40	12	12	48.4	1.0799	0.2015	0.3875	0.2175	1.923	0.527859	1.079	0.951438	0.561	0.559919	Cluster5
Q14956	Transmembrane glycoprotein NMB OS=Homo sapiens OX=9606 GN=GPNMB PE=1 SV=2	GPNMB	8	4	67	4	4	63.9	0.725333	1.5017	1.6896	2.00675	1.125	0.56476	1.336	0.321704	1.188	0.587655	Cluster2
Q9H3P7	Golgi resident protein GCP60 OS=Homo sapiens OX=9606 GN=ACBD3 PE=1 SV=4	ACBD3	26	9	31	9	9	60.6	1.5369	0.27	0.33925	0.385667	1.256	0.953776	1.428	0.425218	1.137	0.569544	Cluster6
Q8IXK2	Polypeptide N-acetylgalactosaminyltransferase 12 OS=Homo sapiens OX=9606 GN=GALNT12 PE=1 SV=3	GALNT12	18	7	18	6	6	66.9	0.8075	1.9067	1.2432	1.96875	0.652	0.209369	1.033	0.556436	1.584	0.156429	Cluster2
Q9BYB4	Guanine nucleotide-binding protein subunit beta-like protein 1 OS=Homo sapiens OX=9606 GN=GNB1L PE=1 SV=2	GNB1L	8	3	15	3	3	35.6	1.2754	1.37356	0.76725	0.372333	0.559	0.202163	0.271	0.154043	0.485	0.656848	Cluster1
P19086	Guanine nucleotide-binding protein G(z) subunit alpha OS=Homo sapiens OX=9606 GN=GNAZ PE=1 SV=3	GNAZ	21	7	60	6	6	40.9	1.4019	0.7804	0.619286	1.026	0.794	0.6635	1.315	NA	1.657	NA	Cluster6
Q8TDQ7	Glucosamine-6-phosphate isomerase 2 OS=Homo sapiens OX=9606 GN=GNPDA2 PE=1 SV=1	GNPDA2	74	13	289	8	8	31.1	1.793	0.7162	0.7743	0.88	1.081	0.593688	1.229	0.949025	1.137	0.79297	Cluster6
P13224	Platelet glycoprotein Ib beta chain OS=Homo sapiens OX=9606 GN=GP1BB PE=1 SV=1	GP1BB	9	2	3	2	2	21.7	0.8346	1.44956	1.771	2.767	1.222	0.601672	1.909	0.892316	1.562	0.700508	Cluster2
Q9BW71	HIRA-interacting protein 3 OS=Homo sapiens OX=9606 GN=HIRIP3 PE=1 SV=3	HIRIP3	3	2	28	2	2	61.9	0.5656	1.4536	1.8908	2.202	1.301	0.285708	1.515	0.0988419	1.165	0.454565	Cluster2
Q9BYM8	RanBP-type and C3HC4-type zinc finger-containing protein 1 OS=Homo sapiens OX=9606 GN=RBCK1 PE=1 SV=2	RBCK1	9	3	28	3	3	57.5	1.3514	0.5842	0.605167	0.652667	1.036	0.926939	1.117	0.886012	1.078	0.82979	Cluster6
P16104	Histone H2AX OS=Homo sapiens OX=9606 GN=H2AX PE=1 SV=2	H2AX	43	6	1033	2	3	15.1	0.7303	1.6537	1.3185	1.651	0.797	0.499935	0.998	0.659049	1.252	0.973303	Cluster2
Q8TD06	Anterior gradient protein 3 OS=Homo sapiens OX=9606 GN=AGR3 PE=1 SV=1	AGR3	46	6	73	5	5	19.2	1.3801	1.03913	0.7295	0.4195	0.702	0.980964	0.404	0.587816	0.575	0.347336	Cluster1
O43633	Charged multivesicular body protein 2a OS=Homo sapiens OX=9606 GN=CHMP2A PE=1 SV=1	CHMP2A	29	7	67	7	7	25.1	0.7119	1.713	1.6468	1.50525	0.961	0.971004	0.879	0.926224	0.914	0.940722	Cluster3
Q13042	Cell division cycle protein 16 homolog OS=Homo sapiens OX=9606 GN=CDC16 PE=1 SV=2	CDC16	12	5	27	5	5	71.6	1.7336	0.3885	0.536111	0.5045	1.38	0.393889	1.299	0.513665	0.941	0.880679	Cluster6
P21964	Catechol O-methyltransferase OS=Homo sapiens OX=9606 GN=COMT PE=1 SV=2	COMT	63	15	166	15	15	30	1.6981	0.7877	0.7405	0.991	0.94	0.888653	1.258	0.951282	1.338	0.879762	Cluster6
Q9Y2S2	Lambda-crystallin homolog OS=Homo sapiens OX=9606 GN=CRYL1 PE=1 SV=3	CRYL1	32	9	239	9	9	35.4	1.7557	0.7073	0.8692	0.83525	1.229	0.370017	1.181	0.397027	0.961	0.83138	Cluster6
Q7L5N1	COP9 signalosome complex subunit 6 OS=Homo sapiens OX=9606 GN=COPS6 PE=1 SV=1	COPS6	41	9	223	9	9	36.1	1.699	1.0116	0.7695	0.42075	0.761	0.751762	0.416	0.440231	0.547	0.114931	Cluster1
P52943	Cysteine-rich protein 2 OS=Homo sapiens OX=9606 GN=CRIP2 PE=1 SV=1	CRIP2	89	14	658	14	14	22.5	0.2506	1.9534	1.783	2.59825	0.913	0.50598	1.33	0.872523	1.457	0.878266	Cluster2
P29033	Gap junction beta-2 protein OS=Homo sapiens OX=9606 GN=GJB2 PE=1 SV=3	GJB2	11	2	3	2	2	26.2	1.0322	0.53475	0.392	0.5595	0.733	0.519587	1.046	0.984427	1.427	0.668195	Cluster6
Q8WWI5	Choline transporter-like protein 1 OS=Homo sapiens OX=9606 GN=SLC44A1 PE=1 SV=1	SLC44A1	8	5	65	5	5	73.3	0.6435	1.6544	1.8018	1.7685	1.089	0.734994	1.069	0.536473	0.982	0.536269	Cluster3
Q9NVP1	ATP-dependent RNA helicase DDX18 OS=Homo sapiens OX=9606 GN=DDX18 PE=1 SV=2	DDX18	9	4	20	4	4	75.4	1.0752	0.625333	0.3504	0.4025	0.56	0.448557	0.644	0.533488	1.149	0.827372	Cluster5
Q7L2E3	ATP-dependent RNA helicase DHX30 OS=Homo sapiens OX=9606 GN=DHX30 PE=1 SV=1	DHX30	6	7	15	7	7	133.9	1.6452	0.490333	0.47	0.509	0.959	0.821235	1.038	0.672294	1.083	0.605546	Cluster5
Q01459	Di-N-acetylchitobiase OS=Homo sapiens OX=9606 GN=CTBS PE=1 SV=1	CTBS	15	4	16	4	4	43.7	1.70178	0.518222	0.4819	0.4835	0.93	0.577089	0.933	0.860337	1.003	0.756935	Cluster5
Q5JSL3	Dedicator of cytokinesis protein 11 OS=Homo sapiens OX=9606 GN=DOCK11 PE=1 SV=2	DOCK11	9	16	62	14	14	237.5	1.7834	0.6861	0.82575	0.3965	1.204	0.91984	0.578	0.218021	0.48	0.528531	Cluster1
P61952	Guanine nucleotide-binding protein G(I)/G(S)/G(O) subunit gamma-11 OS=Homo sapiens OX=9606 GN=GNG11 PE=1 SV=1	GNG11	40	3	85	3	3	8.5	0.4785	2.1898	1.5524	2.52125	0.709	0.346613	1.151	0.443281	1.624	0.0696578	Cluster2
Q9H8Y8	Golgi reassembly-stacking protein 2 OS=Homo sapiens OX=9606 GN=GORASP2 PE=1 SV=3	GORASP2	16	6	42	6	6	47.1	1.2981	0.9374	0.7355	1.81125	0.785	0.356688	1.932	0.0565684	2.463	0.0149707	Cluster4
O95376	E3 ubiquitin-protein ligase ARIH2 OS=Homo sapiens OX=9606 GN=ARIH2 PE=1 SV=1	ARIH2	15	5	13	5	5	57.8	0.5495	0.970429	4.36229	1.6525	4.495	0.386232	1.703	0.242032	0.379	0.829545	Cluster3
Q8N556	Actin filament-associated protein 1 OS=Homo sapiens OX=9606 GN=AFAP1 PE=1 SV=2	AFAP1	6	4	39	4	4	80.7	0.4652	2.3482	1.4211	2.30325	0.605	0.0994181	0.981	0.661607	1.621	0.707173	Cluster2
P49773	Histidine triad nucleotide-binding protein 1 OS=Homo sapiens OX=9606 GN=HINT1 PE=1 SV=2	HINT1	85	11	537	11	11	13.8	0.7371	1.5459	1.5356	2.175	0.993	0.759449	1.407	0.881243	1.416	0.775516	Cluster2
Q9UBL3	Set1/Ash2 histone methyltransferase complex subunit ASH2 OS=Homo sapiens OX=9606 GN=ASH2L PE=1 SV=1	ASH2L	7	2	2	2	2	68.7	0.3428	1.58187	2.74529	3.2035	1.735	0.609866	2.025	0.229061	1.167	0.413843	Cluster2
O43852	Calumenin OS=Homo sapiens OX=9606 GN=CALU PE=1 SV=2	CALU	72	24	921	24	24	37.1	0.7821	1.5587	1.6318	2.427	1.047	0.668304	1.557	0.35464	1.487	0.446085	Cluster2
O95810	Caveolae-associated protein 2 OS=Homo sapiens OX=9606 GN=CAVIN2 PE=1 SV=3	CAVIN2	52	20	782	20	20	47.1	0.6913	1.5998	1.6227	1.79575	1.014	0.754081	1.122	0.588425	1.107	0.675695	Cluster2
P13987	CD59 glycoprotein OS=Homo sapiens OX=9606 GN=CD59 PE=1 SV=1	CD59	28	8	614	8	8	14.2	0.4267	1.7107	2.0238	2.566	1.183	0.833844	1.5	0.427568	1.268	0.579473	Cluster2
A6NDU8	UPF0600 protein C5orf51 OS=Homo sapiens OX=9606 GN=C5orf51 PE=1 SV=1	C5orf51	37	5	33	5	5	33.6	0.2332	2.4492	1.7657	2.35175	0.721	0.293408	0.96	0.926393	1.332	0.41928	Cluster3
O00299	Chloride intracellular channel protein 1 OS=Homo sapiens OX=9606 GN=CLIC1 PE=1 SV=4	CLIC1	78	15	429	15	15	26.9	1.6096	0.7273	0.8235	0.70875	1.132	0.324337	0.974	0.958044	0.861	0.425645	Cluster5
P48444	Coatomer subunit delta OS=Homo sapiens OX=9606 GN=ARCN1 PE=1 SV=1	ARCN1	40	21	294	21	21	57.2	1.8006	0.6075	0.6695	0.41375	1.102	0.556384	0.681	0.243763	0.618	0.0846791	Cluster5
P01040	Cystatin-A OS=Homo sapiens OX=9606 GN=CSTA PE=1 SV=1	CSTA	85	8	113	8	8	11	1.4216	0.6755	0.2884	0.32225	0.427	0.196162	0.477	0.612981	1.117	0.5836	Cluster5
P99999	Cytochrome c OS=Homo sapiens OX=9606 GN=CYCS PE=1 SV=2	CYCS	56	7	555	6	7	11.7	0.7876	1.5001	1.5669	2.0215	1.045	0.514139	1.348	0.435813	1.29	0.56842	Cluster2
Q15428	Splicing factor 3A subunit 2 OS=Homo sapiens OX=9606 GN=SF3A2 PE=1 SV=2	SF3A2	12	4	54	4	4	49.2	1.6026	0.505429	0.38875	0.618	0.769	0.700645	1.223	0.649265	1.59	0.373661	Cluster6
P26006	Integrin alpha-3 OS=Homo sapiens OX=9606 GN=ITGA3 PE=1 SV=5	ITGA3	24	23	807	23	23	116.5	0.6521	1.6727	1.8406	1.691	1.1	0.832121	1.011	0.894476	0.919	0.967874	Cluster3
Q14118	Dystroglycan OS=Homo sapiens OX=9606 GN=DAG1 PE=1 SV=2	DAG1	26	21	690	21	21	97.4	0.5092	1.7799	1.9153	2.1675	1.076	0.658806	1.218	0.23632	1.132	0.425541	Cluster2
Q96BY6	Dedicator of cytokinesis protein 10 OS=Homo sapiens OX=9606 GN=DOCK10 PE=1 SV=3	DOCK10	4	9	41	6	6	249.4	0.2869	1.2298	3.4576	1.95075	2.812	0.195124	1.586	0.149598	0.564	0.949368	Cluster3
O15371	Eukaryotic translation initiation factor 3 subunit D OS=Homo sapiens OX=9606 GN=EIF3D PE=1 SV=1	EIF3D	40	15	158	15	15	63.9	1.9707	0.4474	0.7995	0.3505	1.787	0.457342	0.783	0.35997	0.438	0.280792	Cluster5
P05062	Fructose-bisphosphate aldolase B OS=Homo sapiens OX=9606 GN=ALDOB PE=1 SV=2	ALDOB	22	6	55	6	6	39.4	0.463625	1.9058	1.3648	3.21625	0.716	0.181808	1.688	0.120178	2.357	0.0154198	Cluster2
P12268	Inosine-5'-monophosphate dehydrogenase 2 OS=Homo sapiens OX=9606 GN=IMPDH2 PE=1 SV=2	IMPDH2	44	17	307	16	17	55.8	1.7395	0.627	0.6189	0.6745	0.987	0.567703	1.076	0.581797	1.09	0.90405	Cluster6
P00326	Alcohol dehydrogenase 1C OS=Homo sapiens OX=9606 GN=ADH1C PE=1 SV=2	ADH1C	46	15	513	6	6	39.8	1.6982	0.277857	0.498286	0.4185	1.793	0.482588	1.506	0.995513	0.84	0.596625	Cluster6
P53367	Arfaptin-1 OS=Homo sapiens OX=9606 GN=ARFIP1 PE=1 SV=2	ARFIP1	34	9	135	8	9	41.7	1.7989	0.7811	0.9148	0.529	1.171	0.414611	0.677	0.480389	0.578	0.135753	Cluster1
Q92870	Amyloid-beta A4 precursor protein-binding family B member 2 OS=Homo sapiens OX=9606 GN=APBB2 PE=1 SV=3	APBB2	3	2	8	2	2	83.3	0.996667	0.23125	0.21725	0.133	0.939	0.700777	0.575	NA	0.612	NA	Cluster5
O75153	Clustered mitochondria protein homolog OS=Homo sapiens OX=9606 GN=CLUH PE=1 SV=2	CLUH	21	21	40	21	21	146.6	1.4201	0.693625	0.884111	0.23	1.275	0.257845	0.332	0.0281115	0.26	0.00172235	Cluster1
Q8N1Q1	Carbonic anhydrase 13 OS=Homo sapiens OX=9606 GN=CA13 PE=1 SV=1	CA13	15	3	4	3	3	29.4	0.764667	1.044	2.2685	1.403	2.173	0.794103	1.344	NA	0.618	NA	Cluster3
Q9NR16	Scavenger receptor cysteine-rich type 1 protein M160 OS=Homo sapiens OX=9606 GN=CD163L1 PE=1 SV=2	CD163L1	12	10	28	10	10	159.1	0.845	1.77262	0.9905	2.18475	0.559	0.922359	1.232	0.831141	2.206	0.887744	Cluster4
Q9HD42	Charged multivesicular body protein 1a OS=Homo sapiens OX=9606 GN=CHMP1A PE=1 SV=1	CHMP1A	18	5	57	5	5	21.7	0.4448	1.8527	2.1022	1.6805	1.135	0.634546	0.907	0.709693	0.799	0.509759	Cluster3
Q9H2X0	Chordin OS=Homo sapiens OX=9606 GN=CHRD PE=1 SV=2	CHRD	4	2	9	2	2	102	0.6422	1.394	1.74267	2.05433	1.25	0.669628	1.474	0.530914	1.179	0.848865	Cluster2
Q07092	Collagen alpha-1(XVI) chain OS=Homo sapiens OX=9606 GN=COL16A1 PE=1 SV=2	COL16A1	3	4	11	4	4	157.7	0.527667	2.149	1.16112	2.691	0.54	0.650594	1.252	0.980757	2.318	0.690897	Cluster2
Q9UGJ1	Gamma-tubulin complex component 4 OS=Homo sapiens OX=9606 GN=TUBGCP4 PE=1 SV=1	TUBGCP4	11	5	28	5	5	76	1.4461	1.135	0.496833	0.461333	0.438	0.856382	0.406	0.66689	0.929	0.616375	Cluster1
Q08378	Golgin subfamily A member 3 OS=Homo sapiens OX=9606 GN=GOLGA3 PE=1 SV=2	GOLGA3	21	24	122	24	24	167.3	0.6328	1.7849	1.6371	2.25675	0.917	0.687133	1.264	0.269509	1.379	0.127674	Cluster2
P33176	Kinesin-1 heavy chain OS=Homo sapiens OX=9606 GN=KIF5B PE=1 SV=1	KIF5B	36	33	579	26	33	109.6	1.7038	0.8585	0.843	0.53825	0.982	0.851352	0.627	0.139724	0.638	0.0685739	Cluster1
O60760	Hematopoietic prostaglandin D synthase OS=Homo sapiens OX=9606 GN=HPGDS PE=1 SV=3	HPGDS	34	4	76	4	4	23.3	2.1387	0.4827	0.4054	0.21725	0.84	0.78786	0.45	0.156767	0.536	0.219275	Cluster5
P52789	Hexokinase-2 OS=Homo sapiens OX=9606 GN=HK2 PE=1 SV=2	HK2	15	12	122	9	9	102.3	1.377	0.519375	0.804222	0.3775	1.548	0.145246	0.727	0.439626	0.469	0.0483258	Cluster1
Q12996	Cleavage stimulation factor subunit 3 OS=Homo sapiens OX=9606 GN=CSTF3 PE=1 SV=1	CSTF3	15	7	23	7	7	82.9	0.7363	1.6626	1.5457	1.9405	0.93	0.659822	1.167	0.98758	1.255	0.797126	Cluster2
Q13617	Cullin-2 OS=Homo sapiens OX=9606 GN=CUL2 PE=1 SV=2	CUL2	32	23	231	23	23	86.9	1.7935	0.7496	0.7288	0.597	0.972	0.844125	0.796	0.650756	0.819	0.433578	Cluster5
P21128	Poly(U)-specific endoribonuclease OS=Homo sapiens OX=9606 GN=ENDOU PE=1 SV=2	ENDOU	27	7	10	7	7	46.8	1.30611	0.87	0.640222	0.597	0.736	0.242979	0.686	0.353711	0.932	0.730023	Cluster5
P0DOX3	Immunoglobulin delta heavy chain OS=Homo sapiens OX=9606 PE=1 SV=1	--	23	8	83	8	8	56.2	0.4993	2.0629	2.4411	0.774	1.183	0.485467	0.375	0.101688	0.317	0.0296119	Cluster3
P09914	Interferon-induced protein with tetratricopeptide repeats 1 OS=Homo sapiens OX=9606 GN=IFIT1 PE=1 SV=2	IFIT1	25	10	39	9	10	55.3	0.4026	1.7766	1.7339	2.5875	0.976	0.906684	1.456	0.530956	1.492	0.491569	Cluster2
P25963	NF-kappa-B inhibitor alpha OS=Homo sapiens OX=9606 GN=NFKBIA PE=1 SV=1	NFKBIA	15	3	12	3	3	35.6	1.1829	0.898	1.12787	0.08	1.256	0.735723	0.089	NA	0.071	NA	Cluster1
O14920	Inhibitor of nuclear factor kappa-B kinase subunit beta OS=Homo sapiens OX=9606 GN=IKBKB PE=1 SV=1	IKBKB	7	4	15	3	4	86.5	1.4094	0.812833	0.609875	0.634	0.75	0.426453	0.78	NA	1.04	NA	Cluster5
O43837	Isocitrate dehydrogenase [NAD] subunit beta, mitochondrial OS=Homo sapiens OX=9606 GN=IDH3B PE=1 SV=2	IDH3B	42	14	193	14	14	42.2	1.9136	0.6327	0.6877	0.598	1.087	0.528954	0.945	0.790091	0.87	0.8131	Cluster5
Q14566	DNA replication licensing factor MCM6 OS=Homo sapiens OX=9606 GN=MCM6 PE=1 SV=1	MCM6	12	8	20	8	8	92.8	1.713	0.473	0.782	0.7535	1.653	0.106264	1.593	0.222557	0.964	0.798538	Cluster6
P40926	Malate dehydrogenase, mitochondrial OS=Homo sapiens OX=9606 GN=MDH2 PE=1 SV=3	MDH2	62	18	810	18	18	35.5	1.6445	0.8181	0.69	1.01325	0.843	0.688064	1.239	0.932493	1.468	0.719057	Cluster6
P33993	DNA replication licensing factor MCM7 OS=Homo sapiens OX=9606 GN=MCM7 PE=1 SV=4	MCM7	11	6	10	6	6	81.3	1.50083	0.729	0.393	0.373333	0.539	0.0471776	0.512	0.0825373	0.95	0.849046	Cluster5
Q9BTE3	Mini-chromosome maintenance complex-binding protein OS=Homo sapiens OX=9606 GN=MCMBP PE=1 SV=2	MCMBP	8	4	10	4	4	72.9	1.055	0.9296	1.2878	2.07233	1.385	0.462746	2.229	0.364534	1.609	0.649998	Cluster4
Q9NX58	Cell growth-regulating nucleolar protein OS=Homo sapiens OX=9606 GN=LYAR PE=1 SV=2	LYAR	11	2	7	2	2	43.6	1.0448	0.583	1.9295	0.594	3.31	0.21585	1.019	NA	0.308	NA	Cluster1
P27816	Microtubule-associated protein 4 OS=Homo sapiens OX=9606 GN=MAP4 PE=1 SV=3	MAP4	59	54	1787	54	54	120.9	0.4507	1.86	1.9232	2.3135	1.034	0.700043	1.244	0.550677	1.203	0.666764	Cluster2
Q6P9B9	Integrator complex subunit 5 OS=Homo sapiens OX=9606 GN=INTS5 PE=1 SV=1	INTS5	7	5	12	5	5	107.9	1.0885	0.480333	0.2816	1.041	0.586	0.202419	2.167	NA	3.697	NA	Cluster6
Q05707	Collagen alpha-1(XIV) chain OS=Homo sapiens OX=9606 GN=COL14A1 PE=1 SV=3	COL14A1	47	65	3139	65	65	193.4	1.3349	1.4586	0.7451	1.821	0.511	0.0701825	1.248	0.91429	2.444	0.322832	Cluster4
Q96GG9	DCN1-like protein 1 OS=Homo sapiens OX=9606 GN=DCUN1D1 PE=1 SV=1	DCUN1D1	20	5	70	5	5	30.1	1.6216	1.0396	0.679	0.8995	0.653	0.0425801	0.865	0.33316	1.325	0.694955	Cluster6
Q8IY21	Probable ATP-dependent RNA helicase DDX60 OS=Homo sapiens OX=9606 GN=DDX60 PE=1 SV=3	DDX60	16	21	54	21	21	197.7	0.5892	1.7696	2.3282	1.2755	1.316	0.279658	0.721	0.779981	0.548	0.496868	Cluster3
Q96KC8	DnaJ homolog subfamily C member 1 OS=Homo sapiens OX=9606 GN=DNAJC1 PE=1 SV=1	DNAJC1	16	7	25	7	7	63.8	1.8024	0.7545	0.784889	0.3895	1.04	0.773341	0.516	0.344829	0.496	0.19558	Cluster1
Q9ULA0	Aspartyl aminopeptidase OS=Homo sapiens OX=9606 GN=DNPEP PE=1 SV=2	DNPEP	41	15	411	15	15	53.4	0.6056	1.6584	1.7142	1.97725	1.034	0.988478	1.192	0.524852	1.153	0.597111	Cluster2
Q8IZ81	ELMO domain-containing protein 2 OS=Homo sapiens OX=9606 GN=ELMOD2 PE=1 SV=1	ELMOD2	25	9	55	9	9	34.9	1.7852	0.7189	0.708	0.62875	0.985	0.910857	0.875	0.497294	0.888	0.401036	Cluster5
P58658	Protein eva-1 homolog C OS=Homo sapiens OX=9606 GN=EVA1C PE=2 SV=1	EVA1C	6	2	42	2	2	49.5	1.4186	1.2132	1.131	0.627	0.932	0.982618	0.517	0.0697686	0.554	0.102268	Cluster1
Q9UK22	F-box only protein 2 OS=Homo sapiens OX=9606 GN=FBXO2 PE=1 SV=2	FBXO2	35	6	27	6	6	33.3	1.111	1.71467	0.1984	1.777	0.116	0.0139638	1.036	0.936877	8.957	0.0561801	Cluster4
Q6PIJ6	F-box only protein 38 OS=Homo sapiens OX=9606 GN=FBXO38 PE=1 SV=3	FBXO38	4	3	6	3	3	133.9	1.348	0.609833	0.4945	0.548	0.811	0.905827	0.899	NA	1.108	NA	Cluster5
Q6P4F2	Ferredoxin-2, mitochondrial OS=Homo sapiens OX=9606 GN=FDX2 PE=1 SV=2	FDX2	17	2	4	2	2	19.9	0.452125	2.43733	1.7414	2.52267	0.714	0.784985	1.035	0.78461	1.449	0.540148	Cluster2
Q8WZ82	Esterase OVCA2 OS=Homo sapiens OX=9606 GN=OVCA2 PE=1 SV=1	OVCA2	22	3	13	3	3	24.4	1.2468	0.6474	0.8778	0.354667	1.356	0.448119	0.548	0.351276	0.404	0.0980274	Cluster1
Q8TAL6	Fin bud initiation factor homolog OS=Homo sapiens OX=9606 GN=FIBIN PE=1 SV=1	FIBIN	9	2	2	2	2	24.3	0.790778	1.30033	1.61233	1.81033	1.24	0.433487	1.392	0.173715	1.123	0.481861	Cluster2
P49327	Fatty acid synthase OS=Homo sapiens OX=9606 GN=FASN PE=1 SV=3	FASN	44	77	597	76	77	273.3	1.6622	0.7987	0.9367	0.63775	1.173	0.461381	0.798	0.417255	0.681	0.18321	Cluster5
Q9HD26	Golgi-associated PDZ and coiled-coil motif-containing protein OS=Homo sapiens OX=9606 GN=GOPC PE=1 SV=1	GOPC	13	5	34	5	5	50.5	1.7341	0.6246	0.19725	0.671	0.316	0.00986782	1.074	0.898945	3.402	0.0935556	Cluster6
P32754	4-hydroxyphenylpyruvate dioxygenase OS=Homo sapiens OX=9606 GN=HPD PE=1 SV=2	HPD	4	2	12	2	2	44.9	1.53656	0.953	0.8506	1.85825	0.893	0.865648	1.95	0.540711	2.185	0.637323	Cluster4
P22692	Insulin-like growth factor-binding protein 4 OS=Homo sapiens OX=9606 GN=IGFBP4 PE=1 SV=2	IGFBP4	17	3	30	3	3	27.9	0.6991	2.7595	1.0455	2.54575	0.379	0.47061	0.923	0.606398	2.435	0.278365	Cluster2
Q9BVK2	Probable dolichyl pyrophosphate Glc1Man9GlcNAc2 alpha-1,3-glucosyltransferase OS=Homo sapiens OX=9606 GN=ALG8 PE=1 SV=2	ALG8	9	4	7	4	4	60	0.399	1.93171	1.725	3.51933	0.893	0.821753	1.822	0.531162	2.04	0.561686	Cluster2
P05089	Arginase-1 OS=Homo sapiens OX=9606 GN=ARG1 PE=1 SV=2	ARG1	70	14	88	14	14	34.7	0.3691	2.2134	1.802	2.89525	0.814	0.924792	1.308	0.697465	1.607	0.595373	Cluster2
P18085	ADP-ribosylation factor 4 OS=Homo sapiens OX=9606 GN=ARF4 PE=1 SV=3	ARF4	47	7	381	3	3	20.5	1.6756	0.6414	0.6698	0.619	1.044	0.693879	0.965	0.842125	0.924	0.602474	Cluster5
A5YKK6	CCR4-NOT transcription complex subunit 1 OS=Homo sapiens OX=9606 GN=CNOT1 PE=1 SV=2	CNOT1	16	30	120	30	30	266.8	1.8128	0.6838	0.7594	0.72875	1.111	0.766942	1.066	0.766191	0.96	0.96246	Cluster5
P12109	Collagen alpha-1(VI) chain OS=Homo sapiens OX=9606 GN=COL6A1 PE=1 SV=3	COL6A1	51	48	3405	48	48	108.5	0.3622	2.2445	1.7129	2.117	0.763	0.30554	0.943	0.924683	1.236	0.441489	Cluster3
Q04941	Proteolipid protein 2 OS=Homo sapiens OX=9606 GN=PLP2 PE=1 SV=1	PLP2	18	2	117	2	2	16.7	0.6732	1.8095	1.721	1.48225	0.951	0.955004	0.819	0.429313	0.861	0.404618	Cluster3
P12110	Collagen alpha-2(VI) chain OS=Homo sapiens OX=9606 GN=COL6A2 PE=1 SV=4	COL6A2	36	45	3615	45	45	108.5	0.3959	2.1778	1.7047	2.21325	0.783	0.289398	1.016	0.927048	1.298	0.327776	Cluster2
P46100	Transcriptional regulator ATRX OS=Homo sapiens OX=9606 GN=ATRX PE=1 SV=5	ATRX	1	2	14	2	2	282.4	1.3499	0.4286	0.3866	0.826	0.902	0.514461	1.927	0.718791	2.137	0.559765	Cluster6
A8TX70	Collagen alpha-5(VI) chain OS=Homo sapiens OX=9606 GN=COL6A5 PE=1 SV=1	COL6A5	9	18	27	17	18	289.7	1.33944	1.052	0.584111	1.02125	0.555	0.335212	0.971	0.565336	1.748	0.955494	Cluster6
P13671	Complement component C6 OS=Homo sapiens OX=9606 GN=C6 PE=1 SV=3	C6	31	21	289	21	21	104.7	0.5307	2.0166	2.059	1.32875	1.021	0.84257	0.659	0.712938	0.645	0.526653	Cluster3
Q9Y2R0	Cytochrome c oxidase assembly factor 3 homolog, mitochondrial OS=Homo sapiens OX=9606 GN=COA3 PE=1 SV=1	COA3	40	4	109	4	4	11.7	0.7523	1.7232	1.7124	1.896	0.994	0.915805	1.1	0.714706	1.107	0.6753	Cluster2
Q96BR5	Cytochrome c oxidase assembly factor 7 OS=Homo sapiens OX=9606 GN=COA7 PE=1 SV=2	COA7	19	3	5	3	3	25.7	0.635833	1.5685	1.745	2.149	1.113	0.733151	1.37	0.391659	1.232	0.5396	Cluster2
P62714	Serine/threonine-protein phosphatase 2A catalytic subunit beta isoform OS=Homo sapiens OX=9606 GN=PPP2CB PE=1 SV=1	PPP2CB	39	11	313	9	11	35.6	0.7749	1.6914	1.6277	1.8265	0.962	0.853586	1.08	0.936745	1.122	0.843646	Cluster2
P36542	ATP synthase subunit gamma, mitochondrial OS=Homo sapiens OX=9606 GN=ATP5F1C PE=1 SV=1	ATP5F1C	34	11	416	11	11	33	1.8304	0.6439	0.7249	0.65325	1.126	0.446735	1.015	0.909359	0.901	0.636623	Cluster5
Q9UBB4	Ataxin-10 OS=Homo sapiens OX=9606 GN=ATXN10 PE=1 SV=1	ATXN10	37	12	97	12	12	53.5	1.6333	0.8673	0.8628	0.664	0.995	0.466755	0.766	0.555691	0.77	0.316384	Cluster5
Q8WXF7	Atlastin-1 OS=Homo sapiens OX=9606 GN=ATL1 PE=1 SV=1	ATL1	21	10	160	9	9	63.5	1.8227	0.6855	0.7571	0.43925	1.104	0.659952	0.641	0.342521	0.58	0.203846	Cluster5
Q10589	Bone marrow stromal antigen 2 OS=Homo sapiens OX=9606 GN=BST2 PE=1 SV=1	BST2	18	3	99	3	3	19.8	0.6299	1.6479	1.8345	2.117	1.113	0.679414	1.285	0.268116	1.154	0.49393	Cluster2
Q5VZK9	F-actin-uncapping protein LRRC16A OS=Homo sapiens OX=9606 GN=CARMIL1 PE=1 SV=1	CARMIL1	5	5	6	5	5	151.5	1.4993	0.57425	0.691222	0.466	1.204	0.710638	0.811	0.84386	0.674	0.655093	Cluster5
P42574	Caspase-3 OS=Homo sapiens OX=9606 GN=CASP3 PE=1 SV=2	CASP3	29	6	16	5	6	31.6	1.5335	0.624125	0.718	0.956	1.15	0.85941	1.532	0.441339	1.331	0.605152	Cluster6
Q6P1X6	UPF0598 protein C8orf82 OS=Homo sapiens OX=9606 GN=C8orf82 PE=1 SV=2	C8orf82	20	2	16	2	2	23.9	1.29033	0.89675	0.47	1.135	0.524	0.281979	1.266	NA	2.415	NA	Cluster6
P14209	CD99 antigen OS=Homo sapiens OX=9606 GN=CD99 PE=1 SV=1	CD99	16	4	96	4	4	18.8	0.3179	2.0512	2.2921	2.16175	1.117	0.969332	1.054	0.592574	0.943	0.65995	Cluster3
Q13057	Bifunctional coenzyme A synthase OS=Homo sapiens OX=9606 GN=COASY PE=1 SV=4	COASY	21	9	68	9	9	62.3	1.686	0.7618	0.6131	0.502333	0.805	0.309583	0.659	0.226848	0.819	0.723426	Cluster5
O94911	ABC-type organic anion transporter ABCA8 OS=Homo sapiens OX=9606 GN=ABCA8 PE=1 SV=4	ABCA8	17	20	111	18	20	183.6	1.6027	1.0568	0.7781	0.73725	0.736	0.761571	0.698	0.947037	0.948	0.831657	Cluster5
O95870	Phosphatidylserine lipase ABHD16A OS=Homo sapiens OX=9606 GN=ABHD16A PE=1 SV=3	ABHD16A	32	13	63	13	13	63.2	1.8917	0.4621	0.627	0.427	1.357	0.0802485	0.924	0.69273	0.681	0.233696	Cluster5
O43520	Phospholipid-transporting ATPase IC OS=Homo sapiens OX=9606 GN=ATP8B1 PE=1 SV=3	ATP8B1	5	6	8	6	6	143.6	0.6525	1.5876	1.36778	2.26933	0.862	0.323355	1.429	0.269189	1.659	0.360619	Cluster2
Q9H993	Damage-control phosphatase ARMT1 OS=Homo sapiens OX=9606 GN=ARMT1 PE=1 SV=1	ARMT1	18	5	50	5	5	51.1	1.7211	0.617125	0.633111	0.46	1.026	0.839685	0.745	0.579565	0.727	0.444828	Cluster5
Q9NYJ1	Cytochrome c oxidase assembly factor 4 homolog, mitochondrial OS=Homo sapiens OX=9606 GN=COA4 PE=1 SV=2	COA4	66	4	69	4	4	10.1	0.6864	1.795	1.6849	1.75475	0.939	0.985446	0.978	0.701921	1.041	0.649107	Cluster3
P02748	Complement component C9 OS=Homo sapiens OX=9606 GN=C9 PE=1 SV=2	C9	30	17	497	16	17	63.1	0.7067	2.1386	1.4155	1.3775	0.662	0.0362412	0.644	0.224239	0.973	0.746817	Cluster3
Q99766	ATP synthase subunit s, mitochondrial OS=Homo sapiens OX=9606 GN=DMAC2L PE=1 SV=3	DMAC2L	22	3	5	3	3	24.9	0.548444	2.07043	2.199	3.971	1.062	0.802974	1.918	NA	1.806	NA	Cluster2
Q9UIG0	Tyrosine-protein kinase BAZ1B OS=Homo sapiens OX=9606 GN=BAZ1B PE=1 SV=2	BAZ1B	3	4	15	4	4	170.8	1.0107	0.901333	1.275	2.103	1.415	0.460819	2.333	NA	1.649	NA	Cluster4
P50895	Basal cell adhesion molecule OS=Homo sapiens OX=9606 GN=BCAM PE=1 SV=2	BCAM	47	20	855	20	20	67.4	0.2654	2.1861	1.4572	3.50575	0.667	0.343329	1.604	0.470089	2.406	0.145502	Cluster2
P53701	Holocytochrome c-type synthase OS=Homo sapiens OX=9606 GN=HCCS PE=1 SV=1	HCCS	10	3	18	3	3	30.6	1.6832	0.853333	0.524	0.91775	0.614	0.319182	1.075	0.993559	1.751	0.468901	Cluster6
Q96DB5	Regulator of microtubule dynamics protein 1 OS=Homo sapiens OX=9606 GN=RMDN1 PE=1 SV=1	RMDN1	17	5	50	5	5	35.8	1.5586	0.868111	0.6959	0.631	0.802	0.496778	0.727	0.823608	0.907	0.776613	Cluster5
P08603	Complement factor H OS=Homo sapiens OX=9606 GN=CFH PE=1 SV=4	CFH	54	55	1873	50	54	139	0.8156	1.5745	1.7484	1.89325	1.11	0.838624	1.202	0.555223	1.083	0.747155	Cluster2
O96019	Actin-like protein 6A OS=Homo sapiens OX=9606 GN=ACTL6A PE=1 SV=1	ACTL6A	28	8	52	8	8	47.4	1.2288	1.74644	1.0007	0.5755	0.573	0.759202	0.33	0.338771	0.575	0.097307	Cluster1
P52895	Aldo-keto reductase family 1 member C2 OS=Homo sapiens OX=9606 GN=AKR1C2 PE=1 SV=3	AKR1C2	50	11	105	9	11	36.7	1.6727	0.7323	0.5709	0.85325	0.78	0.20195	1.165	0.534776	1.495	0.280603	Cluster6
Q03154	Aminoacylase-1 OS=Homo sapiens OX=9606 GN=ACY1 PE=1 SV=1	ACY1	10	4	11	4	4	45.9	1.2449	0.552333	0.715	0.61	1.295	0.656264	1.104	0.98994	0.853	0.743511	Cluster5
P39687	Acidic leucine-rich nuclear phosphoprotein 32 family member A OS=Homo sapiens OX=9606 GN=ANP32A PE=1 SV=1	ANP32A	34	10	223	6	10	28.6	0.789	1.3983	1.6634	1.70175	1.19	0.442745	1.217	0.353148	1.023	0.813199	Cluster2
Q9NZN5	Rho guanine nucleotide exchange factor 12 OS=Homo sapiens OX=9606 GN=ARHGEF12 PE=1 SV=1	ARHGEF12	5	6	14	6	6	173.1	1.8458	0.521667	0.6944	0.602	1.331	0.937386	1.154	0.751934	0.867	0.754396	Cluster5
Q12955	Ankyrin-3 OS=Homo sapiens OX=9606 GN=ANK3 PE=1 SV=3	ANK3	6	17	97	12	12	480.1	1.055	1.15738	0.852111	2.83175	0.736	0.551619	2.447	0.146126	3.323	0.0523368	Cluster4
Q9P2R3	Rabankyrin-5 OS=Homo sapiens OX=9606 GN=ANKFY1 PE=1 SV=2	ANKFY1	18	15	135	15	15	128.3	1.7942	0.6999	0.7074	0.454	1.011	0.538109	0.649	0.401854	0.642	0.108275	Cluster5
Q9BXN1	Asporin OS=Homo sapiens OX=9606 GN=ASPN PE=1 SV=2	ASPN	39	13	338	13	13	43.4	0.4338	2.1968	1.3049	3.4715	0.594	0.0743663	1.58	0.171145	2.66	0.0133571	Cluster2
Q5XPI4	E3 ubiquitin-protein ligase RNF123 OS=Homo sapiens OX=9606 GN=RNF123 PE=1 SV=1	RNF123	16	17	104	17	17	148.4	1.5778	1.3072	0.8194	0.6555	0.627	0.692817	0.501	0.507968	0.8	0.657387	Cluster1
Q8N0X4	Citramalyl-CoA lyase, mitochondrial OS=Homo sapiens OX=9606 GN=CLYBL PE=1 SV=2	CLYBL	41	11	84	11	11	37.3	1.7907	0.8696	0.697	0.2725	0.802	0.50742	0.313	0.078539	0.391	0.209397	Cluster1
P15848	Arylsulfatase B OS=Homo sapiens OX=9606 GN=ARSB PE=1 SV=1	ARSB	24	10	141	10	10	59.6	0.7272	1.5415	2.2384	1.06825	1.452	0.773465	0.693	0.37423	0.477	0.351203	Cluster3
P25940	Collagen alpha-3(V) chain OS=Homo sapiens OX=9606 GN=COL5A3 PE=1 SV=3	COL5A3	3	4	56	4	4	172	0.3848	2.2014	1.5929	2.62275	0.724	0.382286	1.191	0.539229	1.647	0.162913	Cluster2
P04920	Anion exchange protein 2 OS=Homo sapiens OX=9606 GN=SLC4A2 PE=1 SV=4	SLC4A2	5	3	17	3	3	136.9	1.2675	0.66075	0.830667	0.2645	1.257	0.991899	0.4	0.456776	0.318	0.471231	Cluster1
P41208	Centrin-2 OS=Homo sapiens OX=9606 GN=CETN2 PE=1 SV=1	CETN2	35	6	66	6	6	19.7	0.5435	1.8543	1.9528	2.23	1.053	0.730724	1.203	0.67001	1.142	0.816008	Cluster2
Q6UW02	Cytochrome P450 20A1 OS=Homo sapiens OX=9606 GN=CYP20A1 PE=1 SV=1	CYP20A1	16	7	68	7	7	52.4	0.7313	1.6715	1.6922	1.546	1.012	0.804258	0.925	0.71456	0.914	0.545603	Cluster3
O95741	Copine-6 OS=Homo sapiens OX=9606 GN=CPNE6 PE=1 SV=3	CPNE6	14	7	102	6	6	62	1.7632	0.801714	0.936714	0.296333	1.168	0.839527	0.37	0.330191	0.316	0.536626	Cluster1
Q9Y5X3	Sorting nexin-5 OS=Homo sapiens OX=9606 GN=SNX5 PE=1 SV=1	SNX5	47	17	229	16	17	46.8	1.6954	0.8082	0.7485	0.53325	0.926	0.46074	0.66	0.287283	0.712	0.37002	Cluster5
Q8N5N7	39S ribosomal protein L50, mitochondrial OS=Homo sapiens OX=9606 GN=MRPL50 PE=1 SV=2	MRPL50	19	2	8	2	2	18.3	0.2826	2.006	1.71817	2.06533	0.857	0.542689	1.03	0.65454	1.202	0.493656	Cluster2
Q9UKU7	Isobutyryl-CoA dehydrogenase, mitochondrial OS=Homo sapiens OX=9606 GN=ACAD8 PE=1 SV=1	ACAD8	30	10	72	10	10	45	1.612	0.6121	0.8651	1.02675	1.413	0.624708	1.677	0.140433	1.187	0.365226	Cluster6
P51689	Arylsulfatase D OS=Homo sapiens OX=9606 GN=ARSD PE=1 SV=2	ARSD	5	2	7	2	2	64.8	1.608	0.516333	0.464667	0.6375	0.9	0.718716	1.235	0.371092	1.372	0.230725	Cluster6
Q9H9F9	Actin-related protein 5 OS=Homo sapiens OX=9606 GN=ACTR5 PE=1 SV=2	ACTR5	3	2	8	2	2	68.3	1.7397	0.7228	0.7346	0.57175	1.016	0.940861	0.791	0.547764	0.778	0.475508	Cluster5
Q7Z6K5	Arpin OS=Homo sapiens OX=9606 GN=ARPIN PE=1 SV=1	ARPIN	16	3	37	3	3	24.9	0.4295	1.52737	1.8286	2.163	1.197	0.971559	1.416	0.803608	1.183	0.850397	Cluster2
P25705	ATP synthase subunit alpha, mitochondrial OS=Homo sapiens OX=9606 GN=ATP5F1A PE=1 SV=1	ATP5F1A	64	32	1455	32	32	59.7	1.7429	0.6442	0.6965	0.92125	1.081	0.373695	1.43	0.458908	1.323	0.764429	Cluster6
Q9NR09	Baculoviral IAP repeat-containing protein 6 OS=Homo sapiens OX=9606 GN=BIRC6 PE=1 SV=2	BIRC6	1	3	9	3	3	529.9	1.13667	0.971	0.539	0.417	0.555	0.16164	0.429	NA	0.774	NA	Cluster1
Q9Y2A9	N-acetyllactosaminide beta-1,3-N-acetylglucosaminyltransferase 3 OS=Homo sapiens OX=9606 GN=B3GNT3 PE=1 SV=2	B3GNT3	11	3	6	3	3	42.5	1.0608	2.218	0.8175	0.758	0.369	NA	0.342	NA	0.927	NA	Cluster1
P47755	F-actin-capping protein subunit alpha-2 OS=Homo sapiens OX=9606 GN=CAPZA2 PE=1 SV=3	CAPZA2	63	12	488	10	12	32.9	0.7365	1.4338	1.4776	1.71975	1.031	0.74626	1.199	0.772592	1.164	0.904114	Cluster2
P02746	Complement C1q subcomponent subunit B OS=Homo sapiens OX=9606 GN=C1QB PE=1 SV=3	C1QB	25	5	102	5	5	26.7	0.7121	2.2016	1.3652	1.8375	0.62	0.160436	0.835	0.549387	1.346	0.8534	Cluster3
O75503	Ceroid-lipofuscinosis neuronal protein 5 OS=Homo sapiens OX=9606 GN=CLN5 PE=1 SV=2	CLN5	9	2	4	2	2	41.5	0.5105	1.59225	1.23775	2.855	0.777	0.876091	1.793	NA	2.307	NA	Cluster2
P10909	Clusterin OS=Homo sapiens OX=9606 GN=CLU PE=1 SV=1	CLU	33	15	914	15	15	52.5	0.526	1.7715	1.9855	2.35925	1.121	0.737838	1.332	0.217438	1.188	0.458751	Cluster2
P09496	Clathrin light chain A OS=Homo sapiens OX=9606 GN=CLTA PE=1 SV=1	CLTA	14	4	169	4	4	27.1	0.7739	1.5229	1.7202	2.0245	1.13	0.372745	1.329	0.535324	1.177	0.889426	Cluster2
O15126	Secretory carrier-associated membrane protein 1 OS=Homo sapiens OX=9606 GN=SCAMP1 PE=1 SV=2	SCAMP1	24	5	74	5	5	37.9	0.7433	1.6407	1.6703	1.983	1.018	0.784089	1.209	0.420298	1.187	0.459037	Cluster2
P13611	Versican core protein OS=Homo sapiens OX=9606 GN=VCAN PE=1 SV=3	VCAN	8	24	1036	24	24	372.6	0.6236	1.7358	1.6768	2.272	0.966	0.955743	1.309	0.135106	1.355	0.060785	Cluster2
Q96FN4	Copine-2 OS=Homo sapiens OX=9606 GN=CPNE2 PE=1 SV=3	CPNE2	15	6	117	5	5	61.2	1.5494	0.594778	0.686625	0.76	1.154	0.542317	1.278	0.608387	1.107	0.914078	Cluster6
Q9H0L4	Cleavage stimulation factor subunit 2 tau variant OS=Homo sapiens OX=9606 GN=CSTF2T PE=1 SV=1	CSTF2T	9	4	24	2	2	64.4	0.750714	1.119	0.941	2.712	0.841	0.97604	2.424	NA	2.882	NA	Cluster4
Q9GZU7	Carboxy-terminal domain RNA polymerase II polypeptide A small phosphatase 1 OS=Homo sapiens OX=9606 GN=CTDSP1 PE=1 SV=1	CTDSP1	16	4	22	4	4	29.2	0.8444	2.0525	1.14078	0.956	0.556	0.23092	0.466	0.356226	0.838	0.968711	Cluster3
Q12884	Prolyl endopeptidase FAP OS=Homo sapiens OX=9606 GN=FAP PE=1 SV=5	FAP	6	5	45	4	4	87.7	0.534	1.4042	1.9916	1.52225	1.418	0.0706855	1.084	0.654197	0.764	0.262616	Cluster3
Q4G176	Malonate--CoA ligase ACSF3, mitochondrial OS=Homo sapiens OX=9606 GN=ACSF3 PE=1 SV=3	ACSF3	12	5	21	5	5	64.1	1.1603	0.659	0.386667	0.657	0.587	0.269631	0.997	0.796033	1.699	0.252383	Cluster6
Q9BRR6	ADP-dependent glucokinase OS=Homo sapiens OX=9606 GN=ADPGK PE=1 SV=1	ADPGK	34	10	32	10	10	54.1	1.6959	0.4279	0.495444	0.419667	1.158	0.271547	0.981	0.774815	0.847	0.567253	Cluster5
Q8N6T3	ADP-ribosylation factor GTPase-activating protein 1 OS=Homo sapiens OX=9606 GN=ARFGAP1 PE=1 SV=2	ARFGAP1	10	3	11	3	3	44.6	1.59443	0.8297	0.638143	0.694	0.769	0.357009	0.836	0.772498	1.088	0.689312	Cluster5
Q9H6X2	Anthrax toxin receptor 1 OS=Homo sapiens OX=9606 GN=ANTXR1 PE=1 SV=2	ANTXR1	12	7	128	5	5	62.7	0.3807	1.9635	1.7446	2.0925	0.889	0.735575	1.066	0.865529	1.199	0.955216	Cluster2
P08519	Apolipoprotein(a) OS=Homo sapiens OX=9606 GN=LPA PE=1 SV=1	LPA	25	3	25	3	3	501	0.5374	1.95643	1.76011	1.87975	0.9	0.321553	0.961	0.844435	1.068	0.511556	Cluster3
Q92835	Phosphatidylinositol 3,4,5-trisphosphate 5-phosphatase 1 OS=Homo sapiens OX=9606 GN=INPP5D PE=1 SV=2	INPP5D	11	10	52	7	9	133.2	1.00217	1.04675	0.923667	1.979	0.882	0.711026	1.891	0.836481	2.143	0.651894	Cluster4
Q9Y4P1	Cysteine protease ATG4B OS=Homo sapiens OX=9606 GN=ATG4B PE=1 SV=2	ATG4B	9	3	9	3	3	44.3	1.2241	0.799333	0.3544	0.371	0.443	0.328754	0.464	0.569062	1.047	0.892145	Cluster5
P20908	Collagen alpha-1(V) chain OS=Homo sapiens OX=9606 GN=COL5A1 PE=1 SV=3	COL5A1	5	6	33	6	6	183.4	0.2602	1.6053	3.1457	2.4845	1.96	0.341161	1.548	0.347029	0.79	0.850354	Cluster2
Q9P232	Contactin-3 OS=Homo sapiens OX=9606 GN=CNTN3 PE=1 SV=3	CNTN3	4	3	10	3	3	112.8	0.353	1.54556	1.58563	2.139	1.026	0.607952	1.384	0.501087	1.349	0.764065	Cluster2
P78357	Contactin-associated protein 1 OS=Homo sapiens OX=9606 GN=CNTNAP1 PE=1 SV=1	CNTNAP1	1	2	19	2	2	156.2	1.8184	0.4751	0.527667	0.498	1.111	0.902465	1.048	0.701912	0.944	0.673231	Cluster5
Q14CN2	Calcium-activated chloride channel regulator 4 OS=Homo sapiens OX=9606 GN=CLCA4 PE=1 SV=2	CLCA4	26	20	53	19	20	101.2	1.4488	0.6183	0.4878	0.42675	0.789	0.429425	0.69	0.290702	0.875	0.434559	Cluster5
Q9NQ79	Cartilage acidic protein 1 OS=Homo sapiens OX=9606 GN=CRTAC1 PE=1 SV=2	CRTAC1	21	10	162	10	10	71.4	0.5538	1.6788	1.8381	2.365	1.095	0.678645	1.409	0.137716	1.287	0.105381	Cluster2
Q86X83	COMM domain-containing protein 2 OS=Homo sapiens OX=9606 GN=COMMD2 PE=1 SV=2	COMMD2	39	5	61	5	5	22.7	1.8318	0.435556	0.45925	0.211667	1.054	0.727478	0.486	0.341919	0.461	0.186071	Cluster5
Q9UBI1	COMM domain-containing protein 3 OS=Homo sapiens OX=9606 GN=COMMD3 PE=1 SV=1	COMMD3	29	4	31	4	4	22.1	1.4069	0.43275	0.635375	0.401	1.468	0.986733	0.927	NA	0.631	NA	Cluster5
Q6FI81	Anamorsin OS=Homo sapiens OX=9606 GN=CIAPIN1 PE=1 SV=2	CIAPIN1	23	7	22	7	7	33.6	1.5886	0.8701	0.9425	0.61225	1.083	0.660108	0.704	0.754768	0.65	0.447437	Cluster1
Q16630	Cleavage and polyadenylation specificity factor subunit 6 OS=Homo sapiens OX=9606 GN=CPSF6 PE=1 SV=2	CPSF6	11	6	58	6	6	59.2	0.9904	1.8098	1.5879	0.8815	0.877	0.890006	0.487	0.109357	0.555	0.0517487	Cluster3
Q6UY14	ADAMTS-like protein 4 OS=Homo sapiens OX=9606 GN=ADAMTSL4 PE=1 SV=2	ADAMTSL4	13	9	147	9	9	116.5	0.7405	1.6544	1.6975	1.72575	1.026	0.799288	1.043	0.615392	1.017	0.72238	Cluster3
Q8N6G6	ADAMTS-like protein 1 OS=Homo sapiens OX=9606 GN=ADAMTSL1 PE=1 SV=4	ADAMTSL1	20	24	228	24	24	193.3	0.3085	2.3831	1.6598	2.41825	0.696	0.269294	1.015	0.825717	1.457	0.225675	Cluster2
P30043	Flavin reductase (NADPH) OS=Homo sapiens OX=9606 GN=BLVRB PE=1 SV=3	BLVRB	66	9	473	9	9	22.1	0.6889	1.8558	1.7051	1.7595	0.919	0.987571	0.948	0.800055	1.032	0.836468	Cluster3
Q96DR5	BPI fold-containing family A member 2 OS=Homo sapiens OX=9606 GN=BPIFA2 PE=1 SV=2	BPIFA2	45	10	38	10	10	27	0.534333	2.9716	1.34656	1.316	0.453	0.401559	0.443	0.324677	0.977	0.599482	Cluster3
Q8N4F0	BPI fold-containing family B member 2 OS=Homo sapiens OX=9606 GN=BPIFB2 PE=1 SV=2	BPIFB2	12	5	15	5	5	49.1	0.7889	2.0359	1.4608	1.39175	0.718	0.32627	0.684	0.292711	0.953	0.644556	Cluster3
Q96CT7	Coiled-coil domain-containing protein 124 OS=Homo sapiens OX=9606 GN=CCDC124 PE=1 SV=1	CCDC124	16	4	75	4	4	25.8	0.3421	1.7611	2.049	2.56175	1.163	0.720237	1.455	0.249488	1.25	0.439887	Cluster2
P12830	Cadherin-1 OS=Homo sapiens OX=9606 GN=CDH1 PE=1 SV=3	CDH1	20	13	36	13	13	97.4	1.4119	0.292875	0.6259	0.3185	2.137	0.467736	1.087	0.844045	0.509	0.629045	Cluster5
P11836	B-lymphocyte antigen CD20 OS=Homo sapiens OX=9606 GN=MS4A1 PE=1 SV=1	MS4A1	12	3	3	3	3	33.1	1.7442	0.22975	0.4755	0.379	2.07	0.472966	1.65	0.3934	0.797	0.973337	Cluster6
Q96JB5	CDK5 regulatory subunit-associated protein 3 OS=Homo sapiens OX=9606 GN=CDK5RAP3 PE=1 SV=2	CDK5RAP3	27	12	128	12	12	56.9	1.8733	0.5513	0.6901	0.47675	1.252	0.185566	0.865	0.972817	0.691	0.0520637	Cluster5
P53621	Coatomer subunit alpha OS=Homo sapiens OX=9606 GN=COPA PE=1 SV=2	COPA	54	51	510	51	51	138.3	1.6904	0.7689	0.6314	0.7415	0.821	0.33238	0.964	0.767123	1.174	0.721289	Cluster6
Q15847	Adipogenesis regulatory factor OS=Homo sapiens OX=9606 GN=ADIRF PE=1 SV=1	ADIRF	78	4	151	4	4	7.9	0.2644	1.9459	2.2411	1.639	1.152	0.620868	0.842	0.991212	0.731	0.674376	Cluster3
P35612	Beta-adducin OS=Homo sapiens OX=9606 GN=ADD2 PE=1 SV=3	ADD2	27	16	169	15	15	80.8	0.6347	1.8162	1.6774	1.89075	0.924	0.75771	1.041	0.790024	1.127	0.909051	Cluster2
O14617	AP-3 complex subunit delta-1 OS=Homo sapiens OX=9606 GN=AP3D1 PE=1 SV=1	AP3D1	26	25	199	25	25	130.1	1.7154	0.7956	0.7054	0.852	0.887	0.387849	1.071	0.908194	1.208	0.65275	Cluster6
P04424	Argininosuccinate lyase OS=Homo sapiens OX=9606 GN=ASL PE=1 SV=4	ASL	27	12	110	12	12	51.6	1.5006	1.0403	0.686	1.848	0.659	0.304071	1.776	0.536157	2.694	0.18375	Cluster4
Q9UJ72	Annexin A10 OS=Homo sapiens OX=9606 GN=ANXA10 PE=1 SV=3	ANXA10	25	6	21	6	6	37.3	1.8149	0.3525	0.439	0.32225	1.245	0.282531	0.914	0.967185	0.734	0.36036	Cluster5
P58335	Anthrax toxin receptor 2 OS=Homo sapiens OX=9606 GN=ANTXR2 PE=1 SV=5	ANTXR2	25	12	318	10	12	53.6	0.5887	1.7217	1.8588	1.76775	1.08	0.456488	1.027	0.922634	0.951	0.551952	Cluster3
P24539	ATP synthase F(0) complex subunit B1, mitochondrial OS=Homo sapiens OX=9606 GN=ATP5PB PE=1 SV=2	ATP5PB	43	13	243	13	13	28.9	1.8336	0.7014	0.6464	0.736	0.922	0.508074	1.049	0.549329	1.139	0.789807	Cluster6
Q8NBU5	Outer mitochondrial transmembrane helix translocase OS=Homo sapiens OX=9606 GN=ATAD1 PE=1 SV=1	ATAD1	18	6	38	6	6	40.7	1.1779	0.409	0.6205	0.299	1.517	0.572553	0.731	NA	0.482	NA	Cluster1
Q7Z3E5	LisH domain-containing protein ARMC9 OS=Homo sapiens OX=9606 GN=ARMC9 PE=1 SV=3	ARMC9	9	6	12	6	6	91.8	1.5773	0.794167	0.597875	0.256	0.753	0.387584	0.322	0.437094	0.428	0.0200163	Cluster1
Q9P291	Armadillo repeat-containing X-linked protein 1 OS=Homo sapiens OX=9606 GN=ARMCX1 PE=1 SV=1	ARMCX1	4	2	5	2	2	49.2	0.7184	1.37733	1.442	2.48267	1.047	0.733077	1.803	0.430228	1.722	0.410117	Cluster2
Q8N5M1	ATP synthase mitochondrial F1 complex assembly factor 2 OS=Homo sapiens OX=9606 GN=ATPAF2 PE=1 SV=1	ATPAF2	26	5	23	5	5	32.8	0.4559	2.4601	1.6938	1.47425	0.689	0.354606	0.599	0.534405	0.87	0.905191	Cluster3
Q8WWM7	Ataxin-2-like protein OS=Homo sapiens OX=9606 GN=ATXN2L PE=1 SV=2	ATXN2L	11	7	25	7	7	113.3	0.739	1.7624	1.5931	1.15333	0.904	0.338116	0.654	0.139273	0.724	0.862763	Cluster3
Q5VTR2	E3 ubiquitin-protein ligase BRE1A OS=Homo sapiens OX=9606 GN=RNF20 PE=1 SV=2	RNF20	4	3	10	3	3	113.6	0.3401	1.325	2.2637	2.87225	1.708	0.00236986	2.168	0.0432454	1.269	0.743562	Cluster2
P46379	Large proline-rich protein BAG6 OS=Homo sapiens OX=9606 GN=BAG6 PE=1 SV=2	BAG6	17	13	127	13	13	119.3	1.9257	0.7015	0.5093	0.37275	0.726	0.805509	0.531	0.415821	0.732	0.393207	Cluster5
Q9NV96	Cell cycle control protein 50A OS=Homo sapiens OX=9606 GN=TMEM30A PE=1 SV=1	TMEM30A	11	3	24	3	3	40.7	0.8132	1.2015	1.712	2.43067	1.425	0.131398	2.023	0.482725	1.42	0.818465	Cluster2
Q9UI42	Carboxypeptidase A4 OS=Homo sapiens OX=9606 GN=CPA4 PE=1 SV=2	CPA4	16	4	7	4	4	47.3	0.551	1.94833	1.3314	1.9235	0.683	0.448634	0.987	0.74198	1.445	0.910161	Cluster2
P20160	Azurocidin OS=Homo sapiens OX=9606 GN=AZU1 PE=1 SV=3	AZU1	8	2	4	2	2	26.9	0.354	2.5598	1.008	2.719	0.394	0.606301	1.062	0.501593	2.697	0.140158	Cluster2
Q9UNE7	E3 ubiquitin-protein ligase CHIP OS=Homo sapiens OX=9606 GN=STUB1 PE=1 SV=2	STUB1	32	9	77	9	9	34.8	1.656	0.7706	0.9239	0.46975	1.199	0.386651	0.61	0.712565	0.508	0.254245	Cluster1
P48509	CD151 antigen OS=Homo sapiens OX=9606 GN=CD151 PE=1 SV=3	CD151	25	14	613	14	14	28.3	0.4239	1.7023	2.1607	2.2245	1.269	0.197417	1.307	0.449875	1.03	0.924097	Cluster2
P09093	Chymotrypsin-like elastase family member 3A OS=Homo sapiens OX=9606 GN=CELA3A PE=1 SV=3	CELA3A	43	8	18	7	8	29.5	0.264556	1.0005	5.84214	0.291	5.839	0.548573	0.291	0.551821	0.05	0.473427	Cluster3
Q53SF7	Cordon-bleu protein-like 1 OS=Homo sapiens OX=9606 GN=COBLL1 PE=1 SV=3	COBLL1	15	11	86	11	11	123.8	0.6329	1.5026	1.7455	1.44025	1.162	0.571896	0.959	0.735634	0.825	0.563726	Cluster3
Q9Y3L3	SH3 domain-binding protein 1 OS=Homo sapiens OX=9606 GN=SH3BP1 PE=1 SV=3	SH3BP1	27	17	37	17	17	75.7	1.6321	0.8455	0.6138	0.9735	0.726	0.0885778	1.151	0.360406	1.586	0.0975092	Cluster6
Q09666	Neuroblast differentiation-associated protein AHNAK OS=Homo sapiens OX=9606 GN=AHNAK PE=1 SV=2	AHNAK	82	366	22245	366	366	628.7	0.6496	1.6246	1.83	1.94175	1.126	0.472467	1.195	0.444673	1.061	0.795686	Cluster2
O60488	Long-chain-fatty-acid--CoA ligase 4 OS=Homo sapiens OX=9606 GN=ACSL4 PE=1 SV=2	ACSL4	16	8	66	7	7	79.1	1.7531	1.0207	0.773556	0.6275	0.758	0.145787	0.615	0.0916422	0.811	0.894952	Cluster5
Q15052	Rho guanine nucleotide exchange factor 6 OS=Homo sapiens OX=9606 GN=ARHGEF6 PE=1 SV=2	ARHGEF6	13	8	28	7	8	87.4	1.5666	0.740556	0.736375	1.176	0.994	0.957995	1.588	0.210361	1.597	0.159767	Cluster6
P50995	Annexin A11 OS=Homo sapiens OX=9606 GN=ANXA11 PE=1 SV=1	ANXA11	39	20	706	19	20	54.4	1.6492	0.8433	0.9014	0.67175	1.069	0.760558	0.797	0.707166	0.745	0.535413	Cluster5
P15144	Aminopeptidase N OS=Homo sapiens OX=9606 GN=ANPEP PE=1 SV=4	ANPEP	17	14	50	14	14	109.5	1.5978	0.4863	0.9331	0.37125	1.919	0.525288	0.763	0.458792	0.398	0.331916	Cluster1
Q86UW7	Calcium-dependent secretion activator 2 OS=Homo sapiens OX=9606 GN=CADPS2 PE=1 SV=2	CADPS2	3	3	5	2	3	147.6	1.70511	0.283	0.804875	0.925667	2.844	0.0974307	3.271	0.0275655	1.15	0.656716	Cluster6
P14384	Carboxypeptidase M OS=Homo sapiens OX=9606 GN=CPM PE=1 SV=2	CPM	16	6	13	6	6	50.5	2.0046	0.3323	0.3567	0.49525	1.073	0.801911	1.49	0.396283	1.388	0.465926	Cluster6
P86790	Vacuolar fusion protein CCZ1 homolog B OS=Homo sapiens OX=9606 GN=CCZ1B PE=1 SV=1	CCZ1B	12	6	16	6	6	55.8	1.2752	0.5624	0.49875	0.37	0.887	0.784818	0.658	0.433162	0.742	0.600507	Cluster5
Q9UHN6	Cell surface hyaluronidase OS=Homo sapiens OX=9606 GN=CEMIP2 PE=1 SV=1	CEMIP2	3	3	3	3	3	154.3	1.54633	0.162	0.3265	0.303	2.015	NA	1.87	NA	0.928	0.942229	Cluster6
Q9H4B7	Tubulin beta-1 chain OS=Homo sapiens OX=9606 GN=TUBB1 PE=1 SV=1	TUBB1	42	14	520	9	9	50.3	0.6945	2.4241	1.0993	2.49475	0.453	0.500394	1.029	0.639038	2.269	0.922778	Cluster2
P01024	Complement C3 OS=Homo sapiens OX=9606 GN=C3 PE=1 SV=2	C3	78	122	5578	111	122	187	0.8015	1.735	1.5464	1.755	0.891	0.367954	1.012	0.853264	1.135	0.421514	Cluster2
Q12882	Dihydropyrimidine dehydrogenase [NADP(+)] OS=Homo sapiens OX=9606 GN=DPYD PE=1 SV=2	DPYD	19	16	79	16	16	111.3	1.8507	0.5676	0.682667	0.5565	1.203	0.556563	0.98	0.537144	0.815	0.710307	Cluster5
Q9BT09	Protein canopy homolog 3 OS=Homo sapiens OX=9606 GN=CNPY3 PE=1 SV=1	CNPY3	31	7	181	7	7	30.7	0.6858	1.6762	1.5295	2.505	0.912	0.571543	1.494	0.534663	1.638	0.378679	Cluster2
Q8N608	Inactive dipeptidyl peptidase 10 OS=Homo sapiens OX=9606 GN=DPP10 PE=1 SV=2	DPP10	4	3	8	2	2	90.8	1.91133	0.6126	1.0077	0.569	1.645	0.357179	0.929	0.865076	0.565	0.495604	Cluster5
Q9NY33	Dipeptidyl peptidase 3 OS=Homo sapiens OX=9606 GN=DPP3 PE=1 SV=2	DPP3	35	17	176	17	17	82.5	1.8335	0.5506	0.6576	0.49275	1.194	0.501343	0.895	0.882037	0.749	0.504516	Cluster5
Q9H0A8	COMM domain-containing protein 4 OS=Homo sapiens OX=9606 GN=COMMD4 PE=1 SV=1	COMMD4	9	2	36	2	2	21.8	1.5467	0.746125	0.63075	0.579667	0.845	0.69707	0.777	0.802042	0.919	0.95894	Cluster5
Q96EV8	Dysbindin OS=Homo sapiens OX=9606 GN=DTNBP1 PE=1 SV=1	DTNBP1	6	2	3	2	2	39.5	0.2582	2.1866	2.0544	3.34575	0.94	0.47933	1.53	0.730448	1.629	0.477517	Cluster2
Q9NRD8	Dual oxidase 2 OS=Homo sapiens OX=9606 GN=DUOX2 PE=1 SV=2	DUOX2	9	9	13	4	4	175.3	1.4345	0.72	0.381	0.53	0.529	0.212035	0.736	NA	1.391	NA	Cluster5
Q9Y4K1	Beta/gamma crystallin domain-containing protein 1 OS=Homo sapiens OX=9606 GN=CRYBG1 PE=1 SV=3	CRYBG1	23	24	30	24	24	188.6	1.2853	0.504444	1.2118	1.04325	2.402	0.160822	2.068	0.280864	0.861	0.983116	Cluster6
P39059	Collagen alpha-1(XV) chain OS=Homo sapiens OX=9606 GN=COL15A1 PE=1 SV=2	COL15A1	16	17	797	17	17	141.6	0.337	2.2417	1.8349	1.81275	0.819	0.321454	0.809	0.522439	0.988	0.87631	Cluster3
Q9Y5J6	Mitochondrial import inner membrane translocase subunit Tim10 B OS=Homo sapiens OX=9606 GN=TIMM10B PE=1 SV=1	TIMM10B	31	3	59	3	3	11.6	1.8508	0.3496	0.2428	1.526	0.695	0.12075	4.365	0.709919	6.285	0.367359	Cluster6
Q9P013	Spliceosome-associated protein CWC15 homolog OS=Homo sapiens OX=9606 GN=CWC15 PE=1 SV=2	CWC15	14	2	26	2	2	26.6	0.471125	1.80978	1.73022	1.75675	0.956	0.514555	0.971	0.612668	1.015	0.922278	Cluster3
P02750	Leucine-rich alpha-2-glycoprotein OS=Homo sapiens OX=9606 GN=LRG1 PE=1 SV=2	LRG1	46	11	278	11	11	38.2	0.7117	1.1559	3.3892	1.635	2.932	0.652058	1.414	0.747567	0.482	0.949155	Cluster3
Q96BJ3	Axin interactor, dorsalization-associated protein OS=Homo sapiens OX=9606 GN=AIDA PE=1 SV=1	AIDA	33	8	92	8	8	35	1.6846	0.7979	0.8782	0.472	1.101	0.597251	0.592	0.62295	0.537	0.285537	Cluster1
P12236	ADP/ATP translocase 3 OS=Homo sapiens OX=9606 GN=SLC25A6 PE=1 SV=4	SLC25A6	56	17	916	3	6	32.8	1.8319	0.6769	0.605	0.62375	0.894	0.970991	0.921	0.871444	1.031	0.871114	Cluster5
Q14155	Rho guanine nucleotide exchange factor 7 OS=Homo sapiens OX=9606 GN=ARHGEF7 PE=1 SV=2	ARHGEF7	13	8	47	7	7	90	1.6508	0.712375	0.796556	0.47875	1.118	0.829332	0.672	0.727518	0.601	0.571164	Cluster5
O75843	AP-1 complex subunit gamma-like 2 OS=Homo sapiens OX=9606 GN=AP1G2 PE=1 SV=1	AP1G2	10	6	11	5	5	87.1	1.1756	0.649	0.238	0.33	0.367	NA	0.508	NA	1.387	NA	Cluster5
P29972	Aquaporin-1 OS=Homo sapiens OX=9606 GN=AQP1 PE=1 SV=3	AQP1	37	6	158	6	6	28.5	0.648	1.6317	1.7589	1.832	1.078	0.371977	1.123	0.952672	1.042	0.77511	Cluster2
Q13790	Apolipoprotein F OS=Homo sapiens OX=9606 GN=APOF PE=1 SV=2	APOF	11	3	14	3	3	35.4	0.181857	2.05267	2.37122	1.69475	1.155	0.77057	0.826	0.153833	0.715	0.144642	Cluster3
P09525	Annexin A4 OS=Homo sapiens OX=9606 GN=ANXA4 PE=1 SV=4	ANXA4	64	26	985	25	26	35.9	1.7284	0.7367	0.7554	0.74225	1.025	0.821261	1.008	0.840282	0.983	0.71867	Cluster5
Q9H1I8	Activating signal cointegrator 1 complex subunit 2 OS=Homo sapiens OX=9606 GN=ASCC2 PE=1 SV=3	ASCC2	5	3	4	3	3	86.3	0.70175	2.0466	0.327	1.317	0.16	0.00592565	0.644	0.293965	4.028	0.100513	Cluster4
Q8NBF6	Late secretory pathway protein AVL9 homolog OS=Homo sapiens OX=9606 GN=AVL9 PE=1 SV=1	AVL9	4	2	2	2	2	71.9	0.587857	1.79175	1.5464	1.441	0.863	0.783423	0.804	0.937524	0.932	0.724866	Cluster3
P82987	ADAMTS-like protein 3 OS=Homo sapiens OX=9606 GN=ADAMTSL3 PE=1 SV=4	ADAMTSL3	1	2	29	2	2	188.6	0.704	1.7926	1.5801	1.69775	0.881	0.754447	0.947	0.741617	1.074	0.52229	Cluster3
P43251	Biotinidase OS=Homo sapiens OX=9606 GN=BTD PE=1 SV=2	BTD	12	6	75	6	6	61.1	1.4945	0.4025	0.2717	0.3065	0.675	0.310157	0.761	0.788852	1.128	0.45103	Cluster5
Q5VW32	BRO1 domain-containing protein BROX OS=Homo sapiens OX=9606 GN=BROX PE=1 SV=1	BROX	22	7	104	7	7	46.4	1.6751	0.7012	0.7991	0.78275	1.14	0.500792	1.116	0.83717	0.98	0.802438	Cluster5
P27708	CAD protein OS=Homo sapiens OX=9606 GN=CAD PE=1 SV=3	CAD	14	25	128	23	25	242.8	1.5403	0.6451	0.6642	1.67675	1.03	0.671988	2.599	0.233576	2.524	0.215957	Cluster6
Q9Y3E2	BolA-like protein 1 OS=Homo sapiens OX=9606 GN=BOLA1 PE=1 SV=1	BOLA1	46	4	20	4	4	14.3	0.643667	1.7512	1.3849	2.341	0.791	0.522393	1.337	0.676359	1.69	0.404379	Cluster2
Q92843	Bcl-2-like protein 2 OS=Homo sapiens OX=9606 GN=BCL2L2 PE=1 SV=2	BCL2L2	34	4	22	4	4	20.7	1.8182	0.7529	0.615778	0.54075	0.818	0.66304	0.718	0.684416	0.878	0.928319	Cluster5
Q96MW1	Coiled-coil domain-containing protein 43 OS=Homo sapiens OX=9606 GN=CCDC43 PE=1 SV=2	CCDC43	13	3	43	3	3	25.2	0.5206	0.719222	2.0774	2.51275	2.888	0.0677773	3.494	0.153896	1.21	0.955386	Cluster2
P55212	Caspase-6 OS=Homo sapiens OX=9606 GN=CASP6 PE=1 SV=2	CASP6	31	6	16	5	5	33.3	1.3719	0.763125	0.7908	0.5285	1.036	0.400987	0.693	0.736227	0.668	0.804412	Cluster1
P17655	Calpain-2 catalytic subunit OS=Homo sapiens OX=9606 GN=CAPN2 PE=1 SV=6	CAPN2	42	27	644	27	27	79.9	1.7098	0.6623	0.8377	0.6075	1.265	0.82095	0.917	0.803701	0.725	0.740896	Cluster5
Q9H4Z3	mRNA (2'-O-methyladenosine-N(6)-)-methyltransferase OS=Homo sapiens OX=9606 GN=PCIF1 PE=1 SV=1	PCIF1	6	4	15	4	4	80.6	0.6617	1.7006	1.8219	1.70075	1.071	0.72414	1	0.997042	0.934	0.792511	Cluster3
P02745	Complement C1q subcomponent subunit A OS=Homo sapiens OX=9606 GN=C1QA PE=1 SV=2	C1QA	29	5	75	5	5	26	0.8091	2.0289	1.3115	1.68225	0.646	0.529974	0.829	0.784132	1.283	0.871162	Cluster3
Q9Y6H1	Coiled-coil-helix-coiled-coil-helix domain-containing protein 2 OS=Homo sapiens OX=9606 GN=CHCHD2 PE=1 SV=1	CHCHD2	25	2	26	2	2	15.5	0.715111	1.5165	1.84756	1.7235	1.218	0.517901	1.136	0.719443	0.933	0.899787	Cluster2
Q86YV0	RAS protein activator like-3 OS=Homo sapiens OX=9606 GN=RASAL3 PE=1 SV=2	RASAL3	2	2	2	2	2	111.8	0.8184	1.80311	1.14112	2.46675	0.633	0.835639	1.368	0.24174	2.162	0.104118	Cluster2
P16220	Cyclic AMP-responsive element-binding protein 1 OS=Homo sapiens OX=9606 GN=CREB1 PE=1 SV=3	CREB1	5	2	34	2	2	35.1	0.698	1.3673	1.6468	1.97425	1.204	0.411688	1.444	0.0838898	1.199	0.409059	Cluster2
Q96SQ9	Cytochrome P450 2S1 OS=Homo sapiens OX=9606 GN=CYP2S1 PE=1 SV=2	CYP2S1	17	8	17	8	8	55.8	1.30933	0.2934	0.605	0.252	2.062	0.654654	0.859	0.659882	0.417	0.939397	Cluster5
P20309	Muscarinic acetylcholine receptor M3 OS=Homo sapiens OX=9606 GN=CHRM3 PE=1 SV=1	CHRM3	10	4	29	4	4	66.1	0.4914	1.6552	1.76457	1.89375	1.066	0.468958	1.144	0.962096	1.073	0.620305	Cluster2
P16219	Short-chain specific acyl-CoA dehydrogenase, mitochondrial OS=Homo sapiens OX=9606 GN=ACADS PE=1 SV=1	ACADS	23	10	103	10	10	44.3	2.0504	0.288444	0.4004	0.170667	1.388	0.580231	0.592	0.753473	0.426	0.928082	Cluster5
Q15067	Peroxisomal acyl-coenzyme A oxidase 1 OS=Homo sapiens OX=9606 GN=ACOX1 PE=1 SV=3	ACOX1	25	10	28	10	10	74.4	1.135	0.266875	0.517667	1.96675	1.94	0.835785	7.37	0.00381375	3.799	0.0340001	Cluster4
O15254	Peroxisomal acyl-coenzyme A oxidase 3 OS=Homo sapiens OX=9606 GN=ACOX3 PE=1 SV=2	ACOX3	23	13	31	13	13	77.6	1.2985	0.5462	0.722	0.099	1.322	0.195193	0.181	NA	0.137	NA	Cluster1
P36404	ADP-ribosylation factor-like protein 2 OS=Homo sapiens OX=9606 GN=ARL2 PE=1 SV=4	ARL2	17	3	26	3	3	20.9	0.3851	2.1389	1.6235	2.35	0.759	0.268865	1.099	0.788008	1.447	0.184326	Cluster2
Q99873	Protein arginine N-methyltransferase 1 OS=Homo sapiens OX=9606 GN=PRMT1 PE=1 SV=3	PRMT1	32	11	107	11	11	42.4	2.1101	0.293125	0.372222	0.34825	1.27	0.925269	1.188	0.517181	0.936	0.637539	Cluster5
P15927	Replication protein A 32 kDa subunit OS=Homo sapiens OX=9606 GN=RPA2 PE=1 SV=1	RPA2	21	4	45	4	4	29.2	1.5223	0.628	0.631625	0.683	1.006	0.967225	1.088	0.693795	1.081	0.696344	Cluster6
Q8N2F6	Armadillo repeat-containing protein 10 OS=Homo sapiens OX=9606 GN=ARMC10 PE=1 SV=1	ARMC10	16	4	19	4	4	37.5	1.2744	0.7044	0.48375	0.4045	0.687	0.702295	0.574	0.622836	0.836	0.742675	Cluster5
Q8IUR7	Armadillo repeat-containing protein 8 OS=Homo sapiens OX=9606 GN=ARMC8 PE=1 SV=2	ARMC8	22	10	30	10	10	75.5	1.5059	0.823	0.657	0.234	0.798	0.315349	0.284	0.0156653	0.356	0.334436	Cluster1
Q9UH62	Armadillo repeat-containing X-linked protein 3 OS=Homo sapiens OX=9606 GN=ARMCX3 PE=1 SV=1	ARMCX3	9	3	11	3	3	42.5	1.0152	0.3808	2.4248	0.414	6.368	0.401125	1.087	NA	0.171	NA	Cluster1
O15144	Actin-related protein 2/3 complex subunit 2 OS=Homo sapiens OX=9606 GN=ARPC2 PE=1 SV=1	ARPC2	51	18	873	18	18	34.3	0.318	2.6319	1.4968	2.1655	0.569	0.217312	0.823	0.747648	1.447	0.532027	Cluster3
Q9UHR4	Brain-specific angiogenesis inhibitor 1-associated protein 2-like protein 1 OS=Homo sapiens OX=9606 GN=BAIAP2L1 PE=1 SV=2	BAIAP2L1	9	5	8	5	5	56.8	1.04	0.45275	2.17867	0.897	4.812	0.0778825	1.981	NA	0.412	NA	Cluster1
P51636	Caveolin-2 OS=Homo sapiens OX=9606 GN=CAV2 PE=1 SV=2	CAV2	51	5	127	5	5	18.3	0.2804	2.1794	1.5782	2.6025	0.724	0.373902	1.194	0.877584	1.649	0.441085	Cluster2
Q5JPI3	Uncharacterized protein C3orf38 OS=Homo sapiens OX=9606 GN=C3orf38 PE=1 SV=1	C3orf38	14	3	4	3	3	37.5	0.788	1.06633	0.926	2.746	0.868	0.752347	2.575	NA	2.965	NA	Cluster4
O43866	CD5 antigen-like OS=Homo sapiens OX=9606 GN=CD5L PE=1 SV=1	CD5L	54	12	336	12	12	38.1	0.594	1.9826	2.0271	1.22375	1.022	0.862113	0.617	0.193452	0.604	0.395628	Cluster3
Q9UQN3	Charged multivesicular body protein 2b OS=Homo sapiens OX=9606 GN=CHMP2B PE=1 SV=1	CHMP2B	18	4	58	4	4	23.9	0.6296	1.6601	1.654	2.21675	0.996	0.929715	1.335	0.507754	1.34	0.494466	Cluster2
Q00534	Cyclin-dependent kinase 6 OS=Homo sapiens OX=9606 GN=CDK6 PE=1 SV=1	CDK6	20	6	35	5	5	36.9	1.21356	0.5485	0.553	0.4275	1.008	0.738863	0.779	0.873316	0.773	0.849339	Cluster5
O75746	Calcium-binding mitochondrial carrier protein Aralar1 OS=Homo sapiens OX=9606 GN=SLC25A12 PE=1 SV=2	SLC25A12	49	27	586	21	27	74.7	1.8195	0.6771	0.7276	0.7925	1.075	0.356485	1.17	0.998366	1.089	0.518719	Cluster6
Q96NY7	Chloride intracellular channel protein 6 OS=Homo sapiens OX=9606 GN=CLIC6 PE=2 SV=3	CLIC6	23	8	103	6	7	73	1.19467	0.075	0.026	0.035	0.347	NA	0.467	NA	1.346	NA	Cluster5
Q9H8M1	Coenzyme Q-binding protein COQ10 homolog B, mitochondrial OS=Homo sapiens OX=9606 GN=COQ10B PE=2 SV=1	COQ10B	37	7	27	7	7	27.1	1.4722	0.418571	1.24025	0.0406667	2.963	0.153636	0.097	0.463347	0.033	0.0662999	Cluster1
Q9UFG5	UPF0449 protein C19orf25 OS=Homo sapiens OX=9606 GN=C19orf25 PE=1 SV=2	C19orf25	36	2	18	2	2	12.9	0.7755	1.304	0.696667	1.88967	0.534	0.366832	1.449	0.837523	2.712	0.466217	Cluster4
Q06481	Amyloid-like protein 2 OS=Homo sapiens OX=9606 GN=APLP2 PE=1 SV=2	APLP2	17	12	136	11	11	86.9	0.5172	1.7482	1.9345	2.19225	1.107	0.573514	1.254	0.334431	1.133	0.533248	Cluster2
O95445	Apolipoprotein M OS=Homo sapiens OX=9606 GN=APOM PE=1 SV=2	APOM	23	5	145	5	5	21.2	0.6534	1.8307	1.7683	1.96825	0.966	0.746937	1.075	0.907384	1.113	0.75345	Cluster2
P98194	Calcium-transporting ATPase type 2C member 1 OS=Homo sapiens OX=9606 GN=ATP2C1 PE=1 SV=3	ATP2C1	5	3	8	3	3	100.5	0.59	1.7597	1.6177	2.1895	0.919	0.484948	1.244	0.756489	1.353	0.543059	Cluster2
P0C0L4	Complement C4-A OS=Homo sapiens OX=9606 GN=C4A PE=1 SV=2	C4A	50	68	2428	3	66	192.7	0.7748	2.0202	1.3029	1.976	0.645	0.188421	0.978	0.879748	1.517	0.236366	Cluster2
P62244	40S ribosomal protein S15a OS=Homo sapiens OX=9606 GN=RPS15A PE=1 SV=2	RPS15A	43	6	214	6	6	14.8	1.6395	0.8402	0.8915	0.7385	1.061	0.835714	0.879	0.686512	0.828	0.598648	Cluster5
Q93088	Betaine--homocysteine S-methyltransferase 1 OS=Homo sapiens OX=9606 GN=BHMT PE=1 SV=2	BHMT	18	6	64	2	6	45	0.2823	1.7504	1.2746	5.10775	0.728	0.780114	2.918	0.132364	4.007	0.168847	Cluster2
O14874	[3-methyl-2-oxobutanoate dehydrogenase [lipoamide]] kinase, mitochondrial OS=Homo sapiens OX=9606 GN=BCKDK PE=1 SV=2	BCKDK	12	3	22	3	3	46.3	1.3662	0.735667	0.715857	0.528	0.973	0.849459	0.718	0.97716	0.738	0.897198	Cluster5
P49069	Guided entry of tail-anchored proteins factor CAMLG OS=Homo sapiens OX=9606 GN=CAMLG PE=1 SV=1	CAMLG	20	3	13	3	3	32.9	0.698333	1.81186	1.43511	2.402	0.792	0.755295	1.326	0.431013	1.674	0.1651	Cluster2
Q03135	Caveolin-1 OS=Homo sapiens OX=9606 GN=CAV1 PE=1 SV=4	CAV1	65	13	2174	13	13	20.5	0.5859	1.6889	1.7777	2.30175	1.053	0.629054	1.363	0.430936	1.295	0.559803	Cluster2
P21926	CD9 antigen OS=Homo sapiens OX=9606 GN=CD9 PE=1 SV=4	CD9	30	9	544	9	9	25.4	0.6063	1.7391	1.7865	1.98975	1.027	0.927364	1.144	0.770126	1.114	0.817929	Cluster2
Q7Z7K6	Centromere protein V OS=Homo sapiens OX=9606 GN=CENPV PE=1 SV=1	CENPV	14	3	33	3	3	29.9	1.6338	0.8082	0.7633	0.652	0.944	0.950454	0.807	0.832927	0.854	0.850003	Cluster5
Q9Y259	Choline/ethanolamine kinase OS=Homo sapiens OX=9606 GN=CHKB PE=1 SV=3	CHKB	7	2	15	2	2	45.2	0.8499	0.743	1.9525	1.085	2.628	0.279539	1.46	0.91931	0.556	0.575019	Cluster3
Q8TBP6	Solute carrier family 25 member 40 OS=Homo sapiens OX=9606 GN=SLC25A40 PE=1 SV=1	SLC25A40	11	3	8	3	3	38.1	0.9708	0.324667	0.3365	0.707	1.036	0.783848	2.178	NA	2.101	NA	Cluster6
Q92879	CUGBP Elav-like family member 1 OS=Homo sapiens OX=9606 GN=CELF1 PE=1 SV=2	CELF1	11	4	28	4	4	52	1.3931	0.333714	0.35175	1.176	1.054	0.554371	3.524	NA	3.343	NA	Cluster6
P11802	Cyclin-dependent kinase 4 OS=Homo sapiens OX=9606 GN=CDK4 PE=1 SV=2	CDK4	19	5	96	4	4	33.7	1.557	0.669111	1.108	0.9285	1.656	0.420412	1.388	0.923642	0.838	0.608209	Cluster6
O14967	Calmegin OS=Homo sapiens OX=9606 GN=CLGN PE=1 SV=1	CLGN	6	3	17	3	3	70	1.4916	0.601222	0.918222	1.08625	1.527	0.0423137	1.807	0.122719	1.183	0.771172	Cluster6
P08572	Collagen alpha-2(IV) chain OS=Homo sapiens OX=9606 GN=COL4A2 PE=1 SV=4	COL4A2	15	16	763	15	16	167.4	0.1877	2.4186	1.9467	1.9255	0.805	0.667473	0.796	0.799375	0.989	0.950207	Cluster3
P51797	Chloride transport protein 6 OS=Homo sapiens OX=9606 GN=CLCN6 PE=1 SV=2	CLCN6	3	2	11	2	2	97.2	1.3763	0.524	0.5985	0.59	1.142	0.77546	1.126	0.830018	0.986	0.996064	Cluster5
Q9Y2V7	Conserved oligomeric Golgi complex subunit 6 OS=Homo sapiens OX=9606 GN=COG6 PE=1 SV=2	COG6	10	6	11	6	6	73.2	1.7285	0.544556	0.472625	0.345667	0.868	0.709355	0.635	0.28425	0.731	0.352618	Cluster5
Q9Y678	Coatomer subunit gamma-1 OS=Homo sapiens OX=9606 GN=COPG1 PE=1 SV=1	COPG1	46	30	267	27	30	97.7	1.9184	0.416111	0.2822	0.287333	0.678	0.504879	0.691	0.524783	1.018	0.719443	Cluster5
P35222	Catenin beta-1 OS=Homo sapiens OX=9606 GN=CTNNB1 PE=1 SV=1	CTNNB1	56	29	522	24	24	85.4	1.5448	0.7546	0.7651	0.62625	1.014	0.907339	0.83	0.522008	0.819	0.645539	Cluster5
Q9P2B4	CTTNBP2 N-terminal-like protein OS=Homo sapiens OX=9606 GN=CTTNBP2NL PE=1 SV=2	CTTNBP2NL	4	3	4	3	3	70.1	0.9532	1.117	0.669333	2.7785	0.599	0.212731	2.487	0.540659	4.151	0.166357	Cluster4
Q53TN4	Plasma membrane ascorbate-dependent reductase CYBRD1 OS=Homo sapiens OX=9606 GN=CYBRD1 PE=1 SV=1	CYBRD1	12	3	158	3	3	31.6	0.5234	1.9086	1.8947	2.29975	0.993	0.900121	1.205	0.449849	1.214	0.438173	Cluster2
Q66LE6	Serine/threonine-protein phosphatase 2A 55 kDa regulatory subunit B delta isoform OS=Homo sapiens OX=9606 GN=PPP2R2D PE=1 SV=1	PPP2R2D	21	7	67	2	2	52	0.96	1.4475	0.648	1.564	0.448	0.147076	1.08	NA	2.414	NA	Cluster4
Q9UL18	Protein argonaute-1 OS=Homo sapiens OX=9606 GN=AGO1 PE=1 SV=3	AGO1	30	19	302	12	13	97.2	1.5376	1.2234	0.8554	0.58825	0.699	0.12116	0.481	0.0299421	0.688	0.217011	Cluster1
Q02040	A-kinase anchor protein 17A OS=Homo sapiens OX=9606 GN=AKAP17A PE=1 SV=2	AKAP17A	3	3	42	3	3	80.7	0.3325	2.0165	2.0345	2.60475	1.009	0.732876	1.292	0.46727	1.28	0.542314	Cluster2
Q9Y4W6	AFG3-like protein 2 OS=Homo sapiens OX=9606 GN=AFG3L2 PE=1 SV=2	AFG3L2	35	23	116	22	22	88.5	0.2502	2.0993	2.4302	2.41825	1.158	0.460216	1.152	0.595893	0.995	0.972396	Cluster3
P22570	NADPH:adrenodoxin oxidoreductase, mitochondrial OS=Homo sapiens OX=9606 GN=FDXR PE=1 SV=3	FDXR	26	11	47	11	11	53.8	0.3072	1.9444	2.5625	0.93	1.318	0.730246	0.478	0.730946	0.363	0.57485	Cluster3
Q9HCE6	Rho guanine nucleotide exchange factor 10-like protein OS=Homo sapiens OX=9606 GN=ARHGEF10L PE=1 SV=4	ARHGEF10L	14	9	12	9	9	140.3	1.1561	0.6026	0.7675	0.2595	1.274	0.785961	0.431	0.246839	0.338	0.633887	Cluster1
P27338	Amine oxidase [flavin-containing] B OS=Homo sapiens OX=9606 GN=MAOB PE=1 SV=3	MAOB	66	27	886	22	27	58.7	1.6871	0.7762	0.9726	0.75625	1.253	0.278531	0.974	0.733605	0.778	0.312285	Cluster5
Q6ZSZ5	Rho guanine nucleotide exchange factor 18 OS=Homo sapiens OX=9606 GN=ARHGEF18 PE=1 SV=4	ARHGEF18	2	3	16	2	2	151.5	1.113	1.16733	0.5592	1.2015	0.479	0.346949	1.029	0.643491	2.149	0.106244	Cluster4
Q9BQE5	Apolipoprotein L2 OS=Homo sapiens OX=9606 GN=APOL2 PE=1 SV=1	APOL2	15	5	73	5	5	37.1	1.7172	0.8071	0.5581	0.66525	0.691	0.201378	0.824	0.767403	1.192	0.483094	Cluster5
P53677	AP-3 complex subunit mu-2 OS=Homo sapiens OX=9606 GN=AP3M2 PE=1 SV=1	AP3M2	11	4	33	2	2	46.9	0.4656	1.53986	3.006	2.763	1.952	0.0867202	1.794	NA	0.919	NA	Cluster2
Q9NVT9	Armadillo repeat-containing protein 1 OS=Homo sapiens OX=9606 GN=ARMC1 PE=1 SV=1	ARMC1	43	7	79	7	7	31.3	1.6214	0.7877	0.989889	0.604	1.257	0.243808	0.767	0.908776	0.61	0.191758	Cluster1
P11586	C-1-tetrahydrofolate synthase, cytoplasmic OS=Homo sapiens OX=9606 GN=MTHFD1 PE=1 SV=4	MTHFD1	38	32	634	32	32	101.5	1.6435	0.7621	0.8203	0.81625	1.076	0.591977	1.071	0.95573	0.995	0.651989	Cluster5
Q8WU76	Sec1 family domain-containing protein 2 OS=Homo sapiens OX=9606 GN=SCFD2 PE=1 SV=2	SCFD2	9	4	34	4	4	75.1	1.6758	0.477	0.9988	0.5	2.094	0.444668	1.048	0.915044	0.501	0.763777	Cluster5
P56277	Cx9C motif-containing protein 4 OS=Homo sapiens OX=9606 GN=CMC4 PE=1 SV=1	CMC4	54	3	47	3	3	7.7	0.5663	1.6843	1.7223	2.28975	1.023	0.646016	1.359	0.521539	1.329	0.64146	Cluster2
Q8N684	Cleavage and polyadenylation specificity factor subunit 7 OS=Homo sapiens OX=9606 GN=CPSF7 PE=1 SV=1	CPSF7	19	6	35	6	6	52	1.0929	0.3745	0.319	0.444	0.852	0.575561	1.186	NA	1.392	NA	Cluster6
P50238	Cysteine-rich protein 1 OS=Homo sapiens OX=9606 GN=CRIP1 PE=1 SV=3	CRIP1	68	5	198	5	5	8.5	0.8596	1.1912	1.2952	2.4695	1.087	0.887563	2.073	0.670149	1.907	0.728916	Cluster4
P08174	Complement decay-accelerating factor OS=Homo sapiens OX=9606 GN=CD55 PE=1 SV=4	CD55	30	11	314	11	11	41.4	0.3471	2.1345	1.8539	2.5355	0.869	0.653124	1.188	0.496457	1.368	0.248836	Cluster2
Q6EEV4	DNA-directed RNA polymerase II subunit GRINL1A, isoforms 4/5 OS=Homo sapiens OX=9606 GN=POLR2M PE=1 SV=1	POLR2M	25	2	19	2	2	15.1	0.724	2.03825	1.0554	1.97667	0.518	0.195531	0.97	0.846922	1.873	0.122724	Cluster2
P35573	Glycogen debranching enzyme OS=Homo sapiens OX=9606 GN=AGL PE=1 SV=3	AGL	56	65	977	65	65	174.7	0.5099	1.8269	1.8895	2.18875	1.034	0.823296	1.198	0.679752	1.158	0.76952	Cluster2
Q0VDG4	Secernin-3 OS=Homo sapiens OX=9606 GN=SCRN3 PE=1 SV=1	SCRN3	10	4	40	4	4	48.5	1.7105	0.5532	0.527111	0.264	0.953	0.783613	0.477	0.499001	0.501	0.606004	Cluster1
P05026	Sodium/potassium-transporting ATPase subunit beta-1 OS=Homo sapiens OX=9606 GN=ATP1B1 PE=1 SV=1	ATP1B1	36	10	339	10	10	35	0.6952	1.5348	1.8157	1.83325	1.183	0.192067	1.194	0.319582	1.01	0.953384	Cluster2
P28907	ADP-ribosyl cyclase/cyclic ADP-ribose hydrolase 1 OS=Homo sapiens OX=9606 GN=CD38 PE=1 SV=2	CD38	31	10	35	10	10	34.3	1.4019	0.332222	1.553	0.747	4.675	0.00409034	2.248	0.0818002	0.481	0.491945	Cluster6
Q08AF3	Schlafen family member 5 OS=Homo sapiens OX=9606 GN=SLFN5 PE=1 SV=1	SLFN5	15	11	21	11	11	101	1.5885	0.6099	0.748889	0.6565	1.228	0.937827	1.076	0.432508	0.877	0.769154	Cluster5
Q7Z7L8	Uncharacterized protein C11orf96 OS=Homo sapiens OX=9606 GN=C11orf96 PE=1 SV=3	C11orf96	5	2	40	2	2	46.1	0.3655	1.79622	1.5842	2.475	0.882	0.748611	1.378	0.263369	1.562	0.213691	Cluster2
P62633	Cellular nucleic acid-binding protein OS=Homo sapiens OX=9606 GN=CNBP PE=1 SV=1	CNBP	60	9	246	9	9	19.5	0.6986	1.3876	1.6469	2.485	1.187	0.661994	1.791	0.195178	1.509	0.338631	Cluster2
Q9Y375	Complex I intermediate-associated protein 30, mitochondrial OS=Homo sapiens OX=9606 GN=NDUFAF1 PE=1 SV=2	NDUFAF1	11	2	10	2	2	37.7	0.9288	0.755	1.35533	0.402	1.795	0.667282	0.532	NA	0.297	NA	Cluster1
P01031	Complement C5 OS=Homo sapiens OX=9606 GN=C5 PE=1 SV=4	C5	33	45	1147	45	45	188.2	0.2792	2.2517	2.0537	2.4045	0.912	0.336704	1.068	0.944807	1.171	0.581401	Cluster2
Q8N1P7	Beta/gamma crystallin domain-containing protein 2 OS=Homo sapiens OX=9606 GN=CRYBG2 PE=2 SV=2	CRYBG2	17	17	23	17	17	177.8	0.5123	1.9784	1.7099	1.94575	0.864	0.489176	0.983	0.77045	1.138	0.432551	Cluster3
Q13574	Diacylglycerol kinase zeta OS=Homo sapiens OX=9606 GN=DGKZ PE=1 SV=4	DGKZ	8	4	22	4	4	103.9	1.3881	0.58475	0.51325	0.36	0.878	0.616855	0.616	0.666208	0.701	0.312377	Cluster5
Q6IA17	Single Ig IL-1-related receptor OS=Homo sapiens OX=9606 GN=SIGIRR PE=1 SV=3	SIGIRR	11	3	4	3	3	45.7	0.666714	1.11563	2.41617	1.175	2.166	0.142621	1.053	0.926444	0.486	0.313496	Cluster3
Q53HC9	EARP and GARP complex-interacting protein 1 OS=Homo sapiens OX=9606 GN=EIPR1 PE=1 SV=2	EIPR1	27	7	37	7	7	43.6	1.7241	1.119	0.7406	0.455	0.662	0.464138	0.407	0.123729	0.614	0.168708	Cluster1
Q9UI10	Translation initiation factor eIF-2B subunit delta OS=Homo sapiens OX=9606 GN=EIF2B4 PE=1 SV=2	EIF2B4	24	9	51	9	9	57.5	1.8291	0.41875	0.323778	0.154667	0.773	0.107552	0.369	0.00761834	0.478	0.587012	Cluster5
Q92636	Protein FAN OS=Homo sapiens OX=9606 GN=NSMAF PE=1 SV=2	NSMAF	3	2	9	2	2	104.3	0.8398	2.03167	1.89083	0.929	0.931	0.654794	0.457	0.167936	0.491	0.33704	Cluster3
Q13283	Ras GTPase-activating protein-binding protein 1 OS=Homo sapiens OX=9606 GN=G3BP1 PE=1 SV=1	G3BP1	47	14	57	13	14	52.1	1.6348	0.8371	0.9314	0.40375	1.113	0.372432	0.482	0.30953	0.433	0.0277628	Cluster1
Q9H9C1	Spermatogenesis-defective protein 39 homolog OS=Homo sapiens OX=9606 GN=VIPAS39 PE=1 SV=1	VIPAS39	8	4	39	4	4	57	0.8877	1.5084	1.5729	2.06775	1.043	0.767924	1.371	0.791884	1.315	0.868159	Cluster2
P30153	Serine/threonine-protein phosphatase 2A 65 kDa regulatory subunit A alpha isoform OS=Homo sapiens OX=9606 GN=PPP2R1A PE=1 SV=4	PPP2R1A	62	28	614	22	28	65.3	1.6983	0.7602	0.786	0.673	1.034	0.873626	0.885	0.691356	0.856	0.610771	Cluster5
Q13131	5'-AMP-activated protein kinase catalytic subunit alpha-1 OS=Homo sapiens OX=9606 GN=PRKAA1 PE=1 SV=4	PRKAA1	29	14	179	12	14	64	1.7506	0.8159	0.7105	0.51675	0.871	0.505823	0.633	0.256394	0.727	0.614224	Cluster5
Q9NWB6	Arginine and glutamate-rich protein 1 OS=Homo sapiens OX=9606 GN=ARGLU1 PE=1 SV=1	ARGLU1	5	2	35	2	2	33.2	0.3509	4.1303	1.2159	0.63075	0.294	0.900997	0.153	0.669039	0.519	0.43436	Cluster3
Q5VV41	Rho guanine nucleotide exchange factor 16 OS=Homo sapiens OX=9606 GN=ARHGEF16 PE=1 SV=1	ARHGEF16	7	4	8	4	4	80.1	1.45314	0.491167	0.823714	1.4045	1.677	0.15551	2.86	0.0282678	1.705	0.180864	Cluster6
O43684	Mitotic checkpoint protein BUB3 OS=Homo sapiens OX=9606 GN=BUB3 PE=1 SV=1	BUB3	35	8	37	8	8	37.1	0.7243	1.8187	1.877	1.583	1.032	0.769603	0.87	0.890749	0.843	0.931644	Cluster3
Q13938	Calcyphosin OS=Homo sapiens OX=9606 GN=CAPS PE=1 SV=2	CAPS	18	5	66	5	5	30.2	0.4583	1.7315	2.1322	2.20025	1.231	0.639377	1.271	0.637699	1.032	0.869131	Cluster2
P14091	Cathepsin E OS=Homo sapiens OX=9606 GN=CTSE PE=1 SV=3	CTSE	9	3	19	3	3	42.8	1.6038	0.517222	0.5524	1.02225	1.068	0.510759	1.976	0.45429	1.851	0.314443	Cluster6
P27482	Calmodulin-like protein 3 OS=Homo sapiens OX=9606 GN=CALML3 PE=1 SV=2	CALML3	93	17	618	15	18	16.9	0.6108	1.5016	1.766	2.536	1.176	0.394406	1.689	0.0882134	1.436	0.200668	Cluster2
Q86YS7	C2 domain-containing protein 5 OS=Homo sapiens OX=9606 GN=C2CD5 PE=1 SV=1	C2CD5	2	2	10	2	2	110.4	0.9559	1.045	0.4385	1.427	0.42	0.0345189	1.366	NA	3.254	NA	Cluster4
P09326	CD48 antigen OS=Homo sapiens OX=9606 GN=CD48 PE=1 SV=2	CD48	7	2	4	2	2	27.7	1.8126	0.276143	0.373	0.3645	1.351	0.116081	1.32	0.364768	0.977	0.883025	Cluster6
P16671	Platelet glycoprotein 4 OS=Homo sapiens OX=9606 GN=CD36 PE=1 SV=2	CD36	32	13	325	13	13	53	0.3553	2.1064	1.9495	2.48175	0.926	0.505698	1.178	0.674523	1.273	0.466304	Cluster2
Q9UJC5	SH3 domain-binding glutamic acid-rich-like protein 2 OS=Homo sapiens OX=9606 GN=SH3BGRL2 PE=1 SV=2	SH3BGRL2	36	3	57	3	3	12.3	0.312	1.83389	1.39178	1.2915	0.759	0.177804	0.704	0.518439	0.928	0.722412	Cluster3
P30260	Cell division cycle protein 27 homolog OS=Homo sapiens OX=9606 GN=CDC27 PE=1 SV=2	CDC27	2	2	7	2	2	91.8	0.694	1.48171	1.94871	1.05967	1.315	0.378821	0.715	0.780578	0.544	0.274568	Cluster3
Q8NE01	Metal transporter CNNM3 OS=Homo sapiens OX=9606 GN=CNNM3 PE=1 SV=1	CNNM3	10	6	40	6	6	76.1	1.746	0.5442	0.628286	0.2715	1.155	0.870931	0.499	0.335722	0.432	0.539626	Cluster1
Q5KU26	Collectin-12 OS=Homo sapiens OX=9606 GN=COLEC12 PE=1 SV=3	COLEC12	8	6	58	6	6	81.5	0.7131	1.8053	1.591	1.597	0.881	0.676447	0.885	0.877997	1.004	0.808534	Cluster3
Q15438	Cytohesin-1 OS=Homo sapiens OX=9606 GN=CYTH1 PE=1 SV=1	CYTH1	22	6	23	3	6	46.4	0.6209	1.6722	1.8725	2.328	1.12	0.572002	1.392	0.683518	1.243	0.970809	Cluster2
Q16832	Discoidin domain-containing receptor 2 OS=Homo sapiens OX=9606 GN=DDR2 PE=1 SV=2	DDR2	5	4	26	3	4	96.7	1.43867	0.379	0.348	0.358333	0.918	0.57094	0.945	0.758566	1.03	0.879235	Cluster5
P15924	Desmoplakin OS=Homo sapiens OX=9606 GN=DSP PE=1 SV=3	DSP	59	166	1935	166	166	331.6	0.7417	1.8288	1.0731	1.93875	0.587	0.32035	1.06	0.989625	1.807	0.461938	Cluster2
O00273	DNA fragmentation factor subunit alpha OS=Homo sapiens OX=9606 GN=DFFA PE=1 SV=1	DFFA	33	9	165	9	9	36.5	0.7197	1.6027	1.722	1.76075	1.074	0.418731	1.099	0.743977	1.023	0.890142	Cluster2
Q9BUN8	Derlin-1 OS=Homo sapiens OX=9606 GN=DERL1 PE=1 SV=1	DERL1	11	3	12	3	3	28.8	0.9781	0.326333	0.7845	0.1355	2.404	0.160069	0.415	0.292699	0.173	0.0127156	Cluster1
Q8NEU8	DCC-interacting protein 13-beta OS=Homo sapiens OX=9606 GN=APPL2 PE=1 SV=3	APPL2	8	4	10	4	4	74.4	1.2248	1.514	0.33	0.392667	0.218	0.203994	0.259	0.391732	1.19	0.847575	Cluster1
O75822	Eukaryotic translation initiation factor 3 subunit J OS=Homo sapiens OX=9606 GN=EIF3J PE=1 SV=2	EIF3J	28	6	62	6	6	29	0.7341	1.6375	1.6451	1.8235	1.005	0.983448	1.114	0.647399	1.108	0.658884	Cluster2
Q8TF72	Protein Shroom3 OS=Homo sapiens OX=9606 GN=SHROOM3 PE=1 SV=2	SHROOM3	4	4	14	4	4	216.7	0.73075	0.929667	1.6582	2.2165	1.784	0.117736	2.384	0.0705761	1.337	0.479055	Cluster2
Q8NCL4	Polypeptide N-acetylgalactosaminyltransferase 6 OS=Homo sapiens OX=9606 GN=GALNT6 PE=1 SV=2	GALNT6	15	8	13	8	8	71.1	0.6675	0.8642	2.58333	2.7465	2.989	0.410083	3.178	0.31171	1.063	0.891222	Cluster2
Q5T8D3	Acyl-CoA-binding domain-containing protein 5 OS=Homo sapiens OX=9606 GN=ACBD5 PE=1 SV=1	ACBD5	5	2	4	2	2	60.1	1.1522	1.18311	0.553857	1.312	0.468	0.454987	1.109	0.536991	2.369	0.087076	Cluster4
Q8IVF2	Protein AHNAK2 OS=Homo sapiens OX=9606 GN=AHNAK2 PE=1 SV=2	AHNAK2	55	165	4591	165	165	616.2	0.8057	1.3908	1.7504	1.8025	1.259	0.0910598	1.296	0.26641	1.03	0.989527	Cluster2
O00468	Agrin OS=Homo sapiens OX=9606 GN=AGRN PE=1 SV=6	AGRN	29	41	586	41	41	217.2	0.6272	1.8687	1.7124	1.61175	0.916	0.933325	0.862	0.781674	0.941	0.686055	Cluster3
P10109	Adrenodoxin, mitochondrial OS=Homo sapiens OX=9606 GN=FDX1 PE=1 SV=1	FDX1	14	3	101	3	3	19.4	0.7245	1.1138	1.8476	2.15625	1.659	0.17289	1.936	0.0429423	1.167	0.442723	Cluster2
P68133	Actin, alpha skeletal muscle OS=Homo sapiens OX=9606 GN=ACTA1 PE=1 SV=1	ACTA1	89	48	22244	3	4	42	0.7627	1.818	1.2148	1.332	0.668	0.187024	0.733	0.350764	1.096	0.887124	Cluster3
A0A075B6H7	Probable non-functional immunoglobulin kappa variable 3-7 OS=Homo sapiens OX=9606 GN=IGKV3-7 PE=1 SV=1	IGKV3-7	23	2	99	2	2	12.8	0.7457	1.9696	1.6597	1.61775	0.843	0.479996	0.821	0.795252	0.975	0.75907	Cluster3
Q9H5K3	Protein O-mannose kinase OS=Homo sapiens OX=9606 GN=POMK PE=1 SV=1	POMK	12	2	3	2	2	40	0.7869	1.3108	1.6252	1.67375	1.24	0.439913	1.277	0.281904	1.03	0.68477	Cluster2
Q9NX46	ADP-ribose glycohydrolase ARH3 OS=Homo sapiens OX=9606 GN=ADPRS PE=1 SV=1	ADPRS	28	8	94	8	8	38.9	1.7309	0.6093	0.759222	0.677	1.246	0.233817	1.111	0.45644	0.892	0.849937	Cluster5
P61966	AP-1 complex subunit sigma-1A OS=Homo sapiens OX=9606 GN=AP1S1 PE=1 SV=1	AP1S1	42	6	43	4	7	18.7	0.6695	1.8586	1.7465	1.083	0.94	0.943273	0.583	0.114347	0.62	0.0979478	Cluster3
Q10567	AP-1 complex subunit beta-1 OS=Homo sapiens OX=9606 GN=AP1B1 PE=1 SV=2	AP1B1	38	33	458	18	18	104.6	1.8993	0.4944	0.4539	0.433	0.918	0.721033	0.876	0.799796	0.954	0.966857	Cluster5
O95352	Ubiquitin-like modifier-activating enzyme ATG7 OS=Homo sapiens OX=9606 GN=ATG7 PE=1 SV=1	ATG7	18	12	41	12	12	77.9	1.7446	0.7091	0.7276	0.6815	1.026	0.912393	0.961	0.826408	0.937	0.88407	Cluster5
P61160	Actin-related protein 2 OS=Homo sapiens OX=9606 GN=ACTR2 PE=1 SV=1	ACTR2	41	15	305	15	15	44.7	1.5617	0.853	0.9173	0.66575	1.075	0.904627	0.78	0.308108	0.726	0.346383	Cluster5
Q76M96	Coiled-coil domain-containing protein 80 OS=Homo sapiens OX=9606 GN=CCDC80 PE=1 SV=1	CCDC80	4	3	12	3	3	108.1	0.4926	2.0263	1.4086	2.799	0.695	0.12283	1.381	0.193551	1.987	0.0260025	Cluster2
Q9NZT1	Calmodulin-like protein 5 OS=Homo sapiens OX=9606 GN=CALML5 PE=1 SV=2	CALML5	84	9	99	9	9	15.9	0.422	2.5848	1.2939	2.18925	0.501	0.113924	0.847	0.660493	1.692	0.451377	Cluster2
Q96ST3	Paired amphipathic helix protein Sin3a OS=Homo sapiens OX=9606 GN=SIN3A PE=1 SV=2	SIN3A	8	8	21	8	8	145.1	1.5521	0.7185	0.757125	0.567	1.054	0.929584	0.789	0.935181	0.749	0.993799	Cluster5
P50416	Carnitine O-palmitoyltransferase 1, liver isoform OS=Homo sapiens OX=9606 GN=CPT1A PE=1 SV=2	CPT1A	34	24	233	23	24	88.3	1.8526	0.6769	0.6995	0.49925	1.033	0.652902	0.738	0.700408	0.714	0.408651	Cluster5
O75208	Ubiquinone biosynthesis protein COQ9, mitochondrial OS=Homo sapiens OX=9606 GN=COQ9 PE=1 SV=1	COQ9	39	8	201	8	8	35.5	0.8215	1.0345	2.0661	1.27425	1.997	0.156469	1.232	0.728601	0.617	0.43618	Cluster3
P53618	Coatomer subunit beta OS=Homo sapiens OX=9606 GN=COPB1 PE=1 SV=3	COPB1	44	32	341	32	32	107.1	1.6799	0.6483	0.5693	0.90525	0.878	0.755375	1.396	0.666306	1.59	0.490218	Cluster6
P51397	Death-associated protein 1 OS=Homo sapiens OX=9606 GN=DAP PE=1 SV=3	DAP	50	2	31	2	2	11.2	0.6075	1.43575	2.2815	1.34933	1.589	0.15852	0.94	0.909978	0.591	0.138574	Cluster3
O14576	Cytoplasmic dynein 1 intermediate chain 1 OS=Homo sapiens OX=9606 GN=DYNC1I1 PE=1 SV=2	DYNC1I1	18	5	16	4	4	72.9	1.78644	0.537875	0.7116	0.912667	1.323	0.98486	1.697	0.383126	1.283	0.612539	Cluster6
O43143	Pre-mRNA-splicing factor ATP-dependent RNA helicase DHX15 OS=Homo sapiens OX=9606 GN=DHX15 PE=1 SV=2	DHX15	33	24	233	23	24	90.9	1.791	0.5152	0.505	0.86875	0.98	0.851169	1.686	0.275901	1.72	0.253427	Cluster6
O60610	Protein diaphanous homolog 1 OS=Homo sapiens OX=9606 GN=DIAPH1 PE=1 SV=2	DIAPH1	25	25	97	25	25	141.3	1.5335	0.6448	0.5704	0.6225	0.885	0.638091	0.965	0.964737	1.091	0.736558	Cluster5
P55084	Trifunctional enzyme subunit beta, mitochondrial OS=Homo sapiens OX=9606 GN=HADHB PE=1 SV=3	HADHB	55	22	390	22	22	51.3	2.1669	0.4315	0.3455	0.42375	0.801	0.751325	0.982	0.507992	1.226	0.401098	Cluster5
O14641	Segment polarity protein dishevelled homolog DVL-2 OS=Homo sapiens OX=9606 GN=DVL2 PE=1 SV=1	DVL2	5	2	3	2	2	78.9	1.069	0.551	1.452	0.548	2.635	NA	0.995	NA	0.377	NA	Cluster1
P30046	D-dopachrome decarboxylase OS=Homo sapiens OX=9606 GN=DDT PE=1 SV=3	DDT	58	7	295	7	7	12.7	0.7578	1.5421	1.6759	2.083	1.087	0.590629	1.351	0.410644	1.243	0.557266	Cluster2
P07148	Fatty acid-binding protein, liver OS=Homo sapiens OX=9606 GN=FABP1 PE=1 SV=1	FABP1	50	5	35	5	5	14.2	1.4286	0.236	0.3	0.212	1.271	0.585319	0.898	NA	0.707	NA	Cluster5
Q969Z0	FAST kinase domain-containing protein 4 OS=Homo sapiens OX=9606 GN=TBRG4 PE=1 SV=1	TBRG4	6	3	4	3	3	70.7	0.659333	1.841	1.593	2.0665	0.865	0.873418	1.122	0.824515	1.297	0.688236	Cluster2
Q9H3R2	Mucin-13 OS=Homo sapiens OX=9606 GN=MUC13 PE=1 SV=3	MUC13	7	2	2	2	2	54.6	0.667375	1.99788	1.4237	1.6295	0.713	0.347443	0.816	0.64673	1.145	0.901217	Cluster3
O14561	Acyl carrier protein, mitochondrial OS=Homo sapiens OX=9606 GN=NDUFAB1 PE=1 SV=3	NDUFAB1	21	4	153	4	4	17.4	0.8104	1.5651	1.5287	1.79725	0.977	0.752391	1.148	0.990313	1.176	0.855304	Cluster2
Q16537	Serine/threonine-protein phosphatase 2A 56 kDa regulatory subunit epsilon isoform OS=Homo sapiens OX=9606 GN=PPP2R5E PE=1 SV=1	PPP2R5E	21	8	50	8	8	54.7	1.5719	0.9729	0.9339	0.5825	0.96	0.81262	0.599	0.172651	0.624	0.061117	Cluster1
Q8N2K0	Lysophosphatidylserine lipase ABHD12 OS=Homo sapiens OX=9606 GN=ABHD12 PE=1 SV=2	ABHD12	24	7	61	7	7	45.1	1.4352	1.0543	0.8497	0.569	0.806	0.301118	0.54	0.0390025	0.67	0.0980964	Cluster1
P45954	Short/branched chain specific acyl-CoA dehydrogenase, mitochondrial OS=Homo sapiens OX=9606 GN=ACADSB PE=1 SV=1	ACADSB	26	9	93	9	9	47.5	2.0446	0.378778	0.441889	0.35825	1.167	0.413806	0.946	0.752201	0.811	0.734851	Cluster5
Q9BQI0	Allograft inflammatory factor 1-like OS=Homo sapiens OX=9606 GN=AIF1L PE=1 SV=1	AIF1L	12	2	3	2	2	17.1	0.6712	1.9337	1.6317	1.22	0.844	0.964727	0.631	0.556546	0.748	0.183057	Cluster3
P30837	Aldehyde dehydrogenase X, mitochondrial OS=Homo sapiens OX=9606 GN=ALDH1B1 PE=1 SV=3	ALDH1B1	55	26	691	23	26	57.2	2.166	0.4358	0.5083	0.4325	1.166	0.725619	0.992	0.592793	0.851	0.802057	Cluster5
P35609	Alpha-actinin-2 OS=Homo sapiens OX=9606 GN=ACTN2 PE=1 SV=1	ACTN2	50	40	1464	20	21	103.8	0.6852	1.7289	1.6739	1.86175	0.968	0.675911	1.077	0.836541	1.112	0.656483	Cluster2
P28838	Cytosol aminopeptidase OS=Homo sapiens OX=9606 GN=LAP3 PE=1 SV=3	LAP3	50	21	538	21	21	56.1	1.8338	0.7178	0.7276	0.86675	1.014	0.778183	1.208	0.481928	1.191	0.64619	Cluster6
P08758	Annexin A5 OS=Homo sapiens OX=9606 GN=ANXA5 PE=1 SV=2	ANXA5	78	26	1557	25	25	35.9	1.637	0.9155	0.8524	0.673	0.931	0.941295	0.735	0.529716	0.79	0.498194	Cluster5
O75828	Carbonyl reductase [NADPH] 3 OS=Homo sapiens OX=9606 GN=CBR3 PE=1 SV=3	CBR3	68	14	289	11	14	30.8	1.8616	0.5784	0.689	0.62725	1.191	0.733456	1.084	0.784876	0.91	0.970578	Cluster5
P08861	Chymotrypsin-like elastase family member 3B OS=Homo sapiens OX=9606 GN=CELA3B PE=1 SV=3	CELA3B	18	5	6	4	4	29.2	0.391667	1.15567	4.50825	1.718	3.901	0.629842	1.487	0.527515	0.381	0.92512	Cluster3
Q9GZZ1	N-alpha-acetyltransferase 50 OS=Homo sapiens OX=9606 GN=NAA50 PE=1 SV=1	NAA50	38	6	52	6	6	19.4	1.2294	0.36625	0.4546	0.203	1.241	0.700033	0.554	NA	0.447	NA	Cluster1
Q8N999	Uncharacterized protein C12orf29 OS=Homo sapiens OX=9606 GN=C12orf29 PE=1 SV=2	C12orf29	10	2	4	2	2	37.5	0.7556	2.27067	1.22943	0.068	0.541	0.0907483	0.03	NA	0.055	NA	Cluster1
P02452	Collagen alpha-1(I) chain OS=Homo sapiens OX=9606 GN=COL1A1 PE=1 SV=5	COL1A1	23	30	2523	28	30	138.9	0.4567	2.1389	1.8855	1.9165	0.882	0.758482	0.896	0.987803	1.016	0.792265	Cluster3
Q2UY09	Collagen alpha-1(XXVIII) chain OS=Homo sapiens OX=9606 GN=COL28A1 PE=2 SV=2	COL28A1	12	14	214	14	14	116.6	1.8063	0.7236	0.7967	0.641	1.101	0.536997	0.886	0.630567	0.805	0.374425	Cluster5
Q14320	Protein FAM50A OS=Homo sapiens OX=9606 GN=FAM50A PE=1 SV=2	FAM50A	11	3	8	3	3	40.2	0.691333	1.38338	1.52811	1.85125	1.105	0.605374	1.338	0.330869	1.211	0.518874	Cluster2
Q5VW36	Focadhesin OS=Homo sapiens OX=9606 GN=FOCAD PE=1 SV=1	FOCAD	3	5	19	5	5	199.9	1.4161	0.802556	1.062	0.47325	1.323	0.549092	0.59	0.0724555	0.446	0.0804027	Cluster1
P49356	Protein farnesyltransferase subunit beta OS=Homo sapiens OX=9606 GN=FNTB PE=1 SV=1	FNTB	16	6	40	6	6	48.7	1.9241	0.573167	0.3975	0.256	0.694	0.271646	0.447	0.121409	0.644	0.859116	Cluster5
Q9NWM8	Peptidyl-prolyl cis-trans isomerase FKBP14 OS=Homo sapiens OX=9606 GN=FKBP14 PE=1 SV=1	FKBP14	14	2	19	2	2	24.2	0.457	1.39683	2.2486	2.329	1.61	0.248558	1.667	0.415595	1.036	0.998937	Cluster2
Q9BSJ2	Gamma-tubulin complex component 2 OS=Homo sapiens OX=9606 GN=TUBGCP2 PE=1 SV=2	TUBGCP2	18	12	100	12	12	102.5	1.8969	0.4231	0.680667	0.65575	1.609	0.0568686	1.55	0.502629	0.963	0.628406	Cluster6
Q8N335	Glycerol-3-phosphate dehydrogenase 1-like protein OS=Homo sapiens OX=9606 GN=GPD1L PE=1 SV=1	GPD1L	31	12	285	12	12	38.4	1.5859	0.7478	0.8917	0.775	1.192	0.565293	1.036	0.673782	0.869	0.405277	Cluster5
Q9NZD4	Alpha-hemoglobin-stabilizing protein OS=Homo sapiens OX=9606 GN=AHSP PE=1 SV=1	AHSP	29	3	82	3	3	11.8	0.4672	1.819	2.3639	2.51525	1.3	0.752991	1.383	0.898965	1.064	0.92879	Cluster2
Q9NZK5	Adenosine deaminase 2 OS=Homo sapiens OX=9606 GN=ADA2 PE=1 SV=2	ADA2	9	3	8	3	3	58.9	1.3188	0.5018	1.558	0.4925	3.105	0.571939	0.981	0.982484	0.316	0.748562	Cluster1
Q8IZ07	Ankyrin repeat domain-containing protein 13A OS=Homo sapiens OX=9606 GN=ANKRD13A PE=1 SV=3	ANKRD13A	26	13	112	13	13	67.6	1.6027	0.714875	0.861889	0.157667	1.206	0.508893	0.221	0.13778	0.183	0.029055	Cluster1
O15013	Rho guanine nucleotide exchange factor 10 OS=Homo sapiens OX=9606 GN=ARHGEF10 PE=1 SV=4	ARHGEF10	6	6	32	6	6	151.5	0.4188	2.4125	1.958	2.252	0.812	0.271155	0.933	0.548452	1.15	0.913361	Cluster3
O14791	Apolipoprotein L1 OS=Homo sapiens OX=9606 GN=APOL1 PE=1 SV=5	APOL1	20	9	135	9	9	43.9	0.6334	2	1.6686	2.37525	0.834	0.430083	1.188	0.617652	1.423	0.413193	Cluster2
Q96K17	Transcription factor BTF3 homolog 4 OS=Homo sapiens OX=9606 GN=BTF3L4 PE=1 SV=1	BTF3L4	39	3	47	3	3	17.3	0.7433	1.6041	1.4326	1.98775	0.893	0.640626	1.239	0.432274	1.388	0.229241	Cluster2
Q9HAN9	Nicotinamide/nicotinic acid mononucleotide adenylyltransferase 1 OS=Homo sapiens OX=9606 GN=NMNAT1 PE=1 SV=1	NMNAT1	17	4	14	4	4	31.9	1.4464	0.654333	0.5676	0.314667	0.867	0.443292	0.481	0.0373037	0.554	0.290744	Cluster1
Q96GE6	Calmodulin-like protein 4 OS=Homo sapiens OX=9606 GN=CALML4 PE=2 SV=3	CALML4	30	5	31	5	5	21.9	0.4066	1.9729	2.2966	1.93525	1.164	0.469936	0.981	0.841012	0.843	0.697062	Cluster3
P16070	CD44 antigen OS=Homo sapiens OX=9606 GN=CD44 PE=1 SV=3	CD44	13	11	563	11	11	81.5	0.5267	1.7559	1.8007	2.57275	1.026	0.788162	1.465	0.349809	1.429	0.393343	Cluster2
P31689	DnaJ homolog subfamily A member 1 OS=Homo sapiens OX=9606 GN=DNAJA1 PE=1 SV=2	DNAJA1	23	6	94	6	6	44.8	1.7431	0.6273	0.5622	0.717	0.896	0.428502	1.143	0.615346	1.275	0.917766	Cluster6
P40939	Trifunctional enzyme subunit alpha, mitochondrial OS=Homo sapiens OX=9606 GN=HADHA PE=1 SV=2	HADHA	47	28	612	28	28	82.9	1.9078	0.6128	0.6623	0.61125	1.081	0.709376	0.997	0.763737	0.923	0.988493	Cluster5
Q9UPY8	Microtubule-associated protein RP/EB family member 3 OS=Homo sapiens OX=9606 GN=MAPRE3 PE=1 SV=1	MAPRE3	35	9	134	6	6	32	0.4379	2.4294	1.46	2.3765	0.601	0.467698	0.978	0.731832	1.628	0.346317	Cluster2
Q96C19	EF-hand domain-containing protein D2 OS=Homo sapiens OX=9606 GN=EFHD2 PE=1 SV=1	EFHD2	50	12	271	10	12	26.7	0.6975	1.6495	1.637	1.61225	0.992	0.960757	0.977	0.982772	0.985	0.986797	Cluster3
O60825	6-phosphofructo-2-kinase/fructose-2,6-bisphosphatase 2 OS=Homo sapiens OX=9606 GN=PFKFB2 PE=1 SV=2	PFKFB2	7	4	7	4	4	58.4	1.5473	0.311333	0.1772	0.0925	0.569	0.202663	0.297	0.112851	0.522	0.438491	Cluster5
Q6ZRV2	Protein FAM83H OS=Homo sapiens OX=9606 GN=FAM83H PE=1 SV=3	FAM83H	3	2	3	2	2	127	1.10178	0.328667	0.6715	0.136	2.043	0.227104	0.414	NA	0.203	NA	Cluster1
Q8NCA5	Protein FAM98A OS=Homo sapiens OX=9606 GN=FAM98A PE=1 SV=2	FAM98A	19	7	77	5	5	55.2	1.426	0.7805	1.5572	0.86425	1.995	0.0175481	1.107	0.535955	0.555	0.115067	Cluster1
Q9NV70	Exocyst complex component 1 OS=Homo sapiens OX=9606 GN=EXOC1 PE=1 SV=4	EXOC1	30	20	98	20	20	101.9	1.6817	0.714556	0.8077	0.3495	1.13	0.738437	0.489	0.0682946	0.433	0.0455334	Cluster1
Q12929	Epidermal growth factor receptor kinase substrate 8 OS=Homo sapiens OX=9606 GN=EPS8 PE=1 SV=1	EPS8	8	5	17	5	5	91.8	0.8105	2.29822	0.95175	2.14733	0.414	0.10352	0.934	0.830075	2.256	0.383833	Cluster2
Q86TX2	Acyl-coenzyme A thioesterase 1 OS=Homo sapiens OX=9606 GN=ACOT1 PE=1 SV=1	ACOT1	50	17	313	2	17	46.2	2.1267	0.4623	0.6608	0.3295	1.429	0.128844	0.713	0.844743	0.499	0.237755	Cluster5
P31751	RAC-beta serine/threonine-protein kinase OS=Homo sapiens OX=9606 GN=AKT2 PE=1 SV=2	AKT2	33	13	87	8	8	55.7	1.7747	0.644	0.6628	0.89075	1.029	0.849117	1.383	0.718029	1.344	0.800974	Cluster6
Q53H12	Acylglycerol kinase, mitochondrial OS=Homo sapiens OX=9606 GN=AGK PE=1 SV=2	AGK	23	9	56	9	9	47.1	0.6407	1.728	1.4587	2.5415	0.844	0.569674	1.471	0.420077	1.742	0.366988	Cluster2
P00813	Adenosine deaminase OS=Homo sapiens OX=9606 GN=ADA PE=1 SV=3	ADA	22	7	60	7	7	40.7	1.5496	0.7826	0.7533	0.6425	0.963	0.984739	0.821	0.271815	0.853	0.439796	Cluster5
P02730	Band 3 anion transport protein OS=Homo sapiens OX=9606 GN=SLC4A1 PE=1 SV=3	SLC4A1	32	24	1130	24	24	101.7	0.442	2.4233	1.5864	1.9395	0.655	0.263479	0.8	0.579021	1.223	0.923065	Cluster3
Q9NYF8	Bcl-2-associated transcription factor 1 OS=Homo sapiens OX=9606 GN=BCLAF1 PE=1 SV=2	BCLAF1	11	8	107	7	7	106.1	1.0065	2.131	0.4086	2.265	0.192	0.157943	1.063	0.987783	5.543	0.233565	Cluster4
Q8IVM0	Coiled-coil domain-containing protein 50 OS=Homo sapiens OX=9606 GN=CCDC50 PE=1 SV=1	CCDC50	54	16	334	16	16	35.8	0.7024	1.6285	1.5634	2.0385	0.96	0.836561	1.252	0.254303	1.304	0.10036	Cluster2
Q7Z6B0	Coiled-coil domain-containing protein 91 OS=Homo sapiens OX=9606 GN=CCDC91 PE=1 SV=2	CCDC91	20	9	60	9	9	49.9	1.6127	0.9447	0.9642	0.68625	1.021	0.583414	0.726	0.811572	0.712	0.32923	Cluster1
P40123	Adenylyl cyclase-associated protein 2 OS=Homo sapiens OX=9606 GN=CAP2 PE=1 SV=1	CAP2	42	17	687	16	16	52.8	1.8687	0.8031	0.7775	0.5835	0.968	0.823438	0.727	0.488919	0.75	0.669777	Cluster5
Q13948	Protein CASP OS=Homo sapiens OX=9606 GN=CUX1 PE=1 SV=2	CUX1	11	5	13	5	5	77.4	1.3545	1.21989	0.8157	0.57725	0.669	0.263011	0.473	0.118216	0.708	0.429791	Cluster1
Q9NSY0	Nuclear receptor-binding protein 2 OS=Homo sapiens OX=9606 GN=NRBP2 PE=1 SV=2	NRBP2	10	3	7	3	3	57.8	1.2936	0.597625	1.03638	2.074	1.734	0.943228	3.47	0.196162	2.001	0.329699	Cluster4
Q92600	CCR4-NOT transcription complex subunit 9 OS=Homo sapiens OX=9606 GN=CNOT9 PE=1 SV=1	CNOT9	18	4	23	4	4	33.6	1.5064	0.540556	0.954222	0.2445	1.765	0.558925	0.452	0.439768	0.256	0.35091	Cluster1
O43809	Cleavage and polyadenylation specificity factor subunit 5 OS=Homo sapiens OX=9606 GN=NUDT21 PE=1 SV=1	NUDT21	39	8	108	8	8	26.2	0.8054	1.4885	1.4938	4.553	1.004	0.563805	3.059	0.226269	3.048	0.0805781	Cluster4
Q9H3G5	Probable serine carboxypeptidase CPVL OS=Homo sapiens OX=9606 GN=CPVL PE=1 SV=2	CPVL	20	8	46	8	8	54.1	1.6043	0.7824	0.8195	0.52375	1.047	0.727998	0.669	0.410568	0.639	0.187609	Cluster1
Q7L576	Cytoplasmic FMR1-interacting protein 1 OS=Homo sapiens OX=9606 GN=CYFIP1 PE=1 SV=1	CYFIP1	34	41	758	26	41	145.1	1.643	0.8204	0.767	0.627	0.935	0.664645	0.764	0.207154	0.817	0.373211	Cluster5
P04839	Cytochrome b-245 heavy chain OS=Homo sapiens OX=9606 GN=CYBB PE=1 SV=2	CYBB	16	10	48	8	10	65.3	2.0542	0.4146	0.3342	0.50725	0.806	0.750629	1.223	0.44201	1.518	0.12081	Cluster6
O95822	Malonyl-CoA decarboxylase, mitochondrial OS=Homo sapiens OX=9606 GN=MLYCD PE=1 SV=3	MLYCD	14	5	23	5	5	55	1.8357	0.499	0.7263	0.26	1.456	0.4592	0.521	0.43798	0.358	0.165003	Cluster1
Q9BUQ8	Probable ATP-dependent RNA helicase DDX23 OS=Homo sapiens OX=9606 GN=DDX23 PE=1 SV=3	DDX23	18	13	34	13	13	95.5	1.6023	0.580625	0.6032	0.829333	1.039	0.951706	1.428	0.37647	1.375	0.390992	Cluster6
P61803	Dolichyl-diphosphooligosaccharide--protein glycosyltransferase subunit DAD1 OS=Homo sapiens OX=9606 GN=DAD1 PE=1 SV=3	DAD1	26	3	70	3	3	12.5	1.5134	0.731167	0.6253	0.52625	0.855	0.533149	0.72	0.419233	0.842	0.649427	Cluster5
Q8WXX5	DnaJ homolog subfamily C member 9 OS=Homo sapiens OX=9606 GN=DNAJC9 PE=1 SV=1	DNAJC9	33	6	16	6	6	29.9	0.419111	0.999778	3.83025	1.9775	3.831	0.242118	1.978	0.0917106	0.516	0.93476	Cluster2
P08246	Neutrophil elastase OS=Homo sapiens OX=9606 GN=ELANE PE=1 SV=1	ELANE	20	4	81	4	4	28.5	0.7308	1.744	1.5688	0.99975	0.9	0.829128	0.573	0.326713	0.637	0.387071	Cluster3
O14734	Acyl-coenzyme A thioesterase 8 OS=Homo sapiens OX=9606 GN=ACOT8 PE=1 SV=1	ACOT8	18	3	5	3	3	35.9	1.145	0.6306	1.2285	0.551333	1.948	0.12478	0.874	0.999372	0.449	0.0380961	Cluster1
Q96CM8	Medium-chain acyl-CoA ligase ACSF2, mitochondrial OS=Homo sapiens OX=9606 GN=ACSF2 PE=1 SV=2	ACSF2	16	8	24	8	8	68.1	1.1174	0.4844	0.5424	1.008	1.12	0.27943	2.081	0.0908233	1.858	0.146651	Cluster6
P25098	Beta-adrenergic receptor kinase 1 OS=Homo sapiens OX=9606 GN=GRK2 PE=1 SV=2	GRK2	9	6	8	6	6	79.5	1.02038	0.973667	0.909857	2.546	0.934	0.613022	2.615	NA	2.798	NA	Cluster4
Q8N8A2	Serine/threonine-protein phosphatase 6 regulatory ankyrin repeat subunit B OS=Homo sapiens OX=9606 GN=ANKRD44 PE=1 SV=3	ANKRD44	9	7	34	6	7	107.5	1.404	0.460143	1.39357	0.438	3.029	0.642251	0.952	0.894119	0.314	0.686116	Cluster1
Q9ULZ3	Apoptosis-associated speck-like protein containing a CARD OS=Homo sapiens OX=9606 GN=PYCARD PE=1 SV=2	PYCARD	32	6	61	6	6	21.6	1.4122	0.6423	0.779222	1.22075	1.213	0.394665	1.901	0.0708579	1.567	0.177709	Cluster6
P43155	Carnitine O-acetyltransferase OS=Homo sapiens OX=9606 GN=CRAT PE=1 SV=5	CRAT	18	11	96	11	11	70.8	2.0079	0.5837	0.6562	0.48225	1.124	0.784138	0.826	0.833452	0.735	0.990881	Cluster5
Q96FZ7	Charged multivesicular body protein 6 OS=Homo sapiens OX=9606 GN=CHMP6 PE=1 SV=3	CHMP6	16	3	36	3	3	23.5	0.7985	1.439	1.6698	1.64575	1.16	0.30968	1.144	0.402509	0.986	0.984176	Cluster2
P17302	Gap junction alpha-1 protein OS=Homo sapiens OX=9606 GN=GJA1 PE=1 SV=2	GJA1	55	14	449	14	14	43	0.1527	2.3295	1.9562	2.283	0.84	0.567564	0.98	0.826488	1.167	0.437935	Cluster3
Q9H8H2	Probable ATP-dependent RNA helicase DDX31 OS=Homo sapiens OX=9606 GN=DDX31 PE=1 SV=2	DDX31	3	2	3	2	2	94	1.3812	0.42	0.6248	0.672333	1.488	0.582978	1.601	0.892225	1.076	0.824909	Cluster6
Q07507	Dermatopontin OS=Homo sapiens OX=9606 GN=DPT PE=1 SV=2	DPT	55	10	485	10	10	24	0.1	2.482	1.9189	2.959	0.773	0.413238	1.192	0.524948	1.542	0.222735	Cluster2
Q9Y262	Eukaryotic translation initiation factor 3 subunit L OS=Homo sapiens OX=9606 GN=EIF3L PE=1 SV=1	EIF3L	47	24	357	24	24	66.7	1.8883	0.5326	0.5777	0.4615	1.085	0.671811	0.867	0.732963	0.799	0.517522	Cluster5
Q9Y282	Endoplasmic reticulum-Golgi intermediate compartment protein 3 OS=Homo sapiens OX=9606 GN=ERGIC3 PE=1 SV=1	ERGIC3	21	5	23	5	5	43.2	0.7294	1.3049	1.8177	2.00825	1.393	0.1079	1.539	0.10118	1.105	0.606818	Cluster2
P11171	Protein 4.1 OS=Homo sapiens OX=9606 GN=EPB41 PE=1 SV=4	EPB41	23	16	324	13	13	97	0.4676	2.3866	1.6259	1.9615	0.681	0.764627	0.822	0.622775	1.206	0.785653	Cluster3
Q14315	Filamin-C OS=Homo sapiens OX=9606 GN=FLNC PE=1 SV=3	FLNC	67	149	7899	133	137	290.8	1.7997	0.8994	0.8477	0.691	0.943	0.68782	0.768	0.442738	0.815	0.7199	Cluster5
P19174	1-phosphatidylinositol 4,5-bisphosphate phosphodiesterase gamma-1 OS=Homo sapiens OX=9606 GN=PLCG1 PE=1 SV=1	PLCG1	3	4	28	4	4	148.4	1.1153	0.813	2.19811	0.691667	2.704	0.899151	0.851	0.747281	0.315	0.727109	Cluster1
Q5W0V3	FHF complex subunit HOOK interacting protein 2A OS=Homo sapiens OX=9606 GN=FHIP2A PE=1 SV=1	FHIP2A	17	11	55	11	11	86.5	1.6891	0.8029	0.9975	0.38825	1.242	0.97193	0.484	0.188054	0.389	0.301593	Cluster1
Q14192	Four and a half LIM domains protein 2 OS=Homo sapiens OX=9606 GN=FHL2 PE=1 SV=3	FHL2	50	14	394	14	14	32.2	0.7142	1.6551	1.6759	2.017	1.013	0.872161	1.219	0.262448	1.204	0.267115	Cluster2
O43427	Acidic fibroblast growth factor intracellular-binding protein OS=Homo sapiens OX=9606 GN=FIBP PE=1 SV=3	FIBP	5	2	4	2	2	41.9	1.7467	0.6323	0.4914	0.382	0.777	0.93304	0.604	0.736256	0.777	0.481192	Cluster5
Q9Y4F1	FERM, ARHGEF and pleckstrin domain-containing protein 1 OS=Homo sapiens OX=9606 GN=FARP1 PE=1 SV=1	FARP1	23	19	199	19	19	118.6	1.6236	0.8676	1.2152	0.54325	1.401	0.420439	0.626	0.52943	0.447	0.2499	Cluster1
P35637	RNA-binding protein FUS OS=Homo sapiens OX=9606 GN=FUS PE=1 SV=1	FUS	20	7	229	5	5	53.4	0.5755	1.6464	1.6726	2.09075	1.016	0.984865	1.27	0.376253	1.25	0.434946	Cluster2
Q2TAA5	GDP-Man:Man(3)GlcNAc(2)-PP-Dol alpha-1,2-mannosyltransferase OS=Homo sapiens OX=9606 GN=ALG11 PE=1 SV=2	ALG11	12	4	17	4	4	55.6	1.3658	1.146	1.5293	0.44125	1.334	0.660586	0.385	0.0981586	0.289	0.0503406	Cluster1
P01008	Antithrombin-III OS=Homo sapiens OX=9606 GN=SERPINC1 PE=1 SV=1	SERPINC1	43	25	831	25	25	52.6	0.7766	1.8804	1.6549	1.81225	0.88	0.789382	0.964	0.972825	1.095	0.855105	Cluster3
P56856	Claudin-18 OS=Homo sapiens OX=9606 GN=CLDN18 PE=1 SV=1	CLDN18	15	4	6	4	4	27.8	1.17967	0.309167	1.40512	1.17267	4.545	0.0848649	3.793	0.257402	0.835	0.918066	Cluster6
P51572	B-cell receptor-associated protein 31 OS=Homo sapiens OX=9606 GN=BCAP31 PE=1 SV=3	BCAP31	45	16	822	16	16	28	0.3701	2.3438	1.624	2.6525	0.693	0.696625	1.132	0.532899	1.633	0.207957	Cluster2
Q14444	Caprin-1 OS=Homo sapiens OX=9606 GN=CAPRIN1 PE=1 SV=2	CAPRIN1	18	9	145	9	9	78.3	1.1983	1.9154	0.2665	0.36025	0.139	0.218725	0.188	0.644313	1.352	0.499979	Cluster1
P02747	Complement C1q subcomponent subunit C OS=Homo sapiens OX=9606 GN=C1QC PE=1 SV=3	C1QC	25	4	109	4	4	25.8	0.5877	2.3727	1.3839	1.59775	0.583	0.109626	0.673	0.26326	1.155	0.961981	Cluster3
Q6P1N0	Coiled-coil and C2 domain-containing protein 1A OS=Homo sapiens OX=9606 GN=CC2D1A PE=1 SV=1	CC2D1A	16	12	64	12	12	104	1.6361	0.8024	0.9123	0.59325	1.137	0.470711	0.739	0.359987	0.65	0.118931	Cluster5
O95833	Chloride intracellular channel protein 3 OS=Homo sapiens OX=9606 GN=CLIC3 PE=1 SV=2	CLIC3	58	10	23	10	10	26.6	1.5115	0.254333	0.3166	0.35175	1.245	0.396846	1.383	0.761554	1.111	0.434519	Cluster6
P02741	C-reactive protein OS=Homo sapiens OX=9606 GN=CRP PE=1 SV=1	CRP	21	4	19	4	4	25	1.99833	0.797	0.4366	0.17	0.548	0.218629	0.213	0.13789	0.389	0.766253	Cluster1
P08574	Cytochrome c1, heme protein, mitochondrial OS=Homo sapiens OX=9606 GN=CYC1 PE=1 SV=3	CYC1	30	6	301	6	6	35.4	1.7133	0.7091	0.739	0.8345	1.042	0.948414	1.177	0.699044	1.129	0.734417	Cluster6
Q8WVC6	Dephospho-CoA kinase domain-containing protein OS=Homo sapiens OX=9606 GN=DCAKD PE=1 SV=1	DCAKD	25	5	21	5	5	26.5	1.7435	0.599625	0.7936	0.6955	1.323	0.426472	1.16	0.768519	0.876	0.348713	Cluster5
Q9UK59	Lariat debranching enzyme OS=Homo sapiens OX=9606 GN=DBR1 PE=1 SV=2	DBR1	12	5	16	5	5	61.5	0.7203	1.8136	1.5787	1.6455	0.87	0.72355	0.907	0.955258	1.042	0.758513	Cluster3
Q9NRL3	Striatin-4 OS=Homo sapiens OX=9606 GN=STRN4 PE=1 SV=2	STRN4	10	6	53	4	4	80.5	1.153	0.55075	0.585	0.2745	1.062	0.735483	0.498	0.533318	0.469	0.260237	Cluster1
Q14689	Disco-interacting protein 2 homolog A OS=Homo sapiens OX=9606 GN=DIP2A PE=1 SV=2	DIP2A	11	14	88	6	9	170.3	1.4224	0.65	0.752444	1.29733	1.158	0.370748	1.996	0.430625	1.724	0.607768	Cluster6
Q9Y2H0	Disks large-associated protein 4 OS=Homo sapiens OX=9606 GN=DLGAP4 PE=1 SV=3	DLGAP4	5	5	115	5	5	107.9	0.7541	1.7348	1.307	1.64525	0.753	0.535149	0.948	0.618045	1.259	0.861495	Cluster2
Q9H2C0	Gigaxonin OS=Homo sapiens OX=9606 GN=GAN PE=1 SV=1	GAN	8	4	5	4	4	67.6	1.0565	0.568	1.3262	1.468	2.335	0.320438	2.585	NA	1.107	NA	Cluster4
P51687	Sulfite oxidase, mitochondrial OS=Homo sapiens OX=9606 GN=SUOX PE=1 SV=2	SUOX	14	5	43	5	5	60.2	1.7088	0.5794	0.3335	0.612	0.576	0.0506321	1.056	0.788978	1.835	0.0958741	Cluster6
Q9BTE6	Alanyl-tRNA editing protein Aarsd1 OS=Homo sapiens OX=9606 GN=AARSD1 PE=1 SV=2	AARSD1	12	5	22	5	5	45.5	0.4355	2.0372	1.7414	2.38125	0.855	0.95663	1.169	0.6647	1.367	0.536643	Cluster2
P61163	Alpha-centractin OS=Homo sapiens OX=9606 GN=ACTR1A PE=1 SV=1	ACTR1A	50	15	342	9	15	42.6	1.6909	0.8233	0.6641	0.713	0.807	0.834282	0.866	0.749171	1.074	0.821398	Cluster5
Q8N9N2	Activating signal cointegrator 1 complex subunit 1 OS=Homo sapiens OX=9606 GN=ASCC1 PE=1 SV=1	ASCC1	4	2	4	2	2	45.5	0.8915	1.52	1.07475	0.374	0.707	0.421744	0.246	NA	0.348	NA	Cluster1
Q15059	Bromodomain-containing protein 3 OS=Homo sapiens OX=9606 GN=BRD3 PE=1 SV=1	BRD3	7	6	20	3	4	79.5	1.201	0.759167	0.796143	1.67367	1.049	0.947295	2.205	0.221135	2.102	0.238021	Cluster4
Q9NP55	BPI fold-containing family A member 1 OS=Homo sapiens OX=9606 GN=BPIFA1 PE=1 SV=1	BPIFA1	34	6	41	6	6	26.7	0.2845	3.83644	0.523875	1.35633	0.137	0.00969964	0.354	0.632819	2.589	0.0315162	Cluster3
P04003	C4b-binding protein alpha chain OS=Homo sapiens OX=9606 GN=C4BPA PE=1 SV=2	C4BPA	53	27	1042	27	27	67	0.7547	1.8254	1.7242	1.524	0.945	0.909467	0.835	0.728254	0.884	0.592193	Cluster3
P22681	E3 ubiquitin-protein ligase CBL OS=Homo sapiens OX=9606 GN=CBL PE=1 SV=2	CBL	6	4	16	4	4	99.6	1.502	0.875444	0.884857	0.25575	1.011	0.702174	0.292	0.0856211	0.289	0.0372793	Cluster1
Q02318	Sterol 26-hydroxylase, mitochondrial OS=Homo sapiens OX=9606 GN=CYP27A1 PE=1 SV=1	CYP27A1	12	4	12	4	4	60.2	1.17089	0.414667	0.608667	0.172	1.468	0.636063	0.415	NA	0.283	NA	Cluster1
P54108	Cysteine-rich secretory protein 3 OS=Homo sapiens OX=9606 GN=CRISP3 PE=1 SV=1	CRISP3	13	3	12	3	3	27.6	1.04878	0.8208	0.44625	0.332	0.544	0.0675973	0.404	NA	0.744	NA	Cluster1
Q8WTW3	Conserved oligomeric Golgi complex subunit 1 OS=Homo sapiens OX=9606 GN=COG1 PE=1 SV=1	COG1	10	10	23	10	10	108.9	1.4215	0.463714	0.582333	1.495	1.256	0.218676	3.224	0.161103	2.567	0.193841	Cluster6
Q6PD62	RNA polymerase-associated protein CTR9 homolog OS=Homo sapiens OX=9606 GN=CTR9 PE=1 SV=1	CTR9	3	2	3	2	2	133.4	0.721125	0.592	2.72029	1.64867	4.595	0.169571	2.785	0.193579	0.606	0.982484	Cluster2
Q9NWM3	CUE domain-containing protein 1 OS=Homo sapiens OX=9606 GN=CUEDC1 PE=1 SV=1	CUEDC1	9	3	13	3	3	42.2	0.3486	1.76489	1.77825	2.4395	1.008	0.832825	1.382	0.284391	1.372	0.230518	Cluster2
P26196	Probable ATP-dependent RNA helicase DDX6 OS=Homo sapiens OX=9606 GN=DDX6 PE=1 SV=2	DDX6	44	16	225	16	16	54.4	1.7293	0.6428	0.7116	0.6515	1.107	0.284979	1.014	0.68602	0.916	0.580031	Cluster5
Q9NRG7	Epimerase family protein SDR39U1 OS=Homo sapiens OX=9606 GN=SDR39U1 PE=1 SV=3	SDR39U1	18	5	27	5	5	31.1	1.4982	0.4952	0.7136	0.344333	1.441	0.461583	0.695	0.680692	0.483	0.302758	Cluster1
O75937	DnaJ homolog subfamily C member 8 OS=Homo sapiens OX=9606 GN=DNAJC8 PE=1 SV=2	DNAJC8	38	8	173	8	8	29.8	0.7961	1.3946	1.7384	1.6605	1.247	0.0533387	1.191	0.278687	0.955	0.744973	Cluster2
Q9UPU7	TBC1 domain family member 2B OS=Homo sapiens OX=9606 GN=TBC1D2B PE=1 SV=2	TBC1D2B	4	4	12	4	4	109.8	0.6698	1.8396	1.6403	2.0435	0.892	0.903514	1.111	0.816643	1.246	0.680517	Cluster2
Q8NBQ5	Estradiol 17-beta-dehydrogenase 11 OS=Homo sapiens OX=9606 GN=HSD17B11 PE=1 SV=3	HSD17B11	35	10	113	10	10	32.9	1.7864	0.6741	0.5683	0.7495	0.843	0.822356	1.112	0.68714	1.319	0.496042	Cluster6
Q92796	Disks large homolog 3 OS=Homo sapiens OX=9606 GN=DLG3 PE=1 SV=2	DLG3	9	5	43	4	4	90.3	1.3939	0.8948	0.705556	0.551	0.789	0.252078	0.616	0.216337	0.781	0.647752	Cluster1
P23743	Diacylglycerol kinase alpha OS=Homo sapiens OX=9606 GN=DGKA PE=1 SV=3	DGKA	25	15	40	14	15	82.6	1.4619	1.2152	0.9753	0.52175	0.803	0.269481	0.429	0.00734808	0.535	0.0317933	Cluster1
Q9NT22	EMILIN-3 OS=Homo sapiens OX=9606 GN=EMILIN3 PE=1 SV=2	EMILIN3	3	3	15	3	3	82.6	0.3656	2.3092	1.4227	2.759	0.616	0.318932	1.195	0.726451	1.939	0.757891	Cluster2
O95994	Anterior gradient protein 2 homolog OS=Homo sapiens OX=9606 GN=AGR2 PE=1 SV=1	AGR2	65	10	146	9	11	20	1.8939	0.15	0.1075	0.245	0.717	0.155595	1.633	0.372188	2.279	0.0843055	Cluster6
P16615	Sarcoplasmic/endoplasmic reticulum calcium ATPase 2 OS=Homo sapiens OX=9606 GN=ATP2A2 PE=1 SV=1	ATP2A2	42	41	944	24	40	114.7	0.5346	2.0074	1.8328	1.38775	0.913	0.347239	0.691	0.103634	0.757	0.490476	Cluster3
Q5T2E6	Armadillo-like helical domain-containing protein 3 OS=Homo sapiens OX=9606 GN=ARMH3 PE=1 SV=1	ARMH3	7	4	25	4	4	78.7	1.3879	0.51875	0.643125	0.171	1.24	0.46338	0.33	0.450303	0.266	0.216585	Cluster1
Q15813	Tubulin-specific chaperone E OS=Homo sapiens OX=9606 GN=TBCE PE=1 SV=1	TBCE	15	6	26	6	6	59.3	0.5216	2.0941	1.4759	2.4325	0.705	0.0973757	1.162	0.685228	1.648	0.106505	Cluster2
Q9NT62	Ubiquitin-like-conjugating enzyme ATG3 OS=Homo sapiens OX=9606 GN=ATG3 PE=1 SV=1	ATG3	22	4	28	4	4	35.8	1.2968	0.736	0.3368	0.524	0.458	0.33529	0.712	0.837239	1.556	0.543058	Cluster5
Q8N129	Protein canopy homolog 4 OS=Homo sapiens OX=9606 GN=CNPY4 PE=1 SV=1	CNPY4	26	5	79	5	5	28.3	1.8115	0.7501	1.0267	0.57175	1.369	0.419936	0.762	0.21898	0.557	0.168684	Cluster1
P00846	ATP synthase subunit a OS=Homo sapiens OX=9606 GN=MT-ATP6 PE=1 SV=1	MT-ATP6	8	2	69	2	2	24.8	1.6609	0.7544	0.8112	0.804	1.075	0.624637	1.066	0.824322	0.991	0.908267	Cluster5
P12111	Collagen alpha-3(VI) chain OS=Homo sapiens OX=9606 GN=COL6A3 PE=1 SV=5	COL6A3	53	170	10049	170	170	343.5	0.3567	2.2866	1.6776	2.184	0.734	0.253763	0.955	0.952818	1.302	0.240896	Cluster3
A6NMZ7	Collagen alpha-6(VI) chain OS=Homo sapiens OX=9606 GN=COL6A6 PE=1 SV=2	COL6A6	4	6	11	5	5	247	1.0355	0.38	0.961667	0.8875	2.531	0.223549	2.336	0.638574	0.923	0.640269	Cluster6
Q9H6Q4	Cytosolic iron-sulfur assembly component 3 OS=Homo sapiens OX=9606 GN=CIAO3 PE=1 SV=1	CIAO3	5	2	3	2	2	53	0.7701	1.817	1.51333	1.551	0.833	0.320143	0.854	0.5213	1.025	0.937033	Cluster3
Q9NWX6	Probable tRNA(His) guanylyltransferase OS=Homo sapiens OX=9606 GN=THG1L PE=1 SV=2	THG1L	8	2	4	2	2	34.8	0.500143	1.6319	1.7888	1.62125	1.096	0.62317	0.993	0.745277	0.906	0.957251	Cluster3
P27658	Collagen alpha-1(VIII) chain OS=Homo sapiens OX=9606 GN=COL8A1 PE=1 SV=2	COL8A1	5	3	49	3	3	73.3	0.3725	1.8417	1.7699	2.67075	0.961	0.856187	1.45	0.348498	1.509	0.324246	Cluster2
Q5TC12	ATP synthase mitochondrial F1 complex assembly factor 1 OS=Homo sapiens OX=9606 GN=ATPAF1 PE=1 SV=1	ATPAF1	7	2	10	2	2	36.4	1.6529	0.238	0.324	0.164	1.361	0.277585	0.689	NA	0.506	NA	Cluster5
P06576	ATP synthase subunit beta, mitochondrial OS=Homo sapiens OX=9606 GN=ATP5F1B PE=1 SV=3	ATP5F1B	72	27	1661	27	27	56.5	1.6306	0.752	0.8012	1.00325	1.065	0.414344	1.334	0.543688	1.252	0.860662	Cluster6
Q5VT79	Annexin A8-like protein 1 OS=Homo sapiens OX=9606 GN=ANXA8L1 PE=2 SV=2	ANXA8L1	51	13	30	2	2	36.9	0.714625	0.153	0.205	0.33	1.34	NA	2.157	NA	1.61	NA	Cluster6
O75964	ATP synthase subunit g, mitochondrial OS=Homo sapiens OX=9606 GN=ATP5MG PE=1 SV=3	ATP5MG	35	4	83	4	4	11.4	1.8512	0.6343	0.6732	0.65425	1.061	0.511923	1.031	0.940948	0.972	0.672285	Cluster5
Q9UII2	ATPase inhibitor, mitochondrial OS=Homo sapiens OX=9606 GN=ATP5IF1 PE=1 SV=1	ATP5IF1	8	2	23	2	2	12.2	0.4415	2.1394	1.6913	2.056	0.791	0.243248	0.961	0.997933	1.216	0.352511	Cluster3
P35070	Probetacellulin OS=Homo sapiens OX=9606 GN=BTC PE=1 SV=1	BTC	17	3	13	3	3	19.7	0.559	1.3858	1.83013	2.22933	1.321	0.384104	1.609	0.367006	1.218	0.58002	Cluster2
Q86WA6	Valacyclovir hydrolase OS=Homo sapiens OX=9606 GN=BPHL PE=1 SV=1	BPHL	12	3	49	3	3	32.5	1.6949	0.696333	0.7592	0.890667	1.09	0.717759	1.279	0.540706	1.173	0.730644	Cluster6
O75531	Barrier-to-autointegration factor OS=Homo sapiens OX=9606 GN=BANF1 PE=1 SV=1	BANF1	58	5	234	5	5	10.1	0.7033	1.5058	1.7015	1.987	1.13	0.208666	1.32	0.141053	1.168	0.383906	Cluster2
Q9Y673	Dolichyl-phosphate beta-glucosyltransferase OS=Homo sapiens OX=9606 GN=ALG5 PE=1 SV=1	ALG5	32	8	37	8	8	36.9	1.4274	1.6797	0.7489	0.484	0.446	0.576886	0.288	0.318271	0.646	0.329467	Cluster1
P13637	Sodium/potassium-transporting ATPase subunit alpha-3 OS=Homo sapiens OX=9606 GN=ATP1A3 PE=1 SV=3	ATP1A3	24	22	567	7	7	111.7	0.5151	1.9948	1.7417	1.9365	0.873	0.634249	0.971	0.868736	1.112	0.883689	Cluster3
O75175	CCR4-NOT transcription complex subunit 3 OS=Homo sapiens OX=9606 GN=CNOT3 PE=1 SV=1	CNOT3	10	5	58	5	5	81.8	0.7579	1.7884	1.5571	1.99575	0.871	0.618451	1.116	0.794537	1.282	0.479284	Cluster2
Q9NZ32	Actin-related protein 10 OS=Homo sapiens OX=9606 GN=ACTR10 PE=1 SV=1	ACTR10	27	8	91	8	8	46.3	1.7025	0.9708	0.8165	0.465	0.841	0.990185	0.479	0.33166	0.57	0.206476	Cluster1
P05997	Collagen alpha-2(V) chain OS=Homo sapiens OX=9606 GN=COL5A2 PE=1 SV=3	COL5A2	4	5	68	5	5	144.8	0.236444	2.5296	1.7696	2.1245	0.7	0.612373	0.84	0.949764	1.201	0.710784	Cluster3
P18859	ATP synthase-coupling factor 6, mitochondrial OS=Homo sapiens OX=9606 GN=ATP5PF PE=1 SV=1	ATP5PF	49	5	189	5	5	12.6	0.593	1.621	1.7095	2.4205	1.055	0.651766	1.493	0.229823	1.416	0.283027	Cluster2
O00244	Copper transport protein ATOX1 OS=Homo sapiens OX=9606 GN=ATOX1 PE=1 SV=1	ATOX1	69	6	201	6	6	7.4	0.7986	1.5357	1.583	1.98425	1.031	0.713332	1.292	0.454072	1.253	0.535965	Cluster2
P51164	Potassium-transporting ATPase subunit beta OS=Homo sapiens OX=9606 GN=ATP4B PE=1 SV=1	ATP4B	19	5	11	5	5	33.3	0.4078	1.6165	2.1348	2.378	1.321	0.2517	1.471	0.417859	1.114	0.947502	Cluster2
P54289	Voltage-dependent calcium channel subunit alpha-2/delta-1 OS=Homo sapiens OX=9606 GN=CACNA2D1 PE=1 SV=3	CACNA2D1	40	36	1033	35	36	124.5	0.5932	1.7503	1.9341	1.83275	1.105	0.541159	1.047	0.875359	0.948	0.782359	Cluster3
P60033	CD81 antigen OS=Homo sapiens OX=9606 GN=CD81 PE=1 SV=1	CD81	31	5	556	5	5	25.8	0.5408	1.7469	2.0179	1.95875	1.155	0.438743	1.121	0.833379	0.971	0.772543	Cluster2
O75794	Cell division cycle protein 123 homolog OS=Homo sapiens OX=9606 GN=CDC123 PE=1 SV=1	CDC123	5	2	2	2	2	39.1	0.7185	2.0104	1.3497	2.0335	0.671	0.225714	1.011	0.736277	1.507	0.8111	Cluster2
P24941	Cyclin-dependent kinase 2 OS=Homo sapiens OX=9606 GN=CDK2 PE=1 SV=2	CDK2	13	4	55	3	3	33.9	1.4315	0.819143	0.588857	0.57	0.719	0.429642	0.696	0.712484	0.968	0.754533	Cluster5
P22792	Carboxypeptidase N subunit 2 OS=Homo sapiens OX=9606 GN=CPN2 PE=1 SV=3	CPN2	24	9	173	9	9	60.5	0.7093	1.9604	1.602	2.06125	0.817	0.435393	1.051	0.649927	1.287	0.307877	Cluster2
P27169	Serum paraoxonase/arylesterase 1 OS=Homo sapiens OX=9606 GN=PON1 PE=1 SV=3	PON1	17	4	90	4	4	39.7	0.408	2.5686	1.6847	1.9085	0.656	0.357018	0.743	0.693367	1.133	0.762596	Cluster3
Q8WXE0	Caskin-2 OS=Homo sapiens OX=9606 GN=CASKIN2 PE=1 SV=2	CASKIN2	4	4	26	4	4	126.7	1.2848	0.909667	1.081	0.564	1.188	0.45447	0.62	0.85006	0.522	0.481638	Cluster1
Q8NI60	Atypical kinase COQ8A, mitochondrial OS=Homo sapiens OX=9606 GN=COQ8A PE=1 SV=1	COQ8A	16	8	58	8	8	71.9	1.711	0.740222	0.6182	1.05775	0.835	0.657752	1.429	0.637629	1.711	0.403937	Cluster6
Q7KZN9	Cytochrome c oxidase assembly protein COX15 homolog OS=Homo sapiens OX=9606 GN=COX15 PE=1 SV=1	COX15	13	4	16	4	4	46	1.3645	0.526	0.583333	0.488	1.109	0.984804	0.928	NA	0.837	NA	Cluster5
Q9BR76	Coronin-1B OS=Homo sapiens OX=9606 GN=CORO1B PE=1 SV=1	CORO1B	25	12	325	12	12	54.2	1.7423	0.777	0.7336	0.51975	0.944	0.88881	0.669	0.486429	0.708	0.333472	Cluster5
Q99895	Chymotrypsin-C OS=Homo sapiens OX=9606 GN=CTRC PE=1 SV=2	CTRC	24	5	13	5	5	29.5	0.948833	2.186	2.01037	0.27	0.92	0.765402	0.124	0.0881961	0.134	0.00335987	Cluster1
Q08554	Desmocollin-1 OS=Homo sapiens OX=9606 GN=DSC1 PE=1 SV=2	DSC1	24	17	194	17	17	99.9	0.3636	2.7119	1.0453	2.5105	0.385	0.398783	0.926	0.976886	2.402	0.475908	Cluster2
O00148	ATP-dependent RNA helicase DDX39A OS=Homo sapiens OX=9606 GN=DDX39A PE=1 SV=2	DDX39A	45	16	377	8	8	49.1	0.959	0.3055	0.9475	0.709	3.101	0.210875	2.321	NA	0.748	NA	Cluster6
Q9Y6C2	EMILIN-1 OS=Homo sapiens OX=9606 GN=EMILIN1 PE=1 SV=3	EMILIN1	45	36	1393	36	36	106.6	0.3436	2.1922	1.7524	2.45975	0.799	0.638371	1.122	0.670611	1.404	0.314505	Cluster2
Q13347	Eukaryotic translation initiation factor 3 subunit I OS=Homo sapiens OX=9606 GN=EIF3I PE=1 SV=1	EIF3I	54	13	165	13	13	36.5	1.8267	0.5323	0.5043	0.32325	0.947	0.574493	0.607	0.381283	0.641	0.0543541	Cluster5
P55884	Eukaryotic translation initiation factor 3 subunit B OS=Homo sapiens OX=9606 GN=EIF3B PE=1 SV=3	EIF3B	40	23	266	23	23	92.4	1.845	0.5523	0.5454	0.4015	0.988	0.460518	0.727	0.507035	0.736	0.0890768	Cluster5
P46952	3-hydroxyanthranilate 3,4-dioxygenase OS=Homo sapiens OX=9606 GN=HAAO PE=1 SV=2	HAAO	23	6	55	6	6	32.5	1.568	0.596286	0.542222	0.591667	0.909	0.843957	0.992	0.7423	1.091	0.827822	Cluster5
Q5VST6	Alpha/beta hydrolase domain-containing protein 17B OS=Homo sapiens OX=9606 GN=ABHD17B PE=1 SV=1	ABHD17B	18	3	4	3	3	32.2	1.96925	0.609	1.2938	0.479	2.124	0.0389736	0.787	0.485613	0.37	0.0969852	Cluster1
P00505	Aspartate aminotransferase, mitochondrial OS=Homo sapiens OX=9606 GN=GOT2 PE=1 SV=3	GOT2	63	23	858	23	23	47.5	1.7131	0.6118	0.8483	0.8525	1.387	0.31419	1.393	0.492344	1.005	0.997712	Cluster6
P14550	Aldo-keto reductase family 1 member A1 OS=Homo sapiens OX=9606 GN=AKR1A1 PE=1 SV=3	AKR1A1	59	15	471	14	16	36.6	1.8418	0.6123	0.6636	0.6195	1.084	0.775177	1.012	0.953835	0.934	0.801644	Cluster5
P06280	Alpha-galactosidase A OS=Homo sapiens OX=9606 GN=GLA PE=1 SV=1	GLA	12	4	32	4	4	48.7	1.65187	0.6335	0.6569	0.715667	1.037	0.896232	1.13	0.826244	1.089	0.900113	Cluster6
Q96QR8	Transcriptional activator protein Pur-beta OS=Homo sapiens OX=9606 GN=PURB PE=1 SV=3	PURB	33	8	109	8	8	33.2	0.5915	1.2664	3.3633	1.4885	2.656	0.460541	1.175	0.558596	0.443	0.924533	Cluster3
O43707	Alpha-actinin-4 OS=Homo sapiens OX=9606 GN=ACTN4 PE=1 SV=2	ACTN4	74	69	4065	44	46	104.8	1.8365	0.6634	0.6093	0.65725	0.918	0.853075	0.991	0.812827	1.079	0.689597	Cluster5
P54802	Alpha-N-acetylglucosaminidase OS=Homo sapiens OX=9606 GN=NAGLU PE=1 SV=2	NAGLU	5	2	2	2	2	82.2	1.223	0.588	0.60525	0.188	1.029	0.822537	0.32	NA	0.311	NA	Cluster1
P62330	ADP-ribosylation factor 6 OS=Homo sapiens OX=9606 GN=ARF6 PE=1 SV=2	ARF6	45	6	132	6	6	20.1	1.6086	0.6997	0.7363	0.717	1.052	0.671954	1.025	0.899218	0.974	0.66761	Cluster5
Q9Y6Q5	AP-1 complex subunit mu-2 OS=Homo sapiens OX=9606 GN=AP1M2 PE=1 SV=4	AP1M2	32	12	46	9	12	48.1	1.3817	0.173	0.257714	0.12	1.49	0.487636	0.694	0.399777	0.466	0.164564	Cluster5
O94973	AP-2 complex subunit alpha-2 OS=Homo sapiens OX=9606 GN=AP2A2 PE=1 SV=2	AP2A2	38	26	408	20	20	103.9	1.8095	0.791	0.6934	0.57625	0.877	0.871181	0.729	0.671122	0.831	0.73681	Cluster5
Q9UKM9	RNA-binding protein Raly OS=Homo sapiens OX=9606 GN=RALY PE=1 SV=1	RALY	32	10	135	10	10	32.4	1.6024	0.6545	0.7612	0.637	1.163	0.441709	0.973	0.824324	0.837	0.289671	Cluster5
Q7Z3C6	Autophagy-related protein 9A OS=Homo sapiens OX=9606 GN=ATG9A PE=1 SV=3	ATG9A	3	2	8	2	2	94.4	1.02622	0.578	0.6185	0.273	1.07	NA	0.472	NA	0.441	NA	Cluster1
P56211	cAMP-regulated phosphoprotein 19 OS=Homo sapiens OX=9606 GN=ARPP19 PE=1 SV=2	ARPP19	71	7	199	6	8	12.3	0.3703	1.8755	1.8701	2.459	0.997	0.628967	1.311	0.577304	1.315	0.718424	Cluster2
P03928	ATP synthase protein 8 OS=Homo sapiens OX=9606 GN=MT-ATP8 PE=1 SV=1	MT-ATP8	37	2	22	2	2	8	1.52614	1.57617	0.475429	1.44	0.302	0.116946	0.914	0.934058	3.029	0.162646	Cluster6
Q8TD16	Protein bicaudal D homolog 2 OS=Homo sapiens OX=9606 GN=BICD2 PE=1 SV=1	BICD2	15	13	35	11	13	93.5	1.568	0.835	0.82	0.44375	0.982	0.727941	0.531	0.491674	0.541	0.177605	Cluster1
P61018	Ras-related protein Rab-4B OS=Homo sapiens OX=9606 GN=RAB4B PE=1 SV=1	RAB4B	32	6	88	3	3	23.6	1.264	0.384	0.352	0.296	0.917	0.945899	0.771	0.747028	0.841	0.672601	Cluster5
P16152	Carbonyl reductase [NADPH] 1 OS=Homo sapiens OX=9606 GN=CBR1 PE=1 SV=3	CBR1	68	13	537	10	10	30.4	1.8401	0.6156	0.6944	0.5305	1.128	0.763791	0.862	0.649664	0.764	0.521067	Cluster5
Q9H425	Uncharacterized protein C1orf198 OS=Homo sapiens OX=9606 GN=C1orf198 PE=1 SV=1	C1orf198	44	12	249	12	12	36.3	0.4105	1.8404	1.8506	2.424	1.006	0.624929	1.317	0.644494	1.31	0.788017	Cluster2
Q14574	Desmocollin-3 OS=Homo sapiens OX=9606 GN=DSC3 PE=1 SV=3	DSC3	18	13	39	11	11	99.9	0.984286	1.39575	0.2626	0.607	0.188	0.321989	0.435	0.71361	2.312	0.722034	Cluster6
Q9Y295	Developmentally-regulated GTP-binding protein 1 OS=Homo sapiens OX=9606 GN=DRG1 PE=1 SV=1	DRG1	38	11	50	11	11	40.5	1.5262	0.735111	0.7846	0.66675	1.067	0.814951	0.907	0.805759	0.85	0.921157	Cluster5
Q14204	Cytoplasmic dynein 1 heavy chain 1 OS=Homo sapiens OX=9606 GN=DYNC1H1 PE=1 SV=5	DYNC1H1	50	199	4737	199	199	532.1	1.8703	0.7292	0.7598	0.51	1.042	0.86701	0.699	0.335173	0.671	0.276851	Cluster5
Q9ULC5	Long-chain-fatty-acid--CoA ligase 5 OS=Homo sapiens OX=9606 GN=ACSL5 PE=1 SV=1	ACSL5	12	6	24	5	5	75.9	1.37486	0.15975	0.15125	0.231	0.947	0.980436	1.446	0.585232	1.527	0.508898	Cluster6
P12814	Alpha-actinin-1 OS=Homo sapiens OX=9606 GN=ACTN1 PE=1 SV=2	ACTN1	80	77	6580	49	78	103	1.8821	0.7615	0.743	0.49675	0.976	0.846576	0.652	0.555859	0.669	0.394762	Cluster5
Q8IXM2	Chromatin complexes subunit BAP18 OS=Homo sapiens OX=9606 GN=BAP18 PE=1 SV=1	BAP18	26	4	18	4	4	17.9	1.14138	1.27612	1.16214	0.39275	0.911	0.849003	0.308	0.174694	0.338	0.0588357	Cluster1
Q8TDL5	BPI fold-containing family B member 1 OS=Homo sapiens OX=9606 GN=BPIFB1 PE=1 SV=1	BPIFB1	52	18	274	18	18	52.4	1.124	1.8799	0.5152	1.20025	0.274	0.0496136	0.638	0.437238	2.33	0.512761	Cluster4
Q6Y288	Beta-1,3-glucosyltransferase OS=Homo sapiens OX=9606 GN=B3GLCT PE=1 SV=2	B3GLCT	11	4	21	4	4	56.5	0.6362	1.94567	1.61667	2.0045	0.831	0.272102	1.03	0.896292	1.24	0.493998	Cluster2
Q9Y276	Mitochondrial chaperone BCS1 OS=Homo sapiens OX=9606 GN=BCS1L PE=1 SV=1	BCS1L	38	12	101	12	12	47.5	1.9105	0.385571	0.605222	0.4915	1.57	0.890484	1.275	0.518325	0.812	0.648747	Cluster5
Q96RD7	Pannexin-1 OS=Homo sapiens OX=9606 GN=PANX1 PE=1 SV=4	PANX1	5	2	14	2	2	48	0.916222	1.3028	1.5481	2.4385	1.188	0.917677	1.872	0.267995	1.575	0.330362	Cluster2
P36578	60S ribosomal protein L4 OS=Homo sapiens OX=9606 GN=RPL4 PE=1 SV=5	RPL4	38	16	321	16	16	47.7	1.4347	0.9253	0.9222	0.603	0.997	0.894502	0.652	0.02294	0.654	0.00508913	Cluster1
Q6NZI2	Caveolae-associated protein 1 OS=Homo sapiens OX=9606 GN=CAVIN1 PE=1 SV=1	CAVIN1	42	19	1543	19	19	43.5	0.7812	1.3776	1.8943	1.54275	1.375	0.0420405	1.12	0.701018	0.814	0.302469	Cluster3
P46777	60S ribosomal protein L5 OS=Homo sapiens OX=9606 GN=RPL5 PE=1 SV=3	RPL5	43	14	238	14	14	34.3	0.3472	2.8577	1.3962	1.95925	0.489	0.650459	0.686	0.727512	1.403	0.931866	Cluster3
Q9H9A5	CCR4-NOT transcription complex subunit 10 OS=Homo sapiens OX=9606 GN=CNOT10 PE=1 SV=1	CNOT10	6	4	5	4	4	82.3	1.00843	0.908	1.23	0.51	1.355	0.85479	0.562	NA	0.415	NA	Cluster1
Q96HD1	Protein disulfide isomerase CRELD1 OS=Homo sapiens OX=9606 GN=CRELD1 PE=1 SV=3	CRELD1	40	12	268	12	12	45.4	0.7726	1.6948	1.7394	1.7025	1.026	0.501748	1.005	0.861108	0.979	0.716572	Cluster3
Q13618	Cullin-3 OS=Homo sapiens OX=9606 GN=CUL3 PE=1 SV=2	CUL3	36	25	273	24	24	88.9	1.6272	0.8862	0.7421	0.67575	0.837	0.623523	0.763	0.47374	0.911	0.674278	Cluster5
Q13620	Cullin-4B OS=Homo sapiens OX=9606 GN=CUL4B PE=1 SV=4	CUL4B	23	19	126	13	19	103.9	1.7134	0.6718	0.7272	1.0895	1.082	0.791757	1.622	0.346589	1.498	0.417174	Cluster6
Q9H0U6	39S ribosomal protein L18, mitochondrial OS=Homo sapiens OX=9606 GN=MRPL18 PE=1 SV=1	MRPL18	17	3	11	3	3	20.6	1.7486	0.5289	0.806889	0.808	1.526	0.142462	1.528	0.372035	1.001	0.907905	Cluster6
O75521	Enoyl-CoA delta isomerase 2 OS=Homo sapiens OX=9606 GN=ECI2 PE=1 SV=4	ECI2	36	9	73	9	9	43.6	1.699	0.425143	0.61	0.551	1.435	0.32372	1.296	0.409349	0.903	0.874948	Cluster6
Q9C005	Protein dpy-30 homolog OS=Homo sapiens OX=9606 GN=DPY30 PE=1 SV=1	DPY30	59	3	64	3	3	11.2	0.7926	1.1435	1.9884	2.0465	1.739	0.0424907	1.79	0.229094	1.029	0.772373	Cluster2
Q9P0I2	ER membrane protein complex subunit 3 OS=Homo sapiens OX=9606 GN=EMC3 PE=1 SV=3	EMC3	37	7	15	7	7	29.9	1.3807	0.8615	0.692	0.416	0.803	0.674358	0.483	0.389097	0.601	0.533699	Cluster1
Q13155	Aminoacyl tRNA synthase complex-interacting multifunctional protein 2 OS=Homo sapiens OX=9606 GN=AIMP2 PE=1 SV=2	AIMP2	31	7	62	7	7	35.3	1.8665	0.6048	0.5261	0.63725	0.87	0.740565	1.054	0.797941	1.211	0.606166	Cluster6
Q9BYD1	39S ribosomal protein L13, mitochondrial OS=Homo sapiens OX=9606 GN=MRPL13 PE=1 SV=1	MRPL13	31	4	22	4	4	20.7	1.7334	0.5314	0.733667	0.48825	1.381	0.103148	0.919	0.941194	0.665	0.102097	Cluster5
P42025	Beta-centractin OS=Homo sapiens OX=9606 GN=ACTR1B PE=1 SV=1	ACTR1B	43	12	173	6	6	42.3	1.5878	0.9994	0.496	0.82225	0.496	0.200452	0.823	0.671947	1.658	0.646633	Cluster6
O43488	Aflatoxin B1 aldehyde reductase member 2 OS=Homo sapiens OX=9606 GN=AKR7A2 PE=1 SV=3	AKR7A2	45	13	278	12	13	39.6	1.7869	0.6908	0.7899	0.67325	1.143	0.526904	0.975	0.621923	0.852	0.365366	Cluster5
O15143	Actin-related protein 2/3 complex subunit 1B OS=Homo sapiens OX=9606 GN=ARPC1B PE=1 SV=3	ARPC1B	44	14	258	13	13	40.9	1.0961	1.1276	2.1611	0.924	1.917	0.888411	0.819	0.630354	0.428	0.659005	Cluster1
P56377	AP-1 complex subunit sigma-2 OS=Homo sapiens OX=9606 GN=AP1S2 PE=1 SV=1	AP1S2	25	4	77	2	2	18.6	1.6236	0.8675	0.7853	0.728667	0.905	0.53504	0.84	0.660193	0.928	0.975217	Cluster5
Q7KYR7	Butyrophilin subfamily 2 member A1 OS=Homo sapiens OX=9606 GN=BTN2A1 PE=1 SV=3	BTN2A1	9	4	14	4	4	59.6	0.6674	2.19833	1.2478	1.3325	0.568	0.0643978	0.606	0.119458	1.068	0.571349	Cluster3
Q13185	Chromobox protein homolog 3 OS=Homo sapiens OX=9606 GN=CBX3 PE=1 SV=4	CBX3	30	5	73	3	3	20.8	1.5688	0.691444	0.7024	0.83575	1.016	0.862002	1.209	0.363639	1.19	0.116391	Cluster6
Q01518	Adenylyl cyclase-associated protein 1 OS=Homo sapiens OX=9606 GN=CAP1 PE=1 SV=5	CAP1	49	23	1082	22	23	51.9	1.6623	0.8238	0.8781	0.6495	1.066	0.782984	0.788	0.499754	0.74	0.377842	Cluster5
Q9BY43	Charged multivesicular body protein 4a OS=Homo sapiens OX=9606 GN=CHMP4A PE=1 SV=3	CHMP4A	35	7	210	7	7	25.1	0.5153	1.6335	2.0597	2.172	1.261	0.174667	1.33	0.610391	1.055	0.786109	Cluster2
Q96BS2	Calcineurin B homologous protein 3 OS=Homo sapiens OX=9606 GN=TESC PE=1 SV=3	TESC	24	4	6	4	4	24.7	1.25633	0.544	0.347	0.154	0.638	0.483844	0.283	0.273898	0.444	0.596289	Cluster1
Q8N5K1	CDGSH iron-sulfur domain-containing protein 2 OS=Homo sapiens OX=9606 GN=CISD2 PE=1 SV=1	CISD2	42	6	125	6	6	15.3	0.559	1.7284	1.9581	1.7235	1.133	0.683345	0.997	0.483229	0.88	0.413313	Cluster3
P49747	Cartilage oligomeric matrix protein OS=Homo sapiens OX=9606 GN=COMP PE=1 SV=2	COMP	9	4	38	2	2	82.8	1.78125	0.542	0.633	0.458	1.168	NA	0.845	NA	0.724	NA	Cluster5
P31146	Coronin-1A OS=Homo sapiens OX=9606 GN=CORO1A PE=1 SV=4	CORO1A	32	15	112	15	15	51	1.4966	0.7186	0.7262	0.71225	1.011	0.580038	0.991	0.798474	0.981	0.564183	Cluster5
P15954	Cytochrome c oxidase subunit 7C, mitochondrial OS=Homo sapiens OX=9606 GN=COX7C PE=1 SV=1	COX7C	24	2	93	2	2	7.2	0.8141	1.4721	1.698	1.9935	1.153	0.478269	1.354	0.285863	1.174	0.555186	Cluster2
Q14061	Cytochrome c oxidase copper chaperone OS=Homo sapiens OX=9606 GN=COX17 PE=1 SV=2	COX17	86	5	95	5	5	6.9	0.6929	1.6972	1.7297	2.27425	1.019	0.678407	1.34	0.410466	1.315	0.500554	Cluster2
Q7Z4W1	L-xylulose reductase OS=Homo sapiens OX=9606 GN=DCXR PE=1 SV=2	DCXR	33	7	110	7	7	25.9	1.5554	0.715	0.6198	0.99125	0.867	0.724933	1.386	0.222694	1.599	0.129119	Cluster6
Q2PZI1	Probable C-mannosyltransferase DPY19L1 OS=Homo sapiens OX=9606 GN=DPY19L1 PE=2 SV=1	DPY19L1	10	5	25	5	5	77.3	1.2256	0.483333	0.72425	1.093	1.498	0.461276	2.261	NA	1.509	NA	Cluster6
Q9H3Z4	DnaJ homolog subfamily C member 5 OS=Homo sapiens OX=9606 GN=DNAJC5 PE=1 SV=1	DNAJC5	36	4	64	4	4	22.1	0.7624	1.5951	2.0778	1.2705	1.303	0.192851	0.797	0.56759	0.611	0.105053	Cluster3
Q9P265	Disco-interacting protein 2 homolog B OS=Homo sapiens OX=9606 GN=DIP2B PE=1 SV=3	DIP2B	10	12	38	8	8	171.4	1.478	0.569333	1.0319	0.9895	1.812	0.116417	1.738	0.509056	0.959	0.714271	Cluster6
Q9Y315	Deoxyribose-phosphate aldolase OS=Homo sapiens OX=9606 GN=DERA PE=1 SV=2	DERA	17	5	32	5	5	35.2	1.0294	1.1564	1.0286	2.96625	0.889	0.545979	2.565	0.113759	2.884	0.150047	Cluster4
Q96DC8	Enoyl-CoA hydratase domain-containing protein 3, mitochondrial OS=Homo sapiens OX=9606 GN=ECHDC3 PE=1 SV=2	ECHDC3	37	7	40	7	7	32.6	1.0938	0.6035	0.233333	0.372	0.387	0.111127	0.616	NA	1.594	NA	Cluster5
P51452	Dual specificity protein phosphatase 3 OS=Homo sapiens OX=9606 GN=DUSP3 PE=1 SV=1	DUSP3	44	6	183	6	6	20.5	1.688	0.985889	0.7313	0.69375	0.742	0.453346	0.704	0.480065	0.949	0.842295	Cluster5
Q1HG43	Dual oxidase maturation factor 1 OS=Homo sapiens OX=9606 GN=DUOXA1 PE=1 SV=1	DUOXA1	6	2	2	2	2	37.8	0.7058	1.9652	1.527	1.59525	0.777	0.676707	0.812	0.945111	1.045	0.729444	Cluster3
Q12926	ELAV-like protein 2 OS=Homo sapiens OX=9606 GN=ELAVL2 PE=1 SV=2	ELAVL2	7	2	6	2	2	39.5	0.6577	1.9565	1.7534	0.849	0.896	0.864364	0.434	0.353452	0.484	0.131028	Cluster3
Q14BN4	Sarcolemmal membrane-associated protein OS=Homo sapiens OX=9606 GN=SLMAP PE=1 SV=1	SLMAP	34	42	2204	42	42	95.1	0.6229	1.8373	1.6871	2.1575	0.918	0.783834	1.174	0.824475	1.279	0.673497	Cluster2
Q6IA86	Elongator complex protein 2 OS=Homo sapiens OX=9606 GN=ELP2 PE=1 SV=2	ELP2	13	9	39	9	9	92.4	1.6385	0.530778	1.1988	0.491667	2.259	0.694655	0.926	0.812266	0.41	0.710734	Cluster1
Q96CS3	FAS-associated factor 2 OS=Homo sapiens OX=9606 GN=FAF2 PE=1 SV=2	FAF2	38	10	38	10	10	52.6	1.3618	0.600444	1.01656	1.77	1.693	0.401446	2.948	0.0978747	1.741	0.29205	Cluster4
Q96GK7	Fumarylacetoacetate hydrolase domain-containing protein 2A OS=Homo sapiens OX=9606 GN=FAHD2A PE=1 SV=1	FAHD2A	24	5	44	5	5	34.6	1.6924	0.505667	0.295714	0.395	0.585	0.660645	0.781	0.950793	1.336	0.634772	Cluster5
Q7L775	EPM2A-interacting protein 1 OS=Homo sapiens OX=9606 GN=EPM2AIP1 PE=1 SV=1	EPM2AIP1	13	5	44	5	5	70.3	1.7998	0.6347	0.633333	0.5925	0.998	0.625401	0.934	0.700585	0.936	0.965833	Cluster5
P15121	Aldo-keto reductase family 1 member B1 OS=Homo sapiens OX=9606 GN=AKR1B1 PE=1 SV=3	AKR1B1	61	14	492	13	13	35.8	1.7742	0.6551	0.7049	0.70275	1.076	0.667104	1.073	0.86409	0.997	0.617326	Cluster5
P47895	Aldehyde dehydrogenase family 1 member A3 OS=Homo sapiens OX=9606 GN=ALDH1A3 PE=1 SV=2	ALDH1A3	15	9	255	5	5	56.1	1.6057	0.831833	0.743125	0.37275	0.893	0.901379	0.448	0.144118	0.502	0.205395	Cluster1
Q9UNH7	Sorting nexin-6 OS=Homo sapiens OX=9606 GN=SNX6 PE=1 SV=1	SNX6	32	13	251	12	12	46.6	1.67	0.7646	0.8306	0.7845	1.086	0.602165	1.026	0.782842	0.944	0.539498	Cluster5
Q9ULH1	Arf-GAP with SH3 domain, ANK repeat and PH domain-containing protein 1 OS=Homo sapiens OX=9606 GN=ASAP1 PE=1 SV=4	ASAP1	3	2	20	2	2	125.4	1.0229	0.994667	0.8694	2.385	0.874	0.904839	2.398	NA	2.743	NA	Cluster4
Q93084	Sarcoplasmic/endoplasmic reticulum calcium ATPase 3 OS=Homo sapiens OX=9606 GN=ATP2A3 PE=1 SV=3	ATP2A3	26	23	186	13	15	109.2	1.6237	0.6242	0.7067	0.77825	1.132	0.263936	1.247	0.668018	1.101	0.775734	Cluster6
O00499	Myc box-dependent-interacting protein 1 OS=Homo sapiens OX=9606 GN=BIN1 PE=1 SV=1	BIN1	41	17	386	15	17	64.7	0.7817	1.1172	2.632	1.767	2.356	0.402821	1.582	0.250829	0.671	0.780402	Cluster2
Q8WUW1	Protein BRICK1 OS=Homo sapiens OX=9606 GN=BRK1 PE=1 SV=1	BRK1	57	4	156	4	4	8.7	0.7013	1.614	1.7499	1.69875	1.084	0.480216	1.053	0.986031	0.971	0.649467	Cluster3
P17213	Bactericidal permeability-increasing protein OS=Homo sapiens OX=9606 GN=BPI PE=1 SV=4	BPI	6	3	9	3	3	53.9	0.876889	1.2154	1.30117	3.035	1.071	0.946026	2.497	0.0384438	2.333	0.0882987	Cluster4
Q9BXK5	Bcl-2-like protein 13 OS=Homo sapiens OX=9606 GN=BCL2L13 PE=1 SV=1	BCL2L13	35	11	149	11	11	52.7	0.6378	1.5955	1.8818	2.11475	1.179	0.778729	1.325	0.852709	1.124	0.940921	Cluster2
Q96A33	PAT complex subunit CCDC47 OS=Homo sapiens OX=9606 GN=CCDC47 PE=1 SV=1	CCDC47	27	11	29	11	11	55.8	1.4549	0.366857	0.431375	0.219333	1.176	0.980374	0.598	0.662655	0.508	0.68411	Cluster5
Q9Y2D0	Carbonic anhydrase 5B, mitochondrial OS=Homo sapiens OX=9606 GN=CA5B PE=1 SV=1	CA5B	8	2	22	2	2	36.4	1.1343	1.03	0.5235	0.465667	0.508	0.55661	0.452	0.525596	0.89	0.905234	Cluster1
Q7LBR1	Charged multivesicular body protein 1b OS=Homo sapiens OX=9606 GN=CHMP1B PE=1 SV=1	CHMP1B	9	2	68	2	2	22.1	0.7025	1.9386	1.5112	2.20225	0.78	0.586272	1.136	0.847995	1.457	0.535487	Cluster2
Q9UJS0	Calcium-binding mitochondrial carrier protein Aralar2 OS=Homo sapiens OX=9606 GN=SLC25A13 PE=1 SV=2	SLC25A13	32	20	185	14	14	74.1	1.7043	0.7332	0.9252	0.87275	1.262	0.430235	1.19	0.369431	0.943	0.826025	Cluster6
O75165	DnaJ homolog subfamily C member 13 OS=Homo sapiens OX=9606 GN=DNAJC13 PE=1 SV=5	DNAJC13	13	25	160	25	25	254.3	1.6279	0.816	0.8376	0.7645	1.026	0.554293	0.937	0.983258	0.913	0.57738	Cluster5
P49184	Deoxyribonuclease-1-like 1 OS=Homo sapiens OX=9606 GN=DNASE1L1 PE=1 SV=1	DNASE1L1	12	3	24	3	3	33.9	0.2177	2.0505	2.4098	1.91375	1.175	0.398303	0.933	0.964478	0.794	0.452001	Cluster3
Q9NP81	Serine--tRNA ligase, mitochondrial OS=Homo sapiens OX=9606 GN=SARS2 PE=1 SV=1	SARS2	20	7	28	7	7	58.2	1.4559	0.525429	0.4045	0.384333	0.77	0.629702	0.731	0.863465	0.95	0.77675	Cluster5
O60762	Dolichol-phosphate mannosyltransferase subunit 1 OS=Homo sapiens OX=9606 GN=DPM1 PE=1 SV=1	DPM1	23	4	24	4	4	29.6	1.5693	0.713222	0.8813	0.465667	1.236	0.361378	0.653	0.341461	0.528	0.0972197	Cluster1
P01009	Alpha-1-antitrypsin OS=Homo sapiens OX=9606 GN=SERPINA1 PE=1 SV=3	SERPINA1	56	33	2586	33	33	46.7	0.8092	1.8738	1.5983	1.80775	0.853	0.445804	0.965	0.633361	1.131	0.937163	Cluster3
Q8NFV4	Protein ABHD11 OS=Homo sapiens OX=9606 GN=ABHD11 PE=1 SV=1	ABHD11	28	7	60	7	7	34.7	1.9065	0.5305	0.393333	0.269	0.741	0.394867	0.507	0.727167	0.684	0.643051	Cluster5
Q9P2A4	ABI gene family member 3 OS=Homo sapiens OX=9606 GN=ABI3 PE=1 SV=2	ABI3	7	2	6	2	2	39	1.4	0.591	0.713167	0.516	1.207	0.723302	0.873	0.812535	0.724	0.696766	Cluster5
A8K2U0	Alpha-2-macroglobulin-like protein 1 OS=Homo sapiens OX=9606 GN=A2ML1 PE=1 SV=3	A2ML1	40	49	171	49	49	161	1.5467	0.2777	0.1979	0.192	0.713	0.302783	0.691	0.464622	0.97	0.998703	Cluster5
O60218	Aldo-keto reductase family 1 member B10 OS=Homo sapiens OX=9606 GN=AKR1B10 PE=1 SV=2	AKR1B10	59	15	143	15	15	36	1.9043	0.276	0.3055	0.379	1.107	0.911564	1.373	0.189132	1.241	0.433405	Cluster6
Q9NRN7	L-aminoadipate-semialdehyde dehydrogenase-phosphopantetheinyl transferase OS=Homo sapiens OX=9606 GN=AASDHPPT PE=1 SV=2	AASDHPPT	17	4	25	4	4	35.8	1.5067	0.742571	1.0776	0.295	1.451	0.939134	0.397	0.165748	0.274	0.312008	Cluster1
Q96LD4	E3 ubiquitin-protein ligase TRIM47 OS=Homo sapiens OX=9606 GN=TRIM47 PE=1 SV=2	TRIM47	18	11	72	11	11	69.5	1.8795	0.6122	0.712	0.902	1.163	0.500951	1.473	0.225235	1.267	0.434708	Cluster6
P02656	Apolipoprotein C-III OS=Homo sapiens OX=9606 GN=APOC3 PE=1 SV=1	APOC3	59	5	174	5	5	10.8	0.4115	2.0553	2.491	2.047	1.212	0.997741	0.996	0.788799	0.822	0.824498	Cluster3
O95782	AP-2 complex subunit alpha-1 OS=Homo sapiens OX=9606 GN=AP2A1 PE=1 SV=3	AP2A1	36	28	399	22	28	107.5	1.6963	0.9653	0.6618	0.574	0.686	0.427717	0.595	0.282449	0.867	0.411971	Cluster5
Q96IK1	Biorientation of chromosomes in cell division protein 1 OS=Homo sapiens OX=9606 GN=BOD1 PE=1 SV=2	BOD1	19	3	8	3	3	19.2	0.4376	1.946	1.9258	2.38775	0.99	0.740094	1.227	0.327855	1.24	0.281852	Cluster2
Q9UQB8	Brain-specific angiogenesis inhibitor 1-associated protein 2 OS=Homo sapiens OX=9606 GN=BAIAP2 PE=1 SV=1	BAIAP2	27	11	37	11	11	60.8	0.6069	1.7467	1.7353	1.72375	0.993	0.593157	0.987	0.641587	0.993	0.412787	Cluster3
P27797	Calreticulin OS=Homo sapiens OX=9606 GN=CALR PE=1 SV=1	CALR	72	29	1511	29	29	48.1	0.5678	1.5706	1.8666	2.22425	1.188	0.279989	1.416	0.421923	1.192	0.839162	Cluster2
Q16611	Bcl-2 homologous antagonist/killer OS=Homo sapiens OX=9606 GN=BAK1 PE=1 SV=1	BAK1	33	5	23	5	5	23.4	0.6685	1.658	2.48711	0.8585	1.5	0.798108	0.518	0.572765	0.345	0.782015	Cluster3
Q9BVT8	Transmembrane and ubiquitin-like domain-containing protein 1 OS=Homo sapiens OX=9606 GN=TMUB1 PE=1 SV=1	TMUB1	21	3	27	3	3	26.2	0.759375	1.63689	1.3175	2.443	0.805	0.738707	1.492	0.192829	1.854	0.0687108	Cluster2
Q9GZT6	Coiled-coil domain-containing protein 90B, mitochondrial OS=Homo sapiens OX=9606 GN=CCDC90B PE=1 SV=2	CCDC90B	15	3	16	3	3	29.5	0.8864	1.12437	1.63167	2.2715	1.451	0.180877	2.02	0.132642	1.392	0.351068	Cluster2
Q8TCZ2	CD99 antigen-like protein 2 OS=Homo sapiens OX=9606 GN=CD99L2 PE=1 SV=1	CD99L2	33	5	163	5	5	28	0.4402	1.7857	2.278	1.93475	1.276	0.218951	1.083	0.993426	0.849	0.384843	Cluster3
P34810	Macrosialin OS=Homo sapiens OX=9606 GN=CD68 PE=1 SV=2	CD68	15	2	13	2	2	37.4	0.4368	1.76211	1.529	2.62467	0.868	0.892282	1.49	0.959445	1.717	0.871713	Cluster2
Q9Y6A4	Cilia- and flagella-associated protein 20 OS=Homo sapiens OX=9606 GN=CFAP20 PE=1 SV=1	CFAP20	17	3	21	3	3	22.8	1.461	0.670625	0.49375	1.47	0.736	0.662322	2.192	NA	2.977	NA	Cluster6
Q96KN2	Beta-Ala-His dipeptidase OS=Homo sapiens OX=9606 GN=CNDP1 PE=1 SV=4	CNDP1	6	2	23	2	2	56.7	0.0954	2.8416	1.6789	3.3145	0.591	0.338227	1.166	0.784222	1.974	0.281231	Cluster2
Q9UKF6	Cleavage and polyadenylation specificity factor subunit 3 OS=Homo sapiens OX=9606 GN=CPSF3 PE=1 SV=1	CPSF3	10	7	22	7	7	77.4	1.4803	0.604111	0.545857	0.971667	0.904	0.701396	1.608	0.178871	1.78	0.146274	Cluster6
Q96P44	Collagen alpha-1(XXI) chain OS=Homo sapiens OX=9606 GN=COL21A1 PE=2 SV=1	COL21A1	5	5	103	5	5	99.3	0.048	2.4188	1.9782	2.6955	0.818	0.910556	1.114	0.639733	1.363	0.588851	Cluster2
P41219	Peripherin OS=Homo sapiens OX=9606 GN=PRPH PE=1 SV=2	PRPH	50	25	806	20	21	53.6	2.4582	0.3844	0.3972	0.301	1.033	0.848308	0.783	0.413084	0.758	0.575669	Cluster5
Q96B23	Uncharacterized protein C18orf25 OS=Homo sapiens OX=9606 GN=C18orf25 PE=1 SV=3	C18orf25	10	3	20	3	3	43.4	0.477143	1.69437	2.14933	2.0585	1.269	0.468122	1.215	0.40687	0.958	0.809735	Cluster2
P81605	Dermcidin OS=Homo sapiens OX=9606 GN=DCD PE=1 SV=2	DCD	23	3	76	3	3	11.3	0.5972	1.7385	1.7691	2.35275	1.018	0.618643	1.353	0.301304	1.33	0.288987	Cluster2
Q86Y56	Dynein axonemal assembly factor 5 OS=Homo sapiens OX=9606 GN=DNAAF5 PE=1 SV=4	DNAAF5	11	7	38	7	7	93.5	1.4758	0.4368	0.318	0.331	0.728	0.67538	0.758	NA	1.041	NA	Cluster5
Q96MX6	Dynein axonemal assembly factor 10 OS=Homo sapiens OX=9606 GN=DNAAF10 PE=1 SV=1	DNAAF10	7	2	2	2	2	39.7	0.642	1.00167	2.95	4.754	2.945	NA	4.746	NA	1.612	NA	Cluster2
P25685	DnaJ homolog subfamily B member 1 OS=Homo sapiens OX=9606 GN=DNAJB1 PE=1 SV=4	DNAJB1	29	13	87	12	13	38	1.6083	0.8421	0.786	0.7105	0.933	0.939172	0.844	0.697461	0.904	0.656973	Cluster5
P19525	Interferon-induced, double-stranded RNA-activated protein kinase OS=Homo sapiens OX=9606 GN=EIF2AK2 PE=1 SV=2	EIF2AK2	15	8	48	8	8	62.1	1.4064	0.594625	1.0812	1.204	1.818	0.0294832	2.025	0.133617	1.114	0.955149	Cluster6
Q9BV23	Monoacylglycerol lipase ABHD6 OS=Homo sapiens OX=9606 GN=ABHD6 PE=1 SV=1	ABHD6	7	2	7	2	2	38.3	1.0928	0.4	0.356	0.145	0.89	0.773227	0.362	NA	0.407	NA	Cluster1
Q8IZL8	Proline-, glutamic acid- and leucine-rich protein 1 OS=Homo sapiens OX=9606 GN=PELP1 PE=1 SV=2	PELP1	11	8	29	8	8	119.6	1.7803	0.6412	0.7681	0.59875	1.198	0.546524	0.934	0.499576	0.78	0.328155	Cluster5
P61221	ATP-binding cassette sub-family E member 1 OS=Homo sapiens OX=9606 GN=ABCE1 PE=1 SV=1	ABCE1	38	17	175	17	17	67.3	1.6673	1.2493	0.4904	0.31875	0.393	0.221843	0.255	0.142749	0.65	0.43585	Cluster1
Q13085	Acetyl-CoA carboxylase 1 OS=Homo sapiens OX=9606 GN=ACACA PE=1 SV=2	ACACA	13	23	69	23	23	265.4	1.5904	0.5226	0.978	1.05075	1.871	0.0143281	2.011	0.22305	1.074	0.720787	Cluster6
Q2M2I8	AP2-associated protein kinase 1 OS=Homo sapiens OX=9606 GN=AAK1 PE=1 SV=3	AAK1	9	6	54	5	6	103.8	1.6873	0.563714	1.1927	0.33925	2.116	0.504273	0.602	0.646812	0.284	0.319501	Cluster1
Q02952	A-kinase anchor protein 12 OS=Homo sapiens OX=9606 GN=AKAP12 PE=1 SV=4	AKAP12	58	70	1911	70	70	191.4	0.7667	1.6647	1.6035	2.0765	0.963	0.975901	1.247	0.378504	1.295	0.286281	Cluster2
P63267	Actin, gamma-enteric smooth muscle OS=Homo sapiens OX=9606 GN=ACTG2 PE=1 SV=1	ACTG2	94	51	23870	4	4	41.9	1.0891	0.9348	1.43433	2.087	1.534	0.25159	2.233	0.320854	1.455	0.701462	Cluster4
P33121	Long-chain-fatty-acid--CoA ligase 1 OS=Homo sapiens OX=9606 GN=ACSL1 PE=1 SV=1	ACSL1	24	16	255	15	16	77.9	1.7316	0.8179	0.6454	0.74325	0.789	0.268656	0.909	0.746446	1.152	0.606156	Cluster5
Q8IUX7	Adipocyte enhancer-binding protein 1 OS=Homo sapiens OX=9606 GN=AEBP1 PE=1 SV=1	AEBP1	27	25	721	24	25	130.8	0.72	1.6542	1.7177	1.742	1.038	0.616961	1.053	0.730113	1.014	0.977532	Cluster3
Q16853	Membrane primary amine oxidase OS=Homo sapiens OX=9606 GN=AOC3 PE=1 SV=3	AOC3	57	34	2416	34	34	84.6	0.7173	1.6217	1.6873	1.64725	1.04	0.605014	1.016	0.974356	0.976	0.751334	Cluster3
O43660	Pleiotropic regulator 1 OS=Homo sapiens OX=9606 GN=PLRG1 PE=1 SV=1	PLRG1	13	5	24	5	5	57.2	1.5679	0.8203	0.6918	0.715667	0.843	0.609059	0.872	0.679383	1.034	0.80028	Cluster5
Q9P287	BRCA2 and CDKN1A-interacting protein OS=Homo sapiens OX=9606 GN=BCCIP PE=1 SV=1	BCCIP	20	5	6	5	5	36	1.284	0.8442	1.43912	0.63575	1.705	0.136295	0.753	0.819557	0.442	0.257435	Cluster1
Q99643	Succinate dehydrogenase cytochrome b560 subunit, mitochondrial OS=Homo sapiens OX=9606 GN=SDHC PE=1 SV=1	SDHC	29	3	104	3	3	18.6	1.6554	0.976	0.7731	0.7865	0.792	0.806273	0.806	0.713338	1.017	0.790244	Cluster5
Q8NE62	Choline dehydrogenase, mitochondrial OS=Homo sapiens OX=9606 GN=CHDH PE=1 SV=2	CHDH	28	11	13	11	11	65.3	1.6794	0.7534	0.776556	1.00667	1.031	0.973044	1.336	0.290063	1.296	0.361992	Cluster6
Q14031	Collagen alpha-6(IV) chain OS=Homo sapiens OX=9606 GN=COL4A6 PE=1 SV=3	COL4A6	11	13	306	12	12	163.7	0.2787	2.4441	1.8112	1.505	0.741	0.754206	0.616	0.698251	0.831	0.803682	Cluster3
P19784	Casein kinase II subunit alpha' OS=Homo sapiens OX=9606 GN=CSNK2A2 PE=1 SV=1	CSNK2A2	34	10	102	9	9	41.2	1.7273	0.8205	0.7262	0.52875	0.885	0.607287	0.644	0.405759	0.728	0.752075	Cluster5
Q9NRZ5	1-acyl-sn-glycerol-3-phosphate acyltransferase delta OS=Homo sapiens OX=9606 GN=AGPAT4 PE=1 SV=1	AGPAT4	5	2	12	2	2	44	0.6239	1.918	1.9081	1.27475	0.995	0.40236	0.665	0.56589	0.668	0.97712	Cluster3
Q9UMD9	Collagen alpha-1(XVII) chain OS=Homo sapiens OX=9606 GN=COL17A1 PE=1 SV=3	COL17A1	4	5	5	5	5	150.3	1.4134	0.241333	0.2965	0.4735	1.229	0.524457	1.962	0.318371	1.597	0.451421	Cluster6
P35606	Coatomer subunit beta' OS=Homo sapiens OX=9606 GN=COPB2 PE=1 SV=2	COPB2	40	27	326	27	27	102.4	1.7648	0.7165	0.5707	0.641	0.797	0.106311	0.895	0.422448	1.123	0.975959	Cluster5
P20674	Cytochrome c oxidase subunit 5A, mitochondrial OS=Homo sapiens OX=9606 GN=COX5A PE=1 SV=2	COX5A	52	7	151	7	7	16.8	0.5166	1.9702	1.6433	2.2445	0.834	0.561412	1.139	0.842603	1.366	0.887878	Cluster2
P01036	Cystatin-S OS=Homo sapiens OX=9606 GN=CST4 PE=1 SV=3	CST4	67	9	45	5	5	16.2	0.576571	3.4906	0.6865	0.734333	0.197	0.773377	0.21	0.424751	1.07	0.625376	Cluster3
Q96F07	Cytoplasmic FMR1-interacting protein 2 OS=Homo sapiens OX=9606 GN=CYFIP2 PE=1 SV=2	CYFIP2	17	20	308	5	5	148.3	1.4254	0.689429	0.476714	1.803	0.691	0.3893	2.615	0.131315	3.782	0.058884	Cluster4
Q8WYA6	Beta-catenin-like protein 1 OS=Homo sapiens OX=9606 GN=CTNNBL1 PE=1 SV=1	CTNNBL1	15	7	27	7	7	65.1	1.9221	0.4204	0.4751	0.4305	1.13	0.681937	1.024	0.704189	0.906	0.503726	Cluster5
O14639	Actin-binding LIM protein 1 OS=Homo sapiens OX=9606 GN=ABLIM1 PE=1 SV=3	ABLIM1	21	13	144	13	13	87.6	0.7195	1.7246	1.4571	1.60575	0.845	0.473693	0.931	0.84147	1.102	0.735488	Cluster3
P04156	Major prion protein OS=Homo sapiens OX=9606 GN=PRNP PE=1 SV=1	PRNP	29	6	193	6	6	27.6	0.4631	1.5793	2.1595	2.26475	1.367	0.348629	1.434	0.236214	1.049	0.765432	Cluster2
Q9H7C9	Mth938 domain-containing protein OS=Homo sapiens OX=9606 GN=AAMDC PE=1 SV=1	AAMDC	52	6	347	6	6	13.3	0.3763	2.0366	1.8541	2.5125	0.91	0.751648	1.234	0.73166	1.355	0.805125	Cluster2
Q9H8T0	AKT-interacting protein OS=Homo sapiens OX=9606 GN=AKTIP PE=1 SV=1	AKTIP	11	2	36	2	2	33.1	1.7278	0.810111	0.4495	0.6705	0.555	0.126447	0.828	0.546553	1.492	0.635304	Cluster6
P08319	All-trans-retinol dehydrogenase [NAD(+)] ADH4 OS=Homo sapiens OX=9606 GN=ADH4 PE=1 SV=5	ADH4	21	5	15	5	5	40.2	1.87722	0.4114	0.315833	0.1955	0.768	0.452636	0.475	0.442983	0.619	0.922108	Cluster5
P35858	Insulin-like growth factor-binding protein complex acid labile subunit OS=Homo sapiens OX=9606 GN=IGFALS PE=1 SV=1	IGFALS	19	9	172	9	9	66	0.7965	2.0487	1.5383	1.55475	0.751	0.204622	0.759	0.310384	1.011	0.987976	Cluster3
O00203	AP-3 complex subunit beta-1 OS=Homo sapiens OX=9606 GN=AP3B1 PE=1 SV=3	AP3B1	19	19	161	19	19	121.2	1.7517	0.472667	0.559125	0.3375	1.183	0.3668	0.714	0.881125	0.604	0.250204	Cluster5
P02647	Apolipoprotein A-I OS=Homo sapiens OX=9606 GN=APOA1 PE=1 SV=1	APOA1	84	40	2305	40	40	30.8	0.5469	2.0228	2.0469	2.01625	1.012	0.764665	0.997	0.819841	0.985	0.982929	Cluster3
P13928	Annexin A8 OS=Homo sapiens OX=9606 GN=ANXA8 PE=1 SV=3	ANXA8	51	13	29	2	14	36.9	1.6957	0.4895	0.6019	0.51825	1.23	0.342009	1.059	0.880958	0.861	0.453952	Cluster5
P00966	Argininosuccinate synthase OS=Homo sapiens OX=9606 GN=ASS1 PE=1 SV=2	ASS1	48	16	304	16	16	46.5	1.6481	0.8579	0.5819	1.501	0.678	0.701865	1.75	0.958132	2.579	0.876031	Cluster6
Q6DD88	Atlastin-3 OS=Homo sapiens OX=9606 GN=ATL3 PE=1 SV=1	ATL3	65	27	792	26	27	60.5	1.6198	0.9211	0.9063	0.66675	0.984	0.942476	0.724	0.296106	0.736	0.339149	Cluster5
O95817	BAG family molecular chaperone regulator 3 OS=Homo sapiens OX=9606 GN=BAG3 PE=1 SV=3	BAG3	72	27	905	27	27	61.6	0.5106	1.8474	1.9435	2.07175	1.052	0.547685	1.121	0.759583	1.066	0.931835	Cluster2
O15382	Branched-chain-amino-acid aminotransferase, mitochondrial OS=Homo sapiens OX=9606 GN=BCAT2 PE=1 SV=2	BCAT2	43	13	317	13	13	44.3	1.6587	0.7525	0.8316	0.81675	1.105	0.374029	1.085	0.816208	0.982	0.422138	Cluster5
P53634	Dipeptidyl peptidase 1 OS=Homo sapiens OX=9606 GN=CTSC PE=1 SV=2	CTSC	22	8	74	8	8	51.8	1.4963	0.929889	0.8027	0.6575	0.863	0.799992	0.707	0.44001	0.819	0.409814	Cluster5
Q96LW7	Caspase recruitment domain-containing protein 19 OS=Homo sapiens OX=9606 GN=CARD19 PE=1 SV=1	CARD19	10	2	33	2	2	25.6	1.5043	0.568714	0.68675	1.29867	1.208	0.679694	2.284	0.0584774	1.891	0.130877	Cluster6
Q16543	Hsp90 co-chaperone Cdc37 OS=Homo sapiens OX=9606 GN=CDC37 PE=1 SV=1	CDC37	28	9	154	9	9	44.4	0.7967	1.8626	1.6748	0.81275	0.899	0.937037	0.436	0.0209758	0.485	0.00612273	Cluster3
Q9NRG1	Phosphoribosyltransferase domain-containing protein 1 OS=Homo sapiens OX=9606 GN=PRTFDC1 PE=1 SV=1	PRTFDC1	10	2	6	2	2	25.7	1.394	0.649833	0.4712	0.549	0.725	0.832794	0.845	0.891052	1.165	0.72417	Cluster5
Q6UVK1	Chondroitin sulfate proteoglycan 4 OS=Homo sapiens OX=9606 GN=CSPG4 PE=1 SV=2	CSPG4	32	55	1535	55	55	250.4	0.8038	1.7312	1.6573	1.448	0.957	0.937754	0.836	0.553108	0.874	0.52004	Cluster3
Q9P2I0	Cleavage and polyadenylation specificity factor subunit 2 OS=Homo sapiens OX=9606 GN=CPSF2 PE=1 SV=2	CPSF2	8	4	7	4	4	88.4	1.4963	0.768	0.4012	0.469667	0.522	0.0172071	0.612	0.104493	1.171	0.449154	Cluster5
Q99715	Collagen alpha-1(XII) chain OS=Homo sapiens OX=9606 GN=COL12A1 PE=1 SV=2	COL12A1	39	95	2547	95	95	332.9	0.6308	2.1498	1.5674	1.5405	0.729	0.197581	0.717	0.421439	0.983	0.798704	Cluster3
Q9HBI6	Cytochrome P450 4F11 OS=Homo sapiens OX=9606 GN=CYP4F11 PE=1 SV=3	CYP4F11	19	7	7	3	7	60.1	0.812429	0.878	0.3655	0.217	0.416	NA	0.247	NA	0.594	NA	Cluster1
P01037	Cystatin-SN OS=Homo sapiens OX=9606 GN=CST1 PE=1 SV=3	CST1	62	9	40	5	9	16.4	0.4569	4.0674	0.4626	1.91475	0.114	0.0975605	0.471	0.933919	4.139	0.0811048	Cluster3
Q92841	Probable ATP-dependent RNA helicase DDX17 OS=Homo sapiens OX=9606 GN=DDX17 PE=1 SV=2	DDX17	44	30	488	23	31	80.2	1.909	0.5089	0.4595	0.3785	0.903	0.807419	0.744	0.658258	0.824	0.398474	Cluster5
Q9UJU6	Drebrin-like protein OS=Homo sapiens OX=9606 GN=DBNL PE=1 SV=1	DBNL	42	17	466	17	17	48.2	0.5786	1.6237	1.7882	2.13925	1.101	0.664459	1.318	0.571236	1.196	0.765965	Cluster2
P98082	Disabled homolog 2 OS=Homo sapiens OX=9606 GN=DAB2 PE=1 SV=3	DAB2	4	3	25	3	3	82.4	1.003	0.825625	1.61517	0.5495	1.956	0.131103	0.666	0.437021	0.34	0.139247	Cluster1
Q9UDY4	DnaJ homolog subfamily B member 4 OS=Homo sapiens OX=9606 GN=DNAJB4 PE=1 SV=1	DNAJB4	36	12	240	11	11	37.8	1.709	0.8918	0.8573	0.6545	0.961	0.928688	0.734	0.517399	0.763	0.582584	Cluster5
Q9HB71	Calcyclin-binding protein OS=Homo sapiens OX=9606 GN=CACYBP PE=1 SV=2	CACYBP	62	10	207	10	10	26.2	0.559	1.8678	1.8468	1.599	0.989	0.776352	0.856	0.841327	0.866	0.607668	Cluster3
Q9HCS5	Band 4.1-like protein 4A OS=Homo sapiens OX=9606 GN=EPB41L4A PE=1 SV=2	EPB41L4A	2	2	3	2	2	79	1.5666	1.0121	0.9156	0.5505	0.905	0.567083	0.544	0.0605365	0.601	0.270629	Cluster1
P28340	DNA polymerase delta catalytic subunit OS=Homo sapiens OX=9606 GN=POLD1 PE=1 SV=2	POLD1	5	4	14	3	3	123.6	1.37129	0.38125	0.9174	0.504	2.406	0.0529298	1.322	0.852316	0.549	0.177403	Cluster5
P42892	Endothelin-converting enzyme 1 OS=Homo sapiens OX=9606 GN=ECE1 PE=1 SV=2	ECE1	15	10	154	10	10	87.1	0.5593	1.7355	1.8551	2.14825	1.069	0.650886	1.238	0.197762	1.158	0.343176	Cluster2
P01023	Alpha-2-macroglobulin OS=Homo sapiens OX=9606 GN=A2M PE=1 SV=3	A2M	59	67	2997	61	68	163.2	0.757	1.7672	1.5623	1.86525	0.884	0.516241	1.055	0.890889	1.194	0.551819	Cluster2
Q9UKV3	Apoptotic chromatin condensation inducer in the nucleus OS=Homo sapiens OX=9606 GN=ACIN1 PE=1 SV=2	ACIN1	16	17	161	17	17	151.8	0.7898	1.9209	1.385	1.72875	0.721	0.434345	0.9	0.949285	1.248	0.677256	Cluster3
O94788	Retinal dehydrogenase 2 OS=Homo sapiens OX=9606 GN=ALDH1A2 PE=1 SV=3	ALDH1A2	30	15	230	11	12	56.7	2.1334	0.4904	0.6261	0.3415	1.277	0.92219	0.696	0.415443	0.545	0.539709	Cluster5
Q9HBK9	Arsenite methyltransferase OS=Homo sapiens OX=9606 GN=AS3MT PE=1 SV=3	AS3MT	14	4	14	4	4	41.7	1.7132	0.8004	0.8491	0.619	1.061	0.985433	0.773	0.444811	0.729	0.510801	Cluster5
Q9Y679	Lipid droplet-regulating VLDL assembly factor AUP1 OS=Homo sapiens OX=9606 GN=AUP1 PE=1 SV=2	AUP1	20	6	33	6	6	45.8	0.3955	1.5692	1.1969	4.87525	0.763	0.961692	3.107	0.481499	4.073	0.360567	Cluster2
Q13867	Bleomycin hydrolase OS=Homo sapiens OX=9606 GN=BLMH PE=1 SV=1	BLMH	17	5	31	5	5	52.5	0.3601	1.9681	1.9512	2.189	0.991	0.722127	1.112	0.967203	1.122	0.779945	Cluster2
Q96B45	BLOC-1-related complex subunit 7 OS=Homo sapiens OX=9606 GN=BORCS7 PE=3 SV=2	BORCS7	48	3	22	3	3	11.7	0.94	1.27025	1.27744	2.165	1.006	0.965831	1.704	0.190862	1.695	0.198421	Cluster4
P45973	Chromobox protein homolog 5 OS=Homo sapiens OX=9606 GN=CBX5 PE=1 SV=1	CBX5	39	8	49	7	8	22.2	1.3479	0.7782	1.0641	0.60975	1.367	0.52321	0.784	0.608357	0.573	0.357855	Cluster1
P40121	Macrophage-capping protein OS=Homo sapiens OX=9606 GN=CAPG PE=1 SV=2	CAPG	50	10	368	10	10	38.5	1.5359	0.7157	0.8125	0.70875	1.135	0.457907	0.99	0.996168	0.872	0.512543	Cluster5
Q7Z2W9	39S ribosomal protein L21, mitochondrial OS=Homo sapiens OX=9606 GN=MRPL21 PE=1 SV=2	MRPL21	16	2	5	2	2	22.8	0.70975	1.42733	1.42225	2.279	0.996	0.847967	1.597	0.125346	1.602	0.241343	Cluster2
Q86VB7	Scavenger receptor cysteine-rich type 1 protein M130 OS=Homo sapiens OX=9606 GN=CD163 PE=1 SV=2	CD163	30	22	346	22	22	125.4	0.7767	1.654	1.6003	1.746	0.968	0.857012	1.056	0.729256	1.091	0.605114	Cluster2
P00915	Carbonic anhydrase 1 OS=Homo sapiens OX=9606 GN=CA1 PE=1 SV=2	CA1	76	17	1916	17	17	28.9	0.5844	2.0354	1.7611	2.19	0.865	0.668117	1.076	0.87427	1.244	0.914488	Cluster2
Q15517	Corneodesmosin OS=Homo sapiens OX=9606 GN=CDSN PE=1 SV=3	CDSN	16	6	51	6	6	51.5	0.2566	2.91337	1.39025	2.75767	0.477	0.371782	0.947	0.994949	1.984	0.524816	Cluster2
Q9H444	Charged multivesicular body protein 4b OS=Homo sapiens OX=9606 GN=CHMP4B PE=1 SV=1	CHMP4B	39	8	296	8	8	24.9	0.5181	1.852	1.704	2.243	0.92	0.65149	1.211	0.457327	1.316	0.364472	Cluster2
P46527	Cyclin-dependent kinase inhibitor 1B OS=Homo sapiens OX=9606 GN=CDKN1B PE=1 SV=1	CDKN1B	14	2	50	2	2	22.1	0.39175	1.67356	1.8163	2.25125	1.085	0.710154	1.345	0.279517	1.239	0.366306	Cluster2
Q9HCU4	Cadherin EGF LAG seven-pass G-type receptor 2 OS=Homo sapiens OX=9606 GN=CELSR2 PE=1 SV=1	CELSR2	2	3	14	3	3	317.3	0.594143	2.1733	1.563	1.5255	0.719	0.863467	0.702	0.812552	0.976	0.825745	Cluster3
Q9H6B4	CXADR-like membrane protein OS=Homo sapiens OX=9606 GN=CLMP PE=1 SV=1	CLMP	16	4	13	4	4	41.3	0.810833	1.2581	1.34722	2.53333	1.071	0.304259	2.014	0.965455	1.88	0.82926	Cluster4
Q9UHR5	SAP30-binding protein OS=Homo sapiens OX=9606 GN=SAP30BP PE=1 SV=1	SAP30BP	11	3	3	3	3	33.9	0.785	1.4884	1.2916	1.993	0.868	0.313056	1.339	NA	1.543	NA	Cluster2
P59666	Neutrophil defensin 3 OS=Homo sapiens OX=9606 GN=DEFA3 PE=1 SV=1	DEFA3	34	6	217	6	6	10.2	2.1269	0.6493	0.3363	0.7235	0.518	0.218997	1.114	0.930174	2.151	0.371768	Cluster6
Q08495	Dematin OS=Homo sapiens OX=9606 GN=DMTN PE=1 SV=3	DMTN	39	11	286	11	11	45.5	0.4803	1.8115	1.9517	2.305	1.077	0.8507	1.272	0.365404	1.181	0.518161	Cluster2
O43293	Death-associated protein kinase 3 OS=Homo sapiens OX=9606 GN=DAPK3 PE=1 SV=1	DAPK3	20	8	79	8	8	52.5	1.7605	0.9068	0.8717	0.544	0.961	0.833284	0.6	0.159579	0.624	0.234719	Cluster1
P51659	Peroxisomal multifunctional enzyme type 2 OS=Homo sapiens OX=9606 GN=HSD17B4 PE=1 SV=3	HSD17B4	42	20	126	20	20	79.6	1.879	0.3876	0.4169	0.3525	1.076	0.968848	0.909	0.510937	0.846	0.519416	Cluster5
O75391	Sperm-associated antigen 7 OS=Homo sapiens OX=9606 GN=SPAG7 PE=1 SV=2	SPAG7	16	2	6	2	2	26	0.632667	1.8425	1.65	1.288	0.896	0.738996	0.699	0.353661	0.781	0.34656	Cluster3
Q86TI2	Dipeptidyl peptidase 9 OS=Homo sapiens OX=9606 GN=DPP9 PE=1 SV=3	DPP9	17	12	41	12	12	98.2	1.5973	0.584375	1.09667	0.285667	1.877	0.375613	0.489	0.177201	0.26	0.0925494	Cluster1
Q9Y2D4	Exocyst complex component 6B OS=Homo sapiens OX=9606 GN=EXOC6B PE=1 SV=3	EXOC6B	20	13	96	12	13	94.1	1.8844	0.5782	0.591	0.402667	1.022	0.470229	0.696	0.477558	0.681	0.158896	Cluster5
Q52LJ0	Protein FAM98B OS=Homo sapiens OX=9606 GN=FAM98B PE=1 SV=2	FAM98B	41	11	149	9	11	45.5	1.6812	0.949	0.5942	0.5545	0.626	0.143021	0.584	0.281896	0.933	0.956785	Cluster5
Q96CD0	F-box/LRR-repeat protein 8 OS=Homo sapiens OX=9606 GN=FBXL8 PE=1 SV=1	FBXL8	24	5	21	5	5	40.5	1.5548	0.754833	0.777333	0.6405	1.03	0.848767	0.849	0.739549	0.824	0.607282	Cluster5
Q9UN86	Ras GTPase-activating protein-binding protein 2 OS=Homo sapiens OX=9606 GN=G3BP2 PE=1 SV=2	G3BP2	29	10	125	9	9	54.1	0.6633	1.5155	2.1332	2.27325	1.408	0.287393	1.5	0.647294	1.066	0.816394	Cluster2
P29992	Guanine nucleotide-binding protein subunit alpha-11 OS=Homo sapiens OX=9606 GN=GNA11 PE=1 SV=2	GNA11	50	14	403	9	9	42.1	1.5483	1.1173	0.7997	0.69125	0.716	0.744284	0.619	0.545564	0.864	0.590001	Cluster5
P35052	Glypican-1 OS=Homo sapiens OX=9606 GN=GPC1 PE=1 SV=2	GPC1	37	12	217	12	12	61.6	0.3689	2.3435	1.4226	2.634	0.607	0.393064	1.124	0.944695	1.852	0.584329	Cluster2
Q8TAX9	Gasdermin-B OS=Homo sapiens OX=9606 GN=GSDMB PE=1 SV=2	GSDMB	19	5	6	5	5	46.8	1.3326	0.572	0.422	0.7445	0.738	0.186423	1.302	0.45038	1.764	0.190381	Cluster6
P00441	Superoxide dismutase [Cu-Zn] OS=Homo sapiens OX=9606 GN=SOD1 PE=1 SV=2	SOD1	95	14	690	14	14	15.9	0.6703	1.9984	1.5193	2.04225	0.76	0.690693	1.022	0.991001	1.344	0.751788	Cluster2
Q9HBG6	Intraflagellar transport protein 122 homolog OS=Homo sapiens OX=9606 GN=IFT122 PE=1 SV=2	IFT122	3	2	4	2	2	141.7	0.441375	2.11043	1.89986	1.4055	0.9	0.680826	0.666	0.202932	0.74	0.309549	Cluster3
O75054	Immunoglobulin superfamily member 3 OS=Homo sapiens OX=9606 GN=IGSF3 PE=2 SV=3	IGSF3	6	5	7	5	5	135.1	0.508875	1.7476	2.08575	2.72267	1.193	0.40348	1.558	0.431177	1.305	0.417338	Cluster2
P18510	Interleukin-1 receptor antagonist protein OS=Homo sapiens OX=9606 GN=IL1RN PE=1 SV=1	IL1RN	42	6	39	6	6	20	1.2546	0.439375	0.135	0.201333	0.307	0.174434	0.458	0.993734	1.491	0.237188	Cluster5
Q16774	Guanylate kinase OS=Homo sapiens OX=9606 GN=GUK1 PE=1 SV=2	GUK1	38	5	89	5	5	21.7	2.2539	0.2469	0.2886	1.373	1.169	0.531037	5.561	0.322625	4.757	0.176038	Cluster6
Q13555	Calcium/calmodulin-dependent protein kinase type II subunit gamma OS=Homo sapiens OX=9606 GN=CAMK2G PE=1 SV=4	CAMK2G	35	13	264	11	13	62.6	1.8586	0.7605	0.7459	0.576	0.981	0.964649	0.757	0.588549	0.772	0.602382	Cluster5
P09228	Cystatin-SA OS=Homo sapiens OX=9606 GN=CST2 PE=1 SV=1	CST2	59	8	31	5	5	16.4	1.04822	1.546	0.666333	0.6985	0.431	0.459733	0.452	0.911984	1.048	0.628583	Cluster1
O00571	ATP-dependent RNA helicase DDX3X OS=Homo sapiens OX=9606 GN=DDX3X PE=1 SV=3	DDX3X	45	26	390	6	24	73.2	1.6963	0.8707	0.7508	0.5595	0.862	0.583956	0.643	0.224906	0.745	0.404489	Cluster5
P09417	Dihydropteridine reductase OS=Homo sapiens OX=9606 GN=QDPR PE=1 SV=2	QDPR	39	7	205	7	7	25.8	1.7413	0.6896	0.9068	0.969	1.315	0.338843	1.405	0.342795	1.069	0.737381	Cluster6
P61962	DDB1- and CUL4-associated factor 7 OS=Homo sapiens OX=9606 GN=DCAF7 PE=1 SV=1	DCAF7	18	6	33	6	6	38.9	1.6696	0.621444	0.5509	1.11233	0.886	0.602811	1.79	0.297209	2.019	0.208702	Cluster6
Q13011	Delta(3,5)-Delta(2,4)-dienoyl-CoA isomerase, mitochondrial OS=Homo sapiens OX=9606 GN=ECH1 PE=1 SV=2	ECH1	57	15	405	15	15	35.8	0.7231	1.7036	1.757	1.98525	1.031	0.71643	1.165	0.625782	1.13	0.567052	Cluster2
Q13627	Dual specificity tyrosine-phosphorylation-regulated kinase 1A OS=Homo sapiens OX=9606 GN=DYRK1A PE=1 SV=2	DYRK1A	2	2	4	2	2	85.5	1.5327	0.7925	0.5765	0.599333	0.727	0.688341	0.756	0.775428	1.04	0.987628	Cluster5
O43768	Alpha-endosulfine OS=Homo sapiens OX=9606 GN=ENSA PE=1 SV=1	ENSA	55	6	215	5	5	13.4	0.3661	1.839	1.8462	2.726	1.004	0.580313	1.482	0.460892	1.477	0.548502	Cluster2
Q96RT1	Erbin OS=Homo sapiens OX=9606 GN=ERBIN PE=1 SV=2	ERBIN	6	6	28	6	6	158.2	1.4696	0.542889	0.786875	0.933667	1.449	0.40922	1.72	0.208734	1.187	0.504088	Cluster6
Q8TE68	Epidermal growth factor receptor kinase substrate 8-like protein 1 OS=Homo sapiens OX=9606 GN=EPS8L1 PE=1 SV=3	EPS8L1	27	15	22	15	15	80.2	1.6034	0.7687	0.5095	0.767	0.663	0.206928	0.998	0.806241	1.505	0.270032	Cluster6
Q9UH65	Switch-associated protein 70 OS=Homo sapiens OX=9606 GN=SWAP70 PE=1 SV=1	SWAP70	48	21	96	21	21	69	0.7087	1.7057	1.8467	2.04475	1.083	0.517435	1.199	0.962856	1.107	0.709942	Cluster2
Q8NEZ5	F-box only protein 22 OS=Homo sapiens OX=9606 GN=FBXO22 PE=1 SV=1	FBXO22	11	4	22	4	4	44.5	1.3728	0.331	1.19157	0.841	3.6	0.197776	2.541	NA	0.706	NA	Cluster6
P48728	Aminomethyltransferase, mitochondrial OS=Homo sapiens OX=9606 GN=AMT PE=1 SV=1	AMT	12	4	22	4	4	43.9	1.3672	0.9806	0.811667	0.551	0.828	0.308205	0.562	0.146253	0.679	0.540428	Cluster1
Q4V328	GRIP1-associated protein 1 OS=Homo sapiens OX=9606 GN=GRIPAP1 PE=1 SV=2	GRIPAP1	8	5	7	5	5	95.9	0.361444	2.0026	2.45233	3.101	1.225	0.996832	1.548	0.99478	1.265	0.99699	Cluster2
P36969	Phospholipid hydroperoxide glutathione peroxidase OS=Homo sapiens OX=9606 GN=GPX4 PE=1 SV=3	GPX4	41	8	111	8	8	22.2	1.9228	0.5612	0.7067	0.65925	1.259	0.339297	1.175	0.609435	0.933	0.838395	Cluster5
O00204	Sulfotransferase 2B1 OS=Homo sapiens OX=9606 GN=SULT2B1 PE=1 SV=2	SULT2B1	48	11	18	11	11	41.3	1.6939	0.6679	0.6539	0.42775	0.979	0.815269	0.64	0.764493	0.654	0.578484	Cluster5
O00515	Ladinin-1 OS=Homo sapiens OX=9606 GN=LAD1 PE=1 SV=2	LAD1	29	12	23	12	12	57.1	0.9239	0.642	3.1416	0.087	4.893	0.629809	0.136	0.0972705	0.028	0.120663	Cluster1
P27695	DNA-(apurinic or apyrimidinic site) endonuclease OS=Homo sapiens OX=9606 GN=APEX1 PE=1 SV=2	APEX1	56	14	167	14	14	35.5	1.7775	0.408556	0.4955	0.351	1.213	0.628116	0.859	0.324043	0.708	0.226602	Cluster5
A1IGU5	Rho guanine nucleotide exchange factor 37 OS=Homo sapiens OX=9606 GN=ARHGEF37 PE=2 SV=2	ARHGEF37	18	10	43	10	10	76.2	1.6254	0.3846	0.394125	0.054	1.025	0.902902	0.14	NA	0.137	NA	Cluster1
Q96IY4	Carboxypeptidase B2 OS=Homo sapiens OX=9606 GN=CPB2 PE=1 SV=2	CPB2	30	9	131	9	9	48.4	0.8088	1.9698	1.345	1.844	0.683	0.115415	0.936	0.612959	1.371	0.579981	Cluster2
P10809	60 kDa heat shock protein, mitochondrial OS=Homo sapiens OX=9606 GN=HSPD1 PE=1 SV=2	HSPD1	58	31	1192	31	31	61	1.8206	0.5632	0.6829	0.67375	1.213	0.375564	1.196	0.510518	0.987	0.987452	Cluster6
O15020	Spectrin beta chain, non-erythrocytic 2 OS=Homo sapiens OX=9606 GN=SPTBN2 PE=1 SV=3	SPTBN2	26	52	358	43	43	271.2	0.8101	1.6361	1.6733	1.83575	1.023	0.86398	1.122	0.987259	1.097	0.930328	Cluster2
Q9Y2V2	Calcium-regulated heat-stable protein 1 OS=Homo sapiens OX=9606 GN=CARHSP1 PE=1 SV=2	CARHSP1	73	6	196	6	6	15.9	0.698	1.5879	1.4749	2.0325	0.929	0.457155	1.28	0.159243	1.378	0.110955	Cluster2
Q9BZJ0	Crooked neck-like protein 1 OS=Homo sapiens OX=9606 GN=CRNKL1 PE=1 SV=4	CRNKL1	7	6	9	6	6	100.4	1.6097	0.6843	0.664333	1.247	0.971	0.761555	1.822	0.866852	1.877	0.734379	Cluster6
P42830	C-X-C motif chemokine 5 OS=Homo sapiens OX=9606 GN=CXCL5 PE=1 SV=1	CXCL5	18	2	3	2	2	12	0.5973	1.9073	1.6832	2.123	0.883	0.830564	1.113	0.74172	1.261	0.53729	Cluster2
Q96C86	m7GpppX diphosphatase OS=Homo sapiens OX=9606 GN=DCPS PE=1 SV=2	DCPS	26	6	135	6	6	38.6	1.6163	0.7822	0.968	0.67025	1.238	0.293837	0.857	0.644431	0.692	0.196832	Cluster5
Q99848	Probable rRNA-processing protein EBP2 OS=Homo sapiens OX=9606 GN=EBNA1BP2 PE=1 SV=2	EBNA1BP2	8	2	6	2	2	34.8	0.700667	0.253	1.274	2.242	5.036	NA	8.862	NA	1.76	NA	Cluster4
P26641	Elongation factor 1-gamma OS=Homo sapiens OX=9606 GN=EEF1G PE=1 SV=3	EEF1G	53	20	450	20	20	50.1	1.8944	0.5074	0.4149	0.38325	0.818	0.429027	0.755	0.39509	0.924	0.84277	Cluster5
Q9Y2X7	ARF GTPase-activating protein GIT1 OS=Homo sapiens OX=9606 GN=GIT1 PE=1 SV=2	GIT1	16	10	89	6	6	84.3	1.2167	0.614125	0.724	1.44267	1.179	0.65713	2.349	0.387675	1.993	0.701709	Cluster4
P32856	Syntaxin-2 OS=Homo sapiens OX=9606 GN=STX2 PE=1 SV=3	STX2	39	11	232	11	11	33.3	0.7655	1.2832	1.7955	2.07325	1.399	0.0311396	1.616	0.0611224	1.155	0.574891	Cluster2
Q93099	Homogentisate 1,2-dioxygenase OS=Homo sapiens OX=9606 GN=HGD PE=1 SV=2	HGD	13	3	4	3	3	49.9	0.6058	1.18783	2.15867	1.91	1.817	0.400098	1.608	0.258687	0.885	0.649535	Cluster2
P06732	Creatine kinase M-type OS=Homo sapiens OX=9606 GN=CKM PE=1 SV=2	CKM	32	11	134	10	10	43.1	1.437	1.1976	1.3414	0.54175	1.12	0.996365	0.452	0.0958619	0.404	0.11704	Cluster1
Q2WGJ9	Fer-1-like protein 6 OS=Homo sapiens OX=9606 GN=FER1L6 PE=2 SV=2	FER1L6	2	3	3	3	3	209.2	1.02475	0.36875	2.45671	0.404	6.662	0.270999	1.096	0.612527	0.164	0.512992	Cluster1
P13284	Gamma-interferon-inducible lysosomal thiol reductase OS=Homo sapiens OX=9606 GN=IFI30 PE=1 SV=3	IFI30	15	2	8	2	2	27.9	1.1314	0.6254	0.4752	0.381	0.76	0.282468	0.609	0.27507	0.802	0.996339	Cluster5
P01743	Immunoglobulin heavy variable 1-46 OS=Homo sapiens OX=9606 GN=IGHV1-46 PE=1 SV=2	IGHV1-46	22	2	45	2	2	12.9	0.7443	1.90267	1.6799	1.31	0.883	0.417237	0.689	0.42776	0.78	0.942863	Cluster3
Q5T013	Putative hydroxypyruvate isomerase OS=Homo sapiens OX=9606 GN=HYI PE=1 SV=2	HYI	47	8	114	8	8	30.4	0.6478	1.1873	1.0642	3.7555	0.896	0.32477	3.163	0.190336	3.529	0.300265	Cluster4
Q8NHG7	Small VCP/p97-interacting protein OS=Homo sapiens OX=9606 GN=SVIP PE=1 SV=1	SVIP	32	2	35	2	2	8.4	0.52175	1.6751	2.098	1.562	1.252	0.349354	0.932	0.79386	0.745	0.354778	Cluster3
P50213	Isocitrate dehydrogenase [NAD] subunit alpha, mitochondrial OS=Homo sapiens OX=9606 GN=IDH3A PE=1 SV=1	IDH3A	38	12	267	12	12	39.6	1.7851	0.657	0.7876	0.7265	1.199	0.318439	1.106	0.613707	0.922	0.824656	Cluster5
P06331	Immunoglobulin heavy variable 4-34 OS=Homo sapiens OX=9606 GN=IGHV4-34 PE=1 SV=2	IGHV4-34	37	3	185	2	3	13.8	0.8545	1.825	1.381	1.88875	0.757	0.390593	1.035	0.926437	1.368	0.459995	Cluster2
P51553	Isocitrate dehydrogenase [NAD] subunit gamma, mitochondrial OS=Homo sapiens OX=9606 GN=IDH3G PE=1 SV=1	IDH3G	37	11	149	11	11	42.8	0.8002	2.4022	1.075	1.2935	0.448	0.227729	0.538	0.484097	1.203	0.833754	Cluster3
A0A0B4J1Y9	Immunoglobulin heavy variable 3-72 OS=Homo sapiens OX=9606 GN=IGHV3-72 PE=3 SV=1	IGHV3-72	25	2	42	2	2	13.2	1.5875	0.941	1.3282	0.4035	1.411	0.33548	0.429	0.120647	0.304	0.032862	Cluster1
P0DP04	Immunoglobulin heavy variable 3-43D OS=Homo sapiens OX=9606 GN=IGHV3-43D PE=3 SV=1	IGHV3-43D	35	3	94	2	2	13	0.587	1.7356	1.769	2.0815	1.019	0.650411	1.199	0.749073	1.177	0.948222	Cluster2
A0A0J9YXX1	Immunoglobulin heavy variable 5-10-1 OS=Homo sapiens OX=9606 GN=IGHV5-10-1 PE=3 SV=1	IGHV5-10-1	47	4	83	2	4	12.8	1.0737	1.8897	0.798	2.23925	0.422	0.0273485	1.185	0.991598	2.806	0.155873	Cluster4
O75874	Isocitrate dehydrogenase [NADP] cytoplasmic OS=Homo sapiens OX=9606 GN=IDH1 PE=1 SV=2	IDH1	49	18	333	17	17	46.6	1.7173	0.5623	0.6984	0.5935	1.242	0.141876	1.055	0.753509	0.85	0.374529	Cluster5
A0A0J9YX35	Immunoglobulin heavy variable 3-64D OS=Homo sapiens OX=9606 GN=IGHV3-64D PE=3 SV=1	IGHV3-64D	19	2	14	2	2	12.8	0.720857	1.7535	1.6265	2.09267	0.928	0.708177	1.193	0.917543	1.287	0.766093	Cluster2
A0A0C4DH43	Immunoglobulin heavy variable 2-70D OS=Homo sapiens OX=9606 GN=IGHV2-70D PE=3 SV=1	IGHV2-70D	24	2	15	2	2	13.3	0.436667	2.59629	1.03925	0.591	0.4	0.0946354	0.228	NA	0.569	NA	Cluster3
P48735	Isocitrate dehydrogenase [NADP], mitochondrial OS=Homo sapiens OX=9606 GN=IDH2 PE=1 SV=2	IDH2	54	26	993	25	26	50.9	1.7172	0.8223	0.9118	0.6725	1.109	0.745015	0.818	0.679115	0.738	0.53111	Cluster5
Q14116	Interleukin-18 OS=Homo sapiens OX=9606 GN=IL18 PE=1 SV=1	IL18	54	9	12	9	9	22.3	1.1736	0.976	0.9843	0.50775	1.009	0.966796	0.52	0.152271	0.516	0.189252	Cluster1
Q8N1N4	Keratin, type II cytoskeletal 78 OS=Homo sapiens OX=9606 GN=KRT78 PE=1 SV=2	KRT78	44	21	378	17	18	56.8	0.5945	2.0283	1.3607	2.39075	0.671	0.527357	1.179	0.863446	1.757	0.802651	Cluster2
P07099	Epoxide hydrolase 1 OS=Homo sapiens OX=9606 GN=EPHX1 PE=1 SV=1	EPHX1	55	21	755	21	21	52.9	1.6483	0.8074	0.7315	0.84675	0.906	0.655525	1.049	0.912835	1.158	0.869674	Cluster6
P34913	Bifunctional epoxide hydrolase 2 OS=Homo sapiens OX=9606 GN=EPHX2 PE=1 SV=2	EPHX2	59	22	284	22	22	62.6	2.021	0.4322	0.6144	0.554	1.422	0.117205	1.282	0.28676	0.902	0.891488	Cluster5
P18283	Glutathione peroxidase 2 OS=Homo sapiens OX=9606 GN=GPX2 PE=1 SV=3	GPX2	48	7	18	7	7	21.9	1.25857	0.4525	0.511667	0.04	1.131	0.544157	0.088	NA	0.078	NA	Cluster1
P21266	Glutathione S-transferase Mu 3 OS=Homo sapiens OX=9606 GN=GSTM3 PE=1 SV=3	GSTM3	73	16	464	15	16	26.5	1.9174	0.7253	0.6298	0.63	0.868	0.59476	0.869	0.702501	1	0.976267	Cluster5
P09382	Galectin-1 OS=Homo sapiens OX=9606 GN=LGALS1 PE=1 SV=2	LGALS1	96	17	1834	17	17	14.7	0.6795	1.6806	1.7384	1.929	1.034	0.666662	1.148	0.487469	1.11	0.593465	Cluster2
P23919	Thymidylate kinase OS=Homo sapiens OX=9606 GN=DTYMK PE=1 SV=4	DTYMK	40	9	37	9	9	23.8	1.5361	0.736	0.7545	0.58825	1.025	0.450188	0.799	0.936679	0.78	0.498415	Cluster5
P01011	Alpha-1-antichymotrypsin OS=Homo sapiens OX=9606 GN=SERPINA3 PE=1 SV=2	SERPINA3	50	16	451	16	16	47.6	0.3218	2.4183	1.827	2.4315	0.755	0.345499	1.005	0.763461	1.331	0.700288	Cluster2
Q9HC16	DNA dC->dU-editing enzyme APOBEC-3G OS=Homo sapiens OX=9606 GN=APOBEC3G PE=1 SV=1	APOBEC3G	8	2	4	2	2	46.4	0.744333	1.86267	1.10971	1.07133	0.596	0.674413	0.575	0.756134	0.965	0.967398	Cluster3
P12429	Annexin A3 OS=Homo sapiens OX=9606 GN=ANXA3 PE=1 SV=3	ANXA3	67	23	903	23	23	36.4	1.4102	1.2261	0.9751	0.6005	0.795	0.747287	0.49	0.263325	0.616	0.245187	Cluster1
Q92485	Acid sphingomyelinase-like phosphodiesterase 3b OS=Homo sapiens OX=9606 GN=SMPDL3B PE=1 SV=2	SMPDL3B	13	4	5	4	4	50.8	0.9678	1.22633	1.7726	0.6315	1.445	0.310499	0.515	0.404267	0.356	0.175847	Cluster1
O95260	Arginyl-tRNA--protein transferase 1 OS=Homo sapiens OX=9606 GN=ATE1 PE=1 SV=2	ATE1	15	5	73	5	5	59.1	1.8898	0.6771	0.6216	0.585	0.918	0.971782	0.864	0.826517	0.941	0.77991	Cluster5
Q9BUT1	3-hydroxybutyrate dehydrogenase type 2 OS=Homo sapiens OX=9606 GN=BDH2 PE=1 SV=2	BDH2	28	6	61	6	6	26.7	1.153	1.1252	0.9436	2.29267	0.839	0.957489	2.038	0.350351	2.43	0.263046	Cluster4
P31944	Caspase-14 OS=Homo sapiens OX=9606 GN=CASP14 PE=1 SV=2	CASP14	33	8	46	8	8	27.7	0.4359	2.1437	1.74056	2.4765	0.812	0.934052	1.155	0.501021	1.423	0.323558	Cluster2
P49662	Caspase-4 OS=Homo sapiens OX=9606 GN=CASP4 PE=1 SV=1	CASP4	17	5	10	5	5	43.2	1.35789	0.627833	0.585875	0.92125	0.933	0.573251	1.467	0.42219	1.572	0.218845	Cluster6
Q96DG6	Carboxymethylenebutenolidase homolog OS=Homo sapiens OX=9606 GN=CMBL PE=1 SV=1	CMBL	49	11	110	11	11	28	1.8769	0.7453	0.7928	0.397	1.064	0.868931	0.533	0.352517	0.501	0.303856	Cluster1
P00403	Cytochrome c oxidase subunit 2 OS=Homo sapiens OX=9606 GN=MT-CO2 PE=1 SV=1	MT-CO2	45	6	273	6	6	25.5	1.8385	0.5315	0.6543	0.6295	1.231	0.365212	1.184	0.609703	0.962	0.911861	Cluster5
P31327	Carbamoyl-phosphate synthase [ammonia], mitochondrial OS=Homo sapiens OX=9606 GN=CPS1 PE=1 SV=2	CPS1	18	22	180	20	20	164.8	0.5061	1.6453	0.7078	5.508	0.43	0.52425	3.348	0.219358	7.782	0.0419937	Cluster4
P09493	Tropomyosin alpha-1 chain OS=Homo sapiens OX=9606 GN=TPM1 PE=1 SV=2	TPM1	90	59	13040	25	38	32.7	0.5275	1.8989	1.8219	2.1495	0.959	0.983124	1.132	0.805195	1.18	0.77696	Cluster2
Q9BZ67	FERM domain-containing protein 8 OS=Homo sapiens OX=9606 GN=FRMD8 PE=1 SV=1	FRMD8	9	4	6	4	4	51.2	1.9877	0.339111	0.334778	0.1095	0.987	0.241736	0.323	0.408923	0.327	0.923319	Cluster1
P14770	Platelet glycoprotein IX OS=Homo sapiens OX=9606 GN=GP9 PE=1 SV=3	GP9	16	3	23	3	3	19	0.2248	1.9572	2.0196	3.44075	1.032	0.967871	1.758	0.950714	1.704	0.97253	Cluster2
Q8TBA6	Golgin subfamily A member 5 OS=Homo sapiens OX=9606 GN=GOLGA5 PE=1 SV=3	GOLGA5	16	9	16	9	9	83	0.4994	1.996	1.6448	2.479	0.824	0.926426	1.242	0.4267	1.507	0.220944	Cluster2
Q5JVS0	Intracellular hyaluronan-binding protein 4 OS=Homo sapiens OX=9606 GN=HABP4 PE=1 SV=1	HABP4	27	7	84	7	7	45.8	0.3213	2.1367	1.7033	2.65025	0.797	0.642099	1.24	0.391729	1.556	0.146417	Cluster2
Q5T447	E3 ubiquitin-protein ligase HECTD3 OS=Homo sapiens OX=9606 GN=HECTD3 PE=1 SV=1	HECTD3	11	8	30	8	8	97.1	1.4849	0.544125	0.799857	0.5605	1.47	0.401346	1.03	0.923794	0.701	0.659391	Cluster5
Q9BXW7	Haloacid dehalogenase-like hydrolase domain-containing 5 OS=Homo sapiens OX=9606 GN=HDHD5 PE=1 SV=1	HDHD5	33	9	71	9	9	46.3	1.7338	0.62725	0.474556	0.356333	0.757	0.712757	0.568	0.819177	0.751	0.959962	Cluster5
Q9H9P8	L-2-hydroxyglutarate dehydrogenase, mitochondrial OS=Homo sapiens OX=9606 GN=L2HGDH PE=1 SV=3	L2HGDH	21	8	39	8	8	50.3	0.6932	1.9099	1.7024	1.5065	0.891	0.510905	0.789	0.324752	0.885	0.579711	Cluster3
Q96C01	Protein FAM136A OS=Homo sapiens OX=9606 GN=FAM136A PE=1 SV=1	FAM136A	30	5	209	5	5	15.6	0.8276	1.4647	1.4638	2.239	0.999	0.990709	1.529	0.250422	1.53	0.251276	Cluster2
P00740	Coagulation factor IX OS=Homo sapiens OX=9606 GN=F9 PE=1 SV=2	F9	27	12	357	12	12	51.7	0.765	1.5966	1.5106	1.7605	0.946	0.618264	1.103	0.617878	1.165	0.452243	Cluster2
P62495	Eukaryotic peptide chain release factor subunit 1 OS=Homo sapiens OX=9606 GN=ETF1 PE=1 SV=3	ETF1	51	18	164	18	18	49	1.9875	0.4707	0.5215	0.35675	1.108	0.641691	0.758	0.72007	0.684	0.451972	Cluster5
Q14677	Clathrin interactor 1 OS=Homo sapiens OX=9606 GN=CLINT1 PE=1 SV=1	CLINT1	22	10	74	10	10	68.2	0.6415	1.4056	2.3385	1.372	1.664	0.767907	0.976	0.931288	0.587	0.810531	Cluster3
P30273	High affinity immunoglobulin epsilon receptor subunit gamma OS=Homo sapiens OX=9606 GN=FCER1G PE=1 SV=1	FCER1G	23	2	12	2	2	9.7	0.37	2.21417	1.5165	2.3885	0.685	0.886641	1.079	0.501507	1.575	0.314612	Cluster2
Q9NS71	Gastrokine-1 OS=Homo sapiens OX=9606 GN=GKN1 PE=1 SV=3	GKN1	22	5	103	5	5	22	2.0191	0.4638	0.1629	1.32875	0.351	0.331473	2.865	0.613275	8.157	0.440439	Cluster6
Q9HAV0	Guanine nucleotide-binding protein subunit beta-4 OS=Homo sapiens OX=9606 GN=GNB4 PE=1 SV=3	GNB4	59	15	626	9	15	37.5	1.5748	0.9017	0.9713	0.68275	1.077	0.648413	0.757	0.464477	0.703	0.244196	Cluster1
P04259	Keratin, type II cytoskeletal 6B OS=Homo sapiens OX=9606 GN=KRT6B PE=1 SV=5	KRT6B	61	42	2112	3	3	60	0.4399	2.5373	1.4772	2.22625	0.582	0.531523	0.877	0.770605	1.507	0.362516	Cluster2
P36915	Guanine nucleotide-binding protein-like 1 OS=Homo sapiens OX=9606 GN=GNL1 PE=1 SV=2	GNL1	27	12	79	12	12	68.6	1.6763	0.988556	0.6439	0.78475	0.651	0.613261	0.794	0.532503	1.219	0.712813	Cluster5
O00461	Golgi integral membrane protein 4 OS=Homo sapiens OX=9606 GN=GOLIM4 PE=1 SV=1	GOLIM4	12	6	30	6	6	81.8	0.838222	1.328	2.0176	0.85275	1.519	0.482895	0.642	0.506878	0.423	0.280782	Cluster3
Q86SX6	Glutaredoxin-related protein 5, mitochondrial OS=Homo sapiens OX=9606 GN=GLRX5 PE=1 SV=2	GLRX5	28	3	20	3	3	16.6	0.8052	1.284	1.20211	2.44275	0.936	0.979929	1.902	0.333529	2.032	0.260499	Cluster4
Q92769	Histone deacetylase 2 OS=Homo sapiens OX=9606 GN=HDAC2 PE=1 SV=2	HDAC2	26	9	53	6	6	55.3	1.5084	0.804222	0.720889	0.62	0.896	0.672498	0.771	0.438806	0.86	0.624791	Cluster5
P17096	High mobility group protein HMG-I/HMG-Y OS=Homo sapiens OX=9606 GN=HMGA1 PE=1 SV=3	HMGA1	56	5	66	5	5	11.7	0.5798	1.883	1.6046	1.8615	0.852	0.38866	0.989	0.898661	1.16	0.379744	Cluster3
P09429	High mobility group protein B1 OS=Homo sapiens OX=9606 GN=HMGB1 PE=1 SV=3	HMGB1	53	14	501	10	14	24.9	0.5748	1.6807	1.6113	1.82625	0.959	0.86124	1.087	0.642687	1.133	0.563731	Cluster2
P40189	Interleukin-6 receptor subunit beta OS=Homo sapiens OX=9606 GN=IL6ST PE=1 SV=2	IL6ST	13	7	52	7	7	103.5	0.7647	1.60933	1.3634	1.8205	0.847	0.381102	1.131	0.778509	1.335	0.99606	Cluster2
Q9Y4X5	E3 ubiquitin-protein ligase ARIH1 OS=Homo sapiens OX=9606 GN=ARIH1 PE=1 SV=2	ARIH1	24	8	59	8	8	64.1	2.2598	0.292875	0.4567	0.236667	1.559	0.241571	0.808	0.614243	0.518	0.210759	Cluster5
Q99575	Ribonucleases P/MRP protein subunit POP1 OS=Homo sapiens OX=9606 GN=POP1 PE=1 SV=2	POP1	6	4	7	4	4	114.6	0.802375	0.144	0.319	0.175	2.215	NA	1.215	NA	0.549	NA	Cluster5
P28906	Hematopoietic progenitor cell antigen CD34 OS=Homo sapiens OX=9606 GN=CD34 PE=1 SV=2	CD34	11	7	206	7	7	40.7	0.3661	1.9309	2.1893	2.508	1.134	0.566894	1.299	0.271929	1.146	0.447759	Cluster2
Q6UWR7	Glycerophosphocholine cholinephosphodiesterase ENPP6 OS=Homo sapiens OX=9606 GN=ENPP6 PE=1 SV=2	ENPP6	16	5	33	5	5	50.2	0.7109	2.0987	1.2994	2.2065	0.619	0.369622	1.051	0.738424	1.698	0.190782	Cluster2
Q7L5Y1	Mitochondrial enolase superfamily member 1 OS=Homo sapiens OX=9606 GN=ENOSF1 PE=1 SV=1	ENOSF1	28	9	50	9	9	49.8	1.7585	0.724333	0.812667	0.56725	1.122	0.931347	0.783	0.932969	0.698	0.993872	Cluster5
P00748	Coagulation factor XII OS=Homo sapiens OX=9606 GN=F12 PE=1 SV=3	F12	23	10	183	10	10	67.7	0.3868	2.1936	1.7442	2.03675	0.795	0.271892	0.928	0.486223	1.168	0.982207	Cluster3
Q9H6S3	Epidermal growth factor receptor kinase substrate 8-like protein 2 OS=Homo sapiens OX=9606 GN=EPS8L2 PE=1 SV=2	EPS8L2	41	21	60	21	21	80.6	0.7408	1.2278	1.6154	1.542	1.316	0.788796	1.256	0.499531	0.955	0.467807	Cluster2
Q96S59	Ran-binding protein 9 OS=Homo sapiens OX=9606 GN=RANBP9 PE=1 SV=1	RANBP9	12	5	18	5	5	77.8	0.56	2.3382	1.5044	0.99825	0.643	0.351033	0.427	0.395949	0.664	0.649318	Cluster3
Q5T1M5	FK506-binding protein 15 OS=Homo sapiens OX=9606 GN=FKBP15 PE=1 SV=2	FKBP15	14	13	46	13	13	133.5	1.7483	0.807556	0.6417	0.54075	0.795	0.288745	0.67	0.202095	0.843	0.742418	Cluster5
Q96AE4	Far upstream element-binding protein 1 OS=Homo sapiens OX=9606 GN=FUBP1 PE=1 SV=3	FUBP1	38	18	569	14	16	67.5	0.7485	1.4477	1.6022	1.85625	1.107	0.5402	1.282	0.293281	1.159	0.483795	Cluster2
O43292	Glycosylphosphatidylinositol anchor attachment 1 protein OS=Homo sapiens OX=9606 GN=GPAA1 PE=1 SV=3	GPAA1	6	4	24	4	4	67.6	1.7576	0.7654	0.7909	0.9515	1.033	0.931547	1.243	0.125371	1.203	0.282908	Cluster6
Q8TED1	Probable glutathione peroxidase 8 OS=Homo sapiens OX=9606 GN=GPX8 PE=1 SV=2	GPX8	13	2	6	2	2	23.9	0.252	2.852	1.63067	2.045	0.572	0.953147	0.717	0.801562	1.254	0.695111	Cluster3
O43719	HIV Tat-specific factor 1 OS=Homo sapiens OX=9606 GN=HTATSF1 PE=1 SV=1	HTATSF1	9	6	35	6	6	85.8	0.4629	1.331	2.9225	1.7585	2.196	0.375812	1.321	0.392052	0.602	0.871254	Cluster3
Q1KMD3	Heterogeneous nuclear ribonucleoprotein U-like protein 2 OS=Homo sapiens OX=9606 GN=HNRNPUL2 PE=1 SV=1	HNRNPUL2	36	22	228	22	22	85.1	1.5848	1.0631	0.668	0.889	0.628	0.120307	0.836	0.772501	1.331	0.334165	Cluster6
O15347	High mobility group protein B3 OS=Homo sapiens OX=9606 GN=HMGB3 PE=1 SV=4	HMGB3	27	5	26	4	4	23	0.572	2.54133	1.482	1.516	0.583	0.195172	0.597	0.14022	1.023	0.890135	Cluster3
Q12905	Interleukin enhancer-binding factor 2 OS=Homo sapiens OX=9606 GN=ILF2 PE=1 SV=2	ILF2	53	14	184	14	14	43	1.8942	0.4946	0.4226	0.50775	0.854	0.871116	1.027	0.621959	1.201	0.612978	Cluster6
Q9P2K6	Kelch-like protein 42 OS=Homo sapiens OX=9606 GN=KLHL42 PE=1 SV=2	KLHL42	20	6	24	6	6	56.8	1.30956	1.17712	1.30957	0.389	1.113	0.842278	0.33	0.0584278	0.297	0.202281	Cluster1
Q6NY19	KN motif and ankyrin repeat domain-containing protein 3 OS=Homo sapiens OX=9606 GN=KANK3 PE=1 SV=1	KANK3	2	2	9	2	2	88.4	1.2521	0.760857	0.9114	1.90833	1.198	0.533731	2.508	0.502038	2.094	0.634937	Cluster4
P43487	Ran-specific GTPase-activating protein OS=Homo sapiens OX=9606 GN=RANBP1 PE=1 SV=1	RANBP1	49	5	216	5	5	23.3	0.6622	1.5201	1.6251	2.1105	1.069	0.993679	1.388	0.317434	1.299	0.42119	Cluster2
A2NJV5	Immunoglobulin kappa variable 2-29 OS=Homo sapiens OX=9606 GN=IGKV2-29 PE=3 SV=2	IGKV2-29	20	2	76	2	2	13.1	0.7603	1.6986	1.9209	1.4505	1.131	0.800283	0.854	0.624067	0.755	0.561726	Cluster3
Q14847	LIM and SH3 domain protein 1 OS=Homo sapiens OX=9606 GN=LASP1 PE=1 SV=2	LASP1	55	15	602	15	15	29.7	0.6242	1.7717	1.6146	2.3715	0.911	0.745602	1.339	0.466827	1.469	0.32796	Cluster2
O76062	Delta(14)-sterol reductase TM7SF2 OS=Homo sapiens OX=9606 GN=TM7SF2 PE=1 SV=3	TM7SF2	6	2	17	2	2	46.4	0.8894	0.6465	0.8415	1.861	1.302	0.59192	2.879	NA	2.212	NA	Cluster4
Q8IYI6	Exocyst complex component 8 OS=Homo sapiens OX=9606 GN=EXOC8 PE=1 SV=2	EXOC8	20	13	104	13	13	81.7	1.6571	0.9986	0.677889	0.39075	0.679	0.466673	0.391	0.113544	0.576	0.211384	Cluster1
O00748	Cocaine esterase OS=Homo sapiens OX=9606 GN=CES2 PE=1 SV=1	CES2	20	10	22	9	10	61.8	1.1009	1.7312	0.193	0.616333	0.111	0.0618168	0.356	0.636941	3.193	0.415942	Cluster6
Q9NYL4	Peptidyl-prolyl cis-trans isomerase FKBP11 OS=Homo sapiens OX=9606 GN=FKBP11 PE=1 SV=1	FKBP11	41	5	21	5	5	22.2	1.50889	0.371571	0.399571	0.115333	1.075	0.616702	0.31	0.226426	0.289	0.0340068	Cluster1
P07954	Fumarate hydratase, mitochondrial OS=Homo sapiens OX=9606 GN=FH PE=1 SV=3	FH	60	19	371	19	19	54.6	1.7545	0.6826	0.7881	0.77825	1.155	0.567825	1.14	0.367001	0.988	0.692958	Cluster6
Q96CP2	FLYWCH family member 2 OS=Homo sapiens OX=9606 GN=FLYWCH2 PE=1 SV=1	FLYWCH2	33	3	16	3	3	14.6	0.581714	1.56171	1.80667	1.5035	1.157	0.721144	0.963	0.874998	0.832	0.669274	Cluster3
Q6IQ22	Ras-related protein Rab-12 OS=Homo sapiens OX=9606 GN=RAB12 PE=1 SV=3	RAB12	31	8	119	7	7	27.2	1.6363	0.8409	0.844	0.7185	1.004	0.969726	0.854	0.803974	0.851	0.786407	Cluster5
Q92743	Serine protease HTRA1 OS=Homo sapiens OX=9606 GN=HTRA1 PE=1 SV=1	HTRA1	16	7	103	7	7	51.3	0.342	2.29678	1.7045	1.90075	0.742	0.240091	0.828	0.725057	1.115	0.514163	Cluster3
P08238	Heat shock protein HSP 90-beta OS=Homo sapiens OX=9606 GN=HSP90AB1 PE=1 SV=4	HSP90AB1	61	44	1478	28	28	83.2	1.7172	0.6438	0.5921	0.58375	0.92	0.693565	0.907	0.733278	0.986	0.968387	Cluster5
P08648	Integrin alpha-5 OS=Homo sapiens OX=9606 GN=ITGA5 PE=1 SV=2	ITGA5	24	19	446	19	19	114.5	1.5808	0.7581	1.0216	1.65125	1.348	0.205308	2.178	0.15374	1.616	0.505666	Cluster6
O60684	Importin subunit alpha-7 OS=Homo sapiens OX=9606 GN=KPNA6 PE=1 SV=1	KPNA6	21	9	77	5	9	60	1.7138	0.681444	0.710667	0.405	1.043	0.990619	0.594	0.436971	0.57	0.470902	Cluster5
Q9UI26	Importin-11 OS=Homo sapiens OX=9606 GN=IPO11 PE=1 SV=1	IPO11	7	5	34	5	5	112.5	1.5779	0.703875	0.456	0.416333	0.648	0.605606	0.591	0.581252	0.913	0.705985	Cluster5
Q9UK76	Jupiter microtubule associated homolog 1 OS=Homo sapiens OX=9606 GN=JPT1 PE=1 SV=3	JPT1	55	3	7	3	3	16	1.7555	0.9114	0.278	0.684	0.305	0.0575445	0.75	0.529381	2.46	0.42556	Cluster6
O75582	Ribosomal protein S6 kinase alpha-5 OS=Homo sapiens OX=9606 GN=RPS6KA5 PE=1 SV=1	RPS6KA5	13	7	36	7	7	89.8	1.2298	1.0514	0.836143	0.3145	0.795	0.759875	0.299	0.154665	0.376	0.104541	Cluster1
Q92930	Ras-related protein Rab-8B OS=Homo sapiens OX=9606 GN=RAB8B PE=1 SV=2	RAB8B	42	8	288	2	2	23.6	0.8396	1.97957	1.57189	1.32575	0.794	0.537314	0.67	0.542934	0.843	0.939025	Cluster3
Q8TDW0	Volume-regulated anion channel subunit LRRC8C OS=Homo sapiens OX=9606 GN=LRRC8C PE=1 SV=2	LRRC8C	4	2	3	2	2	92.4	0.6494	2.45617	1.348	0.256	0.549	0.574746	0.104	NA	0.19	NA	Cluster1
Q96A26	Protein FAM162A OS=Homo sapiens OX=9606 GN=FAM162A PE=1 SV=2	FAM162A	53	7	317	7	7	17.3	0.5724	1.7581	1.7793	2.2695	1.012	0.835836	1.291	0.567069	1.276	0.622009	Cluster2
P49326	Flavin-containing monooxygenase 5 OS=Homo sapiens OX=9606 GN=FMO5 PE=1 SV=2	FMO5	13	5	6	5	5	60.2	1.9517	0.619	0.9195	0.28775	1.485	0.479175	0.465	0.190946	0.313	0.080065	Cluster1
P36268	Inactive glutathione hydrolase 2 OS=Homo sapiens OX=9606 GN=GGT2 PE=1 SV=3	GGT2	7	3	25	3	3	61.7	0.8763	1.5433	1.48713	2.20075	0.964	0.881402	1.426	0.45968	1.48	0.435937	Cluster2
P18077	60S ribosomal protein L35a OS=Homo sapiens OX=9606 GN=RPL35A PE=1 SV=2	RPL35A	29	4	101	4	4	12.5	1.4411	0.8037	0.850333	0.37975	1.058	0.912239	0.473	0.327377	0.447	0.33994	Cluster1
Q9H3H5	UDP-N-acetylglucosamine--dolichyl-phosphate N-acetylglucosaminephosphotransferase OS=Homo sapiens OX=9606 GN=DPAGT1 PE=1 SV=2	DPAGT1	4	2	43	2	2	46.1	1.5271	0.733778	0.720222	1.0175	0.982	0.681991	1.387	0.17262	1.413	0.0403836	Cluster6
P30511	HLA class I histocompatibility antigen, alpha chain F OS=Homo sapiens OX=9606 GN=HLA-F PE=1 SV=3	HLA-F	23	5	8	5	5	39	1.30825	0.57625	0.841667	0.6955	1.461	0.097178	1.207	0.894798	0.826	0.527657	Cluster5
P05556	Integrin beta-1 OS=Homo sapiens OX=9606 GN=ITGB1 PE=1 SV=2	ITGB1	53	52	4228	52	52	88.4	0.5396	1.7556	1.8489	2.197	1.053	0.706477	1.251	0.603438	1.188	0.756	Cluster2
Q9UIJ7	GTP:AMP phosphotransferase AK3, mitochondrial OS=Homo sapiens OX=9606 GN=AK3 PE=1 SV=4	AK3	64	14	342	14	14	25.6	1.7407	0.7581	0.6797	0.80625	0.897	0.537822	1.064	0.608468	1.186	0.349345	Cluster6
P48730	Casein kinase I isoform delta OS=Homo sapiens OX=9606 GN=CSNK1D PE=1 SV=2	CSNK1D	8	3	27	3	3	47.3	1.7305	0.592333	0.680778	0.452	1.149	0.458533	0.763	0.727622	0.664	0.290897	Cluster5
Q13449	Limbic system-associated membrane protein OS=Homo sapiens OX=9606 GN=LSAMP PE=1 SV=2	LSAMP	14	4	17	4	4	37.4	1.2051	0.849	2.20022	0.73375	2.592	0.121864	0.864	0.832706	0.333	0.207841	Cluster1
P61923	Coatomer subunit zeta-1 OS=Homo sapiens OX=9606 GN=COPZ1 PE=1 SV=1	COPZ1	23	3	37	3	3	20.2	1.4813	0.613778	0.65125	0.788667	1.061	0.645093	1.285	0.366938	1.211	0.412516	Cluster6
P62753	40S ribosomal protein S6 OS=Homo sapiens OX=9606 GN=RPS6 PE=1 SV=1	RPS6	24	5	117	5	5	28.7	1.6923	0.618	0.7017	0.38825	1.135	0.692952	0.628	0.0748393	0.553	0.0648423	Cluster5
Q16527	Cysteine and glycine-rich protein 2 OS=Homo sapiens OX=9606 GN=CSRP2 PE=1 SV=3	CSRP2	73	14	445	14	14	20.9	0.781	1.574	1.9126	1.65525	1.215	0.805963	1.052	0.92265	0.865	0.932524	Cluster3
Q05048	Cleavage stimulation factor subunit 1 OS=Homo sapiens OX=9606 GN=CSTF1 PE=1 SV=1	CSTF1	26	8	28	8	8	48.3	1.4241	0.3735	0.381571	0.373667	1.022	0.912433	1	0.442017	0.979	0.555909	Cluster5
Q93034	Cullin-5 OS=Homo sapiens OX=9606 GN=CUL5 PE=1 SV=4	CUL5	16	13	129	13	13	90.9	1.5597	1.1768	0.8248	0.65225	0.701	0.731475	0.554	0.805918	0.791	0.988765	Cluster1
Q96HY6	DDRGK domain-containing protein 1 OS=Homo sapiens OX=9606 GN=DDRGK1 PE=1 SV=2	DDRGK1	32	7	145	7	7	35.6	0.6514	1.8076	1.6415	1.756	0.908	0.556239	0.971	0.879949	1.07	0.786943	Cluster3
P50570	Dynamin-2 OS=Homo sapiens OX=9606 GN=DNM2 PE=1 SV=2	DNM2	36	27	374	17	27	98	1.9424	0.6492	0.5308	0.391	0.818	0.898326	0.602	0.592598	0.737	0.450793	Cluster5
P49411	Elongation factor Tu, mitochondrial OS=Homo sapiens OX=9606 GN=TUFM PE=1 SV=2	TUFM	61	23	374	23	23	49.5	1.9035	0.5027	0.4555	0.6065	0.906	0.774037	1.206	0.420025	1.332	0.311213	Cluster6
P14866	Heterogeneous nuclear ribonucleoprotein L OS=Homo sapiens OX=9606 GN=HNRNPL PE=1 SV=2	HNRNPL	38	14	206	13	14	64.1	1.3257	0.5425	2.4064	0.74675	4.436	0.517651	1.376	0.610056	0.31	0.899908	Cluster1
B9A064	Immunoglobulin lambda-like polypeptide 5 OS=Homo sapiens OX=9606 GN=IGLL5 PE=2 SV=2	IGLL5	46	9	583	4	9	23	0.7355	1.7604	2.0389	1.48975	1.158	0.719834	0.846	0.540451	0.731	0.456675	Cluster3
P56537	Eukaryotic translation initiation factor 6 OS=Homo sapiens OX=9606 GN=EIF6 PE=1 SV=1	EIF6	37	4	64	4	4	26.6	1.428	0.685	0.562778	1.0705	0.822	0.419994	1.563	0.812322	1.902	0.46865	Cluster6
P14735	Insulin-degrading enzyme OS=Homo sapiens OX=9606 GN=IDE PE=1 SV=4	IDE	23	18	112	18	18	117.9	1.4087	1.5198	0.7036	0.88725	0.463	0.335758	0.584	0.821009	1.261	0.56594	Cluster5
P07476	Involucrin OS=Homo sapiens OX=9606 GN=IVL PE=1 SV=2	IVL	69	31	81	31	31	68.4	1.5459	0.2395	0.2448	0.34975	1.022	0.95772	1.46	0.220059	1.429	0.291745	Cluster6
P05161	Ubiquitin-like protein ISG15 OS=Homo sapiens OX=9606 GN=ISG15 PE=1 SV=5	ISG15	28	3	14	3	3	17.9	0.9039	1.96744	1.14575	2.516	0.582	0.419208	1.279	0.396247	2.196	0.159037	Cluster2
P08514	Integrin alpha-IIb OS=Homo sapiens OX=9606 GN=ITGA2B PE=1 SV=3	ITGA2B	15	12	149	12	12	113.3	0.2426	2.4431	1.7837	3.83075	0.73	0.601649	1.568	0.939634	2.148	0.780108	Cluster2
A0A0U1RRL7	Protein MMP24OS OS=Homo sapiens OX=9606 GN=MMP24OS PE=1 SV=1	MMP24OS	75	2	32	2	2	7.7	0.6692	1.938	1.6444	2.04767	0.849	0.555591	1.057	0.967234	1.245	0.634183	Cluster2
Q9H8L6	Multimerin-2 OS=Homo sapiens OX=9606 GN=MMRN2 PE=1 SV=2	MMRN2	23	16	172	16	16	104.3	0.8883	1.7787	1.328	1.9865	0.747	0.0902482	1.117	0.511931	1.496	0.0283964	Cluster2
P43405	Tyrosine-protein kinase SYK OS=Homo sapiens OX=9606 GN=SYK PE=1 SV=1	SYK	22	11	27	10	11	72	1.5233	0.6226	0.5644	0.64525	0.907	0.443403	1.036	0.942605	1.143	0.559804	Cluster6
A0A087WSY6	Immunoglobulin kappa variable 3D-15 OS=Homo sapiens OX=9606 GN=IGKV3D-15 PE=3 SV=6	IGKV3D-15	26	2	39	2	2	12.5	0.490778	1.6399	2.38011	2.9415	1.451	0.472094	1.794	0.338703	1.236	0.644145	Cluster2
P24928	DNA-directed RNA polymerase II subunit RPB1 OS=Homo sapiens OX=9606 GN=POLR2A PE=1 SV=2	POLR2A	6	9	19	9	9	217	1.1281	0.317	1.1405	0.473333	3.598	0.157171	1.493	0.656941	0.415	0.251138	Cluster1
Q9NWV4	CXXC motif containing zinc binding protein OS=Homo sapiens OX=9606 GN=CZIB PE=1 SV=1	CZIB	50	6	233	6	6	18	1.0944	0.9467	2.292	1.21125	2.421	0.227145	1.279	0.0728447	0.528	0.83702	Cluster3
Q9NVH1	DnaJ homolog subfamily C member 11 OS=Homo sapiens OX=9606 GN=DNAJC11 PE=1 SV=2	DNAJC11	20	8	138	8	8	63.2	2.1729	0.589111	0.4655	0.31625	0.79	0.248281	0.537	0.201856	0.679	0.879829	Cluster5
O00429	Dynamin-1-like protein OS=Homo sapiens OX=9606 GN=DNM1L PE=1 SV=2	DNM1L	56	34	500	34	34	81.8	0.7016	1.8979	1.8807	1.71275	0.991	0.897872	0.902	0.792305	0.911	0.886797	Cluster3
Q9UNI6	Dual specificity protein phosphatase 12 OS=Homo sapiens OX=9606 GN=DUSP12 PE=1 SV=1	DUSP12	9	2	13	2	2	37.7	1.6309	0.299429	0.609857	0.5325	2.037	0.175708	1.778	0.466408	0.873	0.874927	Cluster6
P41567	Eukaryotic translation initiation factor 1 OS=Homo sapiens OX=9606 GN=EIF1 PE=1 SV=1	EIF1	40	4	171	4	4	12.7	0.647	1.4849	1.6034	2.16525	1.08	0.757311	1.458	0.234818	1.35	0.342682	Cluster2
P46783	40S ribosomal protein S10 OS=Homo sapiens OX=9606 GN=RPS10 PE=1 SV=1	RPS10	33	5	119	5	5	18.9	1.4066	0.9604	0.9629	0.58225	1.003	0.697221	0.606	0.148106	0.605	0.0144166	Cluster1
O95571	Persulfide dioxygenase ETHE1, mitochondrial OS=Homo sapiens OX=9606 GN=ETHE1 PE=1 SV=2	ETHE1	56	9	155	9	9	27.9	0.7794	1.6682	1.5578	2.13925	0.934	0.800743	1.282	0.232525	1.373	0.102448	Cluster2
O60645	Exocyst complex component 3 OS=Homo sapiens OX=9606 GN=EXOC3 PE=1 SV=3	EXOC3	24	15	110	15	15	85.5	1.7488	0.56	0.46225	0.417	0.825	0.704062	0.745	0.485954	0.902	0.574484	Cluster5
Q96AP7	Endothelial cell-selective adhesion molecule OS=Homo sapiens OX=9606 GN=ESAM PE=1 SV=1	ESAM	13	3	25	3	3	41.2	0.507	2.1048	1.6595	2.36925	0.788	0.315421	1.126	0.447002	1.428	0.196129	Cluster2
O95278	Laforin OS=Homo sapiens OX=9606 GN=EPM2A PE=1 SV=2	EPM2A	29	6	32	6	6	37.1	1.16978	1.2433	1.36338	0.60375	1.097	0.561906	0.486	0.439137	0.443	0.178474	Cluster1
P38117	Electron transfer flavoprotein subunit beta OS=Homo sapiens OX=9606 GN=ETFB PE=1 SV=3	ETFB	62	17	647	17	17	27.8	1.8498	0.5804	0.626	0.777	1.079	0.575276	1.339	0.279655	1.241	0.402564	Cluster6
Q14683	Structural maintenance of chromosomes protein 1A OS=Homo sapiens OX=9606 GN=SMC1A PE=1 SV=2	SMC1A	18	22	104	22	22	143.1	1.6636	0.6728	0.7107	0.90525	1.056	0.925141	1.345	0.282636	1.274	0.391034	Cluster6
Q9Y6R7	IgGFc-binding protein OS=Homo sapiens OX=9606 GN=FCGBP PE=1 SV=3	FCGBP	17	37	67	37	37	571.6	0.448	1.803	1.6854	1.737	0.935	0.528776	0.963	0.800218	1.031	0.543236	Cluster3
P02671	Fibrinogen alpha chain OS=Homo sapiens OX=9606 GN=FGA PE=1 SV=2	FGA	41	44	2311	42	44	94.9	0.5977	2.0608	1.686	2.1145	0.818	0.404474	1.026	0.954414	1.254	0.602996	Cluster2
O94923	D-glucuronyl C5-epimerase OS=Homo sapiens OX=9606 GN=GLCE PE=1 SV=3	GLCE	4	2	2	2	2	70.1	0.839667	0.570333	1.5635	2.0575	2.741	0.00803059	3.608	0.0549454	1.316	0.407922	Cluster4
O60262	Guanine nucleotide-binding protein G(I)/G(S)/G(O) subunit gamma-7 OS=Homo sapiens OX=9606 GN=GNG7 PE=1 SV=1	GNG7	74	5	132	5	5	7.5	0.6016	1.7523	1.8315	1.6085	1.045	0.775262	0.918	0.71383	0.878	0.564408	Cluster3
Q9Y2H1	Serine/threonine-protein kinase 38-like OS=Homo sapiens OX=9606 GN=STK38L PE=1 SV=3	STK38L	28	11	134	9	11	54	1.6305	0.795556	0.918556	0.35575	1.155	0.548672	0.447	0.421199	0.387	0.120355	Cluster1
P42357	Histidine ammonia-lyase OS=Homo sapiens OX=9606 GN=HAL PE=1 SV=1	HAL	7	3	4	3	3	72.7	0.637667	1.889	2.95375	1.736	1.564	0.0937193	0.919	0.724112	0.588	0.177892	Cluster3
Q15172	Serine/threonine-protein phosphatase 2A 56 kDa regulatory subunit alpha isoform OS=Homo sapiens OX=9606 GN=PPP2R5A PE=1 SV=1	PPP2R5A	20	8	40	8	8	56.2	1.7036	0.488	0.582333	0.225333	1.193	0.471381	0.462	0.746216	0.387	0.423423	Cluster1
Q5VYY1	Ankyrin repeat domain-containing protein 22 OS=Homo sapiens OX=9606 GN=ANKRD22 PE=2 SV=1	ANKRD22	20	4	6	4	4	21.8	1.746	0.571	0.6275	1.311	1.099	0.601334	2.296	0.223582	2.089	0.221856	Cluster6
Q9H0Q0	CYFIP-related Rac1 interactor A OS=Homo sapiens OX=9606 GN=CYRIA PE=2 SV=1	CYRIA	22	4	27	3	3	37.3	1.05167	0.369	0.548	0.371	1.485	NA	1.005	NA	0.677	NA	Cluster5
P62328	Thymosin beta-4 OS=Homo sapiens OX=9606 GN=TMSB4X PE=1 SV=2	TMSB4X	93	7	509	6	7	5.1	0.5668	1.6996	1.8283	2.079	1.076	0.537008	1.223	0.736673	1.137	0.97022	Cluster2
O15075	Serine/threonine-protein kinase DCLK1 OS=Homo sapiens OX=9606 GN=DCLK1 PE=1 SV=2	DCLK1	16	9	47	9	9	82.2	1.8293	0.7735	0.592222	0.98075	0.766	0.248653	1.268	0.219074	1.656	0.0116759	Cluster6
Q9H479	Fructosamine-3-kinase OS=Homo sapiens OX=9606 GN=FN3K PE=1 SV=1	FN3K	21	6	103	6	6	35.1	1.6718	0.818889	0.9379	0.77775	1.145	0.394952	0.95	0.647737	0.829	0.818631	Cluster5
Q9BTY2	Plasma alpha-L-fucosidase OS=Homo sapiens OX=9606 GN=FUCA2 PE=1 SV=2	FUCA2	7	3	9	3	3	54	1.284	1.12437	0.962222	0.57325	0.856	0.776024	0.51	0.341324	0.596	0.459234	Cluster1
P02794	Ferritin heavy chain OS=Homo sapiens OX=9606 GN=FTH1 PE=1 SV=2	FTH1	69	15	389	15	15	21.2	0.4452	1.8876	1.7467	2.3135	0.925	0.736391	1.226	0.527739	1.324	0.503741	Cluster2
P55809	Succinyl-CoA:3-ketoacid coenzyme A transferase 1, mitochondrial OS=Homo sapiens OX=9606 GN=OXCT1 PE=1 SV=1	OXCT1	46	16	246	16	16	56.1	2.2765	0.3726	0.4167	0.25625	1.118	0.589301	0.688	0.76508	0.615	0.879797	Cluster5
Q7Z3D6	D-glutamate cyclase, mitochondrial OS=Homo sapiens OX=9606 GN=DGLUCY PE=1 SV=2	DGLUCY	37	15	185	15	15	66.4	2.2198	0.389889	0.466	0.148	1.195	0.848075	0.38	0.274331	0.318	0.285737	Cluster1
P22352	Glutathione peroxidase 3 OS=Homo sapiens OX=9606 GN=GPX3 PE=1 SV=2	GPX3	47	8	674	8	8	25.5	0.7075	1.7364	1.4547	2.08225	0.838	0.501803	1.199	0.624007	1.431	0.245939	Cluster2
Q9H4A5	Golgi phosphoprotein 3-like OS=Homo sapiens OX=9606 GN=GOLPH3L PE=1 SV=1	GOLPH3L	16	3	6	3	3	32.7	1.3292	0.31525	0.372667	1.00033	1.182	0.846298	3.173	0.356166	2.684	0.511955	Cluster6
P07686	Beta-hexosaminidase subunit beta OS=Homo sapiens OX=9606 GN=HEXB PE=1 SV=3	HEXB	25	11	230	10	11	63.1	0.6474	1.813	1.4397	2.51875	0.794	0.589881	1.389	0.863897	1.749	0.569958	Cluster2
Q14019	Coactosin-like protein OS=Homo sapiens OX=9606 GN=COTL1 PE=1 SV=3	COTL1	62	8	154	8	8	15.9	1.8339	0.4902	0.4824	0.58075	0.984	0.714498	1.185	0.376743	1.204	0.350155	Cluster6
Q14746	Conserved oligomeric Golgi complex subunit 2 OS=Homo sapiens OX=9606 GN=COG2 PE=1 SV=1	COG2	12	6	18	6	6	83.2	1.5255	0.549375	0.623429	0.678	1.135	0.546851	1.234	0.723391	1.088	0.649678	Cluster6
Q15545	Transcription initiation factor TFIID subunit 7 OS=Homo sapiens OX=9606 GN=TAF7 PE=1 SV=1	TAF7	18	4	22	4	4	40.2	0.4726	1.6362	1.71511	2.175	1.048	0.557034	1.329	0.239108	1.268	0.217272	Cluster2
P14854	Cytochrome c oxidase subunit 6B1 OS=Homo sapiens OX=9606 GN=COX6B1 PE=1 SV=2	COX6B1	77	7	356	7	7	10.2	0.5403	1.7483	1.8831	2.296	1.077	0.554184	1.313	0.635207	1.219	0.855437	Cluster2
O60832	H/ACA ribonucleoprotein complex subunit DKC1 OS=Homo sapiens OX=9606 GN=DKC1 PE=1 SV=3	DKC1	33	12	69	12	12	57.6	1.5989	0.514556	0.5572	0.68675	1.083	0.497174	1.335	0.640059	1.233	0.932941	Cluster6
Q9Y2J2	Band 4.1-like protein 3 OS=Homo sapiens OX=9606 GN=EPB41L3 PE=1 SV=2	EPB41L3	25	19	183	13	15	120.6	1.6594	1.105	0.731	0.7985	0.662	0.91927	0.723	0.944173	1.092	0.813028	Cluster5
P13639	Elongation factor 2 OS=Homo sapiens OX=9606 GN=EEF2 PE=1 SV=4	EEF2	63	49	1561	48	49	95.3	1.6019	0.7414	0.6998	0.6995	0.944	0.706259	0.943	0.697706	1	0.894026	Cluster5
Q658Y4	Protein FAM91A1 OS=Homo sapiens OX=9606 GN=FAM91A1 PE=1 SV=3	FAM91A1	4	3	14	3	3	93.9	0.9045	1.49633	1.1982	0.203	0.801	0.823636	0.136	NA	0.169	NA	Cluster1
O43414	ERI1 exoribonuclease 3 OS=Homo sapiens OX=9606 GN=ERI3 PE=1 SV=2	ERI3	16	4	48	4	4	37.2	1.7673	0.755	0.8746	0.678	1.158	0.7344	0.898	0.587841	0.775	0.471896	Cluster5
O75477	Erlin-1 OS=Homo sapiens OX=9606 GN=ERLIN1 PE=1 SV=2	ERLIN1	24	6	116	5	5	39.1	1.2026	1.26186	0.543857	1.03933	0.431	0.0874357	0.824	0.933645	1.911	0.123938	Cluster6
O95208	Epsin-2 OS=Homo sapiens OX=9606 GN=EPN2 PE=1 SV=3	EPN2	7	5	65	3	5	68.4	0.7114	1.5053	1.6541	1.62175	1.099	0.550981	1.077	0.770401	0.98	0.615888	Cluster2
O95466	Formin-like protein 1 OS=Homo sapiens OX=9606 GN=FMNL1 PE=1 SV=3	FMNL1	10	9	13	6	9	121.8	1.171	0.5845	0.4142	1.5655	0.709	0.365986	2.678	0.276191	3.78	0.211589	Cluster4
P35555	Fibrillin-1 OS=Homo sapiens OX=9606 GN=FBN1 PE=1 SV=4	FBN1	58	160	8563	154	161	312.1	0.2726	2.2491	1.8815	2.45275	0.837	0.429879	1.091	0.545931	1.304	0.165454	Cluster2
O94915	Protein furry homolog-like OS=Homo sapiens OX=9606 GN=FRYL PE=1 SV=2	FRYL	2	5	22	5	5	339.4	1.2508	0.565	2.37575	0.602	4.205	0.102581	1.065	0.641211	0.253	0.182588	Cluster1
Q9H3K2	Growth hormone-inducible transmembrane protein OS=Homo sapiens OX=9606 GN=GHITM PE=1 SV=2	GHITM	18	6	94	6	6	37.2	1.5328	0.9797	0.8298	1.748	0.847	0.88149	1.784	0.250799	2.107	0.117327	Cluster4
Q7L5D6	Golgi to ER traffic protein 4 homolog OS=Homo sapiens OX=9606 GN=GET4 PE=1 SV=1	GET4	15	4	23	4	4	36.5	0.4058	1.5257	2.176	2.62575	1.426	0.0892602	1.721	0.308435	1.207	0.97918	Cluster2
Q8WXI4	Acyl-coenzyme A thioesterase 11 OS=Homo sapiens OX=9606 GN=ACOT11 PE=1 SV=1	ACOT11	7	4	8	4	4	68.4	0.5747	1.52287	1.65613	2.27367	1.087	0.587716	1.493	0.843554	1.373	0.629491	Cluster2
Q99798	Aconitate hydratase, mitochondrial OS=Homo sapiens OX=9606 GN=ACO2 PE=1 SV=2	ACO2	52	37	780	37	37	85.4	2.0726	0.4958	0.5153	0.48925	1.039	0.796277	0.987	0.492898	0.949	0.626346	Cluster5
Q9UJX6	Anaphase-promoting complex subunit 2 OS=Homo sapiens OX=9606 GN=ANAPC2 PE=1 SV=1	ANAPC2	3	2	2	2	2	93.8	0.889	0.897333	1.188	1.8625	1.324	0.729933	2.076	0.186246	1.568	0.400744	Cluster4
Q96PE2	Rho guanine nucleotide exchange factor 17 OS=Homo sapiens OX=9606 GN=ARHGEF17 PE=1 SV=1	ARHGEF17	10	13	77	13	13	221.5	1.6922	0.8638	0.868111	0.5895	1.005	0.778356	0.682	0.127438	0.679	0.253783	Cluster5
Q15582	Transforming growth factor-beta-induced protein ig-h3 OS=Homo sapiens OX=9606 GN=TGFBI PE=1 SV=1	TGFBI	59	34	1508	34	34	74.6	0.714	1.8704	1.3826	2.16225	0.739	0.188242	1.156	0.454145	1.564	0.044519	Cluster2
Q8IWX8	Calcium homeostasis endoplasmic reticulum protein OS=Homo sapiens OX=9606 GN=CHERP PE=1 SV=3	CHERP	13	10	39	10	10	103.6	1.7083	0.7778	0.5782	0.84	0.743	0.875326	1.08	0.57779	1.453	0.310272	Cluster6
Q14011	Cold-inducible RNA-binding protein OS=Homo sapiens OX=9606 GN=CIRBP PE=1 SV=1	CIRBP	22	3	69	3	3	18.6	0.4826	1.6643	1.8032	2.804	1.083	0.802971	1.685	0.0962955	1.555	0.115499	Cluster2
Q00610	Clathrin heavy chain 1 OS=Homo sapiens OX=9606 GN=CLTC PE=1 SV=5	CLTC	65	84	1862	84	84	191.5	1.8871	0.7305	0.7051	0.4855	0.965	0.969789	0.665	0.218892	0.689	0.146252	Cluster5
Q9NZ45	CDGSH iron-sulfur domain-containing protein 1 OS=Homo sapiens OX=9606 GN=CISD1 PE=1 SV=1	CISD1	50	6	199	6	6	12.2	0.4605	1.6715	2.1339	2.4795	1.277	0.432057	1.483	0.233599	1.162	0.54939	Cluster2
Q9NRP2	COX assembly mitochondrial protein 2 homolog OS=Homo sapiens OX=9606 GN=CMC2 PE=1 SV=1	CMC2	57	4	100	4	4	9.5	1.7321	0.7714	0.7635	0.9955	0.99	0.724342	1.291	0.214949	1.304	0.248706	Cluster6
Q96JB2	Conserved oligomeric Golgi complex subunit 3 OS=Homo sapiens OX=9606 GN=COG3 PE=1 SV=3	COG3	7	5	6	5	5	94	0.1526	0.124333	6.01917	0.0665	48.412	0.818295	0.535	0.497013	0.011	0.696034	Cluster1
Q13619	Cullin-4A OS=Homo sapiens OX=9606 GN=CUL4A PE=1 SV=3	CUL4A	30	19	156	13	13	87.6	1.2055	1.76933	0.6955	1.16325	0.393	0.024292	0.657	0.204365	1.673	0.598255	Cluster4
Q86XP3	ATP-dependent RNA helicase DDX42 OS=Homo sapiens OX=9606 GN=DDX42 PE=1 SV=1	DDX42	14	8	41	8	8	102.9	1.5774	0.343375	0.779444	0.349	2.27	0.111334	1.016	NA	0.448	NA	Cluster5
Q9UER7	Death domain-associated protein 6 OS=Homo sapiens OX=9606 GN=DAXX PE=1 SV=2	DAXX	5	2	4	2	2	81.3	0.140429	1.9446	2.02733	8.03	1.043	0.958236	4.129	NA	3.961	NA	Cluster2
P37059	17-beta-hydroxysteroid dehydrogenase type 2 OS=Homo sapiens OX=9606 GN=HSD17B2 PE=1 SV=1	HSD17B2	18	5	6	5	5	42.8	1.126	0.41525	1.52775	0.252	3.679	0.522719	0.607	0.304384	0.165	0.39899	Cluster1
P30084	Enoyl-CoA hydratase, mitochondrial OS=Homo sapiens OX=9606 GN=ECHS1 PE=1 SV=4	ECHS1	41	12	307	12	12	31.4	2.1994	0.3421	0.4099	0.25525	1.198	0.410625	0.746	0.553078	0.623	0.954386	Cluster5
O15195	Villin-like protein OS=Homo sapiens OX=9606 GN=VILL PE=1 SV=3	VILL	13	8	11	8	8	95.8	1.40744	0.839286	0.625222	0.699667	0.745	0.373696	0.834	0.775222	1.119	0.661412	Cluster5
P43897	Elongation factor Ts, mitochondrial OS=Homo sapiens OX=9606 GN=TSFM PE=1 SV=2	TSFM	30	6	44	6	6	35.4	1.5448	0.813714	0.207667	1.345	0.255	0.158774	1.653	0.787889	6.477	0.185738	Cluster6
P54922	[Protein ADP-ribosylarginine] hydrolase OS=Homo sapiens OX=9606 GN=ADPRH PE=1 SV=1	ADPRH	14	4	24	4	4	39.5	1.5003	0.521167	0.633	0.1825	1.215	0.642175	0.35	0.492348	0.288	0.300057	Cluster1
P40616	ADP-ribosylation factor-like protein 1 OS=Homo sapiens OX=9606 GN=ARL1 PE=1 SV=1	ARL1	28	4	55	4	4	20.4	1.5688	0.8747	0.6786	0.60225	0.776	0.267779	0.689	0.244074	0.887	0.641759	Cluster5
O00154	Cytosolic acyl coenzyme A thioester hydrolase OS=Homo sapiens OX=9606 GN=ACOT7 PE=1 SV=3	ACOT7	32	9	83	9	9	41.8	2.0348	0.5773	0.267889	0.696	0.464	0.0884735	1.206	0.323597	2.598	0.00978785	Cluster6
A6NI79	Coiled-coil domain-containing protein 69 OS=Homo sapiens OX=9606 GN=CCDC69 PE=1 SV=1	CCDC69	9	3	15	3	3	34.8	1.31678	0.589571	1.9635	0.313	3.33	0.134629	0.531	NA	0.159	NA	Cluster1
Q9Y3X0	Coiled-coil domain-containing protein 9 OS=Homo sapiens OX=9606 GN=CCDC9 PE=1 SV=1	CCDC9	3	2	48	2	2	59.7	0.3836	1.848	2.1773	1.93375	1.178	0.723129	1.046	0.92137	0.888	0.723992	Cluster3
O00264	Membrane-associated progesterone receptor component 1 OS=Homo sapiens OX=9606 GN=PGRMC1 PE=1 SV=3	PGRMC1	62	11	428	10	10	21.7	0.588	1.7972	1.9473	1.83	1.084	0.63268	1.018	0.935164	0.94	0.793629	Cluster3
P15086	Carboxypeptidase B OS=Homo sapiens OX=9606 GN=CPB1 PE=1 SV=4	CPB1	39	12	20	11	12	47.3	0.9682	0.375111	3.756	0.389333	10.013	0.163647	1.038	0.756431	0.104	0.487345	Cluster1
O75976	Carboxypeptidase D OS=Homo sapiens OX=9606 GN=CPD PE=1 SV=2	CPD	6	7	14	7	7	152.8	1.73511	0.401125	0.3082	0.372	0.768	0.951075	0.927	0.955159	1.207	0.976263	Cluster5
O14548	Cytochrome c oxidase subunit 7A-related protein, mitochondrial OS=Homo sapiens OX=9606 GN=COX7A2L PE=1 SV=2	COX7A2L	25	3	20	3	3	12.6	0.8702	1.35086	1.2999	2.04175	0.962	0.751256	1.511	0.190671	1.571	0.151852	Cluster2
Q9UBT7	Alpha-catulin OS=Homo sapiens OX=9606 GN=CTNNAL1 PE=1 SV=2	CTNNAL1	15	9	56	9	9	81.8	1.6752	0.6485	0.8741	0.7405	1.348	0.203476	1.142	0.195804	0.847	0.84103	Cluster5
Q9UBG3	Cornulin OS=Homo sapiens OX=9606 GN=CRNN PE=1 SV=1	CRNN	76	33	309	33	33	53.5	1.5813	0.225	0.0672	0.09775	0.299	0.0471218	0.434	0.495442	1.455	0.283377	Cluster5
Q9Y2E4	Disco-interacting protein 2 homolog C OS=Homo sapiens OX=9606 GN=DIP2C PE=1 SV=2	DIP2C	20	26	187	20	26	170.7	1.0372	1.0092	1.3095	2.4565	1.298	0.191781	2.434	0.27906	1.876	0.311906	Cluster4
P51808	Dynein light chain Tctex-type 3 OS=Homo sapiens OX=9606 GN=DYNLT3 PE=1 SV=1	DYNLT3	44	3	63	3	3	13.1	1.7124	0.684429	0.548778	0.511667	0.802	0.662473	0.748	0.757864	0.932	0.976719	Cluster5
P60510	Serine/threonine-protein phosphatase 4 catalytic subunit OS=Homo sapiens OX=9606 GN=PPP4C PE=1 SV=1	PPP4C	24	6	71	4	4	35.1	1.1689	0.807875	0.883444	1.99525	1.094	0.983679	2.47	0.902728	2.258	0.899936	Cluster4
Q16134	Electron transfer flavoprotein-ubiquinone oxidoreductase, mitochondrial OS=Homo sapiens OX=9606 GN=ETFDH PE=1 SV=2	ETFDH	41	20	257	20	20	68.5	2.1513	0.387	0.4791	0.32025	1.238	0.773725	0.828	0.767258	0.668	0.997661	Cluster5
Q9Y2C4	Nuclease EXOG, mitochondrial OS=Homo sapiens OX=9606 GN=EXOG PE=1 SV=2	EXOG	9	2	23	2	2	41.1	1.838	0.7292	0.5563	0.728333	0.763	0.740736	0.999	0.534619	1.309	0.310969	Cluster6
P12314	High affinity immunoglobulin gamma Fc receptor I OS=Homo sapiens OX=9606 GN=FCGR1A PE=1 SV=2	FCGR1A	8	2	2	2	2	42.6	1.7565	0.538333	0.331	1.0305	0.615	0.313035	1.914	0.22867	3.113	0.0977052	Cluster6
Q8N0W3	L-fucose kinase OS=Homo sapiens OX=9606 GN=FCSK PE=1 SV=2	FCSK	7	4	22	4	4	117.5	1.5327	1.0022	0.818111	0.485	0.816	0.898876	0.484	0.687336	0.593	0.555159	Cluster1
Q8TCS8	Polyribonucleotide nucleotidyltransferase 1, mitochondrial OS=Homo sapiens OX=9606 GN=PNPT1 PE=1 SV=2	PNPT1	18	10	42	10	10	85.9	1.7792	0.496	0.229667	0.255	0.463	0.396386	0.514	0.805547	1.11	0.523035	Cluster5
Q9Y2D5	A-kinase anchor protein 2 OS=Homo sapiens OX=9606 GN=AKAP2 PE=1 SV=3	AKAP2	34	21	341	21	21	94.6	0.5519	1.7244	1.5263	2.5225	0.885	0.955693	1.463	0.40878	1.653	0.264121	Cluster2
P02649	Apolipoprotein E OS=Homo sapiens OX=9606 GN=APOE PE=1 SV=1	APOE	64	23	792	23	23	36.1	0.3447	1.9866	2.081	2.7965	1.048	0.946722	1.408	0.239207	1.344	0.327039	Cluster2
O14727	Apoptotic protease-activating factor 1 OS=Homo sapiens OX=9606 GN=APAF1 PE=1 SV=2	APAF1	2	2	2	2	2	141.7	0.737	2.0235	0.996	3.347	0.492	NA	1.654	NA	3.36	NA	Cluster4
P02652	Apolipoprotein A-II OS=Homo sapiens OX=9606 GN=APOA2 PE=1 SV=1	APOA2	64	7	495	7	7	11.2	0.6903	1.7927	2.0322	1.932	1.134	0.739058	1.078	0.974014	0.951	0.83949	Cluster3
Q9NQY0	Bridging integrator 3 OS=Homo sapiens OX=9606 GN=BIN3 PE=1 SV=1	BIN3	20	4	40	4	4	29.6	1.5908	0.6731	1.311	0.75475	1.948	0.104146	1.121	0.6114	0.576	0.378801	Cluster5
P25774	Cathepsin S OS=Homo sapiens OX=9606 GN=CTSS PE=1 SV=3	CTSS	13	4	16	4	4	37.5	0.634	1.80656	1.513	1.82525	0.838	0.855694	1.01	0.885459	1.206	0.723374	Cluster2
Q9Y6W3	Calpain-7 OS=Homo sapiens OX=9606 GN=CAPN7 PE=1 SV=1	CAPN7	8	6	14	6	6	92.6	0.8074	1.4191	1.5435	1.98325	1.088	0.705109	1.398	0.485755	1.285	0.475985	Cluster2
P15085	Carboxypeptidase A1 OS=Homo sapiens OX=9606 GN=CPA1 PE=1 SV=2	CPA1	29	9	30	8	8	47.1	0.0965714	2.335	3.181	8.663	1.362	0.480326	3.71	NA	2.723	NA	Cluster2
P0DP23	Calmodulin-1 OS=Homo sapiens OX=9606 GN=CALM1 PE=1 SV=1	CALM1	75	15	1877	13	13	16.8	0.5367	1.8614	1.869	1.7095	1.004	0.90525	0.918	0.685166	0.915	0.59234	Cluster3
Q9NPY3	Complement component C1q receptor OS=Homo sapiens OX=9606 GN=CD93 PE=1 SV=3	CD93	12	6	118	6	6	68.5	0.8653	1.4327	1.3372	2.01475	0.933	0.928789	1.406	0.464168	1.507	0.527633	Cluster2
Q9BV19	Uncharacterized protein C1orf50 OS=Homo sapiens OX=9606 GN=C1orf50 PE=1 SV=2	C1orf50	23	3	65	3	3	21.9	0.9911	1.14556	1.2429	2.404	1.085	0.365476	2.099	0.117508	1.934	0.0804447	Cluster4
Q13740	CD166 antigen OS=Homo sapiens OX=9606 GN=ALCAM PE=1 SV=2	ALCAM	43	19	534	19	19	65.1	0.4142	1.5101	2.212	2.09925	1.465	0.1629	1.39	0.258505	0.949	0.96571	Cluster2
Q9BSY4	Coiled-coil-helix-coiled-coil-helix domain-containing protein 5 OS=Homo sapiens OX=9606 GN=CHCHD5 PE=1 SV=1	CHCHD5	40	3	7	3	3	12.4	0.72925	1.94125	1.28686	2.837	0.663	0.399938	1.461	NA	2.205	NA	Cluster2
P46781	40S ribosomal protein S9 OS=Homo sapiens OX=9606 GN=RPS9 PE=1 SV=3	RPS9	35	10	262	10	10	22.6	1.5929	0.762	0.6715	0.5655	0.881	0.633	0.742	0.418802	0.842	0.635327	Cluster5
O94760	N(G),N(G)-dimethylarginine dimethylaminohydrolase 1 OS=Homo sapiens OX=9606 GN=DDAH1 PE=1 SV=3	DDAH1	53	12	248	11	12	31.1	1.9704	0.5018	0.7367	0.69475	1.468	0.0107501	1.385	0.0686537	0.943	0.812339	Cluster6
Q8IYB7	DIS3-like exonuclease 2 OS=Homo sapiens OX=9606 GN=DIS3L2 PE=1 SV=4	DIS3L2	8	5	15	5	5	99.2	1.6248	0.5283	0.531	0.828667	1.005	0.793139	1.569	0.375471	1.561	0.489893	Cluster6
P33316	Deoxyuridine 5'-triphosphate nucleotidohydrolase, mitochondrial OS=Homo sapiens OX=9606 GN=DUT PE=1 SV=4	DUT	29	6	62	6	6	26.5	0.6038	1.7172	1.6917	2.0615	0.985	0.827133	1.201	0.306147	1.219	0.270662	Cluster2
Q6V1X1	Dipeptidyl peptidase 8 OS=Homo sapiens OX=9606 GN=DPP8 PE=1 SV=1	DPP8	5	3	10	3	3	103.3	1.14	0.5065	0.5105	0.297	1.008	0.83048	0.586	NA	0.582	NA	Cluster1
Q9HAV7	GrpE protein homolog 1, mitochondrial OS=Homo sapiens OX=9606 GN=GRPEL1 PE=1 SV=2	GRPEL1	35	6	72	6	6	24.3	1.7273	0.6336	0.574875	0.4645	0.907	0.998274	0.733	0.376775	0.808	0.231368	Cluster5
P55056	Apolipoprotein C-IV OS=Homo sapiens OX=9606 GN=APOC4 PE=1 SV=1	APOC4	22	3	37	3	3	14.5	0.0897	0.7316	5.7044	1.4575	7.797	0.182156	1.992	0.540108	0.256	0.656237	Cluster3
P04114	Apolipoprotein B-100 OS=Homo sapiens OX=9606 GN=APOB PE=1 SV=2	APOB	46	173	5351	173	173	515.3	0.5205	2.137	1.6507	2.2505	0.772	0.327957	1.053	0.939922	1.363	0.676128	Cluster2
Q7L1Q6	Basic leucine zipper and W2 domain-containing protein 1 OS=Homo sapiens OX=9606 GN=BZW1 PE=1 SV=1	BZW1	27	13	212	10	10	48	1.8261	0.5692	0.6679	0.464	1.173	0.318687	0.815	0.9732	0.695	0.32621	Cluster5
O75390	Citrate synthase, mitochondrial OS=Homo sapiens OX=9606 GN=CS PE=1 SV=2	CS	38	12	268	12	12	51.7	1.9326	0.5037	0.6063	0.45525	1.204	0.454508	0.904	0.51104	0.751	0.970473	Cluster5
P56545	C-terminal-binding protein 2 OS=Homo sapiens OX=9606 GN=CTBP2 PE=1 SV=1	CTBP2	28	9	76	7	7	48.9	1.3757	0.395167	0.516833	0.455	1.308	0.547313	1.151	NA	0.88	NA	Cluster5
Q6P2E9	Enhancer of mRNA-decapping protein 4 OS=Homo sapiens OX=9606 GN=EDC4 PE=1 SV=1	EDC4	16	15	60	15	15	151.6	0.5123	1.9468	1.7552	1.79625	0.902	0.626224	0.923	0.823213	1.023	0.883099	Cluster3
Q03001	Dystonin OS=Homo sapiens OX=9606 GN=DST PE=1 SV=4	DST	4	27	157	26	26	860.1	1.8151	0.6352	0.8404	0.632	1.323	0.677372	0.995	0.894287	0.752	0.842779	Cluster5
Q05193	Dynamin-1 OS=Homo sapiens OX=9606 GN=DNM1 PE=1 SV=2	DNM1	15	11	135	4	4	97.3	1.27	0.6138	0.536333	4.389	0.874	0.92876	7.151	0.132584	8.183	0.10166	Cluster4
Q8N9N8	Probable RNA-binding protein EIF1AD OS=Homo sapiens OX=9606 GN=EIF1AD PE=1 SV=1	EIF1AD	21	3	42	3	3	19	0.356429	1.391	1.901	3.399	1.367	0.492	2.444	0.0198592	1.788	0.113581	Cluster2
Q01780	Exosome component 10 OS=Homo sapiens OX=9606 GN=EXOSC10 PE=1 SV=2	EXOSC10	7	5	8	5	5	100.8	1.08443	1.13325	0.653	0.357667	0.576	0.676102	0.316	0.29771	0.548	0.39796	Cluster1
Q13501	Sequestosome-1 OS=Homo sapiens OX=9606 GN=SQSTM1 PE=1 SV=1	SQSTM1	9	2	10	2	2	47.7	1.6796	0.7956	0.8263	0.806	1.039	0.947477	1.013	0.933933	0.975	0.984454	Cluster5
Q7Z2K6	Endoplasmic reticulum metallopeptidase 1 OS=Homo sapiens OX=9606 GN=ERMP1 PE=1 SV=2	ERMP1	21	15	55	15	15	100.2	0.6926	1.6898	1.6826	2.001	0.996	0.677408	1.184	0.655124	1.189	0.764135	Cluster2
P21860	Receptor tyrosine-protein kinase erbB-3 OS=Homo sapiens OX=9606 GN=ERBB3 PE=1 SV=1	ERBB3	3	2	2	2	2	148	1.34533	0.6756	0.476286	0.687333	0.705	0.468867	1.017	0.990593	1.443	0.526186	Cluster6
P49354	Protein farnesyltransferase/geranylgeranyltransferase type-1 subunit alpha OS=Homo sapiens OX=9606 GN=FNTA PE=1 SV=1	FNTA	30	9	117	9	9	44.4	1.7313	0.6906	0.7352	0.93525	1.065	0.746549	1.354	0.149151	1.272	0.180038	Cluster6
Q8TB52	F-box only protein 30 OS=Homo sapiens OX=9606 GN=FBXO30 PE=1 SV=3	FBXO30	10	5	48	5	5	82.3	1.2763	1.0485	1.3033	0.5885	1.243	0.512234	0.561	0.218989	0.452	0.0938302	Cluster1
Q8N2G8	GH3 domain-containing protein OS=Homo sapiens OX=9606 GN=GHDC PE=1 SV=2	GHDC	7	4	35	4	4	57.5	0.5205	1.982	1.7286	2.314	0.872	0.453901	1.168	0.53202	1.339	0.250105	Cluster2
P28288	ATP-binding cassette sub-family D member 3 OS=Homo sapiens OX=9606 GN=ABCD3 PE=1 SV=1	ABCD3	17	10	34	10	10	75.4	1.4769	0.324333	0.399222	0.645667	1.231	0.288976	1.991	0.299387	1.617	0.394807	Cluster6
Q15027	Arf-GAP with coiled-coil, ANK repeat and PH domain-containing protein 1 OS=Homo sapiens OX=9606 GN=ACAP1 PE=1 SV=1	ACAP1	10	6	6	5	5	81.5	1.21567	0.3022	1.612	0.5595	5.334	0.234407	1.851	0.282675	0.347	0.771633	Cluster1
P54619	5'-AMP-activated protein kinase subunit gamma-1 OS=Homo sapiens OX=9606 GN=PRKAG1 PE=1 SV=1	PRKAG1	52	14	235	12	14	37.6	1.7335	0.7154	0.755556	0.54775	1.056	0.562127	0.766	0.659896	0.725	0.286515	Cluster5
P05067	Amyloid-beta precursor protein OS=Homo sapiens OX=9606 GN=APP PE=1 SV=3	APP	28	17	219	16	17	86.9	0.653	2.0712	1.6335	1.6135	0.789	0.256159	0.779	0.410052	0.988	0.888862	Cluster3
O00170	AH receptor-interacting protein OS=Homo sapiens OX=9606 GN=AIP PE=1 SV=2	AIP	36	9	123	9	9	37.6	1.8004	0.6281	0.7364	0.75525	1.172	0.96776	1.202	0.52151	1.026	0.711504	Cluster6
P42330	Aldo-keto reductase family 1 member C3 OS=Homo sapiens OX=9606 GN=AKR1C3 PE=1 SV=4	AKR1C3	41	10	147	8	8	36.8	1.9553	0.2505	0.221429	0.3045	0.884	0.511226	1.216	0.66759	1.375	0.37577	Cluster6
Q9H2P0	Activity-dependent neuroprotector homeobox protein OS=Homo sapiens OX=9606 GN=ADNP PE=1 SV=1	ADNP	4	3	7	3	3	123.5	0.9941	0.95825	1.03725	2.23433	1.082	0.892886	2.332	0.83068	2.154	0.928509	Cluster4
Q8N4X5	Actin filament-associated protein 1-like 2 OS=Homo sapiens OX=9606 GN=AFAP1L2 PE=1 SV=1	AFAP1L2	14	7	20	7	7	91.2	0.8158	1.6061	1.4593	1.98675	0.909	0.750932	1.237	0.373317	1.361	0.186927	Cluster2
Q01955	Collagen alpha-3(IV) chain OS=Homo sapiens OX=9606 GN=COL4A3 PE=1 SV=3	COL4A3	2	3	97	2	2	161.7	0.267875	2.2805	1.7315	1.746	0.759	0.66694	0.766	0.779478	1.008	0.985295	Cluster3
Q9NW68	BSD domain-containing protein 1 OS=Homo sapiens OX=9606 GN=BSDC1 PE=1 SV=1	BSDC1	5	2	8	2	2	47.1	0.7922	1.314	1.17875	2.753	0.897	0.831786	2.095	NA	2.336	NA	Cluster4
Q9Y6D5	Brefeldin A-inhibited guanine nucleotide-exchange protein 2 OS=Homo sapiens OX=9606 GN=ARFGEF2 PE=1 SV=3	ARFGEF2	10	14	52	8	13	201.9	1.8129	0.4849	0.5994	0.70425	1.236	0.184482	1.452	0.324814	1.175	0.763545	Cluster6
Q6QNY0	Biogenesis of lysosome-related organelles complex 1 subunit 3 OS=Homo sapiens OX=9606 GN=BLOC1S3 PE=1 SV=1	BLOC1S3	19	3	4	3	3	21.2	0.7864	1.11425	1.44833	2.09025	1.3	0.882661	1.876	0.0798412	1.443	0.222829	Cluster2
Q8NFL0	UDP-GlcNAc:betaGal beta-1,3-N-acetylglucosaminyltransferase 7 OS=Homo sapiens OX=9606 GN=B3GNT7 PE=1 SV=1	B3GNT7	5	2	2	2	2	46	1.667	0.32575	0.158	0.277	0.485	0.826658	0.85	NA	1.753	NA	Cluster6
Q8IX05	CD302 antigen OS=Homo sapiens OX=9606 GN=CD302 PE=1 SV=1	CD302	17	2	7	2	2	26.2	0.236	1.50588	1.49014	2.1525	0.99	0.959275	1.429	0.803894	1.444	0.793765	Cluster2
Q16740	ATP-dependent Clp protease proteolytic subunit, mitochondrial OS=Homo sapiens OX=9606 GN=CLPP PE=1 SV=1	CLPP	20	4	27	4	4	30.2	1.5258	0.654875	0.5015	0.584667	0.766	0.719922	0.893	0.851792	1.166	0.953578	Cluster5
P02461	Collagen alpha-1(III) chain OS=Homo sapiens OX=9606 GN=COL3A1 PE=1 SV=4	COL3A1	12	14	367	13	14	138.5	0.1035	3.0657	1.3831	2.81975	0.451	0.295196	0.92	0.973862	2.039	0.366492	Cluster2
Q96KA5	Cleft lip and palate transmembrane protein 1-like protein OS=Homo sapiens OX=9606 GN=CLPTM1L PE=1 SV=1	CLPTM1L	10	6	14	6	6	62.2	1.4409	0.7876	0.491125	1.18133	0.624	0.450927	1.5	0.32137	2.405	0.0929442	Cluster6
Q9BTZ2	Dehydrogenase/reductase SDR family member 4 OS=Homo sapiens OX=9606 GN=DHRS4 PE=1 SV=3	DHRS4	36	9	114	9	9	29.5	1.9321	0.339889	0.4299	0.4315	1.265	0.103879	1.27	0.44674	1.004	0.714555	Cluster6
Q6PCB7	Long-chain fatty acid transport protein 1 OS=Homo sapiens OX=9606 GN=SLC27A1 PE=1 SV=1	SLC27A1	9	5	28	4	4	71.1	1.5765	0.609889	1.10337	0.981	1.809	0.0413993	1.608	0.203911	0.889	0.671906	Cluster6
Q9UBX3	Mitochondrial dicarboxylate carrier OS=Homo sapiens OX=9606 GN=SLC25A10 PE=1 SV=2	SLC25A10	29	6	13	6	6	31.3	0.995125	0.266667	0.214	0.111	0.803	0.84476	0.416	NA	0.519	NA	Cluster5
Q9H845	Complex I assembly factor ACAD9, mitochondrial OS=Homo sapiens OX=9606 GN=ACAD9 PE=1 SV=1	ACAD9	32	17	196	17	17	68.7	1.7421	0.8098	0.7377	0.49975	0.911	0.792453	0.617	0.60451	0.677	0.764356	Cluster5
Q6JQN1	Acyl-CoA dehydrogenase family member 10 OS=Homo sapiens OX=9606 GN=ACAD10 PE=1 SV=1	ACAD10	4	3	3	3	3	118.8	0.6532	1.8409	2.1404	2.1085	1.163	0.861454	1.145	0.839323	0.985	0.961736	Cluster2
O95831	Apoptosis-inducing factor 1, mitochondrial OS=Homo sapiens OX=9606 GN=AIFM1 PE=1 SV=1	AIFM1	30	16	311	16	16	66.9	1.6633	0.7554	0.7324	0.92425	0.97	0.907203	1.224	0.397041	1.262	0.316926	Cluster6
Q9NW15	Anoctamin-10 OS=Homo sapiens OX=9606 GN=ANO10 PE=1 SV=2	ANO10	17	9	130	9	9	76.3	1.372	1.1224	1.1523	0.5455	1.027	0.775317	0.486	0.147319	0.473	0.0650643	Cluster1
Q9H0F7	ADP-ribosylation factor-like protein 6 OS=Homo sapiens OX=9606 GN=ARL6 PE=1 SV=1	ARL6	15	2	4	2	2	21.1	1.3555	0.9056	1.387	0.452	1.532	0.0327837	0.499	0.00778266	0.326	0.000512858	Cluster1
P05090	Apolipoprotein D OS=Homo sapiens OX=9606 GN=APOD PE=1 SV=1	APOD	38	7	276	7	7	21.3	0.8007	1.6316	1.7814	1.917	1.092	0.811726	1.175	0.474444	1.076	0.665016	Cluster2
Q9Y2T2	AP-3 complex subunit mu-1 OS=Homo sapiens OX=9606 GN=AP3M1 PE=1 SV=1	AP3M1	33	10	140	8	10	46.9	1.9345	0.5339	0.4954	0.29575	0.928	0.998657	0.554	0.211606	0.597	0.171955	Cluster5
P20073	Annexin A7 OS=Homo sapiens OX=9606 GN=ANXA7 PE=1 SV=3	ANXA7	35	17	603	17	17	52.7	0.9857	2.4346	0.8328	0.85775	0.342	0.146162	0.352	0.225277	1.03	0.633161	Cluster3
P08133	Annexin A6 OS=Homo sapiens OX=9606 GN=ANXA6 PE=1 SV=3	ANXA6	67	49	3106	49	49	75.8	1.8183	0.7859	0.8083	0.573	1.029	0.898313	0.729	0.507026	0.709	0.43495	Cluster5
Q8TDN6	Ribosome biogenesis protein BRX1 homolog OS=Homo sapiens OX=9606 GN=BRIX1 PE=1 SV=2	BRIX1	22	5	28	5	5	41.4	1.3608	1.124	0.245875	0.452333	0.219	0.00296744	0.402	0.183553	1.84	0.0293615	Cluster5
P04040	Catalase OS=Homo sapiens OX=9606 GN=CAT PE=1 SV=3	CAT	73	31	1229	31	31	59.7	0.6654	1.8742	1.638	2.10025	0.874	0.697798	1.121	0.662655	1.282	0.400103	Cluster2
A8MX76	Calpain-14 OS=Homo sapiens OX=9606 GN=CAPN14 PE=2 SV=2	CAPN14	7	3	3	3	3	79.5	0.2525	0.053	0.038	5.781	0.717	NA	109.075	NA	152.132	NA	Cluster4
Q92851	Caspase-10 OS=Homo sapiens OX=9606 GN=CASP10 PE=1 SV=3	CASP10	4	2	3	2	2	58.9	1.56067	0.953833	0.71875	0.426	0.754	0.518008	0.447	NA	0.593	NA	Cluster1
Q9NY47	Voltage-dependent calcium channel subunit alpha-2/delta-2 OS=Homo sapiens OX=9606 GN=CACNA2D2 PE=1 SV=2	CACNA2D2	16	17	237	16	16	129.7	0.6722	1.938	1.6842	1.151	0.869	0.528089	0.594	0.117386	0.683	0.324423	Cluster3
O95873	Uncharacterized protein C6orf47 OS=Homo sapiens OX=9606 GN=C6orf47 PE=1 SV=2	C6orf47	13	2	22	2	2	31.7	0.6839	1.64022	1.43138	2.33733	0.873	0.554003	1.425	0.157725	1.633	0.0523488	Cluster2
Q9HCU0	Endosialin OS=Homo sapiens OX=9606 GN=CD248 PE=1 SV=1	CD248	15	10	148	10	10	80.8	0.8349	1.628	1.5721	1.7975	0.966	0.88747	1.104	0.460674	1.143	0.371929	Cluster2
P39060	Collagen alpha-1(XVIII) chain OS=Homo sapiens OX=9606 GN=COL18A1 PE=1 SV=5	COL18A1	12	18	783	18	18	178.1	0.3995	2.0609	1.7423	2.04175	0.845	0.495479	0.991	0.778388	1.172	0.409495	Cluster3
Q9Y2Z9	Ubiquinone biosynthesis monooxygenase COQ6, mitochondrial OS=Homo sapiens OX=9606 GN=COQ6 PE=1 SV=2	COQ6	18	6	41	6	6	50.8	1.8416	0.807	0.6891	0.481	0.854	0.639825	0.596	0.12869	0.698	0.0878854	Cluster5
P13073	Cytochrome c oxidase subunit 4 isoform 1, mitochondrial OS=Homo sapiens OX=9606 GN=COX4I1 PE=1 SV=1	COX4I1	56	11	548	11	11	19.6	0.7122	1.7008	1.5374	2.15975	0.904	0.679831	1.27	0.699369	1.405	0.518311	Cluster2
P02675	Fibrinogen beta chain OS=Homo sapiens OX=9606 GN=FGB PE=1 SV=2	FGB	66	33	2016	29	33	55.9	0.7005	1.9404	1.6259	2.04875	0.838	0.518	1.056	0.945589	1.26	0.608519	Cluster2
O75084	Frizzled-7 OS=Homo sapiens OX=9606 GN=FZD7 PE=1 SV=2	FZD7	6	4	53	4	4	63.6	0.7996	1.5075	1.5088	1.80533	1.001	0.47623	1.198	0.653412	1.197	0.920262	Cluster2
Q12946	Forkhead box protein F1 OS=Homo sapiens OX=9606 GN=FOXF1 PE=2 SV=2	FOXF1	13	2	21	2	2	40.1	0.5792	1.49588	1.4255	3.3635	0.953	0.730631	2.249	0.406837	2.36	0.336883	Cluster2
P82663	28S ribosomal protein S25, mitochondrial OS=Homo sapiens OX=9606 GN=MRPS25 PE=1 SV=1	MRPS25	21	2	4	2	2	20.1	1.607	0.96	0.304333	0.243	0.317	NA	0.253	NA	0.798	NA	Cluster1
P46976	Glycogenin-1 OS=Homo sapiens OX=9606 GN=GYG1 PE=1 SV=4	GYG1	43	13	489	13	13	39.4	0.6561	1.824	1.5582	2.455	0.854	0.927236	1.346	0.757264	1.576	0.662075	Cluster2
Q03013	Glutathione S-transferase Mu 4 OS=Homo sapiens OX=9606 GN=GSTM4 PE=1 SV=3	GSTM4	39	8	134	3	3	25.5	1.3065	1.2	0.856	0.3195	0.713	0.73761	0.266	0.15639	0.373	0.134244	Cluster1
Q8N139	ATP-binding cassette sub-family A member 6 OS=Homo sapiens OX=9606 GN=ABCA6 PE=1 SV=2	ABCA6	4	5	17	4	4	184.2	1.4097	0.710167	0.397833	1.006	0.56	0.260569	1.417	NA	2.529	NA	Cluster6
P02763	Alpha-1-acid glycoprotein 1 OS=Homo sapiens OX=9606 GN=ORM1 PE=1 SV=1	ORM1	47	9	367	6	9	23.5	0.9471	1.8126	1.4903	2.1415	0.822	0.607426	1.181	0.734734	1.437	0.98918	Cluster2
P08697	Alpha-2-antiplasmin OS=Homo sapiens OX=9606 GN=SERPINF2 PE=1 SV=3	SERPINF2	34	12	262	12	12	54.5	0.6038	2.0545	1.6938	1.872	0.824	0.485524	0.911	0.815165	1.105	0.770178	Cluster3
Q9NUQ8	ATP-binding cassette sub-family F member 3 OS=Homo sapiens OX=9606 GN=ABCF3 PE=1 SV=2	ABCF3	14	7	21	7	7	79.7	1.1192	1.11614	0.346	2.30533	0.31	0.00145477	2.065	0.487333	6.663	0.0165801	Cluster4
O00400	Acetyl-coenzyme A transporter 1 OS=Homo sapiens OX=9606 GN=SLC33A1 PE=1 SV=1	SLC33A1	3	2	7	2	2	60.9	1.4881	0.456	0.412667	0.173333	0.905	0.773277	0.38	0.303859	0.42	0.445764	Cluster1
Q9Y305	Acyl-coenzyme A thioesterase 9, mitochondrial OS=Homo sapiens OX=9606 GN=ACOT9 PE=1 SV=2	ACOT9	35	14	172	14	14	49.9	0.558	3.3023	1.6298	0.09475	0.494	0.610152	0.029	0.462022	0.058	0.0738156	Cluster1
Q12904	Aminoacyl tRNA synthase complex-interacting multifunctional protein 1 OS=Homo sapiens OX=9606 GN=AIMP1 PE=1 SV=2	AIMP1	42	9	179	9	9	34.3	1.8058	0.6632	0.6061	0.33375	0.914	0.787191	0.503	0.0971705	0.551	0.130745	Cluster1
O95573	Long-chain-fatty-acid--CoA ligase 3 OS=Homo sapiens OX=9606 GN=ACSL3 PE=1 SV=3	ACSL3	27	14	122	13	14	80.4	1.5011	1.4536	0.3183	0.152	0.219	0.754171	0.105	0.214332	0.478	0.0395217	Cluster1
Q9NXV6	CDKN2A-interacting protein OS=Homo sapiens OX=9606 GN=CDKN2AIP PE=1 SV=3	CDKN2AIP	7	4	11	4	4	61.1	0.665333	1.62343	1.6206	1.43675	0.998	0.926121	0.885	0.532844	0.887	0.550712	Cluster3
Q8N163	Cell cycle and apoptosis regulator protein 2 OS=Homo sapiens OX=9606 GN=CCAR2 PE=1 SV=2	CCAR2	23	17	134	17	17	102.8	1.745	0.6802	0.6421	0.719	0.944	0.550538	1.057	0.871924	1.12	0.591109	Cluster6
Q6P4Q7	Metal transporter CNNM4 OS=Homo sapiens OX=9606 GN=CNNM4 PE=1 SV=3	CNNM4	5	3	4	3	3	86.6	0.64625	1.4148	1.4072	2.221	0.995	0.744391	1.57	0.546417	1.578	0.513938	Cluster2
P02462	Collagen alpha-1(IV) chain OS=Homo sapiens OX=9606 GN=COL4A1 PE=1 SV=4	COL4A1	9	14	564	12	14	160.5	0.157	2.368	1.9341	2.10125	0.817	0.788085	0.887	0.995072	1.086	0.807943	Cluster3
Q8IXQ3	Uncharacterized protein C9orf40 OS=Homo sapiens OX=9606 GN=C9orf40 PE=1 SV=1	C9orf40	34	4	26	4	4	21.1	0.374667	1.8745	2.66367	2.0775	1.421	0.28789	1.108	0.579561	0.78	0.742196	Cluster3
Q5RI15	Cytochrome c oxidase assembly protein COX20, mitochondrial OS=Homo sapiens OX=9606 GN=COX20 PE=1 SV=2	COX20	33	3	37	3	3	13.3	0.3762	4.04511	0.9023	1.38733	0.223	0.219183	0.343	0.95629	1.538	0.167358	Cluster3
P23786	Carnitine O-palmitoyltransferase 2, mitochondrial OS=Homo sapiens OX=9606 GN=CPT2 PE=1 SV=2	CPT2	37	19	132	19	19	73.7	1.9042	0.5097	0.493	0.87575	0.967	0.961357	1.718	0.247983	1.776	0.229706	Cluster6
P54098	DNA polymerase subunit gamma-1 OS=Homo sapiens OX=9606 GN=POLG PE=1 SV=1	POLG	2	2	3	2	2	139.5	0.776889	0.963	2.7205	1.009	2.825	NA	1.048	NA	0.371	NA	Cluster3
O95163	Elongator complex protein 1 OS=Homo sapiens OX=9606 GN=ELP1 PE=1 SV=3	ELP1	9	8	52	8	8	150.2	1.4229	0.9852	0.623	0.742333	0.632	0.191374	0.753	0.795256	1.192	0.461853	Cluster5
Q05397	Focal adhesion kinase 1 OS=Homo sapiens OX=9606 GN=PTK2 PE=1 SV=2	PTK2	9	7	43	6	7	119.2	1.3969	0.7732	1.6299	0.771	2.108	0.421603	0.997	0.731267	0.473	0.713563	Cluster1
Q9BWH2	FUN14 domain-containing protein 2 OS=Homo sapiens OX=9606 GN=FUNDC2 PE=1 SV=2	FUNDC2	24	7	185	7	7	20.7	0.5952	1.8376	1.5662	2.43725	0.852	0.968084	1.326	0.331111	1.556	0.111548	Cluster2
Q06210	Glutamine--fructose-6-phosphate aminotransferase [isomerizing] 1 OS=Homo sapiens OX=9606 GN=GFPT1 PE=1 SV=3	GFPT1	40	23	145	23	23	78.8	1.6226	0.5515	0.6348	0.679	1.151	0.222806	1.231	0.106186	1.07	0.51752	Cluster6
Q92538	Golgi-specific brefeldin A-resistance guanine nucleotide exchange factor 1 OS=Homo sapiens OX=9606 GN=GBF1 PE=1 SV=2	GBF1	13	19	142	19	19	206.3	1.9167	0.5095	0.6111	0.606	1.199	0.479371	1.189	0.96817	0.992	0.679432	Cluster6
O95295	SNARE-associated protein Snapin OS=Homo sapiens OX=9606 GN=SNAPIN PE=1 SV=1	SNAPIN	18	2	9	2	2	14.9	0.7596	1.32133	1.34614	1.922	1.019	0.657204	1.455	NA	1.428	NA	Cluster2
Q14344	Guanine nucleotide-binding protein subunit alpha-13 OS=Homo sapiens OX=9606 GN=GNA13 PE=1 SV=2	GNA13	54	17	395	14	16	44	0.8482	1.3001	2.2358	1.9725	1.72	0.339419	1.517	0.347703	0.882	0.973073	Cluster2
Q9Y625	Glypican-6 OS=Homo sapiens OX=9606 GN=GPC6 PE=1 SV=1	GPC6	23	10	151	8	8	62.7	1.1906	1.4829	0.7021	2.75825	0.473	0.0991283	1.86	0.743641	3.929	0.196816	Cluster4
P34897	Serine hydroxymethyltransferase, mitochondrial OS=Homo sapiens OX=9606 GN=SHMT2 PE=1 SV=3	SHMT2	39	16	65	16	16	56	1.4057	0.6076	0.834333	1.1385	1.373	0.490189	1.874	0.356627	1.365	0.713701	Cluster6
O60565	Gremlin-1 OS=Homo sapiens OX=9606 GN=GREM1 PE=1 SV=1	GREM1	46	7	115	7	7	20.7	0.6442	1.8334	1.4848	2.457	0.81	0.828749	1.34	0.7506	1.655	0.566143	Cluster2
O15523	ATP-dependent RNA helicase DDX3Y OS=Homo sapiens OX=9606 GN=DDX3Y PE=1 SV=2	DDX3Y	40	22	331	2	2	73.1	1.52344	0.860667	0.460286	0.682	0.535	0.0309907	0.792	NA	1.482	NA	Cluster6
Q86T65	Disheveled-associated activator of morphogenesis 2 OS=Homo sapiens OX=9606 GN=DAAM2 PE=1 SV=3	DAAM2	25	25	279	20	25	123.4	1.6848	0.9201	0.8468	0.51175	0.92	0.565937	0.556	0.0196215	0.604	0.0792759	Cluster1
P49005	DNA polymerase delta subunit 2 OS=Homo sapiens OX=9606 GN=POLD2 PE=1 SV=1	POLD2	10	3	3	3	3	51.3	1.235	0.353333	0.5025	0.7335	1.422	0.303318	2.076	0.0851247	1.46	0.516669	Cluster6
Q8WUF8	Cotranscriptional regulator FAM172A OS=Homo sapiens OX=9606 GN=FAM172A PE=1 SV=1	FAM172A	10	2	7	2	2	47.9	0.908375	1.2475	1.437	3.888	1.152	0.989185	3.117	NA	2.706	NA	Cluster4
[truncated: 1,050 more rows]
