# Supplementary material for: The molecular pathogenesis of achalasia: a paired lower esophageal sphincter muscle and serum 4D label-free proteomic study
Source: Gastroenterol Rep (Oxf). 2023 Jun 12;11:goad031. doi: 10.1093/gastro/goad031 (PMC10260389; doi:10.1093/gastro/goad031)
Supplement: goad031_Supplementary_Data [file goad031_supplementary_data.zip › Sup table 3 final version.xlsx]

## Sheet: Sheet1
Protein accession	Protein description	Gene name	ACHII/ACHI ratio	ACHII/ACHI P value	Regulated type	Coverage (%)	Peptides	PSMs	Unique Peptides	Razor + unique peptides	MW (kDa)	Subcellular localization	KEGG KO No.	KEGG Gene	KEGG pathway	Biological process	Cellular component	Molecular function	Pfam ID	Domain description	KOG category	KOG NO.	KOG description
F5GWI4	Adenosine deaminase OS=Homo sapiens OX=9606 GN=ADA PE=1 SV=1	ADA	0.446	0.0193195	Down	5	2	32	2	2	38.3	cytoplasm	–	–	–	GO:0000003 reproduction; GO:0000302 response to reactive oxygen species; GO:0001666 response to hypoxia; GO:0001701 in utero embryonic development; GO:0001775 cell activation; GO:0001821 histamine secretion; GO:0001824 blastocyst development; GO:0001825 blastocyst formation; GO:0001829 trophectodermal cell differentiation; GO:0001889 liver development; GO:0001890 placenta development; GO:0002027 …	GO:0000323 lytic vacuole; GO:0005576 extracellular region; GO:0005615 extracellular space; GO:0005622 intracellular; GO:0005623 cell; GO:0005737 cytoplasm; GO:0005764 lysosome; GO:0005773 vacuole; GO:0005829 cytosol; GO:0005886 plasma membrane; GO:0009897 external side of plasma membrane; GO:0009986 cell surface; GO:0016020 membrane; GO:0030425 dendrite; GO:0032838 plasma membrane bounded cell pr…	GO:0001882 nucleoside binding; GO:0001883 purine nucleoside binding; GO:0003824 catalytic activity; GO:0004000 adenosine deaminase activity; GO:0005488 binding; GO:0008270 zinc ion binding; GO:0016787 hydrolase activity; GO:0016810 hydrolase activity, acting on carbon-nitrogen (but not peptide) bonds; GO:0016814 hydrolase activity, acting on carbon-nitrogen (but not peptide) bonds, in cyclic amid…	PF00962	Adenosine/AMP deaminase	F	KOG1097	Adenine deaminase/adenosine deaminase
Q5R349	p-selectin (Fragment) OS=Homo sapiens OX=9606 GN=SELP PE=1 SV=2	SELP	0.626	0.0134085	Down	15	9	234	7	9	86.4	extracellular	–	–	–	GO:0002237 response to molecule of bacterial origin; GO:0002376 immune system process; GO:0002576 platelet degranulation; GO:0006810 transport; GO:0006887 exocytosis; GO:0006928 movement of cell or subcellular component; GO:0006950 response to stress; GO:0006952 defense response; GO:0007154 cell communication; GO:0007155 cell adhesion; GO:0007159 leukocyte cell-cell adhesion; GO:0007165 signal tr…	GO:0005576 extracellular region; GO:0005615 extracellular space; GO:0005622 intracellular; GO:0005623 cell; GO:0005737 cytoplasm; GO:0005886 plasma membrane; GO:0005887 integral component of plasma membrane; GO:0009897 external side of plasma membrane; GO:0009986 cell surface; GO:0012505 endomembrane system; GO:0012506 vesicle membrane; GO:0016020 membrane; GO:0016021 integral component of membra…	GO:0001530 lipopolysaccharide binding; GO:0005488 binding; GO:0005509 calcium ion binding; GO:0005539 glycosaminoglycan binding; GO:0008201 heparin binding; GO:0008289 lipid binding; GO:0030246 carbohydrate binding; GO:0031406 carboxylic acid binding; GO:0033691 sialic acid binding; GO:0036094 small molecule binding; GO:0042806 fucose binding; GO:0043167 ion binding; GO:0043168 anion binding; GO:…	PF00059; PF00084	Lectin C-type domain; Sushi domain (SCR repeat)	TV	KOG4297	C-type lectin
H3BT71	RNA-binding motif protein, X chromosome OS=Homo sapiens OX=9606 GN=RBMX PE=1 SV=1	RBMX	3.436	0.0432965	Up	10	3	8	3	3	32.2	nucleus	–	–	–	–	–	–	PF00076	RNA recognition motif. (a.k.a. RRM, RBD, or RNP domain)	A	KOG0226	RNA-binding proteins
H0YH33	Serine-threonine kinase receptor-associated protein (Fragment) OS=Homo sapiens OX=9606 GN=STRAP PE=1 SV=1	STRAP	3.466	0.00399	Up	8	1	2	1	1	10.6	extracellular	–	–	–	GO:0000122 negative regulation of transcription by RNA polymerase II; GO:0000375 RNA splicing, via transesterification reactions; GO:0000377 RNA splicing, via transesterification reactions with bulged adenosine as nucleophile; GO:0000387 spliceosomal snRNP assembly; GO:0000398 mRNA splicing, via spliceosome; GO:0001894 tissue homeostasis; GO:0001932 regulation of protein phosphorylation; GO:00019…	GO:0005622 intracellular; GO:0005623 cell; GO:0005634 nucleus; GO:0005654 nucleoplasm; GO:0005737 cytoplasm; GO:0005829 cytosol; GO:0031974 membrane-enclosed lumen; GO:0031981 nuclear lumen; GO:0032797 SMN complex; GO:0032991 protein-containing complex; GO:0034719 SMN-Sm protein complex; GO:0043226 organelle; GO:0043227 membrane-bounded organelle; GO:0043229 intracellular organelle; GO:0043231 in…	GO:0005102 signaling receptor binding; GO:0005488 binding; GO:0005515 protein binding;	–	–	I	KOG0278	Serine/threonine kinase receptor-associated protein
B7Z6Z4	Myosin light polypeptide 6 OS=Homo sapiens OX=9606 GN=MYL6 PE=1 SV=1	MYL6	2.528	0.0347055	Up	31	6	42	5	6	26.7	cytoplasm	–	–	–	GO:0003008 system process; GO:0003012 muscle system process; GO:0006928 movement of cell or subcellular component; GO:0006936 muscle contraction; GO:0007275 multicellular organism development; GO:0007517 muscle organ development; GO:0007519 skeletal muscle tissue development; GO:0009888 tissue development; GO:0009987 cellular process; GO:0014706 striated muscle tissue development; GO:0030029 acti…	GO:0005622 intracellular; GO:0005623 cell; GO:0005737 cytoplasm; GO:0005829 cytosol; GO:0005856 cytoskeleton; GO:0005903 brush border; GO:0015629 actin cytoskeleton; GO:0016459 myosin complex; GO:0016461 unconventional myosin complex; GO:0032991 protein-containing complex; GO:0043226 organelle; GO:0043228 non-membrane-bounded organelle; GO:0043229 intracellular organelle; GO:0043232 intracellular…	GO:0003774 motor activity; GO:0003824 catalytic activity; GO:0005198 structural molecule activity; GO:0008307 structural constituent of muscle; GO:0016462 pyrophosphatase activity; GO:0016787 hydrolase activity; GO:0016817 hydrolase activity, acting on acid anhydrides; GO:0016818 hydrolase activity, acting on acid anhydrides, in phosphorus-containing anhydrides; GO:0016887 ATPase activity; GO:001…	PF13405	EF-hand domain	Z	KOG0030	Myosin essential light chain, EF-Hand protein superfamily
H7C2N1	Prothymosin alpha (Fragment) OS=Homo sapiens OX=9606 GN=PTMA PE=1 SV=1	PTMA	7.449	0.00148967	Up	16	2	7	2	2	15.8	nucleus	–	–	–	–	–	–	–	–	–	–	–
A0A3B3ITJ4	Heterogeneous nuclear ribonucleoprotein L (Fragment) OS=Homo sapiens OX=9606 GN=HNRNPL PE=1 SV=1	HNRNPL	32.138	0.0359384	Up	9	5	16	5	5	59.2	cytoplasm,nucleus	–	–	–	GO:0000375 RNA splicing, via transesterification reactions; GO:0000377 RNA splicing, via transesterification reactions with bulged adenosine as nucleophile; GO:0000381 regulation of alternative mRNA splicing, via spliceosome; GO:0000398 mRNA splicing, via spliceosome; GO:0006139 nucleobase-containing compound metabolic process; GO:0006396 RNA processing; GO:0006397 mRNA processing; GO:0006725 cel…	GO:0005622 intracellular; GO:0005623 cell; GO:0005634 nucleus; GO:0005654 nucleoplasm; GO:0031974 membrane-enclosed lumen; GO:0031981 nuclear lumen; GO:0032991 protein-containing complex; GO:0035770 ribonucleoprotein granule; GO:0043226 organelle; GO:0043227 membrane-bounded organelle; GO:0043228 non-membrane-bounded organelle; GO:0043229 intracellular organelle; GO:0043231 intracellular membrane…	GO:0001067 regulatory region nucleic acid binding; GO:0003676 nucleic acid binding; GO:0003677 DNA binding; GO:0003723 RNA binding; GO:0005488 binding; GO:0036002 pre-mRNA binding; GO:0097157 pre-mRNA intronic binding; GO:0097159 organic cyclic compound binding; GO:1901363 heterocyclic compound binding;	PF00076; PF11835; PF13893	RNA recognition motif. (a.k.a. RRM, RBD, or RNP domain); Domain of unknown function (DUF3355); RNA recognition motif. (a.k.a. RRM, RBD, or RNP domain)	A	KOG1456	Heterogeneous nuclear ribonucleoprotein L (contains RRM repeats)
P25815	Protein S100-P OS=Homo sapiens OX=9606 GN=S100P PE=1 SV=2	S100P	11.354	0.00812177	Up	35	3	38	3	3	10.4	cytoplasm	K23771	–	–	GO:0001667 ameboidal-type cell migration; GO:0001775 cell activation; GO:0002252 immune effector process; GO:0002263 cell activation involved in immune response; GO:0002274 myeloid leukocyte activation; GO:0002275 myeloid cell activation involved in immune response; GO:0002283 neutrophil activation involved in immune response; GO:0002366 leukocyte activation involved in immune response; GO:000237…	GO:0005576 extracellular region; GO:0005622 intracellular; GO:0005623 cell; GO:0005634 nucleus; GO:0005654 nucleoplasm; GO:0005737 cytoplasm; GO:0005886 plasma membrane; GO:0005902 microvillus; GO:0012505 endomembrane system; GO:0016020 membrane; GO:0016604 nuclear body; GO:0030141 secretory granule; GO:0031253 cell projection membrane; GO:0031410 cytoplasmic vesicle; GO:0031528 microvillus membr…	GO:0000287 magnesium ion binding; GO:0005488 binding; GO:0005509 calcium ion binding; GO:0005515 protein binding; GO:0042802 identical protein binding; GO:0042803 protein homodimerization activity; GO:0043167 ion binding; GO:0043169 cation binding; GO:0046872 metal ion binding; GO:0046983 protein dimerization activity; GO:0048306 calcium-dependent protein binding;	PF01023	S-100/ICaBP type calcium binding domain	–	–	–
Q96G03	Phosphoglucomutase-2 OS=Homo sapiens OX=9606 GN=PGM2 PE=1 SV=4	PGM2	20.761	0.0110057	Up	12	7	24	7	7	68.2	nucleus	K15779	PGM2; phosphoglucomutase / phosphopentomutase [EC:5.4.2.2 5.4.2.7]	hsa00500 Starch and sucrose metabolism; hsa00052 Galactose metabolism; hsa00010 Glycolysis / Gluconeogenesis; hsa00030 Pentose phosphate pathway; hsa00520 Amino sugar and nucleotide sugar metabolism; hsa00230 Purine metabolism; hsa01100 Metabolic pathways	GO:0000271 polysaccharide biosynthetic process; GO:0000272 polysaccharide catabolic process; GO:0001775 cell activation; GO:0002252 immune effector process; GO:0002263 cell activation involved in immune response; GO:0002274 myeloid leukocyte activation; GO:0002275 myeloid cell activation involved in immune response; GO:0002283 neutrophil activation involved in immune response; GO:0002366 leukocyt…	GO:0005576 extracellular region; GO:0005622 intracellular; GO:0005623 cell; GO:0005737 cytoplasm; GO:0005829 cytosol; GO:0012505 endomembrane system; GO:0030141 secretory granule; GO:0031410 cytoplasmic vesicle; GO:0031974 membrane-enclosed lumen; GO:0031982 vesicle; GO:0031983 vesicle lumen; GO:0034774 secretory granule lumen; GO:0043226 organelle; GO:0043227 membrane-bounded organelle; GO:00432…	GO:0003824 catalytic activity; GO:0004614 phosphoglucomutase activity; GO:0008973 phosphopentomutase activity; GO:0016853 isomerase activity; GO:0016866 intramolecular transferase activity; GO:0016868 intramolecular transferase activity, phosphotransferases;	PF02878; PF02879; PF02880	Phosphoglucomutase/phosphomannomutase, alpha/beta/alpha domain I; Phosphoglucomutase/phosphomannomutase, alpha/beta/alpha domain II; Phosphoglucomutase/phosphomannomutase, alpha/beta/alpha domain III	G	KOG1220	Phosphoglucomutase/phosphomannomutase
P05109	Protein S100-A8 OS=Homo sapiens OX=9606 GN=S100A8 PE=1 SV=1	S100A8	4.801	0.00299971	Up	55	13	101	13	13	10.8	mitochondria	K21127	S100A8; protein S100-A8	hsa04657 IL-17 signaling pathway	GO:0001558 regulation of cell growth; GO:0001775 cell activation; GO:0001816 cytokine production; GO:0002218 activation of innate immune response; GO:0002221 pattern recognition receptor signaling pathway; GO:0002224 toll-like receptor signaling pathway; GO:0002237 response to molecule of bacterial origin; GO:0002252 immune effector process; GO:0002253 activation of immune response; GO:0002263 ce…	GO:0005576 extracellular region; GO:0005615 extracellular space; GO:0005622 intracellular; GO:0005623 cell; GO:0005737 cytoplasm; GO:0005829 cytosol; GO:0005856 cytoskeleton; GO:0005886 plasma membrane; GO:0012505 endomembrane system; GO:0016020 membrane; GO:0030141 secretory granule; GO:0031410 cytoplasmic vesicle; GO:0031974 membrane-enclosed lumen; GO:0031982 vesicle; GO:0031983 vesicle lumen;…	GO:0005102 signaling receptor binding; GO:0005488 binding; GO:0005504 fatty acid binding; GO:0005509 calcium ion binding; GO:0005515 protein binding; GO:0008017 microtubule binding; GO:0008092 cytoskeletal protein binding; GO:0008270 zinc ion binding; GO:0008289 lipid binding; GO:0015631 tubulin binding; GO:0031406 carboxylic acid binding; GO:0033293 monocarboxylic acid binding; GO:0035325 Toll-l…	PF01023	S-100/ICaBP type calcium binding domain	–	–	–
P06702	Protein S100-A9 OS=Homo sapiens OX=9606 GN=S100A9 PE=1 SV=1	S100A9	3.657	0.0245284	Up	70	13	243	13	13	13.2	cytoplasm	K21128	S100A9; protein S100-A9	hsa04657 IL-17 signaling pathway	GO:0001558 regulation of cell growth; GO:0001775 cell activation; GO:0001816 cytokine production; GO:0002218 activation of innate immune response; GO:0002221 pattern recognition receptor signaling pathway; GO:0002224 toll-like receptor signaling pathway; GO:0002237 response to molecule of bacterial origin; GO:0002252 immune effector process; GO:0002253 activation of immune response; GO:0002263 ce…	GO:0005576 extracellular region; GO:0005615 extracellular space; GO:0005622 intracellular; GO:0005623 cell; GO:0005634 nucleus; GO:0005654 nucleoplasm; GO:0005737 cytoplasm; GO:0005829 cytosol; GO:0005856 cytoskeleton; GO:0005886 plasma membrane; GO:0012505 endomembrane system; GO:0016020 membrane; GO:0030054 cell junction; GO:0030141 secretory granule; GO:0031410 cytoplasmic vesicle; GO:0031974 …	GO:0005102 signaling receptor binding; GO:0005488 binding; GO:0005504 fatty acid binding; GO:0005509 calcium ion binding; GO:0005515 protein binding; GO:0008017 microtubule binding; GO:0008092 cytoskeletal protein binding; GO:0008270 zinc ion binding; GO:0008289 lipid binding; GO:0015631 tubulin binding; GO:0031406 carboxylic acid binding; GO:0033293 monocarboxylic acid binding; GO:0035325 Toll-l…	PF01023	S-100/ICaBP type calcium binding domain	–	–	–
O14818	Proteasome subunit alpha type-7 OS=Homo sapiens OX=9606 GN=PSMA7 PE=1 SV=1	PSMA7	1.889	0.0249511	Up	13	3	31	3	3	27.9	cytoplasm	K02731	PSMA7; 20S proteasome subunit alpha 4 [EC:3.4.25.1]	hsa05017 Spinocerebellar ataxia; hsa05016 Huntington disease; hsa03050 Proteasome; hsa05012 Parkinson disease; hsa05010 Alzheimer disease; hsa05022 Pathways of neurodegeneration - multiple diseases; hsa05014 Amyotrophic lateral sclerosis; hsa05020 Prion disease	GO:0006464 cellular protein modification process; GO:0006508 proteolysis; GO:0006807 nitrogen compound metabolic process; GO:0008152 metabolic process; GO:0009987 cellular process; GO:0016579 protein deubiquitination; GO:0019538 protein metabolic process; GO:0036211 protein modification process; GO:0043170 macromolecule metabolic process; GO:0043412 macromolecule modification; GO:0043687 post-tra…	GO:0000502 proteasome complex; GO:0005622 intracellular; GO:0005623 cell; GO:0005634 nucleus; GO:0005654 nucleoplasm; GO:0005737 cytoplasm; GO:0005829 cytosol; GO:0005839 proteasome core complex; GO:0019773 proteasome core complex, alpha-subunit complex; GO:0031974 membrane-enclosed lumen; GO:0031981 nuclear lumen; GO:0032991 protein-containing complex; GO:0043226 organelle; GO:0043227 membrane-b…	GO:0005488 binding; GO:0005515 protein binding; GO:0042802 identical protein binding;	PF10584; PF00227	Proteasome subunit A N-terminal signature; Proteasome subunit	O	KOG0183	20S proteasome, regulatory subunit alpha type PSMA7/PRE6
P05387	60S acidic ribosomal protein P2 OS=Homo sapiens OX=9606 GN=RPLP2 PE=1 SV=1	RPLP2	2.63	0.0269955	Up	10	1	4	1	1	11.7	mitochondria	K02943	RP-LP2; large subunit ribosomal protein LP2	hsa03010 Ribosome; hsa05171 Coronavirus disease - COVID-19	GO:0000184 nuclear-transcribed mRNA catabolic process, nonsense-mediated decay; GO:0000956 nuclear-transcribed mRNA catabolic process; GO:0002181 cytoplasmic translation; GO:0006139 nucleobase-containing compound metabolic process; GO:0006401 RNA catabolic process; GO:0006402 mRNA catabolic process; GO:0006412 translation; GO:0006413 translational initiation; GO:0006518 peptide metabolic process;…	GO:0005622 intracellular; GO:0005623 cell; GO:0005737 cytoplasm; GO:0005829 cytosol; GO:0005840 ribosome; GO:0015934 large ribosomal subunit; GO:0022625 cytosolic large ribosomal subunit; GO:0022626 cytosolic ribosome; GO:0032991 protein-containing complex; GO:0043226 organelle; GO:0043228 non-membrane-bounded organelle; GO:0043229 intracellular organelle; GO:0043232 intracellular non-membrane-bo…	GO:0003735 structural constituent of ribosome; GO:0005198 structural molecule activity;	–	–	J	KOG3449	60S acidic ribosomal protein P2
Q8WUM4	Programmed cell death 6-interacting protein OS=Homo sapiens OX=9606 GN=PDCD6IP PE=1 SV=1	PDCD6IP	2.904	0.0261666	Up	10	9	29	9	9	96	cytoplasm	K12200	PDCD6IP; programmed cell death 6-interacting protein	hsa04144 Endocytosis	GO:0000278 mitotic cell cycle; GO:0000281 mitotic cytokinesis; GO:0000910 cytokinesis; GO:0000912 assembly of actomyosin apparatus involved in cytokinesis; GO:0000915 actomyosin contractile ring assembly; GO:0000920 septum digestion after cytokinesis; GO:0006508 proteolysis; GO:0006807 nitrogen compound metabolic process; GO:0006915 apoptotic process; GO:0006996 organelle organization; GO:0007010…	GO:0001772 immunological synapse; GO:0005576 extracellular region; GO:0005615 extracellular space; GO:0005622 intracellular; GO:0005623 cell; GO:0005737 cytoplasm; GO:0005783 endoplasmic reticulum; GO:0005829 cytosol; GO:0005856 cytoskeleton; GO:0005886 plasma membrane; GO:0012505 endomembrane system; GO:0015629 actin cytoskeleton; GO:0016020 membrane; GO:0030496 midbody; GO:0031982 vesicle; GO:0…	GO:0001664 G protein-coupled receptor binding; GO:0005102 signaling receptor binding; GO:0005488 binding; GO:0005515 protein binding; GO:0017124 SH3 domain binding; GO:0019904 protein domain specific binding; GO:0031871 proteinase activated receptor binding; GO:0042802 identical protein binding; GO:0042803 protein homodimerization activity; GO:0046983 protein dimerization activity; GO:0048306 cal…	PF03097; PF13949	BRO1-like domain; ALIX V-shaped domain binding to HIV	S	KOG2220	Predicted signal transduction protein
P05164	Myeloperoxidase OS=Homo sapiens OX=9606 GN=MPO PE=1 SV=1	MPO	2.68	0.00464194	Up	31	25	332	24	25	83.8	extracellular	K10789	MPO; myeloperoxidase [EC:1.11.2.2]	hsa00983 Drug metabolism - other enzymes; hsa04145 Phagosome; hsa04613 Neutrophil extracellular trap formation; hsa05221 Acute myeloid leukemia; hsa05202 Transcriptional misregulation in cancer	GO:0000302 response to reactive oxygen species; GO:0000303 response to superoxide; GO:0000305 response to oxygen radical; GO:0001775 cell activation; GO:0001878 response to yeast; GO:0002148 hypochlorous acid metabolic process; GO:0002149 hypochlorous acid biosynthetic process; GO:0002252 immune effector process; GO:0002263 cell activation involved in immune response; GO:0002274 myeloid leukocyte…	GO:0000323 lytic vacuole; GO:0005576 extracellular region; GO:0005615 extracellular space; GO:0005622 intracellular; GO:0005623 cell; GO:0005634 nucleus; GO:0005737 cytoplasm; GO:0005764 lysosome; GO:0005766 primary lysosome; GO:0005773 vacuole; GO:0005775 vacuolar lumen; GO:0012505 endomembrane system; GO:0030141 secretory granule; GO:0031410 cytoplasmic vesicle; GO:0031974 membrane-enclosed lum…	GO:0003682 chromatin binding; GO:0003824 catalytic activity; GO:0004601 peroxidase activity; GO:0005488 binding; GO:0005539 glycosaminoglycan binding; GO:0008201 heparin binding; GO:0016209 antioxidant activity; GO:0016491 oxidoreductase activity; GO:0016684 oxidoreductase activity, acting on peroxide as acceptor; GO:0043167 ion binding; GO:0043168 anion binding; GO:0097367 carbohydrate derivativ…	PF03098	Animal haem peroxidase	S	KOG2408	Peroxidase/oxygenase
P49720	Proteasome subunit beta type-3 OS=Homo sapiens OX=9606 GN=PSMB3 PE=1 SV=2	PSMB3	2.002	0.0314938	Up	8	2	37	2	2	22.9	cytoplasm	K02735	PSMB3; 20S proteasome subunit beta 3 [EC:3.4.25.1]	hsa05017 Spinocerebellar ataxia; hsa05016 Huntington disease; hsa03050 Proteasome; hsa05012 Parkinson disease; hsa05010 Alzheimer disease; hsa05022 Pathways of neurodegeneration - multiple diseases; hsa05014 Amyotrophic lateral sclerosis; hsa05020 Prion disease	GO:0006464 cellular protein modification process; GO:0006508 proteolysis; GO:0006807 nitrogen compound metabolic process; GO:0008152 metabolic process; GO:0009987 cellular process; GO:0016579 protein deubiquitination; GO:0019538 protein metabolic process; GO:0036211 protein modification process; GO:0043170 macromolecule metabolic process; GO:0043412 macromolecule modification; GO:0043687 post-tra…	GO:0000502 proteasome complex; GO:0005622 intracellular; GO:0005623 cell; GO:0005634 nucleus; GO:0005654 nucleoplasm; GO:0005737 cytoplasm; GO:0005829 cytosol; GO:0005839 proteasome core complex; GO:0019774 proteasome core complex, beta-subunit complex; GO:0031974 membrane-enclosed lumen; GO:0031981 nuclear lumen; GO:0032991 protein-containing complex; GO:0043226 organelle; GO:0043227 membrane-bo…	–	PF00227	Proteasome subunit	O	KOG0180	20S proteasome, regulatory subunit beta type PSMB3/PUP3
P80511	Protein S100-A12 OS=Homo sapiens OX=9606 GN=S100A12 PE=1 SV=2	S100A12	2.473	0.0114532	Up	10	2	30	2	2	10.6	cytoplasm	K23766	–	–	GO:0001775 cell activation; GO:0001816 cytokine production; GO:0001906 cell killing; GO:0001932 regulation of protein phosphorylation; GO:0001934 positive regulation of protein phosphorylation; GO:0002252 immune effector process; GO:0002263 cell activation involved in immune response; GO:0002274 myeloid leukocyte activation; GO:0002275 myeloid cell activation involved in immune response; GO:00022…	GO:0005576 extracellular region; GO:0005622 intracellular; GO:0005623 cell; GO:0005634 nucleus; GO:0005737 cytoplasm; GO:0005829 cytosol; GO:0005856 cytoskeleton; GO:0005886 plasma membrane; GO:0012505 endomembrane system; GO:0016020 membrane; GO:0030141 secretory granule; GO:0031410 cytoplasmic vesicle; GO:0031974 membrane-enclosed lumen; GO:0031982 vesicle; GO:0031983 vesicle lumen; GO:0034774 …	GO:0005102 signaling receptor binding; GO:0005488 binding; GO:0005507 copper ion binding; GO:0005509 calcium ion binding; GO:0005515 protein binding; GO:0008144 drug binding; GO:0008270 zinc ion binding; GO:0043167 ion binding; GO:0043169 cation binding; GO:0046872 metal ion binding; GO:0046914 transition metal ion binding; GO:0050786 RAGE receptor binding;	PF01023	S-100/ICaBP type calcium binding domain	–	–	–
Q96FQ6	Protein S100-A16 OS=Homo sapiens OX=9606 GN=S100A16 PE=1 SV=1	S100A16	0.539	0.0393579	Down	12	1	3	1	1	11.8	cytoplasm	K23768	–	–	GO:0010035 response to inorganic substance; GO:0010038 response to metal ion; GO:0042221 response to chemical; GO:0050896 response to stimulus; GO:0051592 response to calcium ion;	GO:0005576 extracellular region; GO:0005615 extracellular space; GO:0005622 intracellular; GO:0005623 cell; GO:0005634 nucleus; GO:0005730 nucleolus; GO:0005737 cytoplasm; GO:0005829 cytosol; GO:0005886 plasma membrane; GO:0016020 membrane; GO:0031974 membrane-enclosed lumen; GO:0031981 nuclear lumen; GO:0043226 organelle; GO:0043227 membrane-bounded organelle; GO:0043228 non-membrane-bounded org…	GO:0005488 binding; GO:0005509 calcium ion binding; GO:0005515 protein binding; GO:0042802 identical protein binding; GO:0042803 protein homodimerization activity; GO:0043167 ion binding; GO:0043169 cation binding; GO:0046872 metal ion binding; GO:0046983 protein dimerization activity;	PF01023	S-100/ICaBP type calcium binding domain	–	–	–
Q15149	Plectin OS=Homo sapiens OX=9606 GN=PLEC PE=1 SV=3	PLEC	2.833	0.00474012	Up	3	12	74	11	12	531.5	cytoplasm,nucleus	K10388	–	–	GO:0000003 reproduction; GO:0006996 organelle organization; GO:0007010 cytoskeleton organization; GO:0007044 cell-substrate junction assembly; GO:0007565 female pregnancy; GO:0007584 response to nutrient; GO:0009605 response to external stimulus; GO:0009888 tissue development; GO:0009987 cellular process; GO:0009991 response to extracellular stimulus; GO:0016043 cellular component organization; G…	GO:0005622 intracellular; GO:0005623 cell; GO:0005737 cytoplasm; GO:0005829 cytosol; GO:0005856 cytoskeleton; GO:0005886 plasma membrane; GO:0005903 brush border; GO:0005912 adherens junction; GO:0005925 focal adhesion; GO:0009925 basal plasma membrane; GO:0016020 membrane; GO:0016323 basolateral plasma membrane; GO:0016324 apical plasma membrane; GO:0016528 sarcoplasm; GO:0030016 myofibril; GO:0…	GO:0005198 structural molecule activity; GO:0005200 structural constituent of cytoskeleton; GO:0005488 binding; GO:0005515 protein binding; GO:0008092 cytoskeletal protein binding; GO:0008307 structural constituent of muscle; GO:0030506 ankyrin binding; GO:0047485 protein N-terminus binding;	PF03501; PF00307	Plectin/S10 domain; Calponin homology (CH) domain	Z	KOG3344	40s ribosomal protein s10
P23396	40S ribosomal protein S3 OS=Homo sapiens OX=9606 GN=RPS3 PE=1 SV=2	RPS3	0.489	0.024566	Down	6	2	3	2	2	26.7	cytoplasm	K02985	RP-S3e; small subunit ribosomal protein S3e	hsa05132 Salmonella infection; hsa05130 Pathogenic Escherichia coli infection; hsa03010 Ribosome; hsa05171 Coronavirus disease - COVID-19	GO:0000184 nuclear-transcribed mRNA catabolic process, nonsense-mediated decay; GO:0000226 microtubule cytoskeleton organization; GO:0000302 response to reactive oxygen species; GO:0000956 nuclear-transcribed mRNA catabolic process; GO:0001817 regulation of cytokine production; GO:0001819 positive regulation of cytokine production; GO:0001932 regulation of protein phosphorylation; GO:0001934 posi…	GO:0001726 ruffle; GO:0005622 intracellular; GO:0005623 cell; GO:0005634 nucleus; GO:0005654 nucleoplasm; GO:0005730 nucleolus; GO:0005737 cytoplasm; GO:0005739 mitochondrion; GO:0005740 mitochondrial envelope; GO:0005743 mitochondrial inner membrane; GO:0005759 mitochondrial matrix; GO:0005783 endoplasmic reticulum; GO:0005789 endoplasmic reticulum membrane; GO:0005791 rough endoplasmic reticulu…	GO:0000702 oxidized base lesion DNA N-glycosylase activity; GO:0003676 nucleic acid binding; GO:0003677 DNA binding; GO:0003684 damaged DNA binding; GO:0003690 double-stranded DNA binding; GO:0003723 RNA binding; GO:0003729 mRNA binding; GO:0003735 structural constituent of ribosome; GO:0003824 catalytic activity; GO:0003906 DNA-(apurinic or apyrimidinic site) endonuclease activity; GO:0004518 nu…	PF07650; PF00189	KH domain; Ribosomal protein S3, C-terminal domain	J	KOG3181	40S ribosomal protein S3
P07305	Histone H1.0 OS=Homo sapiens OX=9606 GN=H1-0 PE=1 SV=3	H1-0	17.375	0.0136302	Up	9	2	7	2	2	20.9	nucleus	K11275	–	–	GO:0000737 DNA catabolic process, endonucleolytic; GO:0006139 nucleobase-containing compound metabolic process; GO:0006259 DNA metabolic process; GO:0006308 DNA catabolic process; GO:0006309 apoptotic DNA fragmentation; GO:0006725 cellular aromatic compound metabolic process; GO:0006807 nitrogen compound metabolic process; GO:0006915 apoptotic process; GO:0006921 cellular component disassembly in…	GO:0000228 nuclear chromosome; GO:0000785 chromatin; GO:0000790 nuclear chromatin; GO:0000791 euchromatin; GO:0005622 intracellular; GO:0005623 cell; GO:0005634 nucleus; GO:0005654 nucleoplasm; GO:0005694 chromosome; GO:0005719 nuclear euchromatin; GO:0005737 cytoplasm; GO:0005794 Golgi apparatus; GO:0005856 cytoskeleton; GO:0012505 endomembrane system; GO:0015629 actin cytoskeleton; GO:0016604 n…	GO:0003676 nucleic acid binding; GO:0003677 DNA binding; GO:0003680 AT DNA binding; GO:0003682 chromatin binding; GO:0003690 double-stranded DNA binding; GO:0005488 binding; GO:0031490 chromatin DNA binding; GO:0043565 sequence-specific DNA binding; GO:0097159 organic cyclic compound binding; GO:1901363 heterocyclic compound binding; GO:1990837 sequence-specific double-stranded DNA binding;	PF00538	linker histone H1 and H5 family	B	KOG4012	Histone H1
Q92882	Osteoclast-stimulating factor 1 OS=Homo sapiens OX=9606 GN=OSTF1 PE=1 SV=2	OSTF1	16.098	0.0217143	Up	13	2	8	2	2	23.8	mitochondria	–	–	–	GO:0001503 ossification; GO:0001775 cell activation; GO:0002252 immune effector process; GO:0002263 cell activation involved in immune response; GO:0002274 myeloid leukocyte activation; GO:0002275 myeloid cell activation involved in immune response; GO:0002283 neutrophil activation involved in immune response; GO:0002366 leukocyte activation involved in immune response; GO:0002376 immune system p…	GO:0005622 intracellular; GO:0005623 cell; GO:0005737 cytoplasm; GO:0012505 endomembrane system; GO:0030141 secretory granule; GO:0031410 cytoplasmic vesicle; GO:0031974 membrane-enclosed lumen; GO:0031982 vesicle; GO:0031983 vesicle lumen; GO:0034774 secretory granule lumen; GO:0043226 organelle; GO:0043227 membrane-bounded organelle; GO:0043229 intracellular organelle; GO:0043233 organelle lume…	GO:0005488 binding; GO:0005515 protein binding; GO:0017124 SH3 domain binding; GO:0019904 protein domain specific binding;	PF00018	SH3 domain	–	–	–
Q13361	Microfibrillar-associated protein 5 OS=Homo sapiens OX=9606 GN=MFAP5 PE=1 SV=1	MFAP5	0.327	0.00468853	Down	12	2	37	2	2	19.6	extracellular	–	–	–	GO:0002376 immune system process; GO:0002520 immune system development; GO:0007275 multicellular organism development; GO:0009987 cellular process; GO:0016043 cellular component organization; GO:0030097 hemopoiesis; GO:0030198 extracellular matrix organization; GO:0032501 multicellular organismal process; GO:0032502 developmental process; GO:0043062 extracellular structure organization; GO:004851…	GO:0001527 microfibril; GO:0005576 extracellular region; GO:0031012 extracellular matrix; GO:0099080 supramolecular complex; GO:0099081 supramolecular polymer; GO:0099512 supramolecular fiber;	GO:0005198 structural molecule activity; GO:0005201 extracellular matrix structural constituent; GO:0030023 extracellular matrix constituent conferring elasticity; GO:0097493 structural molecule activity conferring elasticity;	–	–	–	–	–
P35998	26S proteasome regulatory subunit 7 OS=Homo sapiens OX=9606 GN=PSMC2 PE=1 SV=3	PSMC2	0.545	0.024359	Down	6	2	12	2	2	48.6	cytoplasm	K03061	PSMC2; 26S proteasome regulatory subunit T1	hsa05017 Spinocerebellar ataxia; hsa05016 Huntington disease; hsa03050 Proteasome; hsa05169 Epstein-Barr virus infection; hsa05012 Parkinson disease; hsa05010 Alzheimer disease; hsa05022 Pathways of neurodegeneration - multiple diseases; hsa05014 Amyotrophic lateral sclerosis; hsa05020 Prion disease	GO:0001775 cell activation; GO:0002252 immune effector process; GO:0002263 cell activation involved in immune response; GO:0002274 myeloid leukocyte activation; GO:0002275 myeloid cell activation involved in immune response; GO:0002283 neutrophil activation involved in immune response; GO:0002366 leukocyte activation involved in immune response; GO:0002376 immune system process; GO:0002443 leukoc…	GO:0000502 proteasome complex; GO:0000932 P-body; GO:0005576 extracellular region; GO:0005622 intracellular; GO:0005623 cell; GO:0005634 nucleus; GO:0005654 nucleoplasm; GO:0005737 cytoplasm; GO:0005829 cytosol; GO:0005838 proteasome regulatory particle; GO:0008540 proteasome regulatory particle, base subcomplex; GO:0012505 endomembrane system; GO:0022624 proteasome accessory complex; GO:0030141 …	GO:0003824 catalytic activity; GO:0005488 binding; GO:0005515 protein binding; GO:0008134 transcription factor binding; GO:0016462 pyrophosphatase activity; GO:0016787 hydrolase activity; GO:0016817 hydrolase activity, acting on acid anhydrides; GO:0016818 hydrolase activity, acting on acid anhydrides, in phosphorus-containing anhydrides; GO:0016887 ATPase activity; GO:0017025 TBP-class protein b…	PF00004	ATPase family associated with various cellular activities (AAA)	O	KOG0729	26S proteasome regulatory complex, ATPase RPT1
P15153	Ras-related C3 botulinum toxin substrate 2 OS=Homo sapiens OX=9606 GN=RAC2 PE=1 SV=1	RAC2	6.865	0.0405167	Up	21	4	31	3	4	21.4	cytoplasm	K07860	RAC2; Ras-related C3 botulinum toxin substrate 2	hsa04666 Fc gamma R-mediated phagocytosis; hsa04510 Focal adhesion; hsa04014 Ras signaling pathway; hsa04360 Axon guidance; hsa05170 Human immunodeficiency virus 1 infection; hsa04650 Natural killer cell mediated cytotoxicity; hsa05200 Pathways in cancer; hsa05415 Diabetic cardiomyopathy; hsa05418 Fluid shear stress and atherosclerosis; hsa04310 Wnt signaling pathway; hsa05416 Viral myocarditis; …	GO:0001894 tissue homeostasis; GO:0001932 regulation of protein phosphorylation; GO:0002682 regulation of immune system process; GO:0002684 positive regulation of immune system process; GO:0002685 regulation of leukocyte migration; GO:0002687 positive regulation of leukocyte migration; GO:0002688 regulation of leukocyte chemotaxis; GO:0002690 positive regulation of leukocyte chemotaxis; GO:000269…	GO:0005622 intracellular; GO:0005623 cell; GO:0005634 nucleus; GO:0005635 nuclear envelope; GO:0005737 cytoplasm; GO:0005829 cytosol; GO:0005886 plasma membrane; GO:0012505 endomembrane system; GO:0012506 vesicle membrane; GO:0016020 membrane; GO:0030027 lamellipodium; GO:0030139 endocytic vesicle; GO:0030659 cytoplasmic vesicle membrane; GO:0030666 endocytic vesicle membrane; GO:0030670 phagocyt…	GO:0000166 nucleotide binding; GO:0001882 nucleoside binding; GO:0001883 purine nucleoside binding; GO:0003824 catalytic activity; GO:0003924 GTPase activity; GO:0005488 binding; GO:0005525 GTP binding; GO:0016462 pyrophosphatase activity; GO:0016787 hydrolase activity; GO:0016817 hydrolase activity, acting on acid anhydrides; GO:0016818 hydrolase activity, acting on acid anhydrides, in phosphoru…	PF00071	Ras family	U	KOG0393	Ras-related small GTPase, Rho type
Q9UJ70	N-acetyl-D-glucosamine kinase OS=Homo sapiens OX=9606 GN=NAGK PE=1 SV=4	NAGK	2.973	0.0167053	Up	15	4	4	4	4	37.4	cytoskeleton	K00884	NAGK; N-acetylglucosamine kinase [EC:2.7.1.59]	hsa00520 Amino sugar and nucleotide sugar metabolism; hsa01100 Metabolic pathways	GO:0005975 carbohydrate metabolic process; GO:0006040 amino sugar metabolic process; GO:0006044 N-acetylglucosamine metabolic process; GO:0006047 UDP-N-acetylglucosamine metabolic process; GO:0006048 UDP-N-acetylglucosamine biosynthetic process; GO:0006050 mannosamine metabolic process; GO:0006051 N-acetylmannosamine metabolic process; GO:0006054 N-acetylneuraminate metabolic process; GO:0006082 …	GO:0005622 intracellular; GO:0005623 cell; GO:0005737 cytoplasm; GO:0005829 cytosol;	GO:0003824 catalytic activity; GO:0009384 N-acylmannosamine kinase activity; GO:0016301 kinase activity; GO:0016740 transferase activity; GO:0016772 transferase activity, transferring phosphorus-containing groups; GO:0016773 phosphotransferase activity, alcohol group as acceptor; GO:0019200 carbohydrate kinase activity; GO:0045127 N-acetylglucosamine kinase activity;	–	–	G	KOG1794	N-Acetylglucosamine kinase
P31939	Bifunctional purine biosynthesis protein ATIC OS=Homo sapiens OX=9606 GN=ATIC PE=1 SV=3	ATIC	1.646	0.026583	Up	5	3	14	3	3	64.6	cytoplasm	K00602	purH; phosphoribosylaminoimidazolecarboxamide formyltransferase / IMP cyclohydrolase [EC:2.1.2.3 3.5.4.10]	hsa00670 One carbon pool by folate; hsa01523 Antifolate resistance; hsa00230 Purine metabolism; hsa01100 Metabolic pathways	GO:0003360 brainstem development; GO:0006082 organic acid metabolic process; GO:0006139 nucleobase-containing compound metabolic process; GO:0006163 purine nucleotide metabolic process; GO:0006164 purine nucleotide biosynthetic process; GO:0006188 IMP biosynthetic process; GO:0006189 'de novo' IMP biosynthetic process; GO:0006575 cellular modified amino acid metabolic process; GO:0006725 cellular…	GO:0005622 intracellular; GO:0005623 cell; GO:0005737 cytoplasm; GO:0005829 cytosol; GO:0005886 plasma membrane; GO:0016020 membrane; GO:0071944 cell periphery;	GO:0003824 catalytic activity; GO:0003937 IMP cyclohydrolase activity; GO:0004643 phosphoribosylaminoimidazolecarboxamide formyltransferase activity; GO:0005488 binding; GO:0005515 protein binding; GO:0016740 transferase activity; GO:0016741 transferase activity, transferring one-carbon groups; GO:0016742 hydroxymethyl-, formyl- and related transferase activity; GO:0016787 hydrolase activity; GO:…	PF02142	MGS-like domain	F	KOG2555	AICAR transformylase/IMP cyclohydrolase/methylglyoxal synthase
P51003	Poly(A) polymerase alpha OS=Homo sapiens OX=9606 GN=PAPOLA PE=1 SV=4	PAPOLA	3.793	0.0290879	Up	2	1	11	1	1	82.8	nucleus	K14376	PAP; poly(A) polymerase [EC:2.7.7.19]	hsa03015 mRNA surveillance pathway	GO:0000375 RNA splicing, via transesterification reactions; GO:0000377 RNA splicing, via transesterification reactions with bulged adenosine as nucleophile; GO:0000398 mRNA splicing, via spliceosome; GO:0006139 nucleobase-containing compound metabolic process; GO:0006351 transcription, DNA-templated; GO:0006353 DNA-templated transcription, termination; GO:0006366 transcription by RNA polymerase I…	GO:0005622 intracellular; GO:0005623 cell; GO:0005634 nucleus; GO:0005654 nucleoplasm; GO:0005737 cytoplasm; GO:0031974 membrane-enclosed lumen; GO:0031981 nuclear lumen; GO:0043226 organelle; GO:0043227 membrane-bounded organelle; GO:0043229 intracellular organelle; GO:0043231 intracellular membrane-bounded organelle; GO:0043233 organelle lumen; GO:0070013 intracellular organelle lumen;	GO:0000166 nucleotide binding; GO:0000287 magnesium ion binding; GO:0003824 catalytic activity; GO:0004652 polynucleotide adenylyltransferase activity; GO:0005488 binding; GO:0005524 ATP binding; GO:0008144 drug binding; GO:0016740 transferase activity; GO:0016772 transferase activity, transferring phosphorus-containing groups; GO:0016779 nucleotidyltransferase activity; GO:0017076 purine nucleot…	PF04928; PF04926	Poly(A) polymerase central domain; Poly(A) polymerase predicted RNA binding domain	A	KOG2245	Poly(A) polymerase and related nucleotidyltransferases
P09211	Glutathione S-transferase P OS=Homo sapiens OX=9606 GN=GSTP1 PE=1 SV=2	GSTP1	37.986	2.01332e-05	Up	30	6	21	6	6	23.3	mitochondria	K23790	GSTP; glutathione S-transferase P [EC:2.5.1.18]	hsa05204 Chemical carcinogenesis - DNA adducts; hsa05215 Prostate cancer; hsa00480 Glutathione metabolism; hsa00982 Drug metabolism - cytochrome P450; hsa05200 Pathways in cancer; hsa05418 Fluid shear stress and atherosclerosis; hsa05225 Hepatocellular carcinoma; hsa00983 Drug metabolism - other enzymes; hsa01524 Platinum drug resistance; hsa00980 Metabolism of xenobiotics by cytochrome P450; hsa…	GO:0000302 response to reactive oxygen species; GO:0001101 response to acid chemical; GO:0001676 long-chain fatty acid metabolic process; GO:0001775 cell activation; GO:0001817 regulation of cytokine production; GO:0001818 negative regulation of cytokine production; GO:0001932 regulation of protein phosphorylation; GO:0001933 negative regulation of protein phosphorylation; GO:0001959 regulation o…	GO:0005576 extracellular region; GO:0005622 intracellular; GO:0005623 cell; GO:0005634 nucleus; GO:0005737 cytoplasm; GO:0005739 mitochondrion; GO:0005829 cytosol; GO:0005886 plasma membrane; GO:0012505 endomembrane system; GO:0016020 membrane; GO:0030141 secretory granule; GO:0031410 cytoplasmic vesicle; GO:0031974 membrane-enclosed lumen; GO:0031982 vesicle; GO:0031983 vesicle lumen; GO:0032991…	GO:0003824 catalytic activity; GO:0004364 glutathione transferase activity; GO:0004601 peroxidase activity; GO:0004602 glutathione peroxidase activity; GO:0005488 binding; GO:0005515 protein binding; GO:0008144 drug binding; GO:0008432 JUN kinase binding; GO:0016209 antioxidant activity; GO:0016491 oxidoreductase activity; GO:0016684 oxidoreductase activity, acting on peroxide as acceptor; GO:001…	PF02798	Glutathione S-transferase, N-terminal domain	O	KOG1695	Glutathione S-transferase
P26583	High mobility group protein B2 OS=Homo sapiens OX=9606 GN=HMGB2 PE=1 SV=2	HMGB2	21.37	0.0012112	Up	22	6	29	5	5	24	nucleus	K11295	–	–	GO:0000003 reproduction; GO:0002237 response to molecule of bacterial origin; GO:0002376 immune system process; GO:0002437 inflammatory response to antigenic stimulus; GO:0003006 developmental process involved in reproduction; GO:0006139 nucleobase-containing compound metabolic process; GO:0006259 DNA metabolic process; GO:0006265 DNA topological change; GO:0006266 DNA ligation; GO:0006281 DNA re…	GO:0000228 nuclear chromosome; GO:0000785 chromatin; GO:0000790 nuclear chromatin; GO:0000793 condensed chromosome; GO:0005576 extracellular region; GO:0005615 extracellular space; GO:0005622 intracellular; GO:0005623 cell; GO:0005634 nucleus; GO:0005694 chromosome; GO:0005737 cytoplasm; GO:0031974 membrane-enclosed lumen; GO:0031981 nuclear lumen; GO:0043226 organelle; GO:0043227 membrane-bounde…	GO:0000217 DNA secondary structure binding; GO:0000400 four-way junction DNA binding; GO:0000976 transcription regulatory region sequence-specific DNA binding; GO:0001067 regulatory region nucleic acid binding; GO:0003676 nucleic acid binding; GO:0003677 DNA binding; GO:0003682 chromatin binding; GO:0003690 double-stranded DNA binding; GO:0003697 single-stranded DNA binding; GO:0005488 binding; G…	PF09011; PF00505	Domain of unknown function (DUF1898); HMG (high mobility group) box	K	KOG0381	HMG box-containing protein
P55072	Transitional endoplasmic reticulum ATPase OS=Homo sapiens OX=9606 GN=VCP PE=1 SV=4	VCP	7.32	0.000103245	Up	7	6	32	6	6	89.3	cytoplasm,nucleus	K13525	VCP; transitional endoplasmic reticulum ATPase	hsa05134 Legionellosis; hsa05022 Pathways of neurodegeneration - multiple diseases; hsa05014 Amyotrophic lateral sclerosis; hsa04141 Protein processing in endoplasmic reticulum	GO:0000731 DNA synthesis involved in DNA repair; GO:0001775 cell activation; GO:0002082 regulation of oxidative phosphorylation; GO:0002252 immune effector process; GO:0002263 cell activation involved in immune response; GO:0002274 myeloid leukocyte activation; GO:0002275 myeloid cell activation involved in immune response; GO:0002283 neutrophil activation involved in immune response; GO:0002366 …	GO:0000323 lytic vacuole; GO:0000502 proteasome complex; GO:0005576 extracellular region; GO:0005622 intracellular; GO:0005623 cell; GO:0005634 nucleus; GO:0005654 nucleoplasm; GO:0005694 chromosome; GO:0005737 cytoplasm; GO:0005764 lysosome; GO:0005766 primary lysosome; GO:0005773 vacuole; GO:0005775 vacuolar lumen; GO:0005783 endoplasmic reticulum; GO:0005789 endoplasmic reticulum membrane; GO:…	GO:0000166 nucleotide binding; GO:0002020 protease binding; GO:0003824 catalytic activity; GO:0005102 signaling receptor binding; GO:0005488 binding; GO:0005515 protein binding; GO:0005524 ATP binding; GO:0008047 enzyme activator activity; GO:0008144 drug binding; GO:0016462 pyrophosphatase activity; GO:0016504 peptidase activator activity; GO:0016787 hydrolase activity; GO:0016817 hydrolase acti…	PF02359; PF02933; PF00004; PF09336	Cell division protein 48 (CDC48), N-terminal domain; Cell division protein 48 (CDC48), domain 2; ATPase family associated with various cellular activities (AAA); Vps4 C terminal oligomerisation domain	O	KOG0730	AAA+-type ATPase
P19338	Nucleolin OS=Homo sapiens OX=9606 GN=NCL PE=1 SV=3	NCL	5.404	0.0214453	Up	7	6	16	6	6	76.6	nucleus	K11294	NCL; nucleolin	hsa05130 Pathogenic Escherichia coli infection	GO:0000003 reproduction; GO:0001525 angiogenesis; GO:0001568 blood vessel development; GO:0001817 regulation of cytokine production; GO:0001819 positive regulation of cytokine production; GO:0001889 liver development; GO:0001944 vasculature development; GO:0002237 response to molecule of bacterial origin; GO:0002791 regulation of peptide secretion; GO:0002793 positive regulation of peptide secret…	GO:0001650 fibrillar center; GO:0001651 dense fibrillar component; GO:0005622 intracellular; GO:0005623 cell; GO:0005634 nucleus; GO:0005654 nucleoplasm; GO:0005730 nucleolus; GO:0005737 cytoplasm; GO:0005938 cell cortex; GO:0009986 cell surface; GO:0031974 membrane-enclosed lumen; GO:0031981 nuclear lumen; GO:0032991 protein-containing complex; GO:0035770 ribonucleoprotein granule; GO:0036464 cy…	GO:0003676 nucleic acid binding; GO:0003677 DNA binding; GO:0003697 single-stranded DNA binding; GO:0003723 RNA binding; GO:0003729 mRNA binding; GO:0005102 signaling receptor binding; GO:0005488 binding; GO:0005509 calcium ion binding; GO:0005515 protein binding; GO:0008022 protein C-terminus binding; GO:0019843 rRNA binding; GO:0019899 enzyme binding; GO:0035368 selenocysteine insertion sequenc…	PF00076	RNA recognition motif. (a.k.a. RRM, RBD, or RNP domain)	A	KOG0123	Polyadenylate-binding protein (RRM superfamily)
Q9NTK5	Obg-like ATPase 1 OS=Homo sapiens OX=9606 GN=OLA1 PE=1 SV=2	OLA1	2.557	0.00631285	Up	18	6	22	6	6	44.7	cytoplasm	K19788	–	–	GO:0006139 nucleobase-containing compound metabolic process; GO:0006163 purine nucleotide metabolic process; GO:0006725 cellular aromatic compound metabolic process; GO:0006753 nucleoside phosphate metabolic process; GO:0006793 phosphorus metabolic process; GO:0006796 phosphate-containing compound metabolic process; GO:0006807 nitrogen compound metabolic process; GO:0008152 metabolic process; GO:…	GO:0005622 intracellular; GO:0005623 cell; GO:0005737 cytoplasm; GO:0005813 centrosome; GO:0005815 microtubule organizing center; GO:0005829 cytosol; GO:0005856 cytoskeleton; GO:0015630 microtubule cytoskeleton; GO:0043226 organelle; GO:0043228 non-membrane-bounded organelle; GO:0043229 intracellular organelle; GO:0043232 intracellular non-membrane-bounded organelle;	GO:0000166 nucleotide binding; GO:0003824 catalytic activity; GO:0005488 binding; GO:0005524 ATP binding; GO:0008144 drug binding; GO:0016462 pyrophosphatase activity; GO:0016787 hydrolase activity; GO:0016817 hydrolase activity, acting on acid anhydrides; GO:0016818 hydrolase activity, acting on acid anhydrides, in phosphorus-containing anhydrides; GO:0016887 ATPase activity; GO:0017076 purine n…	PF06071	Protein of unknown function (DUF933)	J	KOG1491	Predicted GTP-binding protein (ODN superfamily)
J3KQ66	Reelin OS=Homo sapiens OX=9606 GN=RELN PE=1 SV=2	RELN	0.435	0.032261	Down	2	4	20	4	4	388.7	extracellular	K06249	RELN; reelin [EC:3.4.21.-]	hsa04510 Focal adhesion; hsa04512 ECM-receptor interaction; hsa05017 Spinocerebellar ataxia; hsa05165 Human papillomavirus infection; hsa04151 PI3K-Akt signaling pathway	GO:0000902 cell morphogenesis; GO:0000904 cell morphogenesis involved in differentiation; GO:0001764 neuron migration; GO:0001932 regulation of protein phosphorylation; GO:0001934 positive regulation of protein phosphorylation; GO:0003002 regionalization; GO:0006355 regulation of transcription, DNA-templated; GO:0006464 cellular protein modification process; GO:0006468 protein phosphorylation; GO…	GO:0005576 extracellular region; GO:0005615 extracellular space; GO:0005622 intracellular; GO:0005623 cell; GO:0005737 cytoplasm; GO:0030425 dendrite; GO:0036477 somatodendritic compartment; GO:0042995 cell projection; GO:0043005 neuron projection; GO:0097447 dendritic tree; GO:0120025 plasma membrane bounded cell projection;	GO:0005102 signaling receptor binding; GO:0005488 binding; GO:0005515 protein binding; GO:0070325 lipoprotein particle receptor binding; GO:0070326 very-low-density lipoprotein particle receptor binding;	–	–	–	–	–
K7ERZ3	Perilipin-3 (Fragment) OS=Homo sapiens OX=9606 GN=PLIN3 PE=1 SV=1	PLIN3	10.358	0.0324649	Up	10	2	4	2	2	32	cytoplasm	–	–	–	GO:0006810 transport; GO:0016192 vesicle-mediated transport; GO:0051179 localization; GO:0051234 establishment of localization;	GO:0005622 intracellular; GO:0005623 cell; GO:0005737 cytoplasm; GO:0005768 endosome; GO:0005794 Golgi apparatus; GO:0005811 lipid droplet; GO:0005829 cytosol; GO:0012505 endomembrane system; GO:0030133 transport vesicle; GO:0031410 cytoplasmic vesicle; GO:0031982 vesicle; GO:0043226 organelle; GO:0043227 membrane-bounded organelle; GO:0043228 non-membrane-bounded organelle; GO:0043229 intracellu…	–	–	–	–	–	–
I3L4J1	Vesicle-fusing ATPase (Fragment) OS=Homo sapiens OX=9606 PE=1 SV=3	--	2.288	0.0475673	Up	2	1	4	1	1	48	nucleus	–	–	–	GO:0000070 mitotic sister chromatid segregation; GO:0000075 cell cycle checkpoint; GO:0000278 mitotic cell cycle; GO:0000280 nuclear division; GO:0000819 sister chromatid segregation; GO:0000910 cytokinesis; GO:0000916 actomyosin contractile ring contraction; GO:0000920 septum digestion after cytokinesis; GO:0006508 proteolysis; GO:0006511 ubiquitin-dependent protein catabolic process; GO:0006605…	GO:0000323 lytic vacuole; GO:0000922 spindle pole; GO:0005622 intracellular; GO:0005623 cell; GO:0005634 nucleus; GO:0005737 cytoplasm; GO:0005764 lysosome; GO:0005768 endosome; GO:0005769 early endosome; GO:0005770 late endosome; GO:0005773 vacuole; GO:0005774 vacuolar membrane; GO:0005813 centrosome; GO:0005815 microtubule organizing center; GO:0005819 spindle; GO:0005829 cytosol; GO:0005856 cy…	GO:0000166 nucleotide binding; GO:0003824 catalytic activity; GO:0005488 binding; GO:0005515 protein binding; GO:0005524 ATP binding; GO:0008022 protein C-terminus binding; GO:0008144 drug binding; GO:0016462 pyrophosphatase activity; GO:0016787 hydrolase activity; GO:0016817 hydrolase activity, acting on acid anhydrides; GO:0016818 hydrolase activity, acting on acid anhydrides, in phosphorus-con…	PF04212; PF00004; PF09336	MIT (microtubule interacting and transport) domain; ATPase family associated with various cellular activities (AAA); Vps4 C terminal oligomerisation domain	O	KOG3551	Syntrophins (type beta)
Q5TEJ0	Replication protein A 32 kDa subunit (Fragment) OS=Homo sapiens OX=9606 GN=RPA2 PE=1 SV=1	RPA2	2.845	0.00430816	Up	11	1	3	1	1	13.2	extracellular	–	–	–	GO:0000018 regulation of DNA recombination; GO:0000075 cell cycle checkpoint; GO:0000077 DNA damage checkpoint; GO:0000082 G1/S transition of mitotic cell cycle; GO:0000278 mitotic cell cycle; GO:0000723 telomere maintenance; GO:0000724 double-strand break repair via homologous recombination; GO:0000725 recombinational repair; GO:0000731 DNA synthesis involved in DNA repair; GO:0006139 nucleobase…	GO:0000228 nuclear chromosome; GO:0000785 chromatin; GO:0005622 intracellular; GO:0005623 cell; GO:0005634 nucleus; GO:0005654 nucleoplasm; GO:0005657 replication fork; GO:0005662 DNA replication factor A complex; GO:0005694 chromosome; GO:0016604 nuclear body; GO:0016605 PML body; GO:0030894 replisome; GO:0031974 membrane-enclosed lumen; GO:0031981 nuclear lumen; GO:0032991 protein-containing co…	GO:0003676 nucleic acid binding; GO:0003677 DNA binding; GO:0003684 damaged DNA binding; GO:0003697 single-stranded DNA binding; GO:0005488 binding; GO:0005515 protein binding; GO:0019899 enzyme binding; GO:0019902 phosphatase binding; GO:0019903 protein phosphatase binding; GO:0031625 ubiquitin protein ligase binding; GO:0042162 telomeric DNA binding; GO:0043047 single-stranded telomeric DNA bin…	PF08784	Replication protein A C terminal	L	KOG3108	Single-stranded DNA-binding replication protein A (RPA), medium (30 kD) subunit
D6RER5	Septin OS=Homo sapiens OX=9606 GN=SEPTIN11 PE=1 SV=1	SEPTIN11	4.801	0.0350637	Up	9	4	9	4	4	49.8	nucleus	K16939	SEPT6_8_11; septin 6/8/11	hsa05100 Bacterial invasion of epithelial cells; hsa05131 Shigellosis	GO:0009987 cellular process; GO:0016043 cellular component organization; GO:0022607 cellular component assembly; GO:0043933 protein-containing complex subunit organization; GO:0044085 cellular component biogenesis; GO:0051259 protein complex oligomerization; GO:0051291 protein heterooligomerization; GO:0065003 protein-containing complex assembly; GO:0071840 cellular component organization or biog…	GO:0001725 stress fiber; GO:0005622 intracellular; GO:0005623 cell; GO:0005856 cytoskeleton; GO:0015629 actin cytoskeleton; GO:0030424 axon; GO:0030425 dendrite; GO:0032432 actin filament bundle; GO:0036477 somatodendritic compartment; GO:0042641 actomyosin; GO:0042995 cell projection; GO:0043005 neuron projection; GO:0043197 dendritic spine; GO:0043226 organelle; GO:0043228 non-membrane-bounded …	–	PF00735	Septin	Z	KOG3859	Septins (P-loop GTPases)
A0A5H1ZRQ7	Immunoglobulin lambda constant 7 (Fragment) OS=Homo sapiens OX=9606 GN=IGLC7 PE=1 SV=1	IGLC7	2.477	0.0399153	Up	51	10	288	1	1	11.3	extracellular	–	–	–	GO:0002250 adaptive immune response; GO:0002252 immune effector process; GO:0002253 activation of immune response; GO:0002376 immune system process; GO:0002429 immune response-activating cell surface receptor signaling pathway; GO:0002443 leukocyte mediated immunity; GO:0002449 lymphocyte mediated immunity; GO:0002455 humoral immune response mediated by circulating immunoglobulin; GO:0002460 adap…	GO:0005576 extracellular region; GO:0005615 extracellular space; GO:0005623 cell; GO:0005886 plasma membrane; GO:0009897 external side of plasma membrane; GO:0009986 cell surface; GO:0016020 membrane; GO:0019814 immunoglobulin complex; GO:0032991 protein-containing complex; GO:0042571 immunoglobulin complex, circulating; GO:0071944 cell periphery; GO:0072562 blood microparticle; GO:0098552 side o…	GO:0003823 antigen binding; GO:0005102 signaling receptor binding; GO:0005488 binding; GO:0005515 protein binding; GO:0034987 immunoglobulin receptor binding;	PF07654	Immunoglobulin C1-set domain	–	–	–
H0YL56	Cell migration-inducing and hyaluronan-binding protein (Fragment) OS=Homo sapiens OX=9606 GN=CEMIP PE=1 SV=1	CEMIP	0.598	0.0394995	Down	11	1	1	1	1	16.8	mitochondria	–	–	–	GO:0001932 regulation of protein phosphorylation; GO:0001934 positive regulation of protein phosphorylation; GO:0003008 system process; GO:0006022 aminoglycan metabolic process; GO:0006023 aminoglycan biosynthetic process; GO:0006024 glycosaminoglycan biosynthetic process; GO:0006026 aminoglycan catabolic process; GO:0006027 glycosaminoglycan catabolic process; GO:0006082 organic acid metabolic p…	GO:0005576 extracellular region; GO:0005622 intracellular; GO:0005623 cell; GO:0005634 nucleus; GO:0005737 cytoplasm; GO:0005783 endoplasmic reticulum; GO:0005886 plasma membrane; GO:0005905 clathrin-coated pit; GO:0012505 endomembrane system; GO:0016020 membrane; GO:0030135 coated vesicle; GO:0030136 clathrin-coated vesicle; GO:0030139 endocytic vesicle; GO:0031410 cytoplasmic vesicle; GO:003198…	GO:0003824 catalytic activity; GO:0004415 hyalurononglucosaminidase activity; GO:0004553 hydrolase activity, hydrolyzing O-glycosyl compounds; GO:0005048 signal sequence binding; GO:0005488 binding; GO:0005515 protein binding; GO:0005539 glycosaminoglycan binding; GO:0005540 hyaluronic acid binding; GO:0015929 hexosaminidase activity; GO:0016787 hydrolase activity; GO:0016798 hydrolase activity, …	–	–	–	–	–
J3KRY3	Small nuclear ribonucleoprotein-associated protein N (Fragment) OS=Homo sapiens OX=9606 GN=SNRPN PE=4 SV=1	SNRPN	2.337	0.0289398	Up	12	1	2	1	1	7	extracellular	–	–	–	GO:0000375 RNA splicing, via transesterification reactions; GO:0000377 RNA splicing, via transesterification reactions with bulged adenosine as nucleophile; GO:0000398 mRNA splicing, via spliceosome; GO:0006139 nucleobase-containing compound metabolic process; GO:0006396 RNA processing; GO:0006397 mRNA processing; GO:0006725 cellular aromatic compound metabolic process; GO:0006807 nitrogen compou…	GO:0005622 intracellular; GO:0005623 cell; GO:0005634 nucleus; GO:0005654 nucleoplasm; GO:0005681 spliceosomal complex; GO:0005682 U5 snRNP; GO:0005684 U2-type spliceosomal complex; GO:0005685 U1 snRNP; GO:0005686 U2 snRNP; GO:0005687 U4 snRNP; GO:0005737 cytoplasm; GO:0016604 nuclear body; GO:0016607 nuclear speck; GO:0030532 small nuclear ribonucleoprotein complex; GO:0031974 membrane-enclosed …	GO:0003676 nucleic acid binding; GO:0003723 RNA binding; GO:0005488 binding; GO:0005515 protein binding; GO:0019899 enzyme binding; GO:0051117 ATPase binding; GO:0097159 organic cyclic compound binding; GO:1901363 heterocyclic compound binding;	PF01423	LSM domain	A	KOG3168	U1 snRNP component
A0A4V7I447	Apolipoprotein B receptor OS=Homo sapiens OX=9606 GN=APOBR PE=1 SV=1	APOBR	4.473	0.0360848	Up	2	2	4	2	2	114.8	nucleus	–	–	–	GO:0006629 lipid metabolic process; GO:0006638 neutral lipid metabolic process; GO:0006639 acylglycerol metabolic process; GO:0006641 triglyceride metabolic process; GO:0006810 transport; GO:0006897 endocytosis; GO:0006898 receptor-mediated endocytosis; GO:0008152 metabolic process; GO:0009987 cellular process; GO:0016192 vesicle-mediated transport; GO:0032501 multicellular organismal process; GO…	GO:0005623 cell; GO:0005886 plasma membrane; GO:0016020 membrane; GO:0071944 cell periphery;	GO:0030228 lipoprotein particle receptor activity; GO:0030229 very-low-density lipoprotein particle receptor activity; GO:0038024 cargo receptor activity;	–	–	–	–	–
B1AK88	F-actin-capping protein subunit beta OS=Homo sapiens OX=9606 GN=CAPZB PE=1 SV=1	CAPZB	2.765	0.0389238	Up	27	11	42	11	11	33.8	mitochondria	–	–	–	GO:0000902 cell morphogenesis; GO:0002376 immune system process; GO:0002478 antigen processing and presentation of exogenous peptide antigen; GO:0002495 antigen processing and presentation of peptide antigen via MHC class II; GO:0002504 antigen processing and presentation of peptide or polysaccharide antigen via MHC class II; GO:0006810 transport; GO:0006888 endoplasmic reticulum to Golgi vesicle…	GO:0005622 intracellular; GO:0005623 cell; GO:0005737 cytoplasm; GO:0005829 cytosol; GO:0005856 cytoskeleton; GO:0005884 actin filament; GO:0005903 brush border; GO:0005911 cell-cell junction; GO:0005938 cell cortex; GO:0008290 F-actin capping protein complex; GO:0014704 intercalated disc; GO:0015629 actin cytoskeleton; GO:0016020 membrane; GO:0030016 myofibril; GO:0030017 sarcomere; GO:0030018 Z…	GO:0003779 actin binding; GO:0005488 binding; GO:0005515 protein binding; GO:0008092 cytoskeletal protein binding; GO:0015631 tubulin binding; GO:0044877 protein-containing complex binding; GO:0048487 beta-tubulin binding; GO:0051015 actin filament binding;	–	–	Z	KOG3174	F-actin capping protein, beta subunit
A0A0C4DGZ8	Glycoprotein Ib (Platelet), alpha polypeptide OS=Homo sapiens OX=9606 GN=GP1BA PE=1 SV=1	GP1BA	0.617	0.0073901	Down	14	10	481	10	10	68.9	extracellular	K06261	GP1BA; platelet glycoprotein Ib alpha chain	hsa04512 ECM-receptor interaction; hsa04613 Neutrophil extracellular trap formation; hsa04611 Platelet activation; hsa04640 Hematopoietic cell lineage	GO:0000902 cell morphogenesis; GO:0001775 cell activation; GO:0001932 regulation of protein phosphorylation; GO:0001933 negative regulation of protein phosphorylation; GO:0002682 regulation of immune system process; GO:0006469 negative regulation of protein kinase activity; GO:0006807 nitrogen compound metabolic process; GO:0006950 response to stress; GO:0007154 cell communication; GO:0007155 cel…	GO:0005622 intracellular; GO:0005623 cell; GO:0005737 cytoplasm; GO:0005886 plasma membrane; GO:0005887 integral component of plasma membrane; GO:0016020 membrane; GO:0016021 integral component of membrane; GO:0031224 intrinsic component of membrane; GO:0031226 intrinsic component of plasma membrane; GO:0071944 cell periphery;	GO:0001653 peptide receptor activity; GO:0004857 enzyme inhibitor activity; GO:0004860 protein kinase inhibitor activity; GO:0004888 transmembrane signaling receptor activity; GO:0004930 G protein-coupled receptor activity; GO:0008528 G protein-coupled peptide receptor activity; GO:0015057 thrombin-activated receptor activity; GO:0019207 kinase regulator activity; GO:0019210 kinase inhibitor acti…	–	–	T	KOG0619	FOG: Leucine rich repeat
F5GXS2	Actinin, alpha 4, isoform CRA_a OS=Homo sapiens OX=9606 GN=ACTN4 PE=1 SV=3	ACTN4	4.942	0.0340903	Up	29	25	168	14	14	104.8	cytoplasm	K05699	ACTN1_4; actinin alpha 1/4	hsa04510 Focal adhesion; hsa05146 Amoebiasis; hsa05203 Viral carcinogenesis; hsa04530 Tight junction; hsa05131 Shigellosis; hsa04810 Regulation of actin cytoskeleton; hsa05322 Systemic lupus erythematosus; hsa04520 Adherens junction; hsa04670 Leukocyte transendothelial migration	GO:0001666 response to hypoxia; GO:0002028 regulation of sodium ion transport; GO:0002576 platelet degranulation; GO:0006810 transport; GO:0006887 exocytosis; GO:0006928 movement of cell or subcellular component; GO:0006950 response to stress; GO:0006996 organelle organization; GO:0007010 cytoskeleton organization; GO:0007015 actin filament organization; GO:0007043 cell-cell junction assembly; GO…	GO:0001725 stress fiber; GO:0005576 extracellular region; GO:0005622 intracellular; GO:0005623 cell; GO:0005634 nucleus; GO:0005654 nucleoplasm; GO:0005737 cytoplasm; GO:0005829 cytosol; GO:0005856 cytoskeleton; GO:0005911 cell-cell junction; GO:0005938 cell cortex; GO:0012505 endomembrane system; GO:0015629 actin cytoskeleton; GO:0016604 nuclear body; GO:0030016 myofibril; GO:0030017 sarcomere; …	GO:0000976 transcription regulatory region sequence-specific DNA binding; GO:0000977 RNA polymerase II transcription regulatory region sequence-specific DNA binding; GO:0001067 regulatory region nucleic acid binding; GO:0001882 nucleoside binding; GO:0003676 nucleic acid binding; GO:0003677 DNA binding; GO:0003682 chromatin binding; GO:0003690 double-stranded DNA binding; GO:0003712 transcription…	PF00307; PF00435; PF08726	Calponin homology (CH) domain; Spectrin repeat; Ca2+ insensitive EF hand	Z	KOG0035	Ca2+-binding actin-bundling protein (actinin), alpha chain (EF-Hand protein superfamily)
A0A7I2V5S2	Nucleophosmin OS=Homo sapiens OX=9606 GN=NPM1 PE=1 SV=1	NPM1	2.738	0.0151569	Up	10	3	11	3	3	33.9	nucleus	K11276	–	–	GO:0000054 ribosomal subunit export from nucleus; GO:0000055 ribosomal large subunit export from nucleus; GO:0000056 ribosomal small subunit export from nucleus; GO:0000226 microtubule cytoskeleton organization; GO:0000448 cleavage in ITS2 between 5.8S rRNA and LSU-rRNA of tricistronic rRNA transcript (SSU-rRNA, 5.8S rRNA, LSU-rRNA); GO:0000460 maturation of 5.8S rRNA; GO:0000463 maturation of LS…	GO:0000922 spindle pole; GO:0001652 granular component; GO:0005622 intracellular; GO:0005623 cell; GO:0005634 nucleus; GO:0005654 nucleoplasm; GO:0005730 nucleolus; GO:0005737 cytoplasm; GO:0005813 centrosome; GO:0005815 microtubule organizing center; GO:0005819 spindle; GO:0005829 cytosol; GO:0005840 ribosome; GO:0005856 cytoskeleton; GO:0015630 microtubule cytoskeleton; GO:0015934 large ribosom…	GO:0000166 nucleotide binding; GO:0001067 regulatory region nucleic acid binding; GO:0002039 p53 binding; GO:0003676 nucleic acid binding; GO:0003677 DNA binding; GO:0003712 transcription coregulator activity; GO:0003713 transcription coactivator activity; GO:0003723 RNA binding; GO:0004857 enzyme inhibitor activity; GO:0004860 protein kinase inhibitor activity; GO:0005488 binding; GO:0005515 pro…	PF03066	Nucleoplasmin	K	KOG0488	Transcription factor BarH and related HOX domain proteins
J3QTR3	Ubiquitin-40S ribosomal protein S27a (Fragment) OS=Homo sapiens OX=9606 GN=RPS27A PE=1 SV=1	RPS27A	1.896	0.0132378	Up	29	4	57	4	4	12.2	nucleus	–	–	–	GO:0000460 maturation of 5.8S rRNA; GO:0000470 maturation of LSU-rRNA; GO:0006139 nucleobase-containing compound metabolic process; GO:0006364 rRNA processing; GO:0006396 RNA processing; GO:0006725 cellular aromatic compound metabolic process; GO:0006807 nitrogen compound metabolic process; GO:0008152 metabolic process; GO:0009987 cellular process; GO:0010467 gene expression; GO:0016070 RNA metab…	GO:0005622 intracellular; GO:0005623 cell; GO:0005634 nucleus; GO:0005730 nucleolus; GO:0030684 preribosome; GO:0030687 preribosome, large subunit precursor; GO:0031974 membrane-enclosed lumen; GO:0031981 nuclear lumen; GO:0032991 protein-containing complex; GO:0043226 organelle; GO:0043227 membrane-bounded organelle; GO:0043228 non-membrane-bounded organelle; GO:0043229 intracellular organelle; …	–	PF00240	Ubiquitin family	J	KOG3163	Uncharacterized conserved protein related to ribosomal protein S8E
H0Y8C6	Importin-5 (Fragment) OS=Homo sapiens OX=9606 GN=IPO5 PE=1 SV=1	IPO5	4.763	0.032311	Up	1	1	3	1	1	123.8	mitochondria	K20222	–	–	GO:0000079 regulation of cyclin-dependent protein serine/threonine kinase activity; GO:0001101 response to acid chemical; GO:0001932 regulation of protein phosphorylation; GO:0001933 negative regulation of protein phosphorylation; GO:0006469 negative regulation of protein kinase activity; GO:0006606 protein import into nucleus; GO:0006607 NLS-bearing protein import into nucleus; GO:0006610 riboso…	GO:0005622 intracellular; GO:0005623 cell; GO:0005634 nucleus; GO:0005635 nuclear envelope; GO:0005643 nuclear pore; GO:0005730 nucleolus; GO:0005737 cytoplasm; GO:0012505 endomembrane system; GO:0016020 membrane; GO:0031090 organelle membrane; GO:0031965 nuclear membrane; GO:0031967 organelle envelope; GO:0031974 membrane-enclosed lumen; GO:0031975 envelope; GO:0031981 nuclear lumen; GO:0032991 …	GO:0004857 enzyme inhibitor activity; GO:0005048 signal sequence binding; GO:0005095 GTPase inhibitor activity; GO:0005215 transporter activity; GO:0005488 binding; GO:0005515 protein binding; GO:0008139 nuclear localization sequence binding; GO:0008536 Ran GTPase binding; GO:0017016 Ras GTPase binding; GO:0019899 enzyme binding; GO:0030234 enzyme regulator activity; GO:0030695 GTPase regulator a…	–	–	UY	KOG2171	Karyopherin (importin) beta 3
A0A286YEY5	Immunoglobulin heavy constant alpha 2 (Fragment) OS=Homo sapiens OX=9606 GN=IGHA2 PE=1 SV=1	IGHA2	0.333	0.0137742	Down	41	17	918	3	3	42.3	cytoplasm	–	–	–	–	–	–	PF07654; PF00047	Immunoglobulin C1-set domain; Immunoglobulin domain	–	–	–
A0A7I2V3W8	Aminopeptidase OS=Homo sapiens OX=9606 GN=NPEPPS PE=1 SV=1	NPEPPS	4.177	0.000709674	Up	3	3	33	3	3	104	mitochondria	–	–	–	GO:0000209 protein polyubiquitination; GO:0001666 response to hypoxia; GO:0006464 cellular protein modification process; GO:0006508 proteolysis; GO:0006518 peptide metabolic process; GO:0006807 nitrogen compound metabolic process; GO:0006950 response to stress; GO:0008152 metabolic process; GO:0009056 catabolic process; GO:0009628 response to abiotic stimulus; GO:0009987 cellular process; GO:0016…	GO:0005622 intracellular; GO:0005623 cell; GO:0005737 cytoplasm; GO:0005829 cytosol;	GO:0003824 catalytic activity; GO:0004177 aminopeptidase activity; GO:0005488 binding; GO:0008233 peptidase activity; GO:0008235 metalloexopeptidase activity; GO:0008237 metallopeptidase activity; GO:0008238 exopeptidase activity; GO:0008270 zinc ion binding; GO:0016787 hydrolase activity; GO:0033218 amide binding; GO:0042277 peptide binding; GO:0043167 ion binding; GO:0043169 cation binding; GO:…	PF01433; PF11838	Peptidase family M1; Domain of unknown function (DUF3358)	O	KOG1046	Puromycin-sensitive aminopeptidase and related aminopeptidases
F5H5V4	26S proteasome non-ATPase regulatory subunit 9 (Fragment) OS=Homo sapiens OX=9606 GN=PSMD9 PE=1 SV=1	PSMD9	1.565	0.0463887	Up	7	1	7	1	1	16.9	cytoskeleton	–	–	–	GO:0002791 regulation of peptide secretion; GO:0002792 negative regulation of peptide secretion; GO:0002793 positive regulation of peptide secretion; GO:0006355 regulation of transcription, DNA-templated; GO:0006357 regulation of transcription by RNA polymerase II; GO:0006464 cellular protein modification process; GO:0006508 proteolysis; GO:0006511 ubiquitin-dependent protein catabolic process; G…	GO:0000502 proteasome complex; GO:0005622 intracellular; GO:0005623 cell; GO:0005634 nucleus; GO:0005654 nucleoplasm; GO:0005737 cytoplasm; GO:0005829 cytosol; GO:0005838 proteasome regulatory particle; GO:0008540 proteasome regulatory particle, base subcomplex; GO:0022624 proteasome accessory complex; GO:0031974 membrane-enclosed lumen; GO:0031981 nuclear lumen; GO:0032991 protein-containing com…	GO:0003712 transcription coregulator activity; GO:0003713 transcription coactivator activity; GO:0005488 binding; GO:0005515 protein binding; GO:0008022 protein C-terminus binding; GO:0008134 transcription factor binding; GO:0043425 bHLH transcription factor binding; GO:0140110 transcription regulator activity;	–	–	K	KOG3129	26S proteasome regulatory complex, subunit PSMD9
H0Y7Z1	Fibronectin (Fragment) OS=Homo sapiens OX=9606 GN=FN1 PE=1 SV=1	FN1	0.418	0.00720553	Down	61	73	3570	2	2	120.7	mitochondria,nucleus	–	–	–	GO:0000302 response to reactive oxygen species; GO:0000902 cell morphogenesis; GO:0000904 cell morphogenesis involved in differentiation; GO:0001101 response to acid chemical; GO:0001503 ossification; GO:0001558 regulation of cell growth; GO:0001667 ameboidal-type cell migration; GO:0001678 cellular glucose homeostasis; GO:0001704 formation of primary germ layer; GO:0001706 endoderm formation; GO…	GO:0005576 extracellular region; GO:0005577 fibrinogen complex; GO:0005604 basement membrane; GO:0005615 extracellular space; GO:0005622 intracellular; GO:0005623 cell; GO:0005737 cytoplasm; GO:0005783 endoplasmic reticulum; GO:0005788 endoplasmic reticulum lumen; GO:0005793 endoplasmic reticulum-Golgi intermediate compartment; GO:0005886 plasma membrane; GO:0012505 endomembrane system; GO:001602…	GO:0002020 protease binding; GO:0005102 signaling receptor binding; GO:0005178 integrin binding; GO:0005198 structural molecule activity; GO:0005201 extracellular matrix structural constituent; GO:0005488 binding; GO:0005515 protein binding; GO:0005518 collagen binding; GO:0005539 glycosaminoglycan binding; GO:0008022 protein C-terminus binding; GO:0008047 enzyme activator activity; GO:0008201 he…	PF00041; PF00039	Fibronectin type III domain; Fibronectin type I domain	–	–	–
C9JMK5	Phosphoinositide-3-kinase-interacting protein 1 (Fragment) OS=Homo sapiens OX=9606 GN=PIK3IP1 PE=1 SV=8	PIK3IP1	2.154	0.0468678	Up	8	1	11	1	1	16	extracellular	–	–	–	GO:0009892 negative regulation of metabolic process; GO:0009966 regulation of signal transduction; GO:0009968 negative regulation of signal transduction; GO:0010563 negative regulation of phosphorus metabolic process; GO:0010646 regulation of cell communication; GO:0010648 negative regulation of cell communication; GO:0014066 regulation of phosphatidylinositol 3-kinase signaling; GO:0014067 negat…	–	GO:0005488 binding; GO:0005515 protein binding; GO:0019899 enzyme binding; GO:0019900 kinase binding; GO:0036313 phosphatidylinositol 3-kinase catalytic subunit binding; GO:0043548 phosphatidylinositol 3-kinase binding;	PF00051	Kringle domain	–	–	–
B1AHC9	ATP-dependent DNA helicase 2 subunit 1 OS=Homo sapiens OX=9606 GN=XRCC6 PE=1 SV=1	XRCC6	3.376	0.0150934	Up	10	6	15	6	6	64.2	mitochondria	–	–	–	GO:0000723 telomere maintenance; GO:0000726 non-recombinational repair; GO:0001775 cell activation; GO:0001817 regulation of cytokine production; GO:0001819 positive regulation of cytokine production; GO:0001932 regulation of protein phosphorylation; GO:0001934 positive regulation of protein phosphorylation; GO:0002200 somatic diversification of immune receptors; GO:0002218 activation of innate i…	GO:0000228 nuclear chromosome; GO:0000781 chromosome, telomeric region; GO:0000782 telomere cap complex; GO:0000783 nuclear telomere cap complex; GO:0000784 nuclear chromosome, telomeric region; GO:0005576 extracellular region; GO:0005622 intracellular; GO:0005623 cell; GO:0005634 nucleus; GO:0005654 nucleoplasm; GO:0005667 transcription regulator complex; GO:0005694 chromosome; GO:0005730 nucleo…	GO:0001067 regulatory region nucleic acid binding; GO:0003676 nucleic acid binding; GO:0003677 DNA binding; GO:0003678 DNA helicase activity; GO:0003690 double-stranded DNA binding; GO:0003824 catalytic activity; GO:0004386 helicase activity; GO:0005488 binding; GO:0005515 protein binding; GO:0008022 protein C-terminus binding; GO:0008094 DNA-dependent ATPase activity; GO:0016462 pyrophosphatase …	PF03731; PF02735	Ku70/Ku80 N-terminal alpha/beta domain; Ku70/Ku80 beta-barrel domain	L	KOG2327	DNA-binding subunit of a DNA-dependent protein kinase (Ku70 autoantigen)
A0A7P0T9B9	ADAMTS-like protein 1 (Fragment) OS=Homo sapiens OX=9606 GN=ADAMTSL1 PE=4 SV=1	ADAMTSL1	1.714	0.0348965	Up	1	1	5	1	1	198.6	extracellular	K24429	–	–	–	GO:0005622 intracellular; GO:0005623 cell; GO:0005737 cytoplasm; GO:0005783 endoplasmic reticulum; GO:0005788 endoplasmic reticulum lumen; GO:0012505 endomembrane system; GO:0031974 membrane-enclosed lumen; GO:0043226 organelle; GO:0043227 membrane-bounded organelle; GO:0043229 intracellular organelle; GO:0043231 intracellular membrane-bounded organelle; GO:0043233 organelle lumen; GO:0070013 int…	–	PF00090; PF13927; PF07679; PF08686	Thrombospondin type 1 domain; Immunoglobulin domain; Immunoglobulin I-set domain; PLAC (protease and lacunin) domain	O	KOG4597	Serine proteinase inhibitor (KU family) with thrombospondin repeats
Q5TAW7	Calcium-binding protein 39-like (Fragment) OS=Homo sapiens OX=9606 GN=CAB39L PE=1 SV=1	CAB39L	4.775	0.00519965	Up	4	1	1	1	1	32.4	cytoplasm	–	–	–	GO:0007049 cell cycle; GO:0007050 cell cycle arrest; GO:0009987 cellular process; GO:0022402 cell cycle process; GO:0045786 negative regulation of cell cycle; GO:0048519 negative regulation of biological process; GO:0048523 negative regulation of cellular process; GO:0050789 regulation of biological process; GO:0050794 regulation of cellular process; GO:0051726 regulation of cell cycle; GO:006500…	GO:0005622 intracellular; GO:0005623 cell; GO:0005737 cytoplasm; GO:0005829 cytosol;	–	–	–	S	KOG1566	Conserved protein Mo25
B3KNX7	Non-specific serine/threonine protein kinase OS=Homo sapiens OX=9606 GN=PAK1 PE=1 SV=1	PAK1	5.091	0.00444557	Up	2	1	8	1	1	58.2	cytoplasm,nucleus	K04409	PAK1; p21-activated kinase 1 [EC:2.7.11.1]	hsa05120 Epithelial cell signaling in Helicobacter pylori infection; hsa04666 Fc gamma R-mediated phagocytosis; hsa04510 Focal adhesion; hsa04014 Ras signaling pathway; hsa04360 Axon guidance; hsa05170 Human immunodeficiency virus 1 infection; hsa05211 Renal cell carcinoma; hsa04650 Natural killer cell mediated cytotoxicity; hsa05132 Salmonella infection; hsa05205 Proteoglycans in cancer; hsa0401…	GO:0000165 MAPK cascade; GO:0000186 activation of MAPKK activity; GO:0000902 cell morphogenesis; GO:0001505 regulation of neurotransmitter levels; GO:0001558 regulation of cell growth; GO:0001666 response to hypoxia; GO:0001763 morphogenesis of a branching structure; GO:0001932 regulation of protein phosphorylation; GO:0001934 positive regulation of protein phosphorylation; GO:0002009 morphogenes…	GO:0001726 ruffle; GO:0005622 intracellular; GO:0005623 cell; GO:0005634 nucleus; GO:0005635 nuclear envelope; GO:0005737 cytoplasm; GO:0005829 cytosol; GO:0005886 plasma membrane; GO:0005911 cell-cell junction; GO:0005912 adherens junction; GO:0005925 focal adhesion; GO:0012505 endomembrane system; GO:0014069 postsynaptic density; GO:0014704 intercalated disc; GO:0016020 membrane; GO:0030016 myo…	GO:0003824 catalytic activity; GO:0004672 protein kinase activity; GO:0004674 protein serine/threonine kinase activity; GO:0004709 MAP kinase kinase kinase activity; GO:0005488 binding; GO:0005515 protein binding; GO:0005518 collagen binding; GO:0016301 kinase activity; GO:0016740 transferase activity; GO:0016772 transferase activity, transferring phosphorus-containing groups; GO:0016773 phosphot…	PF00786; PF00069	P21-Rho-binding domain; Protein kinase domain	T	KOG0578	p21-activated serine/threonine protein kinase
A0A087X0K1	Calcium-binding protein 39 OS=Homo sapiens OX=9606 GN=CAB39 PE=1 SV=1	CAB39	4.775	0.00519965	Up	6	2	7	2	2	39.4	cytoplasm	K08272	CAB39; calcium binding protein 39	hsa04150 mTOR signaling pathway; hsa04152 AMPK signaling pathway	GO:0001775 cell activation; GO:0001932 regulation of protein phosphorylation; GO:0001934 positive regulation of protein phosphorylation; GO:0002252 immune effector process; GO:0002263 cell activation involved in immune response; GO:0002274 myeloid leukocyte activation; GO:0002275 myeloid cell activation involved in immune response; GO:0002283 neutrophil activation involved in immune response; GO:…	GO:0005576 extracellular region; GO:0005622 intracellular; GO:0005623 cell; GO:0005737 cytoplasm; GO:0005829 cytosol; GO:0012505 endomembrane system; GO:0030141 secretory granule; GO:0031410 cytoplasmic vesicle; GO:0031974 membrane-enclosed lumen; GO:0031982 vesicle; GO:0031983 vesicle lumen; GO:0032991 protein-containing complex; GO:0034774 secretory granule lumen; GO:0043226 organelle; GO:00432…	GO:0005488 binding; GO:0005509 calcium ion binding; GO:0005515 protein binding; GO:0008047 enzyme activator activity; GO:0019207 kinase regulator activity; GO:0019209 kinase activator activity; GO:0019887 protein kinase regulator activity; GO:0019899 enzyme binding; GO:0019900 kinase binding; GO:0030234 enzyme regulator activity; GO:0030295 protein kinase activator activity; GO:0043167 ion bindin…	–	–	S	KOG1566	Conserved protein Mo25
B5MDF5	GTP-binding nuclear protein Ran OS=Homo sapiens OX=9606 GN=RAN PE=1 SV=1	RAN	1.894	0.00166149	Up	18	5	48	5	5	26.2	cytoplasm	K07936	RAN; GTP-binding nuclear protein Ran	hsa03008 Ribosome biogenesis in eukaryotes; hsa05166 Human T-cell leukemia virus 1 infection; hsa03013 RNA transport	GO:0000070 mitotic sister chromatid segregation; GO:0000278 mitotic cell cycle; GO:0000280 nuclear division; GO:0000819 sister chromatid segregation; GO:0006139 nucleobase-containing compound metabolic process; GO:0006163 purine nucleotide metabolic process; GO:0006403 RNA localization; GO:0006404 RNA import into nucleus; GO:0006606 protein import into nucleus; GO:0006725 cellular aromatic compou…	GO:0005622 intracellular; GO:0005623 cell; GO:0005634 nucleus; GO:0043226 organelle; GO:0043227 membrane-bounded organelle; GO:0043229 intracellular organelle; GO:0043231 intracellular membrane-bounded organelle;	GO:0000166 nucleotide binding; GO:0000287 magnesium ion binding; GO:0001882 nucleoside binding; GO:0001883 purine nucleoside binding; GO:0003824 catalytic activity; GO:0003924 GTPase activity; GO:0005488 binding; GO:0005525 GTP binding; GO:0016462 pyrophosphatase activity; GO:0016787 hydrolase activity; GO:0016817 hydrolase activity, acting on acid anhydrides; GO:0016818 hydrolase activity, actin…	PF08477	Miro-like protein	U	KOG0096	GTPase Ran/TC4/GSP1 (nuclear protein transport pathway), small G protein superfamily
P51991	Heterogeneous nuclear ribonucleoprotein A3 OS=Homo sapiens OX=9606 GN=HNRNPA3 PE=1 SV=2	HNRNPA3	31.789	0.0253348	Up	13	5	18	3	3	39.6	nucleus	K12741	HNRNPA1_3; heterogeneous nuclear ribonucleoprotein A1/A3	hsa03040 Spliceosome; hsa05014 Amyotrophic lateral sclerosis		–	–	PF00076	RNA recognition motif. (a.k.a. RRM, RBD, or RNP domain)	A	KOG0118	FOG: RRM domain
P08294	Extracellular superoxide dismutase [Cu-Zn] OS=Homo sapiens OX=9606 GN=SOD3 PE=1 SV=2	SOD3	1.799	0.0276644	Up	46	10	168	10	10	25.8	extracellular	K16627	–	–	GO:0000302 response to reactive oxygen species; GO:0000303 response to superoxide; GO:0000305 response to oxygen radical; GO:0001666 response to hypoxia; GO:0006801 superoxide metabolic process; GO:0006950 response to stress; GO:0006979 response to oxidative stress; GO:0008152 metabolic process; GO:0009628 response to abiotic stimulus; GO:0009636 response to toxic substance; GO:0009987 cellular p…	GO:0005576 extracellular region; GO:0005615 extracellular space; GO:0005622 intracellular; GO:0005623 cell; GO:0005634 nucleus; GO:0005737 cytoplasm; GO:0005794 Golgi apparatus; GO:0005796 Golgi lumen; GO:0012505 endomembrane system; GO:0031012 extracellular matrix; GO:0031974 membrane-enclosed lumen; GO:0043226 organelle; GO:0043227 membrane-bounded organelle; GO:0043229 intracellular organelle;…	GO:0003824 catalytic activity; GO:0004784 superoxide dismutase activity; GO:0005488 binding; GO:0005507 copper ion binding; GO:0008270 zinc ion binding; GO:0016209 antioxidant activity; GO:0016491 oxidoreductase activity; GO:0016721 oxidoreductase activity, acting on superoxide radicals as acceptor; GO:0043167 ion binding; GO:0043169 cation binding; GO:0046872 metal ion binding; GO:0046914 transi…	PF00080	Copper/zinc superoxide dismutase (SODC)	P	KOG0441	Cu2+/Zn2+ superoxide dismutase SOD1
P23526	Adenosylhomocysteinase OS=Homo sapiens OX=9606 GN=AHCY PE=1 SV=4	AHCY	2.028	0.0254084	Up	33	13	96	13	13	47.7	cytoplasm	K01251	E3.3.1.1; adenosylhomocysteinase [EC:3.3.1.1]	hsa00270 Cysteine and methionine metabolism; hsa01100 Metabolic pathways	GO:0000096 sulfur amino acid metabolic process; GO:0006082 organic acid metabolic process; GO:0006139 nucleobase-containing compound metabolic process; GO:0006520 cellular amino acid metabolic process; GO:0006534 cysteine metabolic process; GO:0006555 methionine metabolic process; GO:0006575 cellular modified amino acid metabolic process; GO:0006725 cellular aromatic compound metabolic process; G…	GO:0005622 intracellular; GO:0005623 cell; GO:0005737 cytoplasm; GO:0005829 cytosol;	GO:0003824 catalytic activity; GO:0004013 adenosylhomocysteinase activity; GO:0016787 hydrolase activity; GO:0016801 hydrolase activity, acting on ether bonds; GO:0016802 trialkylsulfonium hydrolase activity;	PF05221; PF00670	S-adenosyl-L-homocysteine hydrolase; S-adenosyl-L-homocysteine hydrolase, NAD binding domain	H	KOG1370	S-adenosylhomocysteine hydrolase
P51148	Ras-related protein Rab-5C OS=Homo sapiens OX=9606 GN=RAB5C PE=1 SV=2	RAB5C	4.108	0.00236262	Up	14	3	25	1	3	23.5	cytoplasm	K07889	RAB5C; Ras-related protein Rab-5C	hsa04014 Ras signaling pathway; hsa05132 Salmonella infection; hsa04145 Phagosome; hsa05146 Amoebiasis; hsa05152 Tuberculosis; hsa04962 Vasopressin-regulated water reabsorption; hsa04144 Endocytosis	GO:0001775 cell activation; GO:0002252 immune effector process; GO:0002263 cell activation involved in immune response; GO:0002274 myeloid leukocyte activation; GO:0002275 myeloid cell activation involved in immune response; GO:0002283 neutrophil activation involved in immune response; GO:0002366 leukocyte activation involved in immune response; GO:0002376 immune system process; GO:0002443 leukoc…	GO:0000323 lytic vacuole; GO:0005622 intracellular; GO:0005623 cell; GO:0005737 cytoplasm; GO:0005764 lysosome; GO:0005765 lysosomal membrane; GO:0005766 primary lysosome; GO:0005768 endosome; GO:0005769 early endosome; GO:0005773 vacuole; GO:0005774 vacuolar membrane; GO:0005811 lipid droplet; GO:0005886 plasma membrane; GO:0010008 endosome membrane; GO:0012505 endomembrane system; GO:0012506 ve…	GO:0000166 nucleotide binding; GO:0001882 nucleoside binding; GO:0001883 purine nucleoside binding; GO:0003824 catalytic activity; GO:0003924 GTPase activity; GO:0005488 binding; GO:0016462 pyrophosphatase activity; GO:0016787 hydrolase activity; GO:0016817 hydrolase activity, acting on acid anhydrides; GO:0016818 hydrolase activity, acting on acid anhydrides, in phosphorus-containing anhydrides;…	PF00071	Ras family	U	KOG0092	GTPase Rab5/YPT51 and related small G protein superfamily GTPases
P31949	Protein S100-A11 OS=Homo sapiens OX=9606 GN=S100A11 PE=1 SV=2	S100A11	9.779	0.020316	Up	27	3	20	3	3	11.7	cytoplasm	K23765	–	–	GO:0001775 cell activation; GO:0002252 immune effector process; GO:0002263 cell activation involved in immune response; GO:0002274 myeloid leukocyte activation; GO:0002275 myeloid cell activation involved in immune response; GO:0002283 neutrophil activation involved in immune response; GO:0002366 leukocyte activation involved in immune response; GO:0002376 immune system process; GO:0002443 leukoc…	GO:0001726 ruffle; GO:0005622 intracellular; GO:0005623 cell; GO:0005634 nucleus; GO:0005737 cytoplasm; GO:0012505 endomembrane system; GO:0030141 secretory granule; GO:0031252 cell leading edge; GO:0031410 cytoplasmic vesicle; GO:0031974 membrane-enclosed lumen; GO:0031982 vesicle; GO:0031983 vesicle lumen; GO:0034774 secretory granule lumen; GO:0042995 cell projection; GO:0043226 organelle; GO:…	GO:0005488 binding; GO:0005515 protein binding; GO:0042802 identical protein binding; GO:0042803 protein homodimerization activity; GO:0044548 S100 protein binding; GO:0046983 protein dimerization activity; GO:0048306 calcium-dependent protein binding;	PF01023; PF00036	S-100/ICaBP type calcium binding domain; EF hand	–	–	–
Q9UKY7	Protein CDV3 homolog OS=Homo sapiens OX=9606 GN=CDV3 PE=1 SV=1	CDV3	3.272	0.0422631	Up	3	1	2	1	1	27.3	nucleus	–	–	–	GO:0008283 cell population proliferation;	GO:0005622 intracellular; GO:0005623 cell; GO:0005737 cytoplasm; GO:0005829 cytosol; GO:0005886 plasma membrane; GO:0016020 membrane; GO:0071944 cell periphery;	–	–	–	–	–	–
Q96KP4	Cytosolic non-specific dipeptidase OS=Homo sapiens OX=9606 GN=CNDP2 PE=1 SV=2	CNDP2	2.914	0.0155581	Up	4	2	4	2	2	52.8	cytoplasm	K08660	CNDP2; cytosolic nonspecific dipeptidase [EC:3.4.13.18]	hsa00340 Histidine metabolism; hsa00410 beta-Alanine metabolism; hsa00330 Arginine and proline metabolism; hsa01100 Metabolic pathways	GO:0006508 proteolysis; GO:0006518 peptide metabolic process; GO:0006575 cellular modified amino acid metabolic process; GO:0006749 glutathione metabolic process; GO:0006750 glutathione biosynthetic process; GO:0006790 sulfur compound metabolic process; GO:0006807 nitrogen compound metabolic process; GO:0008152 metabolic process; GO:0009058 biosynthetic process; GO:0009987 cellular process; GO:00…	GO:0005622 intracellular; GO:0005623 cell; GO:0005634 nucleus; GO:0005654 nucleoplasm; GO:0005737 cytoplasm; GO:0005829 cytosol; GO:0031974 membrane-enclosed lumen; GO:0031981 nuclear lumen; GO:0043226 organelle; GO:0043227 membrane-bounded organelle; GO:0043229 intracellular organelle; GO:0043231 intracellular membrane-bounded organelle; GO:0043233 organelle lumen; GO:0070013 intracellular organ…	GO:0003824 catalytic activity; GO:0004180 carboxypeptidase activity; GO:0008233 peptidase activity; GO:0008238 exopeptidase activity; GO:0016787 hydrolase activity; GO:0016805 dipeptidase activity; GO:0070011 peptidase activity, acting on L-amino acid peptides; GO:0140096 catalytic activity, acting on a protein;	PF07687	Peptidase dimerisation domain	E	KOG2276	Metalloexopeptidases
Q03591	Complement factor H-related protein 1 OS=Homo sapiens OX=9606 GN=CFHR1 PE=1 SV=2	CFHR1	0.643	0.0243092	Down	58	20	2226	4	13	37.6	extracellular	K23815	CFHR1_2_3; complement factor H-related protein 1/2/3	hsa04610 Complement and coagulation cascades	GO:0002252 immune effector process; GO:0002253 activation of immune response; GO:0002376 immune system process; GO:0002673 regulation of acute inflammatory response; GO:0002682 regulation of immune system process; GO:0002684 positive regulation of immune system process; GO:0002697 regulation of immune effector process; GO:0002920 regulation of humoral immune response; GO:0006807 nitrogen compound…	GO:0005576 extracellular region; GO:0005615 extracellular space; GO:0032991 protein-containing complex;	GO:0005488 binding; GO:0005515 protein binding; GO:0042802 identical protein binding; GO:0042803 protein homodimerization activity; GO:0046982 protein heterodimerization activity; GO:0046983 protein dimerization activity;	PF00084	Sushi domain (SCR repeat)	–	–	–
P53396	ATP-citrate synthase OS=Homo sapiens OX=9606 GN=ACLY PE=1 SV=3	ACLY	3.578	0.0247159	Up	11	10	18	10	10	120.8	cytoplasm	K01648	ACLY; ATP citrate (pro-S)-lyase [EC:2.3.3.8]	hsa00020 Citrate cycle (TCA cycle); hsa01100 Metabolic pathways	GO:0001775 cell activation; GO:0002252 immune effector process; GO:0002263 cell activation involved in immune response; GO:0002274 myeloid leukocyte activation; GO:0002275 myeloid cell activation involved in immune response; GO:0002283 neutrophil activation involved in immune response; GO:0002366 leukocyte activation involved in immune response; GO:0002376 immune system process; GO:0002443 leukoc…	GO:0000323 lytic vacuole; GO:0005576 extracellular region; GO:0005622 intracellular; GO:0005623 cell; GO:0005634 nucleus; GO:0005654 nucleoplasm; GO:0005737 cytoplasm; GO:0005764 lysosome; GO:0005766 primary lysosome; GO:0005773 vacuole; GO:0005775 vacuolar lumen; GO:0005829 cytosol; GO:0005886 plasma membrane; GO:0009346 citrate lyase complex; GO:0012505 endomembrane system; GO:0016020 membrane;…	GO:0000166 nucleotide binding; GO:0003824 catalytic activity; GO:0003878 ATP citrate synthase activity; GO:0005488 binding; GO:0005524 ATP binding; GO:0008144 drug binding; GO:0016740 transferase activity; GO:0016746 transferase activity, transferring acyl groups; GO:0017076 purine nucleotide binding; GO:0030554 adenyl nucleotide binding; GO:0032553 ribonucleotide binding; GO:0032555 purine ribon…	PF02629; PF00549; PF00285	CoA binding domain; CoA-ligase; Citrate synthase	C	KOG1254	ATP-citrate lyase
P31946	14-3-3 protein beta/alpha OS=Homo sapiens OX=9606 GN=YWHAB PE=1 SV=3	YWHAB	8.674	0.0232797	Up	36	10	244	3	4	28.1	cytoplasm	K16197	YWHAB_Q_Z; 14-3-3 protein beta/theta/zeta	hsa05160 Hepatitis C; hsa04110 Cell cycle; hsa04390 Hippo signaling pathway; hsa05161 Hepatitis B; hsa05203 Viral carcinogenesis; hsa04151 PI3K-Akt signaling pathway; hsa04114 Oocyte meiosis	GO:0000165 MAPK cascade; GO:0006355 regulation of transcription, DNA-templated; GO:0006464 cellular protein modification process; GO:0006468 protein phosphorylation; GO:0006605 protein targeting; GO:0006793 phosphorus metabolic process; GO:0006796 phosphate-containing compound metabolic process; GO:0006807 nitrogen compound metabolic process; GO:0006810 transport; GO:0006839 mitochondrial transpo…	GO:0005622 intracellular; GO:0005623 cell; GO:0005634 nucleus; GO:0005737 cytoplasm; GO:0005829 cytosol; GO:0017053 transcription repressor complex; GO:0032991 protein-containing complex; GO:0043226 organelle; GO:0043227 membrane-bounded organelle; GO:0043229 intracellular organelle; GO:0043231 intracellular membrane-bounded organelle; GO:0048471 perinuclear region of cytoplasm;	GO:0003712 transcription coregulator activity; GO:0003714 transcription corepressor activity; GO:0005488 binding; GO:0005515 protein binding; GO:0008022 protein C-terminus binding; GO:0019899 enzyme binding; GO:0019904 protein domain specific binding; GO:0042802 identical protein binding; GO:0042826 histone deacetylase binding; GO:0044877 protein-containing complex binding; GO:0045309 protein pho…	PF00244	14-3-3 protein	O	KOG0841	Multifunctional chaperone (14-3-3 family)
P59998	Actin-related protein 2/3 complex subunit 4 OS=Homo sapiens OX=9606 GN=ARPC4 PE=1 SV=3	ARPC4	3.976	0.00467745	Up	21	4	8	4	4	19.7	mitochondria	K05755	ARPC4; actin related protein 2/3 complex, subunit 4	hsa04666 Fc gamma R-mediated phagocytosis; hsa04530 Tight junction; hsa05131 Shigellosis; hsa05100 Bacterial invasion of epithelial cells; hsa05132 Salmonella infection; hsa04810 Regulation of actin cytoskeleton; hsa05130 Pathogenic Escherichia coli infection; hsa04144 Endocytosis; hsa05135 Yersinia infection	GO:0006996 organelle organization; GO:0007010 cytoskeleton organization; GO:0007015 actin filament organization; GO:0008064 regulation of actin polymerization or depolymerization; GO:0009987 cellular process; GO:0010638 positive regulation of organelle organization; GO:0016043 cellular component organization; GO:0030029 actin filament-based process; GO:0030036 actin cytoskeleton organization; GO:…	GO:0005622 intracellular; GO:0005623 cell; GO:0005737 cytoplasm; GO:0005829 cytosol; GO:0005856 cytoskeleton; GO:0005885 Arp2/3 protein complex; GO:0015629 actin cytoskeleton; GO:0032991 protein-containing complex; GO:0043226 organelle; GO:0043228 non-membrane-bounded organelle; GO:0043229 intracellular organelle; GO:0043232 intracellular non-membrane-bounded organelle;	GO:0005198 structural molecule activity; GO:0005200 structural constituent of cytoskeleton; GO:0005488 binding; GO:0005515 protein binding; GO:0019899 enzyme binding;	–	–	Z	KOG1876	Actin-related protein Arp2/3 complex, subunit ARPC4
Q9BXN1	Asporin OS=Homo sapiens OX=9606 GN=ASPN PE=1 SV=2	ASPN	0.644	0.0191741	Down	8	3	36	3	3	43.4	extracellular	K08120	–	–	GO:0001503 ossification; GO:0001932 regulation of protein phosphorylation; GO:0001933 negative regulation of protein phosphorylation; GO:0006469 negative regulation of protein kinase activity; GO:0007154 cell communication; GO:0007165 signal transduction; GO:0007166 cell surface receptor signaling pathway; GO:0007275 multicellular organism development; GO:0009888 tissue development; GO:0009892 ne…	GO:0005576 extracellular region; GO:0005622 intracellular; GO:0005623 cell; GO:0005737 cytoplasm; GO:0031012 extracellular matrix; GO:0042995 cell projection;	GO:0004857 enzyme inhibitor activity; GO:0004860 protein kinase inhibitor activity; GO:0005488 binding; GO:0005509 calcium ion binding; GO:0019207 kinase regulator activity; GO:0019210 kinase inhibitor activity; GO:0019887 protein kinase regulator activity; GO:0030234 enzyme regulator activity; GO:0043167 ion binding; GO:0043169 cation binding; GO:0046872 metal ion binding; GO:0098772 molecular f…	–	–	T	KOG0619	FOG: Leucine rich repeat
Q86TY3	Armadillo-like helical domain-containing protein 4 OS=Homo sapiens OX=9606 GN=ARMH4 PE=1 SV=1	ARMH4	2.214	0.0320425	Up	2	2	26	2	2	84.1	extracellular	–	–	–	–	–	–	–	–	–	–	–
O15511	Actin-related protein 2/3 complex subunit 5 OS=Homo sapiens OX=9606 GN=ARPC5 PE=1 SV=3	ARPC5	8.214	0.0182064	Up	29	4	29	4	4	16.3	cytoplasm	K05754	ARPC5; actin related protein 2/3 complex, subunit 5	hsa04666 Fc gamma R-mediated phagocytosis; hsa04530 Tight junction; hsa05131 Shigellosis; hsa05100 Bacterial invasion of epithelial cells; hsa05132 Salmonella infection; hsa04810 Regulation of actin cytoskeleton; hsa05130 Pathogenic Escherichia coli infection; hsa04144 Endocytosis; hsa05135 Yersinia infection	GO:0001775 cell activation; GO:0002252 immune effector process; GO:0002253 activation of immune response; GO:0002263 cell activation involved in immune response; GO:0002274 myeloid leukocyte activation; GO:0002275 myeloid cell activation involved in immune response; GO:0002283 neutrophil activation involved in immune response; GO:0002366 leukocyte activation involved in immune response; GO:000237…	GO:0005576 extracellular region; GO:0005622 intracellular; GO:0005623 cell; GO:0005737 cytoplasm; GO:0005768 endosome; GO:0005829 cytosol; GO:0005856 cytoskeleton; GO:0005885 Arp2/3 protein complex; GO:0012505 endomembrane system; GO:0015629 actin cytoskeleton; GO:0030027 lamellipodium; GO:0030141 secretory granule; GO:0030424 axon; GO:0030426 growth cone; GO:0030427 site of polarized growth; GO:…	GO:0003779 actin binding; GO:0005198 structural molecule activity; GO:0005200 structural constituent of cytoskeleton; GO:0005488 binding; GO:0005515 protein binding; GO:0008092 cytoskeletal protein binding; GO:0044877 protein-containing complex binding; GO:0051015 actin filament binding;	PF04699	ARP2/3 complex 16 kDa subunit (p16-Arc)	Z	KOG3380	Actin-related protein Arp2/3 complex, subunit ARPC5
P07307	Asialoglycoprotein receptor 2 OS=Homo sapiens OX=9606 GN=ASGR2 PE=1 SV=2	ASGR2	0.659	0.0138205	Down	12	3	26	3	3	35.1	plasma membrane	K10064	ASGR2; asialoglycoprotein receptor 2	hsa04918 Thyroid hormone synthesis	GO:0001503 ossification; GO:0006464 cellular protein modification process; GO:0006486 protein glycosylation; GO:0006487 protein N-linked glycosylation; GO:0006807 nitrogen compound metabolic process; GO:0006810 transport; GO:0006897 endocytosis; GO:0006898 receptor-mediated endocytosis; GO:0007154 cell communication; GO:0007165 signal transduction; GO:0007166 cell surface receptor signaling pathw…	GO:0005622 intracellular; GO:0005623 cell; GO:0005737 cytoplasm; GO:0005783 endoplasmic reticulum; GO:0005886 plasma membrane; GO:0012505 endomembrane system; GO:0016020 membrane; GO:0043226 organelle; GO:0043227 membrane-bounded organelle; GO:0043229 intracellular organelle; GO:0043231 intracellular membrane-bounded organelle; GO:0044322 endoplasmic reticulum quality control compartment; GO:0048…	GO:0004873 asialoglycoprotein receptor activity; GO:0038024 cargo receptor activity;	PF00059	Lectin C-type domain	TV	KOG4297	C-type lectin
P47755	F-actin-capping protein subunit alpha-2 OS=Homo sapiens OX=9606 GN=CAPZA2 PE=1 SV=3	CAPZA2	6.288	0.0118594	Up	25	5	35	3	4	32.9	cytoplasm	K10364	CAPZA; capping protein (actin filament) muscle Z-line, alpha	hsa04144 Endocytosis	GO:0002376 immune system process; GO:0002478 antigen processing and presentation of exogenous peptide antigen; GO:0002495 antigen processing and presentation of peptide antigen via MHC class II; GO:0002504 antigen processing and presentation of peptide or polysaccharide antigen via MHC class II; GO:0006810 transport; GO:0006888 endoplasmic reticulum to Golgi vesicle-mediated transport; GO:0006950…	GO:0005576 extracellular region; GO:0005622 intracellular; GO:0005623 cell; GO:0005737 cytoplasm; GO:0005829 cytosol; GO:0005856 cytoskeleton; GO:0005903 brush border; GO:0005938 cell cortex; GO:0008290 F-actin capping protein complex; GO:0015629 actin cytoskeleton; GO:0016020 membrane; GO:0030863 cortical cytoskeleton; GO:0032991 protein-containing complex; GO:0043226 organelle; GO:0043228 non-m…	–	–	–	Z	KOG0836	F-actin capping protein, alpha subunit
P20160	Azurocidin OS=Homo sapiens OX=9606 GN=AZU1 PE=1 SV=3	AZU1	3.838	0.0358358	Up	21	7	52	7	7	26.9	extracellular	K24665	AZU1; azurocidin	hsa04613 Neutrophil extracellular trap formation	GO:0001774 microglial cell activation; GO:0001775 cell activation; GO:0001817 regulation of cytokine production; GO:0001819 positive regulation of cytokine production; GO:0001906 cell killing; GO:0001909 leukocyte mediated cytotoxicity; GO:0001932 regulation of protein phosphorylation; GO:0001934 positive regulation of protein phosphorylation; GO:0002252 immune effector process; GO:0002263 cell a…	GO:0000323 lytic vacuole; GO:0005576 extracellular region; GO:0005615 extracellular space; GO:0005622 intracellular; GO:0005623 cell; GO:0005737 cytoplasm; GO:0005764 lysosome; GO:0005765 lysosomal membrane; GO:0005766 primary lysosome; GO:0005773 vacuole; GO:0005774 vacuolar membrane; GO:0005775 vacuolar lumen; GO:0012505 endomembrane system; GO:0012506 vesicle membrane; GO:0016020 membrane; GO:…	GO:0003824 catalytic activity; GO:0005488 binding; GO:0005515 protein binding; GO:0005539 glycosaminoglycan binding; GO:0008201 heparin binding; GO:0008233 peptidase activity; GO:0015643 toxic substance binding; GO:0016787 hydrolase activity; GO:0043167 ion binding; GO:0043168 anion binding; GO:0043394 proteoglycan binding; GO:0043395 heparan sulfate proteoglycan binding; GO:0097367 carbohydrate …	PF00089	Trypsin	E	KOG3627	Trypsin
P08311	Cathepsin G OS=Homo sapiens OX=9606 GN=CTSG PE=1 SV=2	CTSG	4.657	0.0295268	Up	44	11	95	11	11	28.8	extracellular	K01319	CTSG; cathepsin G [EC:3.4.21.20]	hsa04142 Lysosome; hsa05322 Systemic lupus erythematosus; hsa04080 Neuroactive ligand-receptor interaction; hsa05146 Amoebiasis; hsa04613 Neutrophil extracellular trap formation; hsa04614 Renin-angiotensin system	GO:0001775 cell activation; GO:0001906 cell killing; GO:0001909 leukocyte mediated cytotoxicity; GO:0001990 regulation of systemic arterial blood pressure by hormone; GO:0001991 regulation of systemic arterial blood pressure by circulatory renin-angiotensin; GO:0002002 regulation of angiotensin levels in blood; GO:0002003 angiotensin maturation; GO:0002237 response to molecule of bacterial origin…	GO:0000323 lytic vacuole; GO:0005622 intracellular; GO:0005623 cell; GO:0005737 cytoplasm; GO:0005764 lysosome; GO:0005766 primary lysosome; GO:0005773 vacuole; GO:0005775 vacuolar lumen; GO:0005886 plasma membrane; GO:0010494 cytoplasmic stress granule; GO:0012505 endomembrane system; GO:0016020 membrane; GO:0030141 secretory granule; GO:0031410 cytoplasmic vesicle; GO:0031974 membrane-enclosed …	GO:0003824 catalytic activity; GO:0004175 endopeptidase activity; GO:0004252 serine-type endopeptidase activity; GO:0005488 binding; GO:0005539 glycosaminoglycan binding; GO:0008201 heparin binding; GO:0008233 peptidase activity; GO:0008236 serine-type peptidase activity; GO:0016787 hydrolase activity; GO:0017171 serine hydrolase activity; GO:0043167 ion binding; GO:0043168 anion binding; GO:0070…	PF00089	Trypsin	O	KOG3627	Trypsin
P11597	Cholesteryl ester transfer protein OS=Homo sapiens OX=9606 GN=CETP PE=1 SV=2	CETP	0.659	0.0410452	Down	10	4	109	4	4	54.7	extracellular	K16835	CETP; cholesteryl ester transfer protein	hsa04979 Cholesterol metabolism	GO:0006066 alcohol metabolic process; GO:0006629 lipid metabolic process; GO:0006638 neutral lipid metabolic process; GO:0006639 acylglycerol metabolic process; GO:0006641 triglyceride metabolic process; GO:0006644 phospholipid metabolic process; GO:0006650 glycerophospholipid metabolic process; GO:0006793 phosphorus metabolic process; GO:0006796 phosphate-containing compound metabolic process; G…	GO:0005576 extracellular region; GO:0005615 extracellular space; GO:0031982 vesicle; GO:0032991 protein-containing complex; GO:0032994 protein-lipid complex; GO:0034358 plasma lipoprotein particle; GO:0034364 high-density lipoprotein particle; GO:0043226 organelle; GO:0043227 membrane-bounded organelle; GO:1990777 lipoprotein particle;	GO:0005215 transporter activity; GO:0005319 lipid transporter activity; GO:0005488 binding; GO:0005496 steroid binding; GO:0005543 phospholipid binding; GO:0005548 phospholipid transporter activity; GO:0008289 lipid binding; GO:0015248 sterol transporter activity; GO:0015485 cholesterol binding; GO:0017129 triglyceride binding; GO:0031210 phosphatidylcholine binding; GO:0032934 sterol binding; GO…	PF02886	LBP / BPI / CETP family, C-terminal domain	V	KOG4160	BPI/LBP/CETP family protein
P32320	Cytidine deaminase OS=Homo sapiens OX=9606 GN=CDA PE=1 SV=2	CDA	5.076	0.00532192	Up	47	4	13	4	4	16.2	extracellular	K01489	cdd; cytidine deaminase [EC:3.5.4.5]	hsa00983 Drug metabolism - other enzymes; hsa00240 Pyrimidine metabolism; hsa01100 Metabolic pathways	GO:0001558 regulation of cell growth; GO:0001775 cell activation; GO:0002252 immune effector process; GO:0002263 cell activation involved in immune response; GO:0002274 myeloid leukocyte activation; GO:0002275 myeloid cell activation involved in immune response; GO:0002283 neutrophil activation involved in immune response; GO:0002366 leukocyte activation involved in immune response; GO:0002376 im…	GO:0005576 extracellular region; GO:0005622 intracellular; GO:0005623 cell; GO:0005737 cytoplasm; GO:0005829 cytosol; GO:0012505 endomembrane system; GO:0030141 secretory granule; GO:0031410 cytoplasmic vesicle; GO:0031974 membrane-enclosed lumen; GO:0031982 vesicle; GO:0031983 vesicle lumen; GO:0034774 secretory granule lumen; GO:0043226 organelle; GO:0043227 membrane-bounded organelle; GO:00432…	GO:0001882 nucleoside binding; GO:0003824 catalytic activity; GO:0004126 cytidine deaminase activity; GO:0005488 binding; GO:0005515 protein binding; GO:0008270 zinc ion binding; GO:0016787 hydrolase activity; GO:0016810 hydrolase activity, acting on carbon-nitrogen (but not peptide) bonds; GO:0016814 hydrolase activity, acting on carbon-nitrogen (but not peptide) bonds, in cyclic amidines; GO:00…	–	–	F	KOG0833	Cytidine deaminase
Q9NP58	ATP-binding cassette sub-family B member 6 OS=Homo sapiens OX=9606 GN=ABCB6 PE=1 SV=1	ABCB6	2.383	0.00111923	Up	1	1	32	1	1	93.8	plasma membrane	K05661	ABCB6; ATP-binding cassette, subfamily B (MDR/TAP), member 6	hsa02010 ABC transporters	GO:0006725 cellular aromatic compound metabolic process; GO:0006778 porphyrin-containing compound metabolic process; GO:0006779 porphyrin-containing compound biosynthetic process; GO:0006807 nitrogen compound metabolic process; GO:0006810 transport; GO:0006873 cellular ion homeostasis; GO:0006875 cellular metal ion homeostasis; GO:0006879 cellular iron ion homeostasis; GO:0007275 multicellular or…	GO:0005622 intracellular; GO:0005623 cell; GO:0005634 nucleus; GO:0005654 nucleoplasm; GO:0005737 cytoplasm; GO:0005739 mitochondrion; GO:0005740 mitochondrial envelope; GO:0005741 mitochondrial outer membrane; GO:0005768 endosome; GO:0005783 endoplasmic reticulum; GO:0005794 Golgi apparatus; GO:0005829 cytosol; GO:0005886 plasma membrane; GO:0012505 endomembrane system; GO:0016020 membrane; GO:0…	GO:0000166 nucleotide binding; GO:0003824 catalytic activity; GO:0005215 transporter activity; GO:0005488 binding; GO:0005524 ATP binding; GO:0008144 drug binding; GO:0015232 heme transporter activity; GO:0015399 primary active transmembrane transporter activity; GO:0015439 ATPase-coupled heme transmembrane transporter activity; GO:0015562 efflux transmembrane transporter activity; GO:0016462 pyr…	PF00005	ABC transporter	P	KOG0056	Heavy metal exporter HMT1, ABC superfamily
P27482	Calmodulin-like protein 3 OS=Homo sapiens OX=9606 GN=CALML3 PE=1 SV=2	CALML3	1.714	0.0298769	Up	23	4	82	2	5	16.9	nucleus	K02183	CALM; calmodulin	hsa04014 Ras signaling pathway; hsa04270 Vascular smooth muscle contraction; hsa05200 Pathways in cancer; hsa04371 Apelin signaling pathway; hsa04261 Adrenergic signaling in cardiomyocytes; hsa05012 Parkinson disease; hsa05022 Pathways of neurodegeneration - multiple diseases; hsa04744 Phototransduction; hsa05034 Alcoholism; hsa04971 Gastric acid secretion; hsa04915 Estrogen signaling pathway; hs…	–	–	GO:0005488 binding; GO:0005509 calcium ion binding; GO:0043167 ion binding; GO:0043169 cation binding; GO:0046872 metal ion binding;	PF13499	EF-hand domain pair	T	KOG0027	Calmodulin and related proteins (EF-Hand superfamily)
P61160	Actin-related protein 2 OS=Homo sapiens OX=9606 GN=ACTR2 PE=1 SV=1	ACTR2	27.714	0.000524279	Up	28	10	38	10	10	44.7	cytoplasm	K17260	ACTR2; actin-related protein 2	hsa04666 Fc gamma R-mediated phagocytosis; hsa04530 Tight junction; hsa05131 Shigellosis; hsa05100 Bacterial invasion of epithelial cells; hsa05132 Salmonella infection; hsa04810 Regulation of actin cytoskeleton; hsa05130 Pathogenic Escherichia coli infection; hsa04144 Endocytosis; hsa05135 Yersinia infection	GO:0000003 reproduction; GO:0000280 nuclear division; GO:0000910 cytokinesis; GO:0001775 cell activation; GO:0002252 immune effector process; GO:0002253 activation of immune response; GO:0002263 cell activation involved in immune response; GO:0002274 myeloid leukocyte activation; GO:0002275 myeloid cell activation involved in immune response; GO:0002283 neutrophil activation involved in immune re…	GO:0000323 lytic vacuole; GO:0002102 podosome; GO:0005576 extracellular region; GO:0005622 intracellular; GO:0005623 cell; GO:0005737 cytoplasm; GO:0005764 lysosome; GO:0005766 primary lysosome; GO:0005773 vacuole; GO:0005775 vacuolar lumen; GO:0005829 cytosol; GO:0005856 cytoskeleton; GO:0005885 Arp2/3 protein complex; GO:0005938 cell cortex; GO:0012505 endomembrane system; GO:0014069 postsynapt…	GO:0005198 structural molecule activity; GO:0005200 structural constituent of cytoskeleton; GO:0005488 binding; GO:0005515 protein binding; GO:0008092 cytoskeletal protein binding;	–	–	Z	KOG0677	Actin-related protein Arp2/3 complex, subunit Arp2
P28838	Cytosol aminopeptidase OS=Homo sapiens OX=9606 GN=LAP3 PE=1 SV=3	LAP3	2.4	0.0397714	Up	2	1	3	1	1	56.1	mitochondria	K11142	LAP3; cytosol aminopeptidase [EC:3.4.11.1 3.4.11.5]	hsa00480 Glutathione metabolism; hsa00330 Arginine and proline metabolism; hsa01100 Metabolic pathways	GO:0006508 proteolysis; GO:0006807 nitrogen compound metabolic process; GO:0008152 metabolic process; GO:0019538 protein metabolic process; GO:0043170 macromolecule metabolic process; GO:0044238 primary metabolic process; GO:0071704 organic substance metabolic process; GO:1901564 organonitrogen compound metabolic process;	GO:0005622 intracellular; GO:0005623 cell; GO:0005634 nucleus; GO:0005654 nucleoplasm; GO:0005737 cytoplasm; GO:0005739 mitochondrion; GO:0005794 Golgi apparatus; GO:0005802 trans-Golgi network; GO:0005829 cytosol; GO:0012505 endomembrane system; GO:0030496 midbody; GO:0031974 membrane-enclosed lumen; GO:0031981 nuclear lumen; GO:0031984 organelle subcompartment; GO:0043226 organelle; GO:0043227 …	GO:0003824 catalytic activity; GO:0004177 aminopeptidase activity; GO:0005488 binding; GO:0005515 protein binding; GO:0008233 peptidase activity; GO:0008235 metalloexopeptidase activity; GO:0008237 metallopeptidase activity; GO:0008238 exopeptidase activity; GO:0016787 hydrolase activity; GO:0019904 protein domain specific binding; GO:0070011 peptidase activity, acting on L-amino acid peptides; G…	PF02789; PF00883	Cytosol aminopeptidase family, N-terminal domain; Cytosol aminopeptidase family, catalytic domain	E	KOG2597	Predicted aminopeptidase of the M17 family
P08246	Neutrophil elastase OS=Homo sapiens OX=9606 GN=ELANE PE=1 SV=1	ELANE	17.404	0.00984414	Up	17	6	37	6	6	28.5	extracellular	K01327	ELANE; leukocyte elastase [EC:3.4.21.37]	hsa05322 Systemic lupus erythematosus; hsa04613 Neutrophil extracellular trap formation; hsa05202 Transcriptional misregulation in cancer	GO:0000122 negative regulation of transcription by RNA polymerase II; GO:0001775 cell activation; GO:0001817 regulation of cytokine production; GO:0001818 negative regulation of cytokine production; GO:0001819 positive regulation of cytokine production; GO:0001878 response to yeast; GO:0001906 cell killing; GO:0001909 leukocyte mediated cytotoxicity; GO:0001932 regulation of protein phosphorylati…	GO:0000323 lytic vacuole; GO:0005576 extracellular region; GO:0005615 extracellular space; GO:0005622 intracellular; GO:0005623 cell; GO:0005737 cytoplasm; GO:0005764 lysosome; GO:0005766 primary lysosome; GO:0005773 vacuole; GO:0005775 vacuolar lumen; GO:0009986 cell surface; GO:0012505 endomembrane system; GO:0017053 transcription repressor complex; GO:0030141 secretory granule; GO:0031410 cyto…	GO:0002020 protease binding; GO:0003712 transcription coregulator activity; GO:0003714 transcription corepressor activity; GO:0003824 catalytic activity; GO:0004175 endopeptidase activity; GO:0004252 serine-type endopeptidase activity; GO:0005488 binding; GO:0005515 protein binding; GO:0005539 glycosaminoglycan binding; GO:0008201 heparin binding; GO:0008233 peptidase activity; GO:0008236 serine-…	PF00089	Trypsin	O	KOG3627	Trypsin
P61158	Actin-related protein 3 OS=Homo sapiens OX=9606 GN=ACTR3 PE=1 SV=3	ACTR3	6.057	0.0107865	Up	28	11	63	11	11	47.3	cytoplasm	K18584	ACTR3; actin-related protein 3	hsa04666 Fc gamma R-mediated phagocytosis; hsa04530 Tight junction; hsa05131 Shigellosis; hsa05100 Bacterial invasion of epithelial cells; hsa05132 Salmonella infection; hsa04810 Regulation of actin cytoskeleton; hsa05130 Pathogenic Escherichia coli infection; hsa04144 Endocytosis; hsa05135 Yersinia infection	GO:0002252 immune effector process; GO:0002253 activation of immune response; GO:0002376 immune system process; GO:0002429 immune response-activating cell surface receptor signaling pathway; GO:0002431 Fc receptor mediated stimulatory signaling pathway; GO:0002433 immune response-regulating cell surface receptor signaling pathway involved in phagocytosis; GO:0002682 regulation of immune system pr…	GO:0005622 intracellular; GO:0005623 cell; GO:0005737 cytoplasm; GO:0005829 cytosol; GO:0005856 cytoskeleton; GO:0005885 Arp2/3 protein complex; GO:0015629 actin cytoskeleton; GO:0030027 lamellipodium; GO:0031252 cell leading edge; GO:0032991 protein-containing complex; GO:0042995 cell projection; GO:0043226 organelle; GO:0043228 non-membrane-bounded organelle; GO:0043229 intracellular organelle;…	GO:0005198 structural molecule activity; GO:0005200 structural constituent of cytoskeleton;	–	–	Z	KOG0678	Actin-related protein Arp2/3 complex, subunit Arp3
P26992	Ciliary neurotrophic factor receptor subunit alpha OS=Homo sapiens OX=9606 GN=CNTFR PE=1 SV=2	CNTFR	0.572	0.000210814	Down	6	2	52	2	2	40.6	plasma membrane	K05059	CNTFR; ciliary neurotrophic factor receptor	hsa04060 Cytokine-cytokine receptor interaction; hsa04630 JAK-STAT signaling pathway	GO:0000003 reproduction; GO:0001967 suckling behavior; GO:0003006 developmental process involved in reproduction; GO:0003360 brainstem development; GO:0007154 cell communication; GO:0007165 signal transduction; GO:0007166 cell surface receptor signaling pathway; GO:0007275 multicellular organism development; GO:0007399 nervous system development; GO:0007517 muscle organ development; GO:0007548 se…	GO:0005576 extracellular region; GO:0005615 extracellular space; GO:0005623 cell; GO:0005886 plasma membrane; GO:0005887 integral component of plasma membrane; GO:0016020 membrane; GO:0016021 integral component of membrane; GO:0016324 apical plasma membrane; GO:0019898 extrinsic component of membrane; GO:0031224 intrinsic component of membrane; GO:0031226 intrinsic component of plasma membrane; G…	GO:0004888 transmembrane signaling receptor activity; GO:0004896 cytokine receptor activity; GO:0004897 ciliary neurotrophic factor receptor activity; GO:0005102 signaling receptor binding; GO:0005488 binding; GO:0005515 protein binding; GO:0019955 cytokine binding; GO:0038023 signaling receptor activity; GO:0060089 molecular transducer activity;	PF00041	Fibronectin type III domain	–	–	–
P06733	Alpha-enolase OS=Homo sapiens OX=9606 GN=ENO1 PE=1 SV=2	ENO1	3.759	0.00900873	Up	36	21	248	18	21	47.1	cytoplasm	K01689	ENO; enolase [EC:4.2.1.11]	hsa04066 HIF-1 signaling pathway; hsa00010 Glycolysis / Gluconeogenesis; hsa01200 Carbon metabolism; hsa03018 RNA degradation; hsa01230 Biosynthesis of amino acids; hsa01100 Metabolic pathways	GO:0000122 negative regulation of transcription by RNA polymerase II; GO:0001558 regulation of cell growth; GO:0005975 carbohydrate metabolic process; GO:0005996 monosaccharide metabolic process; GO:0006006 glucose metabolic process; GO:0006007 glucose catabolic process; GO:0006082 organic acid metabolic process; GO:0006090 pyruvate metabolic process; GO:0006091 generation of precursor metabolite…	GO:0000015 phosphopyruvate hydratase complex; GO:0005622 intracellular; GO:0005623 cell; GO:0005634 nucleus; GO:0005737 cytoplasm; GO:0005829 cytosol; GO:0005886 plasma membrane; GO:0005938 cell cortex; GO:0009986 cell surface; GO:0016020 membrane; GO:0032991 protein-containing complex; GO:0043226 organelle; GO:0043227 membrane-bounded organelle; GO:0043229 intracellular organelle; GO:0043231 int…	GO:0000976 transcription regulatory region sequence-specific DNA binding; GO:0000977 RNA polymerase II transcription regulatory region sequence-specific DNA binding; GO:0000981 DNA-binding transcription factor activity, RNA polymerase II-specific; GO:0001067 regulatory region nucleic acid binding; GO:0001227 DNA-binding transcription repressor activity, RNA polymerase II-specific; GO:0003676 nucl…	PF03952; PF00113	Enolase, N-terminal domain; Enolase, C-terminal TIM barrel domain	G	KOG2670	Enolase
O43488	Aflatoxin B1 aldehyde reductase member 2 OS=Homo sapiens OX=9606 GN=AKR7A2 PE=1 SV=3	AKR7A2	9.58	0.000413153	Up	5	2	6	2	2	39.6	mitochondria	K15303	AKR7; aflatoxin B1 aldehyde reductase	hsa00980 Metabolism of xenobiotics by cytochrome P450	GO:0005975 carbohydrate metabolic process; GO:0006066 alcohol metabolic process; GO:0006081 cellular aldehyde metabolic process; GO:0006091 generation of precursor metabolites and energy; GO:0006725 cellular aromatic compound metabolic process; GO:0006805 xenobiotic metabolic process; GO:0006807 nitrogen compound metabolic process; GO:0008152 metabolic process; GO:0009410 response to xenobiotic s…	GO:0005622 intracellular; GO:0005623 cell; GO:0005737 cytoplasm; GO:0005829 cytosol;	GO:0003824 catalytic activity; GO:0004032 alditol:NADP+ 1-oxidoreductase activity; GO:0004033 aldo-keto reductase (NADP) activity; GO:0004301 epoxide hydrolase activity; GO:0008106 alcohol dehydrogenase (NADP+) activity; GO:0009055 electron transfer activity; GO:0016491 oxidoreductase activity; GO:0016614 oxidoreductase activity, acting on CH-OH group of donors; GO:0016616 oxidoreductase activity…	PF00248	Aldo/keto reductase family	–	–	–
Q9BY43	Charged multivesicular body protein 4a OS=Homo sapiens OX=9606 GN=CHMP4A PE=1 SV=3	CHMP4A	3.208	0.0240493	Up	7	1	5	1	1	25.1	cytoplasm	K12194	CHMP4A_B; charged multivesicular body protein 4A/B	hsa04217 Necroptosis; hsa04144 Endocytosis	GO:0000070 mitotic sister chromatid segregation; GO:0000278 mitotic cell cycle; GO:0000280 nuclear division; GO:0000819 sister chromatid segregation; GO:0000920 septum digestion after cytokinesis; GO:0006605 protein targeting; GO:0006612 protein targeting to membrane; GO:0006620 posttranslational protein targeting to endoplasmic reticulum membrane; GO:0006810 transport; GO:0006886 intracellular p…	GO:0000815 ESCRT III complex; GO:0005622 intracellular; GO:0005623 cell; GO:0005634 nucleus; GO:0005737 cytoplasm; GO:0005768 endosome; GO:0005829 cytosol; GO:0005886 plasma membrane; GO:0009898 cytoplasmic side of plasma membrane; GO:0010008 endosome membrane; GO:0012505 endomembrane system; GO:0016020 membrane; GO:0030117 membrane coat; GO:0030496 midbody; GO:0031090 organelle membrane; GO:0031…	GO:0005488 binding; GO:0005515 protein binding; GO:0019899 enzyme binding; GO:0042802 identical protein binding; GO:0042803 protein homodimerization activity; GO:0046983 protein dimerization activity; GO:0051117 ATPase binding;	–	–	U	KOG1656	Protein involved in glucose derepression and pre-vacuolar endosome protein sorting
Q9UHD1	Cysteine and histidine-rich domain-containing protein 1 OS=Homo sapiens OX=9606 GN=CHORDC1 PE=1 SV=2	CHORDC1	4.662	0.000269549	Up	2	1	2	1	1	37.5	cytoplasm	K16729	–	–	GO:0001932 regulation of protein phosphorylation; GO:0001933 negative regulation of protein phosphorylation; GO:0006457 protein folding; GO:0006469 negative regulation of protein kinase activity; GO:0009892 negative regulation of metabolic process; GO:0009987 cellular process; GO:0010563 negative regulation of phosphorus metabolic process; GO:0010564 regulation of cell cycle process; GO:0010605 n…	–	GO:0000166 nucleotide binding; GO:0005488 binding; GO:0005515 protein binding; GO:0005524 ATP binding; GO:0008144 drug binding; GO:0008270 zinc ion binding; GO:0017076 purine nucleotide binding; GO:0030554 adenyl nucleotide binding; GO:0031072 heat shock protein binding; GO:0032553 ribonucleotide binding; GO:0032555 purine ribonucleotide binding; GO:0032559 adenyl ribonucleotide binding; GO:00356…	PF04969	CS domain	S	KOG1667	Zn2+-binding protein Melusin/RAR1, contains CHORD domain
P31146	Coronin-1A OS=Homo sapiens OX=9606 GN=CORO1A PE=1 SV=4	CORO1A	6.016	0.0225249	Up	27	14	221	14	14	51	mitochondria	K13882	CORO1A; coronin-1A	hsa04145 Phagosome; hsa05152 Tuberculosis	GO:0001775 cell activation; GO:0001776 leukocyte homeostasis; GO:0001845 phagolysosome assembly; GO:0001894 tissue homeostasis; GO:0001906 cell killing; GO:0001909 leukocyte mediated cytotoxicity; GO:0002228 natural killer cell mediated immunity; GO:0002252 immune effector process; GO:0002260 lymphocyte homeostasis; GO:0002263 cell activation involved in immune response; GO:0002285 lymphocyte act…	GO:0001772 immunological synapse; GO:0001891 phagocytic cup; GO:0005622 intracellular; GO:0005623 cell; GO:0005737 cytoplasm; GO:0005768 endosome; GO:0005769 early endosome; GO:0005856 cytoskeleton; GO:0005884 actin filament; GO:0005886 plasma membrane; GO:0005911 cell-cell junction; GO:0005938 cell cortex; GO:0012505 endomembrane system; GO:0015629 actin cytoskeleton; GO:0016020 membrane; GO:003…	GO:0003779 actin binding; GO:0003785 actin monomer binding; GO:0005488 binding; GO:0005515 protein binding; GO:0008022 protein C-terminus binding; GO:0008092 cytoskeletal protein binding; GO:0017022 myosin binding; GO:0032036 myosin heavy chain binding; GO:0042802 identical protein binding; GO:0042803 protein homodimerization activity; GO:0043548 phosphatidylinositol 3-kinase binding; GO:0044877 …	PF08953; PF08954	Domain of unknown function (DUF1899); Domain of unknown function (DUF1900)	Z	KOG0303	Actin-binding protein Coronin, contains WD40 repeats
P62258	14-3-3 protein epsilon OS=Homo sapiens OX=9606 GN=YWHAE PE=1 SV=1	YWHAE	2.284	0.022539	Up	30	8	166	5	5	29.2	cytoplasm	K06630	YWHAE; 14-3-3 protein epsilon	hsa05160 Hepatitis C; hsa05203 Viral carcinogenesis; hsa04621 NOD-like receptor signaling pathway; hsa04722 Neurotrophin signaling pathway; hsa04110 Cell cycle; hsa04390 Hippo signaling pathway; hsa04151 PI3K-Akt signaling pathway; hsa04114 Oocyte meiosis	GO:0000086 G2/M transition of mitotic cell cycle; GO:0000165 MAPK cascade; GO:0000278 mitotic cell cycle; GO:0001508 action potential; GO:0001764 neuron migration; GO:0001932 regulation of protein phosphorylation; GO:0001933 negative regulation of protein phosphorylation; GO:0002027 regulation of heart rate; GO:0003062 regulation of heart rate by chemical signal; GO:0003064 regulation of heart ra…	GO:0005622 intracellular; GO:0005623 cell; GO:0005634 nucleus; GO:0005737 cytoplasm; GO:0005829 cytosol; GO:0005856 cytoskeleton; GO:0005871 kinesin complex; GO:0005875 microtubule associated complex; GO:0015630 microtubule cytoskeleton; GO:0030424 axon; GO:0030426 growth cone; GO:0030427 site of polarized growth; GO:0032991 protein-containing complex; GO:0042995 cell projection; GO:0043005 neuro…	GO:0004857 enzyme inhibitor activity; GO:0004860 protein kinase inhibitor activity; GO:0005085 guanyl-nucleotide exchange factor activity; GO:0005088 Ras guanyl-nucleotide exchange factor activity; GO:0005246 calcium channel regulator activity; GO:0005488 binding; GO:0005515 protein binding; GO:0008426 protein kinase C inhibitor activity; GO:0015459 potassium channel regulator activity; GO:001624…	PF00244	14-3-3 protein	O	KOG0841	Multifunctional chaperone (14-3-3 family)
P52907	F-actin-capping protein subunit alpha-1 OS=Homo sapiens OX=9606 GN=CAPZA1 PE=1 SV=3	CAPZA1	9.057	0.000363891	Up	22	4	47	2	2	32.9	cytoplasm	K10364	CAPZA; capping protein (actin filament) muscle Z-line, alpha	hsa04144 Endocytosis	GO:0002376 immune system process; GO:0002478 antigen processing and presentation of exogenous peptide antigen; GO:0002495 antigen processing and presentation of peptide antigen via MHC class II; GO:0002504 antigen processing and presentation of peptide or polysaccharide antigen via MHC class II; GO:0006810 transport; GO:0006888 endoplasmic reticulum to Golgi vesicle-mediated transport; GO:0006950…	GO:0005576 extracellular region; GO:0005622 intracellular; GO:0005623 cell; GO:0005737 cytoplasm; GO:0005829 cytosol; GO:0005856 cytoskeleton; GO:0008290 F-actin capping protein complex; GO:0015629 actin cytoskeleton; GO:0032991 protein-containing complex; GO:0043226 organelle; GO:0043228 non-membrane-bounded organelle; GO:0043229 intracellular organelle; GO:0043232 intracellular non-membrane-bou…	GO:0003779 actin binding; GO:0005488 binding; GO:0005515 protein binding; GO:0008092 cytoskeletal protein binding;	–	–	Z	KOG0836	F-actin capping protein, alpha subunit
P40121	Macrophage-capping protein OS=Homo sapiens OX=9606 GN=CAPG PE=1 SV=2	CAPG	4.536	0.0320056	Up	20	6	31	6	6	38.5	cytoplasm	K10368	–	–	GO:0002376 immune system process; GO:0006950 response to stress; GO:0006952 defense response; GO:0006955 immune response; GO:0008064 regulation of actin polymerization or depolymerization; GO:0009987 cellular process; GO:0010033 response to organic substance; GO:0010639 negative regulation of organelle organization; GO:0016043 cellular component organization; GO:0022607 cellular component assembl…	GO:0005622 intracellular; GO:0005623 cell; GO:0005634 nucleus; GO:0005654 nucleoplasm; GO:0005730 nucleolus; GO:0005737 cytoplasm; GO:0005814 centriole; GO:0005815 microtubule organizing center; GO:0005819 spindle; GO:0005856 cytoskeleton; GO:0008290 F-actin capping protein complex; GO:0015629 actin cytoskeleton; GO:0015630 microtubule cytoskeleton; GO:0030139 endocytic vesicle; GO:0030496 midbod…	GO:0005488 binding; GO:0005515 protein binding; GO:0019904 protein domain specific binding; GO:0044877 protein-containing complex binding;	PF00626	Gelsolin repeat	Z	KOG0443	Actin regulatory proteins (gelsolin/villin family)
P05455	Lupus La protein OS=Homo sapiens OX=9606 GN=SSB PE=1 SV=2	SSB	2.288	0.00751287	Up	7	3	19	3	3	46.8	nucleus	K11090	LA; lupus La protein	hsa05322 Systemic lupus erythematosus	GO:0000956 nuclear-transcribed mRNA catabolic process; GO:0000966 RNA 5'-end processing; GO:0001682 tRNA 5'-leader removal; GO:0006139 nucleobase-containing compound metabolic process; GO:0006396 RNA processing; GO:0006399 tRNA metabolic process; GO:0006400 tRNA modification; GO:0006401 RNA catabolic process; GO:0006402 mRNA catabolic process; GO:0006403 RNA localization; GO:0006405 RNA export fr…	GO:0005622 intracellular; GO:0005623 cell; GO:0005634 nucleus; GO:0005737 cytoplasm; GO:0032991 protein-containing complex; GO:0043226 organelle; GO:0043227 membrane-bounded organelle; GO:0043229 intracellular organelle; GO:0043231 intracellular membrane-bounded organelle; GO:1990904 ribonucleoprotein complex;	GO:0000049 tRNA binding; GO:0003676 nucleic acid binding; GO:0003723 RNA binding; GO:0003727 single-stranded RNA binding; GO:0003729 mRNA binding; GO:0005488 binding; GO:0008187 poly-pyrimidine tract binding; GO:0008266 poly(U) RNA binding; GO:0097159 organic cyclic compound binding; GO:1901363 heterocyclic compound binding; GO:1990825 sequence-specific mRNA binding;	PF05383; PF00076; PF08777	La domain; RNA recognition motif. (a.k.a. RRM, RBD, or RNP domain); RNA binding motif	A	KOG4213	RNA-binding protein La
Q14289	Protein-tyrosine kinase 2-beta OS=Homo sapiens OX=9606 GN=PTK2B PE=1 SV=2	PTK2B	0.619	0.00526753	Down	3	3	5	3	3	115.8	cytoplasm	K05871	PTK2B; focal adhesion kinase 2 [EC:2.7.10.2]	hsa04062 Chemokine signaling pathway; hsa04072 Phospholipase D signaling pathway; hsa05161 Hepatitis B; hsa05170 Human immunodeficiency virus 1 infection; hsa04020 Calcium signaling pathway; hsa04650 Natural killer cell mediated cytotoxicity; hsa05163 Human cytomegalovirus infection; hsa04912 GnRH signaling pathway; hsa04670 Leukocyte transendothelial migration; hsa05135 Yersinia infection	GO:0000003 reproduction; GO:0000165 MAPK cascade; GO:0000302 response to reactive oxygen species; GO:0001101 response to acid chemical; GO:0001505 regulation of neurotransmitter levels; GO:0001525 angiogenesis; GO:0001556 oocyte maturation; GO:0001558 regulation of cell growth; GO:0001568 blood vessel development; GO:0001666 response to hypoxia; GO:0001667 ameboidal-type cell migration; GO:000177…	GO:0005622 intracellular; GO:0005623 cell; GO:0005634 nucleus; GO:0005737 cytoplasm; GO:0005829 cytosol; GO:0005886 plasma membrane; GO:0005887 integral component of plasma membrane; GO:0005912 adherens junction; GO:0005925 focal adhesion; GO:0005938 cell cortex; GO:0008328 ionotropic glutamate receptor complex; GO:0009898 cytoplasmic side of plasma membrane; GO:0014069 postsynaptic density; GO:0…	GO:0003824 catalytic activity; GO:0004672 protein kinase activity; GO:0004674 protein serine/threonine kinase activity; GO:0004683 calmodulin-dependent protein kinase activity; GO:0004713 protein tyrosine kinase activity; GO:0004715 non-membrane spanning protein tyrosine kinase activity; GO:0005102 signaling receptor binding; GO:0005488 binding; GO:0005515 protein binding; GO:0008022 protein C-te…	PF00373; PF07714; PF03623	FERM central domain; Protein tyrosine kinase; Focal adhesion targeting region	T	KOG4257	Focal adhesion tyrosine kinase FAK, contains FERM domain
Q9HAV0	Guanine nucleotide-binding protein subunit beta-4 OS=Homo sapiens OX=9606 GN=GNB4 PE=1 SV=3	GNB4	2.346	0.010717	Up	6	2	20	2	2	37.5	cytoplasm	K04538	GNB4; guanine nucleotide-binding protein subunit beta-4	hsa04014 Ras signaling pathway; hsa04725 Cholinergic synapse; hsa05170 Human immunodeficiency virus 1 infection; hsa04727 GABAergic synapse; hsa05200 Pathways in cancer; hsa04713 Circadian entrainment; hsa04371 Apelin signaling pathway; hsa05034 Alcoholism; hsa04062 Chemokine signaling pathway; hsa04926 Relaxin signaling pathway; hsa05032 Morphine addiction; hsa04724 Glutamatergic synapse; hsa051…	GO:0006457 protein folding; GO:0007154 cell communication; GO:0007165 signal transduction; GO:0007186 G protein-coupled receptor signaling pathway; GO:0009987 cellular process; GO:0023052 signaling; GO:0050789 regulation of biological process; GO:0050794 regulation of cellular process; GO:0050896 response to stimulus; GO:0051716 cellular response to stimulus; GO:0065007 biological regulation;	GO:0005622 intracellular; GO:0005623 cell; GO:0005737 cytoplasm; GO:0005829 cytosol; GO:0005834 heterotrimeric G-protein complex; GO:0005886 plasma membrane; GO:0009898 cytoplasmic side of plasma membrane; GO:0016020 membrane; GO:0019897 extrinsic component of plasma membrane; GO:0019898 extrinsic component of membrane; GO:0031234 extrinsic component of cytoplasmic side of plasma membrane; GO:003…	GO:0003824 catalytic activity; GO:0003924 GTPase activity; GO:0005488 binding; GO:0016462 pyrophosphatase activity; GO:0016787 hydrolase activity; GO:0016817 hydrolase activity, acting on acid anhydrides; GO:0016818 hydrolase activity, acting on acid anhydrides, in phosphorus-containing anhydrides; GO:0017111 nucleoside-triphosphatase activity; GO:0044877 protein-containing complex binding;	–	–	S	KOG0286	G-protein beta subunit
P60709	Actin, cytoplasmic 1 OS=Homo sapiens OX=9606 GN=ACTB PE=1 SV=1	ACTB	2.763	0.0364638	Up	69	45	1122	23	49	41.7	cytoskeleton	K05692	ACTB_G1; actin beta/gamma 1	hsa04510 Focal adhesion; hsa04921 Oxytocin signaling pathway; hsa05412 Arrhythmogenic right ventricular cardiomyopathy; hsa04919 Thyroid hormone signaling pathway; hsa05110 Vibrio cholerae infection; hsa05418 Fluid shear stress and atherosclerosis; hsa05131 Shigellosis; hsa05132 Salmonella infection; hsa05416 Viral myocarditis; hsa05225 Hepatocellular carcinoma; hsa04670 Leukocyte transendothelia…	GO:0000079 regulation of cyclin-dependent protein serine/threonine kinase activity; GO:0000902 cell morphogenesis; GO:0000904 cell morphogenesis involved in differentiation; GO:0001654 eye development; GO:0001932 regulation of protein phosphorylation; GO:0001933 negative regulation of protein phosphorylation; GO:0002252 immune effector process; GO:0002253 activation of immune response; GO:0002376…	GO:0000123 histone acetyltransferase complex; GO:0001725 stress fiber; GO:0002102 podosome; GO:0005622 intracellular; GO:0005623 cell; GO:0005634 nucleus; GO:0005654 nucleoplasm; GO:0005737 cytoplasm; GO:0005829 cytosol; GO:0005856 cytoskeleton; GO:0005886 plasma membrane; GO:0005912 adherens junction; GO:0005925 focal adhesion; GO:0005938 cell cortex; GO:0014069 postsynaptic density; GO:0015629 …	GO:0005198 structural molecule activity; GO:0005200 structural constituent of cytoskeleton; GO:0005488 binding; GO:0005515 protein binding; GO:0008092 cytoskeletal protein binding; GO:0008134 transcription factor binding; GO:0019894 kinesin binding; GO:0019899 enzyme binding; GO:0019900 kinase binding; GO:0019901 protein kinase binding; GO:0030957 Tat protein binding; GO:0042802 identical protein…	–	–	Z	KOG0676	Actin and related proteins
P08238	Heat shock protein HSP 90-beta OS=Homo sapiens OX=9606 GN=HSP90AB1 PE=1 SV=4	HSP90AB1	11.021	0.0293798	Up	21	14	63	7	7	83.2	cytoplasm	K04079	HSP90A; molecular chaperone HtpG	hsa05215 Prostate cancer; hsa04612 Antigen processing and presentation; hsa05200 Pathways in cancer; hsa05207 Chemical carcinogenesis - receptor activation; hsa04659 Th17 cell differentiation; hsa05418 Fluid shear stress and atherosclerosis; hsa05132 Salmonella infection; hsa04621 NOD-like receptor signaling pathway; hsa04657 IL-17 signaling pathway; hsa04151 PI3K-Akt signaling pathway; hsa04914 …	–	–	–	PF02518	Histidine kinase-, DNA gyrase B-, and HSP90-like ATPase	O	KOG0019	Molecular chaperone (HSP90 family)
Q04760	Lactoylglutathione lyase OS=Homo sapiens OX=9606 GN=GLO1 PE=1 SV=4	GLO1	2.599	0.00844876	Up	26	6	24	6	6	20.8	cytoplasm	K01759	GLO1; lactoylglutathione lyase [EC:4.4.1.5]	hsa00620 Pyruvate metabolism; hsa01100 Metabolic pathways	GO:0002376 immune system process; GO:0002520 immune system development; GO:0002521 leukocyte differentiation; GO:0002573 myeloid leukocyte differentiation; GO:0005975 carbohydrate metabolic process; GO:0006081 cellular aldehyde metabolic process; GO:0006082 organic acid metabolic process; GO:0006089 lactate metabolic process; GO:0006090 pyruvate metabolic process; GO:0006355 regulation of transcr…	GO:0005622 intracellular; GO:0005623 cell; GO:0005634 nucleus; GO:0005737 cytoplasm; GO:0005829 cytosol; GO:0005886 plasma membrane; GO:0016020 membrane; GO:0043226 organelle; GO:0043227 membrane-bounded organelle; GO:0043229 intracellular organelle; GO:0043231 intracellular membrane-bounded organelle; GO:0071944 cell periphery;	GO:0003824 catalytic activity; GO:0004462 lactoylglutathione lyase activity; GO:0005488 binding; GO:0008270 zinc ion binding; GO:0016829 lyase activity; GO:0016846 carbon-sulfur lyase activity; GO:0043167 ion binding; GO:0043169 cation binding; GO:0046872 metal ion binding; GO:0046914 transition metal ion binding;	PF00903	Glyoxalase/Bleomycin resistance protein/Dioxygenase superfamily	G	KOG2944	Glyoxalase
P46926	Glucosamine-6-phosphate isomerase 1 OS=Homo sapiens OX=9606 GN=GNPDA1 PE=1 SV=1	GNPDA1	4.008	0.0179284	Up	17	4	11	4	4	32.6	cytoplasm	K02564	nagB; glucosamine-6-phosphate deaminase [EC:3.5.99.6]	hsa00520 Amino sugar and nucleotide sugar metabolism; hsa01100 Metabolic pathways	GO:0000003 reproduction; GO:0005975 carbohydrate metabolic process; GO:0005996 monosaccharide metabolic process; GO:0006000 fructose metabolic process; GO:0006002 fructose 6-phosphate metabolic process; GO:0006040 amino sugar metabolic process; GO:0006041 glucosamine metabolic process; GO:0006043 glucosamine catabolic process; GO:0006091 generation of precursor metabolites and energy; GO:0006793 …	GO:0005622 intracellular; GO:0005623 cell; GO:0005737 cytoplasm; GO:0005829 cytosol;	GO:0003824 catalytic activity; GO:0004342 glucosamine-6-phosphate deaminase activity; GO:0016787 hydrolase activity; GO:0016853 isomerase activity; GO:0016860 intramolecular oxidoreductase activity; GO:0016861 intramolecular oxidoreductase activity, interconverting aldoses and ketoses; GO:0019239 deaminase activity;	PF01182	Glucosamine-6-phosphate isomerases/6-phosphogluconolactonase	G	KOG3148	Glucosamine-6-phosphate isomerase
P11142	Heat shock cognate 71 kDa protein OS=Homo sapiens OX=9606 GN=HSPA8 PE=1 SV=1	HSPA8	2.69	0.0324077	Up	27	16	258	13	14	70.9	cytoplasm	K03283	HSPA1s; heat shock 70kDa protein 1/2/6/8	hsa05134 Legionellosis; hsa05162 Measles; hsa04612 Antigen processing and presentation; hsa03040 Spliceosome; hsa05145 Toxoplasmosis; hsa04213 Longevity regulating pathway - multiple species; hsa05020 Prion disease; hsa04144 Endocytosis; hsa05417 Lipid and atherosclerosis; hsa04915 Estrogen signaling pathway; hsa04010 MAPK signaling pathway; hsa04141 Protein processing in endoplasmic reticulum	GO:0000003 reproduction; GO:0000082 G1/S transition of mitotic cell cycle; GO:0000278 mitotic cell cycle; GO:0000375 RNA splicing, via transesterification reactions; GO:0000377 RNA splicing, via transesterification reactions with bulged adenosine as nucleophile; GO:0000398 mRNA splicing, via spliceosome; GO:0001655 urogenital system development; GO:0001775 cell activation; GO:0001822 kidney devel…	GO:0000323 lytic vacuole; GO:0000974 Prp19 complex; GO:0001917 photoreceptor inner segment; GO:0005576 extracellular region; GO:0005615 extracellular space; GO:0005622 intracellular; GO:0005623 cell; GO:0005634 nucleus; GO:0005654 nucleoplasm; GO:0005730 nucleolus; GO:0005737 cytoplasm; GO:0005764 lysosome; GO:0005765 lysosomal membrane; GO:0005768 endosome; GO:0005770 late endosome; GO:0005773 v…	GO:0000166 nucleotide binding; GO:0001664 G protein-coupled receptor binding; GO:0001786 phosphatidylserine binding; GO:0003676 nucleic acid binding; GO:0003723 RNA binding; GO:0003824 catalytic activity; GO:0005102 signaling receptor binding; GO:0005488 binding; GO:0005504 fatty acid binding; GO:0005515 protein binding; GO:0005524 ATP binding; GO:0005543 phospholipid binding; GO:0008134 transcri…	–	–	O	KOG0101	Molecular chaperones HSP70/HSC70, HSP70 superfamily
Q12906	Interleukin enhancer-binding factor 3 OS=Homo sapiens OX=9606 GN=ILF3 PE=1 SV=3	ILF3	3.549	0.00947495	Up	3	3	11	3	3	95.3	nucleus	K13090	–	–	GO:0006355 regulation of transcription, DNA-templated; GO:0006417 regulation of translation; GO:0006464 cellular protein modification process; GO:0006468 protein phosphorylation; GO:0006479 protein methylation; GO:0006793 phosphorus metabolic process; GO:0006796 phosphate-containing compound metabolic process; GO:0006807 nitrogen compound metabolic process; GO:0008152 metabolic process; GO:000821…	GO:0005622 intracellular; GO:0005623 cell; GO:0005634 nucleus; GO:0005654 nucleoplasm; GO:0005730 nucleolus; GO:0005737 cytoplasm; GO:0005739 mitochondrion; GO:0031974 membrane-enclosed lumen; GO:0031981 nuclear lumen; GO:0032991 protein-containing complex; GO:0043226 organelle; GO:0043227 membrane-bounded organelle; GO:0043228 non-membrane-bounded organelle; GO:0043229 intracellular organelle; G…	GO:0003676 nucleic acid binding; GO:0003677 DNA binding; GO:0003700 DNA-binding transcription factor activity; GO:0003723 RNA binding; GO:0003725 double-stranded RNA binding; GO:0005488 binding; GO:0005515 protein binding; GO:0019899 enzyme binding; GO:0097159 organic cyclic compound binding; GO:0140110 transcription regulator activity; GO:1901363 heterocyclic compound binding;	PF07528; PF00035	DZF domain; Double-stranded RNA binding motif	K	KOG3792	Transcription factor NFAT, subunit NF90
P27348	14-3-3 protein theta OS=Homo sapiens OX=9606 GN=YWHAQ PE=1 SV=1	YWHAQ	2.225	0.01119	Up	35	10	197	4	5	27.7	cytoplasm	K16197	YWHAB_Q_Z; 14-3-3 protein beta/theta/zeta	hsa05160 Hepatitis C; hsa04110 Cell cycle; hsa04390 Hippo signaling pathway; hsa05161 Hepatitis B; hsa05203 Viral carcinogenesis; hsa04151 PI3K-Akt signaling pathway; hsa04114 Oocyte meiosis	GO:0006355 regulation of transcription, DNA-templated; GO:0006810 transport; GO:0006839 mitochondrial transport; GO:0006996 organelle organization; GO:0007005 mitochondrion organization; GO:0007006 mitochondrial membrane organization; GO:0009889 regulation of biosynthetic process; GO:0009890 negative regulation of biosynthetic process; GO:0009892 negative regulation of metabolic process; GO:00099…	GO:0005622 intracellular; GO:0005623 cell; GO:0005737 cytoplasm; GO:0005829 cytosol; GO:0032991 protein-containing complex;	GO:0005488 binding; GO:0005515 protein binding; GO:0042802 identical protein binding; GO:0047485 protein N-terminus binding;	PF00244	14-3-3 protein	O	KOG0841	Multifunctional chaperone (14-3-3 family)
Q9BYE9	Cadherin-related family member 2 OS=Homo sapiens OX=9606 GN=CDHR2 PE=1 SV=2	CDHR2	0.587	0.0398087	Down	6	7	19	7	7	141.5	plasma membrane	K16502	–	–	GO:0001558 regulation of cell growth; GO:0007155 cell adhesion; GO:0009888 tissue development; GO:0009987 cellular process; GO:0016043 cellular component organization; GO:0022607 cellular component assembly; GO:0022610 biological adhesion; GO:0030154 cell differentiation; GO:0030308 negative regulation of cell growth; GO:0030855 epithelial cell differentiation; GO:0031344 regulation of cell proje…	GO:0005623 cell; GO:0005886 plasma membrane; GO:0005887 integral component of plasma membrane; GO:0005902 microvillus; GO:0005903 brush border; GO:0016020 membrane; GO:0016021 integral component of membrane; GO:0016324 apical plasma membrane; GO:0031224 intrinsic component of membrane; GO:0031226 intrinsic component of plasma membrane; GO:0031253 cell projection membrane; GO:0031526 brush border …	GO:0005488 binding; GO:0005515 protein binding; GO:0050839 cell adhesion molecule binding;	PF00028	Cadherin domain	S	KOG3594	FOG: Cadherin repeats
P21695	Glycerol-3-phosphate dehydrogenase [NAD(+)], cytoplasmic OS=Homo sapiens OX=9606 GN=GPD1 PE=1 SV=4	GPD1	1.85	0.0165059	Up	5	2	4	2	2	37.5	cytoplasm	K00006	GPD1; glycerol-3-phosphate dehydrogenase (NAD+) [EC:1.1.1.8]	hsa00564 Glycerophospholipid metabolism	GO:0005975 carbohydrate metabolic process; GO:0005996 monosaccharide metabolic process; GO:0006006 glucose metabolic process; GO:0006066 alcohol metabolic process; GO:0006072 glycerol-3-phosphate metabolic process; GO:0006091 generation of precursor metabolites and energy; GO:0006094 gluconeogenesis; GO:0006109 regulation of carbohydrate metabolic process; GO:0006110 regulation of glycolytic proc…	GO:0005622 intracellular; GO:0005623 cell; GO:0005737 cytoplasm; GO:0005829 cytosol; GO:0009331 glycerol-3-phosphate dehydrogenase complex; GO:0032991 protein-containing complex; GO:1902494 catalytic complex; GO:1990204 oxidoreductase complex;	GO:0000166 nucleotide binding; GO:0003824 catalytic activity; GO:0004367 glycerol-3-phosphate dehydrogenase [NAD+] activity; GO:0004368 glycerol-3-phosphate dehydrogenase (quinone) activity; GO:0005488 binding; GO:0016491 oxidoreductase activity; GO:0016614 oxidoreductase activity, acting on CH-OH group of donors; GO:0016616 oxidoreductase activity, acting on the CH-OH group of donors, NAD or NAD…	PF07479	NAD-dependent glycerol-3-phosphate dehydrogenase C-terminus	C	KOG2711	Glycerol-3-phosphate dehydrogenase/dihydroxyacetone 3-phosphate reductase
P14618	Pyruvate kinase PKM OS=Homo sapiens OX=9606 GN=PKM PE=1 SV=4	PKM	3.217	0.0319521	Up	41	22	354	11	21	57.9	cytoplasm	K00873	PK; pyruvate kinase [EC:2.7.1.40]	hsa01240 Biosynthesis of cofactors; hsa05203 Viral carcinogenesis; hsa00230 Purine metabolism; hsa04922 Glucagon signaling pathway; hsa00620 Pyruvate metabolism; hsa05165 Human papillomavirus infection; hsa00010 Glycolysis / Gluconeogenesis; hsa01200 Carbon metabolism; hsa04930 Type II diabetes mellitus; hsa01230 Biosynthesis of amino acids; hsa01100 Metabolic pathways; hsa05230 Central carbon me…	–	–	–	PF02887	Pyruvate kinase, alpha/beta domain	F	KOG2323	Pyruvate kinase
Q14739	Delta(14)-sterol reductase LBR OS=Homo sapiens OX=9606 GN=LBR PE=1 SV=2	LBR	8.934	0.00623287	Up	1	1	3	1	1	70.7	plasma membrane	K19532	LBR; Delta14-sterol reductase (lamin-B receptor) [EC:1.3.1.70]	hsa00100 Steroid biosynthesis; hsa01100 Metabolic pathways	GO:0006066 alcohol metabolic process; GO:0006629 lipid metabolic process; GO:0006694 steroid biosynthetic process; GO:0006695 cholesterol biosynthetic process; GO:0008152 metabolic process; GO:0008202 steroid metabolic process; GO:0008203 cholesterol metabolic process; GO:0008610 lipid biosynthetic process; GO:0009058 biosynthetic process; GO:0016125 sterol metabolic process; GO:0016126 sterol bi…	GO:0005622 intracellular; GO:0005623 cell; GO:0005634 nucleus; GO:0005635 nuclear envelope; GO:0005637 nuclear inner membrane; GO:0005639 integral component of nuclear inner membrane; GO:0005643 nuclear pore; GO:0005652 nuclear lamina; GO:0005737 cytoplasm; GO:0012505 endomembrane system; GO:0016020 membrane; GO:0016021 integral component of membrane; GO:0019866 organelle inner membrane; GO:00310…	GO:0003676 nucleic acid binding; GO:0003677 DNA binding; GO:0003824 catalytic activity; GO:0005048 signal sequence binding; GO:0005488 binding; GO:0005515 protein binding; GO:0005521 lamin binding; GO:0008139 nuclear localization sequence binding; GO:0016491 oxidoreductase activity; GO:0016627 oxidoreductase activity, acting on the CH-CH group of donors; GO:0016628 oxidoreductase activity, acting…	PF09465	Lamin-B receptor of TUDOR domain	IT	KOG1435	Sterol reductase/lamin B receptor
P33241	Lymphocyte-specific protein 1 OS=Homo sapiens OX=9606 GN=LSP1 PE=1 SV=1	LSP1	6.633	0.022886	Up	24	6	23	6	6	37.2	nucleus	K14957	LSP1; lymphocyte-specific protein 1	hsa05152 Tuberculosis; hsa04625 C-type lectin receptor signaling pathway	GO:0006915 apoptotic process; GO:0006935 chemotaxis; GO:0006950 response to stress; GO:0006952 defense response; GO:0006968 cellular defense response; GO:0006996 organelle organization; GO:0007010 cytoskeleton organization; GO:0008219 cell death; GO:0009605 response to external stimulus; GO:0009987 cellular process; GO:0012501 programmed cell death; GO:0016043 cellular component organization; GO:…	GO:0005622 intracellular; GO:0005623 cell; GO:0005856 cytoskeleton; GO:0005886 plasma membrane; GO:0015629 actin cytoskeleton; GO:0016020 membrane; GO:0043226 organelle; GO:0043228 non-membrane-bounded organelle; GO:0043229 intracellular organelle; GO:0043232 intracellular non-membrane-bounded organelle; GO:0071944 cell periphery;	GO:0003779 actin binding; GO:0005488 binding; GO:0005515 protein binding; GO:0008092 cytoskeletal protein binding;	–	–	S	KOG3656	FOG: 7 transmembrane receptor
P14174	Macrophage migration inhibitory factor OS=Homo sapiens OX=9606 GN=MIF PE=1 SV=4	MIF	2.782	0.00301562	Up	16	3	36	3	3	12.5	cytoplasm,nucleus	K07253	MIF; phenylpyruvate tautomerase [EC:5.3.2.1]	hsa00350 Tyrosine metabolism; hsa00360 Phenylalanine metabolism; hsa01100 Metabolic pathways	GO:0000003 reproduction; GO:0000302 response to reactive oxygen species; GO:0001516 prostaglandin biosynthetic process; GO:0001666 response to hypoxia; GO:0001775 cell activation; GO:0001817 regulation of cytokine production; GO:0001819 positive regulation of cytokine production; GO:0001932 regulation of protein phosphorylation; GO:0001934 positive regulation of protein phosphorylation; GO:000194…	GO:0005576 extracellular region; GO:0005615 extracellular space; GO:0005622 intracellular; GO:0005623 cell; GO:0005634 nucleus; GO:0005654 nucleoplasm; GO:0005737 cytoplasm; GO:0005829 cytosol; GO:0009986 cell surface; GO:0012505 endomembrane system; GO:0030141 secretory granule; GO:0031410 cytoplasmic vesicle; GO:0031974 membrane-enclosed lumen; GO:0031981 nuclear lumen; GO:0031982 vesicle; GO:0…	GO:0002020 protease binding; GO:0003824 catalytic activity; GO:0004167 dopachrome isomerase activity; GO:0005102 signaling receptor binding; GO:0005125 cytokine activity; GO:0005126 cytokine receptor binding; GO:0005488 binding; GO:0005515 protein binding; GO:0016853 isomerase activity; GO:0016860 intramolecular oxidoreductase activity; GO:0016862 intramolecular oxidoreductase activity, interconv…	PF01187	Macrophage migration inhibitory factor (MIF)	V	KOG1759	Macrophage migration inhibitory factor
P68871	Hemoglobin subunit beta OS=Homo sapiens OX=9606 GN=HBB PE=1 SV=2	HBB	1.525	0.0264975	Up	92	70	1650	33	71	16	cytoplasm	K13823	HBB; hemoglobin subunit beta	hsa05144 Malaria; hsa05143 African trypanosomiasis	GO:0000302 response to reactive oxygen species; GO:0001505 regulation of neurotransmitter levels; GO:0001775 cell activation; GO:0001932 regulation of protein phosphorylation; GO:0002252 immune effector process; GO:0002262 myeloid cell homeostasis; GO:0002263 cell activation involved in immune response; GO:0002274 myeloid leukocyte activation; GO:0002275 myeloid cell activation involved in immune…	GO:0005576 extracellular region; GO:0005615 extracellular space; GO:0005622 intracellular; GO:0005623 cell; GO:0005737 cytoplasm; GO:0005829 cytosol; GO:0005833 hemoglobin complex; GO:0012505 endomembrane system; GO:0030139 endocytic vesicle; GO:0030141 secretory granule; GO:0031410 cytoplasmic vesicle; GO:0031838 haptoglobin-hemoglobin complex; GO:0031974 membrane-enclosed lumen; GO:0031982 vesi…	GO:0005344 oxygen carrier activity; GO:0005488 binding; GO:0005515 protein binding; GO:0008144 drug binding; GO:0019825 oxygen binding; GO:0030492 hemoglobin binding; GO:0031721 hemoglobin alpha binding; GO:0031722 hemoglobin beta binding; GO:0036094 small molecule binding; GO:0140104 molecular carrier activity;	PF00042	Globin	C	KOG3378	Globins and related hemoproteins
P11226	Mannose-binding protein C OS=Homo sapiens OX=9606 GN=MBL2 PE=1 SV=2	MBL2	0.477	0.0158428	Down	50	11	416	11	11	26.1	extracellular	K03991	MBL; mannose-binding lectin	hsa04145 Phagosome; hsa04610 Complement and coagulation cascades; hsa05150 Staphylococcus aureus infection; hsa05171 Coronavirus disease - COVID-19	GO:0001867 complement activation, lectin pathway; GO:0001906 cell killing; GO:0002252 immune effector process; GO:0002253 activation of immune response; GO:0002376 immune system process; GO:0002526 acute inflammatory response; GO:0002673 regulation of acute inflammatory response; GO:0002682 regulation of immune system process; GO:0002684 positive regulation of immune system process; GO:0002697 re…	GO:0005576 extracellular region; GO:0005615 extracellular space; GO:0005623 cell; GO:0009986 cell surface;	GO:0002020 protease binding; GO:0003824 catalytic activity; GO:0004175 endopeptidase activity; GO:0004252 serine-type endopeptidase activity; GO:0005102 signaling receptor binding; GO:0005488 binding; GO:0005509 calcium ion binding; GO:0005515 protein binding; GO:0005534 galactose binding; GO:0005537 mannose binding; GO:0005543 phospholipid binding; GO:0008233 peptidase activity; GO:0008236 serin…	PF00059	Lectin C-type domain	W	KOG4297	C-type lectin
P07900	Heat shock protein HSP 90-alpha OS=Homo sapiens OX=9606 GN=HSP90AA1 PE=1 SV=5	HSP90AA1	4.506	0.0104641	Up	23	15	78	9	14	84.6	cytoplasm	K04079	HSP90A; molecular chaperone HtpG	hsa05215 Prostate cancer; hsa04612 Antigen processing and presentation; hsa05200 Pathways in cancer; hsa05207 Chemical carcinogenesis - receptor activation; hsa04659 Th17 cell differentiation; hsa05418 Fluid shear stress and atherosclerosis; hsa05132 Salmonella infection; hsa04621 NOD-like receptor signaling pathway; hsa04657 IL-17 signaling pathway; hsa04151 PI3K-Akt signaling pathway; hsa04914 …	GO:0000086 G2/M transition of mitotic cell cycle; GO:0000278 mitotic cell cycle; GO:0000723 telomere maintenance; GO:0000902 cell morphogenesis; GO:0000904 cell morphogenesis involved in differentiation; GO:0001505 regulation of neurotransmitter levels; GO:0001764 neuron migration; GO:0001775 cell activation; GO:0001932 regulation of protein phosphorylation; GO:0001934 positive regulation of prot…	GO:0000323 lytic vacuole; GO:0001726 ruffle; GO:0005576 extracellular region; GO:0005622 intracellular; GO:0005623 cell; GO:0005634 nucleus; GO:0005654 nucleoplasm; GO:0005737 cytoplasm; GO:0005764 lysosome; GO:0005765 lysosomal membrane; GO:0005773 vacuole; GO:0005774 vacuolar membrane; GO:0005775 vacuolar lumen; GO:0005829 cytosol; GO:0005886 plasma membrane; GO:0005903 brush border; GO:0005929…	GO:0000166 nucleotide binding; GO:0001882 nucleoside binding; GO:0001883 purine nucleoside binding; GO:0001884 pyrimidine nucleoside binding; GO:0002134 UTP binding; GO:0002135 CTP binding; GO:0003676 nucleic acid binding; GO:0003723 RNA binding; GO:0003729 mRNA binding; GO:0003824 catalytic activity; GO:0004672 protein kinase activity; GO:0004713 protein tyrosine kinase activity; GO:0005102 sign…	PF02518	Histidine kinase-, DNA gyrase B-, and HSP90-like ATPase	O	KOG0019	Molecular chaperone (HSP90 family)
P09960	Leukotriene A-4 hydrolase OS=Homo sapiens OX=9606 GN=LTA4H PE=1 SV=2	LTA4H	2.991	0.0287383	Up	40	22	262	22	22	69.2	cytoplasm	K01254	LTA4H; leukotriene-A4 hydrolase [EC:3.3.2.6]	hsa00590 Arachidonic acid metabolism; hsa01100 Metabolic pathways	GO:0001676 long-chain fatty acid metabolic process; GO:0001775 cell activation; GO:0002252 immune effector process; GO:0002263 cell activation involved in immune response; GO:0002274 myeloid leukocyte activation; GO:0002275 myeloid cell activation involved in immune response; GO:0002283 neutrophil activation involved in immune response; GO:0002366 leukocyte activation involved in immune response;…	GO:0005576 extracellular region; GO:0005622 intracellular; GO:0005623 cell; GO:0005634 nucleus; GO:0005654 nucleoplasm; GO:0005737 cytoplasm; GO:0005829 cytosol; GO:0012505 endomembrane system; GO:0030141 secretory granule; GO:0031410 cytoplasmic vesicle; GO:0031974 membrane-enclosed lumen; GO:0031981 nuclear lumen; GO:0031982 vesicle; GO:0043226 organelle; GO:0043227 membrane-bounded organelle; …	GO:0003824 catalytic activity; GO:0004177 aminopeptidase activity; GO:0004301 epoxide hydrolase activity; GO:0004463 leukotriene-A4 hydrolase activity; GO:0005488 binding; GO:0008233 peptidase activity; GO:0008235 metalloexopeptidase activity; GO:0008237 metallopeptidase activity; GO:0008238 exopeptidase activity; GO:0008270 zinc ion binding; GO:0016787 hydrolase activity; GO:0016801 hydrolase ac…	PF01433	Peptidase family M1	EIOV	KOG1047	Bifunctional leukotriene A4 hydrolase/aminopeptidase LTA4H
Q86UX7	Fermitin family homolog 3 OS=Homo sapiens OX=9606 GN=FERMT3 PE=1 SV=1	FERMT3	2	0.0305193	Up	19	12	110	12	12	75.9	nucleus	K17084	FERMT3; kindlin 3	hsa04611 Platelet activation	GO:0000902 cell morphogenesis; GO:0000904 cell morphogenesis involved in differentiation; GO:0001775 cell activation; GO:0002576 platelet degranulation; GO:0006810 transport; GO:0006887 exocytosis; GO:0006950 response to stress; GO:0007154 cell communication; GO:0007155 cell adhesion; GO:0007159 leukocyte cell-cell adhesion; GO:0007165 signal transduction; GO:0007166 cell surface receptor signali…	GO:0002102 podosome; GO:0005576 extracellular region; GO:0005622 intracellular; GO:0005623 cell; GO:0005737 cytoplasm; GO:0005856 cytoskeleton; GO:0012505 endomembrane system; GO:0015629 actin cytoskeleton; GO:0030141 secretory granule; GO:0031091 platelet alpha granule; GO:0031093 platelet alpha granule lumen; GO:0031410 cytoplasmic vesicle; GO:0031974 membrane-enclosed lumen; GO:0031982 vesicle…	GO:0005102 signaling receptor binding; GO:0005178 integrin binding; GO:0005488 binding; GO:0005515 protein binding; GO:0044877 protein-containing complex binding; GO:0050839 cell adhesion molecule binding;	PF00373; PF00169	FERM central domain; PH domain	D	KOG3727	Mitogen inducible gene product (contains ERM and PH domains)
O75347	Tubulin-specific chaperone A OS=Homo sapiens OX=9606 GN=TBCA PE=1 SV=3	TBCA	6.556	0.00813057	Up	27	4	7	4	4	12.8	mitochondria	K17292	–	–	–	GO:0005622 intracellular; GO:0005623 cell; GO:0005737 cytoplasm; GO:0005829 cytosol; GO:0005856 cytoskeleton; GO:0043226 organelle; GO:0043228 non-membrane-bounded organelle; GO:0043229 intracellular organelle; GO:0043232 intracellular non-membrane-bounded organelle;	–	PF02970	Tubulin binding cofactor A	Z	KOG3470	Beta-tubulin folding cofactor A
P46940	Ras GTPase-activating-like protein IQGAP1 OS=Homo sapiens OX=9606 GN=IQGAP1 PE=1 SV=1	IQGAP1	8.924	0.0229672	Up	11	18	48	18	18	189.1	cytoplasm	K16848	IQGAP1; Ras GTPase-activating-like protein IQGAP1	hsa04810 Regulation of actin cytoskeleton; hsa04520 Adherens junction; hsa05205 Proteoglycans in cancer	GO:0000902 cell morphogenesis; GO:0001655 urogenital system development; GO:0001775 cell activation; GO:0001817 regulation of cytokine production; GO:0001822 kidney development; GO:0001932 regulation of protein phosphorylation; GO:0001934 positive regulation of protein phosphorylation; GO:0001952 regulation of cell-matrix adhesion; GO:0001954 positive regulation of cell-matrix adhesion; GO:000206…	GO:0001726 ruffle; GO:0005622 intracellular; GO:0005623 cell; GO:0005634 nucleus; GO:0005737 cytoplasm; GO:0005829 cytosol; GO:0005856 cytoskeleton; GO:0005874 microtubule; GO:0005884 actin filament; GO:0005886 plasma membrane; GO:0005911 cell-cell junction; GO:0009898 cytoplasmic side of plasma membrane; GO:0012505 endomembrane system; GO:0012506 vesicle membrane; GO:0015629 actin cytoskeleton; …	GO:0004857 enzyme inhibitor activity; GO:0005095 GTPase inhibitor activity; GO:0005096 GTPase activator activity; GO:0005488 binding; GO:0005509 calcium ion binding; GO:0005515 protein binding; GO:0005516 calmodulin binding; GO:0005543 phospholipid binding; GO:0005547 phosphatidylinositol-3,4,5-trisphosphate binding; GO:0008047 enzyme activator activity; GO:0008289 lipid binding; GO:0017016 Ras G…	PF00307	Calponin homology (CH) domain	Z	KOG2128	Ras GTPase-activating protein family - IQGAP
P68036	Ubiquitin-conjugating enzyme E2 L3 OS=Homo sapiens OX=9606 GN=UBE2L3 PE=1 SV=1	UBE2L3	1.554	0.0295224	Up	27	4	22	4	4	17.9	cytoplasm,nucleus	K04552	UBE2L3; ubiquitin-conjugating enzyme E2 L3 [EC:2.3.2.23]	hsa05022 Pathways of neurodegeneration - multiple diseases; hsa04120 Ubiquitin mediated proteolysis; hsa05012 Parkinson disease	GO:0000209 protein polyubiquitination; GO:0006355 regulation of transcription, DNA-templated; GO:0006464 cellular protein modification process; GO:0006508 proteolysis; GO:0006511 ubiquitin-dependent protein catabolic process; GO:0006807 nitrogen compound metabolic process; GO:0007049 cell cycle; GO:0008152 metabolic process; GO:0008283 cell population proliferation; GO:0009056 catabolic process; …	GO:0005622 intracellular; GO:0005623 cell; GO:0005634 nucleus; GO:0005737 cytoplasm; GO:0043226 organelle; GO:0043227 membrane-bounded organelle; GO:0043229 intracellular organelle; GO:0043231 intracellular membrane-bounded organelle;	GO:0003712 transcription coregulator activity; GO:0003713 transcription coactivator activity; GO:0003824 catalytic activity; GO:0004842 ubiquitin-protein transferase activity; GO:0005488 binding; GO:0005515 protein binding; GO:0016740 transferase activity; GO:0019787 ubiquitin-like protein transferase activity; GO:0019899 enzyme binding; GO:0030234 enzyme regulator activity; GO:0031625 ubiquitin …	PF00179	Ubiquitin-conjugating enzyme	O	KOG0422	Ubiquitin-protein ligase
P22314	Ubiquitin-like modifier-activating enzyme 1 OS=Homo sapiens OX=9606 GN=UBA1 PE=1 SV=3	UBA1	4.104	0.0137643	Up	16	15	52	15	15	117.8	nucleus	K03178	UBE1; ubiquitin-activating enzyme E1 [EC:6.2.1.45]	hsa05022 Pathways of neurodegeneration - multiple diseases; hsa04120 Ubiquitin mediated proteolysis; hsa05012 Parkinson disease	GO:0006464 cellular protein modification process; GO:0006508 proteolysis; GO:0006511 ubiquitin-dependent protein catabolic process; GO:0006807 nitrogen compound metabolic process; GO:0006950 response to stress; GO:0006974 cellular response to DNA damage stimulus; GO:0008152 metabolic process; GO:0009056 catabolic process; GO:0009057 macromolecule catabolic process; GO:0009987 cellular process; GO…	GO:0005622 intracellular; GO:0005623 cell; GO:0005634 nucleus; GO:0005654 nucleoplasm; GO:0005737 cytoplasm; GO:0005739 mitochondrion; GO:0005829 cytosol; GO:0031974 membrane-enclosed lumen; GO:0031981 nuclear lumen; GO:0043226 organelle; GO:0043227 membrane-bounded organelle; GO:0043229 intracellular organelle; GO:0043231 intracellular membrane-bounded organelle; GO:0043233 organelle lumen; GO:0…	GO:0003824 catalytic activity; GO:0004839 ubiquitin activating enzyme activity; GO:0008641 ubiquitin-like modifier activating enzyme activity; GO:0016874 ligase activity; GO:0016877 ligase activity, forming carbon-sulfur bonds;	PF00899; PF10585; PF09358	ThiF family; Ubiquitin-activating enzyme active site ; Ubiquitin-activating enzyme e1 C-terminal domain	O	KOG2012	Ubiquitin activating enzyme UBA1
A6NI72	Putative neutrophil cytosol factor 1B OS=Homo sapiens OX=9606 GN=NCF1B PE=5 SV=2	NCF1B	5.293	0.00961468	Up	8	4	14	4	4	44.8	cytoplasm	K08011	NCF1; neutrophil cytosolic factor 1	hsa04666 Fc gamma R-mediated phagocytosis; hsa04380 Osteoclast differentiation; hsa04062 Chemokine signaling pathway; hsa04613 Neutrophil extracellular trap formation; hsa05140 Leishmaniasis; hsa05415 Diabetic cardiomyopathy; hsa05418 Fluid shear stress and atherosclerosis; hsa04145 Phagosome; hsa04670 Leukocyte transendothelial migration; hsa05020 Prion disease; hsa05417 Lipid and atherosclerosis	GO:0000302 response to reactive oxygen species; GO:0001878 response to yeast; GO:0001906 cell killing; GO:0001909 leukocyte mediated cytotoxicity; GO:0001932 regulation of protein phosphorylation; GO:0001934 positive regulation of protein phosphorylation; GO:0002252 immune effector process; GO:0002376 immune system process; GO:0002443 leukocyte mediated immunity; GO:0002444 myeloid leukocyte medi…	GO:0000323 lytic vacuole; GO:0002102 podosome; GO:0005622 intracellular; GO:0005623 cell; GO:0005737 cytoplasm; GO:0005764 lysosome; GO:0005767 secondary lysosome; GO:0005773 vacuole; GO:0005783 endoplasmic reticulum; GO:0005791 rough endoplasmic reticulum; GO:0005794 Golgi apparatus; GO:0005829 cytosol; GO:0005856 cytoskeleton; GO:0005886 plasma membrane; GO:0005887 integral component of plasma …	GO:0003824 catalytic activity; GO:0005488 binding; GO:0005515 protein binding; GO:0005543 phospholipid binding; GO:0008047 enzyme activator activity; GO:0008289 lipid binding; GO:0009055 electron transfer activity; GO:0016175 superoxide-generating NADPH oxidase activity; GO:0016176 superoxide-generating NADPH oxidase activator activity; GO:0016491 oxidoreductase activity; GO:0016651 oxidoreductas…	PF00787; PF00018	PX domain; SH3 domain	C	KOG4773	NADPH oxidase
P80188	Neutrophil gelatinase-associated lipocalin OS=Homo sapiens OX=9606 GN=LCN2 PE=1 SV=2	LCN2	2.093	0.0206619	Up	44	8	122	8	8	22.6	extracellular	K21129	LCN2; lipocalin 2	hsa04657 IL-17 signaling pathway	GO:0000302 response to reactive oxygen species; GO:0001775 cell activation; GO:0002237 response to molecule of bacterial origin; GO:0002252 immune effector process; GO:0002263 cell activation involved in immune response; GO:0002274 myeloid leukocyte activation; GO:0002275 myeloid cell activation involved in immune response; GO:0002283 neutrophil activation involved in immune response; GO:0002366 …	GO:0005576 extracellular region; GO:0005615 extracellular space; GO:0005622 intracellular; GO:0005623 cell; GO:0005737 cytoplasm; GO:0005829 cytosol; GO:0012505 endomembrane system; GO:0030141 secretory granule; GO:0031410 cytoplasmic vesicle; GO:0031974 membrane-enclosed lumen; GO:0031982 vesicle; GO:0031983 vesicle lumen; GO:0034774 secretory granule lumen; GO:0035580 specific granule lumen; GO…	GO:0002020 protease binding; GO:0005488 binding; GO:0005506 iron ion binding; GO:0005515 protein binding; GO:0019899 enzyme binding; GO:0042802 identical protein binding; GO:0042803 protein homodimerization activity; GO:0043167 ion binding; GO:0043169 cation binding; GO:0046872 metal ion binding; GO:0046914 transition metal ion binding; GO:0046983 protein dimerization activity;	PF00061	Lipocalin / cytosolic fatty-acid binding protein family	–	–	–
P42768	Wiskott-Aldrich syndrome protein OS=Homo sapiens OX=9606 GN=WAS PE=1 SV=4	WAS	3.427	0.0329084	Up	4	2	5	2	2	52.9	nucleus	K05747	WAS; Wiskott-Aldrich syndrome protein	hsa04666 Fc gamma R-mediated phagocytosis; hsa05231 Choline metabolism in cancer; hsa04062 Chemokine signaling pathway; hsa04520 Adherens junction; hsa05135 Yersinia infection; hsa04530 Tight junction	GO:0001775 cell activation; GO:0002252 immune effector process; GO:0002253 activation of immune response; GO:0002376 immune system process; GO:0002429 immune response-activating cell surface receptor signaling pathway; GO:0002431 Fc receptor mediated stimulatory signaling pathway; GO:0002433 immune response-regulating cell surface receptor signaling pathway involved in phagocytosis; GO:0002577 re…	GO:0005622 intracellular; GO:0005623 cell; GO:0005737 cytoplasm; GO:0005829 cytosol; GO:0005856 cytoskeleton; GO:0005884 actin filament; GO:0005911 cell-cell junction; GO:0012506 vesicle membrane; GO:0015629 actin cytoskeleton; GO:0016020 membrane; GO:0030054 cell junction; GO:0030139 endocytic vesicle; GO:0031090 organelle membrane; GO:0031410 cytoplasmic vesicle; GO:0031982 vesicle; GO:0043226 …	GO:0005488 binding; GO:0005515 protein binding; GO:0017016 Ras GTPase binding; GO:0017048 Rho GTPase binding; GO:0017124 SH3 domain binding; GO:0019899 enzyme binding; GO:0019900 kinase binding; GO:0019901 protein kinase binding; GO:0019904 protein domain specific binding; GO:0030234 enzyme regulator activity; GO:0030695 GTPase regulator activity; GO:0031267 small GTPase binding; GO:0042802 ident…	PF00568; PF00786	WH1 domain; P21-Rho-binding domain	Z	KOG3671	Actin regulatory protein (Wiskott-Aldrich syndrome protein)
P04275	von Willebrand factor OS=Homo sapiens OX=9606 GN=VWF PE=1 SV=4	VWF	0.604	0.00694184	Down	36	88	2359	88	88	309.1	extracellular	K03900	VWF; von Willebrand factor	hsa04510 Focal adhesion; hsa04610 Complement and coagulation cascades; hsa04613 Neutrophil extracellular trap formation; hsa05165 Human papillomavirus infection; hsa04512 ECM-receptor interaction; hsa04151 PI3K-Akt signaling pathway; hsa04611 Platelet activation; hsa05171 Coronavirus disease - COVID-19	GO:0001775 cell activation; GO:0002576 platelet degranulation; GO:0006807 nitrogen compound metabolic process; GO:0006810 transport; GO:0006887 exocytosis; GO:0006950 response to stress; GO:0007155 cell adhesion; GO:0007596 blood coagulation; GO:0007597 blood coagulation, intrinsic pathway; GO:0007599 hemostasis; GO:0008152 metabolic process; GO:0009611 response to wounding; GO:0009987 cellular p…	GO:0005576 extracellular region; GO:0005622 intracellular; GO:0005623 cell; GO:0005737 cytoplasm; GO:0005783 endoplasmic reticulum; GO:0012505 endomembrane system; GO:0030135 coated vesicle; GO:0030136 clathrin-coated vesicle; GO:0030141 secretory granule; GO:0031012 extracellular matrix; GO:0031091 platelet alpha granule; GO:0031093 platelet alpha granule lumen; GO:0031410 cytoplasmic vesicle; G…	GO:0002020 protease binding; GO:0005102 signaling receptor binding; GO:0005178 integrin binding; GO:0005488 binding; GO:0005515 protein binding; GO:0005518 collagen binding; GO:0019865 immunoglobulin binding; GO:0019899 enzyme binding; GO:0042802 identical protein binding; GO:0042803 protein homodimerization activity; GO:0044877 protein-containing complex binding; GO:0046983 protein dimerization …	PF08742; PF01826; PF00092	C8 domain; Trypsin Inhibitor like cysteine rich domain; von Willebrand factor type A domain	W	KOG1216	von Willebrand factor and related coagulation proteins
G3V1M7	Very long-chain-specific acyl-CoA dehydrogenase, mitochondrial (Fragment) OS=Homo sapiens OX=9606 GN=ACADVL PE=1 SV=2	ACADVL	10.357	0.0438415	Up	5	1	1	1	1	30.7	cytoplasm	–	–	–	GO:0000038 very long-chain fatty acid metabolic process; GO:0001659 temperature homeostasis; GO:0006082 organic acid metabolic process; GO:0006091 generation of precursor metabolites and energy; GO:0006629 lipid metabolic process; GO:0006631 fatty acid metabolic process; GO:0006635 fatty acid beta-oxidation; GO:0006950 response to stress; GO:0006986 response to unfolded protein; GO:0007154 cell c…	GO:0005622 intracellular; GO:0005623 cell; GO:0005634 nucleus; GO:0005730 nucleolus; GO:0005737 cytoplasm; GO:0005739 mitochondrion; GO:0005740 mitochondrial envelope; GO:0005743 mitochondrial inner membrane; GO:0005759 mitochondrial matrix; GO:0005829 cytosol; GO:0009295 nucleoid; GO:0016020 membrane; GO:0019866 organelle inner membrane; GO:0031090 organelle membrane; GO:0031966 mitochondrial me…	GO:0000062 fatty-acyl-CoA binding; GO:0000166 nucleotide binding; GO:0003824 catalytic activity; GO:0003995 acyl-CoA dehydrogenase activity; GO:0004466 long-chain-acyl-CoA dehydrogenase activity; GO:0005488 binding; GO:0016491 oxidoreductase activity; GO:0016627 oxidoreductase activity, acting on the CH-CH group of donors; GO:0017076 purine nucleotide binding; GO:0017099 very-long-chain-acyl-CoA …	PF00441	Acyl-CoA dehydrogenase, C-terminal domain	C	KOG0137	Very-long-chain acyl-CoA dehydrogenase
A2ACR1	Proteasome subunit beta OS=Homo sapiens OX=9606 GN=PSMB9 PE=1 SV=1	PSMB9	1.616	0.0411886	Up	17	3	41	3	3	20.9	cytoplasm	–	–	–	GO:0001889 liver development; GO:0002376 immune system process; GO:0002520 immune system development; GO:0003008 system process; GO:0003012 muscle system process; GO:0006464 cellular protein modification process; GO:0006508 proteolysis; GO:0006807 nitrogen compound metabolic process; GO:0007275 multicellular organism development; GO:0008152 metabolic process; GO:0009605 response to external stimu…	GO:0000502 proteasome complex; GO:0005622 intracellular; GO:0005623 cell; GO:0005634 nucleus; GO:0005654 nucleoplasm; GO:0005737 cytoplasm; GO:0005829 cytosol; GO:0005839 proteasome core complex; GO:0019774 proteasome core complex, beta-subunit complex; GO:0031974 membrane-enclosed lumen; GO:0031981 nuclear lumen; GO:0032991 protein-containing complex; GO:0043226 organelle; GO:0043227 membrane-bo…	GO:0005488 binding; GO:0044877 protein-containing complex binding; GO:0070628 proteasome binding;	PF00227	Proteasome subunit	O	KOG0174	20S proteasome, regulatory subunit beta type PSMB6/PSMB9/PRE3
P31150	Rab GDP dissociation inhibitor alpha OS=Homo sapiens OX=9606 GN=GDI1 PE=1 SV=2	GDI1	2.617	0.00947177	Up	26	10	96	5	5	50.6	endoplasmic reticulum	K17255	–	–	GO:0001558 regulation of cell growth; GO:0007154 cell communication; GO:0007165 signal transduction; GO:0007264 small GTPase mediated signal transduction; GO:0007265 Ras protein signal transduction; GO:0007275 multicellular organism development; GO:0007399 nervous system development; GO:0008361 regulation of cell size; GO:0009966 regulation of signal transduction; GO:0009987 cellular process; GO:…	GO:0005622 intracellular; GO:0005623 cell; GO:0005737 cytoplasm; GO:0005829 cytosol; GO:0030424 axon; GO:0030496 midbody; GO:0032991 protein-containing complex; GO:0036477 somatodendritic compartment; GO:0042995 cell projection; GO:0043005 neuron projection; GO:0043025 neuronal cell body; GO:0043209 myelin sheath; GO:0044297 cell body; GO:0120025 plasma membrane bounded cell projection;	GO:0005092 GDP-dissociation inhibitor activity; GO:0005093 Rab GDP-dissociation inhibitor activity; GO:0005488 binding; GO:0005515 protein binding; GO:0017016 Ras GTPase binding; GO:0017137 Rab GTPase binding; GO:0019899 enzyme binding; GO:0030234 enzyme regulator activity; GO:0030695 GTPase regulator activity; GO:0031267 small GTPase binding; GO:0051020 GTPase binding; GO:0060589 nucleoside-trip…	–	–	O	KOG1439	RAB proteins geranylgeranyltransferase component A (RAB escort protein)
P52565	Rho GDP-dissociation inhibitor 1 OS=Homo sapiens OX=9606 GN=ARHGDIA PE=1 SV=3	ARHGDIA	6.009	0.0425104	Up	17	5	42	4	4	23.2	cytoplasm	K12462	ARHGDI; Rho GDP-dissociation inhibitor	hsa04722 Neurotrophin signaling pathway; hsa04962 Vasopressin-regulated water reabsorption	GO:0007154 cell communication; GO:0007162 negative regulation of cell adhesion; GO:0007165 signal transduction; GO:0007166 cell surface receptor signaling pathway; GO:0007264 small GTPase mediated signal transduction; GO:0007265 Ras protein signal transduction; GO:0007266 Rho protein signal transduction; GO:0007275 multicellular organism development; GO:0007399 nervous system development; GO:0008…	GO:0001772 immunological synapse; GO:0005576 extracellular region; GO:0005615 extracellular space; GO:0005622 intracellular; GO:0005623 cell; GO:0005634 nucleus; GO:0005737 cytoplasm; GO:0005829 cytosol; GO:0005856 cytoskeleton; GO:0005886 plasma membrane; GO:0016020 membrane; GO:0043226 organelle; GO:0043227 membrane-bounded organelle; GO:0043228 non-membrane-bounded organelle; GO:0043229 intrac…	GO:0005092 GDP-dissociation inhibitor activity; GO:0005094 Rho GDP-dissociation inhibitor activity; GO:0005488 binding; GO:0005504 fatty acid binding; GO:0005515 protein binding; GO:0008289 lipid binding; GO:0017016 Ras GTPase binding; GO:0017048 Rho GTPase binding; GO:0019899 enzyme binding; GO:0019900 kinase binding; GO:0019901 protein kinase binding; GO:0030234 enzyme regulator activity; GO:00…	PF02115	RHO protein GDP dissociation inhibitor	T	KOG3205	Rho GDP-dissociation inhibitor
Protein accession	Protein description	Gene name	ACHIII/ACHI ratio	ACHIII/ACHI P value	Regulated type	Coverage (%)	Peptides	PSMs	Unique Peptides	Razor + unique peptides	ACHIII4	Subcellular localization	KEGG KO No.	KEGG Gene	KEGG pathway	Biological process	Cellular component	Molecular function	Pfam ID	Domain description	KOG category	KOG NO.	KOG description
B1AH49	3-mercaptopyruvate sulfurtransferase OS=Homo sapiens OX=9606 GN=MPST PE=1 SV=1	MPST	17.341	0.0124897	Up	38	7	12	7	7	–	mitochondria	–	–	–	GO:0000096 sulfur amino acid metabolic process; GO:0000098 sulfur amino acid catabolic process; GO:0001655 urogenital system development; GO:0001822 kidney development; GO:0001889 liver development; GO:0006082 organic acid metabolic process; GO:0006520 cellular amino acid metabolic process; GO:0006534 cysteine metabolic process; GO:0006790 sulfur compound metabolic process; GO:0006807 nitrogen co…	GO:0005622 intracellular; GO:0005623 cell; GO:0005737 cytoplasm; GO:0005739 mitochondrion; GO:0005759 mitochondrial matrix; GO:0005829 cytosol; GO:0031974 membrane-enclosed lumen; GO:0042995 cell projection; GO:0043005 neuron projection; GO:0043226 organelle; GO:0043227 membrane-bounded organelle; GO:0043229 intracellular organelle; GO:0043231 intracellular membrane-bounded organelle; GO:0043233 …	GO:0003824 catalytic activity; GO:0004792 thiosulfate sulfurtransferase activity; GO:0005488 binding; GO:0005515 protein binding; GO:0016740 transferase activity; GO:0016782 transferase activity, transferring sulfur-containing groups; GO:0016783 sulfurtransferase activity; GO:0016784 3-mercaptopyruvate sulfurtransferase activity; GO:0042802 identical protein binding;	PF00581	Rhodanese-like domain	H	KOG1529	Mercaptopyruvate sulfurtransferase/thiosulfate sulfurtransferase
Q5R349	p-selectin (Fragment) OS=Homo sapiens OX=9606 GN=SELP PE=1 SV=2	SELP	0.425	0.00274976	Down	15	9	234	7	9	0.538	extracellular	–	–	–	GO:0002237 response to molecule of bacterial origin; GO:0002376 immune system process; GO:0002576 platelet degranulation; GO:0006810 transport; GO:0006887 exocytosis; GO:0006928 movement of cell or subcellular component; GO:0006950 response to stress; GO:0006952 defense response; GO:0007154 cell communication; GO:0007155 cell adhesion; GO:0007159 leukocyte cell-cell adhesion; GO:0007165 signal tr…	GO:0005576 extracellular region; GO:0005615 extracellular space; GO:0005622 intracellular; GO:0005623 cell; GO:0005737 cytoplasm; GO:0005886 plasma membrane; GO:0005887 integral component of plasma membrane; GO:0009897 external side of plasma membrane; GO:0009986 cell surface; GO:0012505 endomembrane system; GO:0012506 vesicle membrane; GO:0016020 membrane; GO:0016021 integral component of membra…	GO:0001530 lipopolysaccharide binding; GO:0005488 binding; GO:0005509 calcium ion binding; GO:0005539 glycosaminoglycan binding; GO:0008201 heparin binding; GO:0008289 lipid binding; GO:0030246 carbohydrate binding; GO:0031406 carboxylic acid binding; GO:0033691 sialic acid binding; GO:0036094 small molecule binding; GO:0042806 fucose binding; GO:0043167 ion binding; GO:0043168 anion binding; GO:…	PF00059; PF00084	Lectin C-type domain; Sushi domain (SCR repeat)	TV	KOG4297	C-type lectin
H3BT71	RNA-binding motif protein, X chromosome OS=Homo sapiens OX=9606 GN=RBMX PE=1 SV=1	RBMX	3.874	0.0159686	Up	10	3	8	3	3	–	nucleus	–	–	–	–	–	–	PF00076	RNA recognition motif. (a.k.a. RRM, RBD, or RNP domain)	A	KOG0226	RNA-binding proteins
B7Z6Z4	Myosin light polypeptide 6 OS=Homo sapiens OX=9606 GN=MYL6 PE=1 SV=1	MYL6	2.42	0.0228283	Up	31	6	42	5	6	1.352	cytoplasm	–	–	–	GO:0003008 system process; GO:0003012 muscle system process; GO:0006928 movement of cell or subcellular component; GO:0006936 muscle contraction; GO:0007275 multicellular organism development; GO:0007517 muscle organ development; GO:0007519 skeletal muscle tissue development; GO:0009888 tissue development; GO:0009987 cellular process; GO:0014706 striated muscle tissue development; GO:0030029 acti…	GO:0005622 intracellular; GO:0005623 cell; GO:0005737 cytoplasm; GO:0005829 cytosol; GO:0005856 cytoskeleton; GO:0005903 brush border; GO:0015629 actin cytoskeleton; GO:0016459 myosin complex; GO:0016461 unconventional myosin complex; GO:0032991 protein-containing complex; GO:0043226 organelle; GO:0043228 non-membrane-bounded organelle; GO:0043229 intracellular organelle; GO:0043232 intracellular…	GO:0003774 motor activity; GO:0003824 catalytic activity; GO:0005198 structural molecule activity; GO:0008307 structural constituent of muscle; GO:0016462 pyrophosphatase activity; GO:0016787 hydrolase activity; GO:0016817 hydrolase activity, acting on acid anhydrides; GO:0016818 hydrolase activity, acting on acid anhydrides, in phosphorus-containing anhydrides; GO:0016887 ATPase activity; GO:001…	PF13405	EF-hand domain	Z	KOG0030	Myosin essential light chain, EF-Hand protein superfamily
C9J813	Caldesmon (Fragment) OS=Homo sapiens OX=9606 GN=CALD1 PE=1 SV=1	CALD1	0.199	0.0294744	Down	11	6	20	6	6	0.207	nucleus	–	–	–	GO:0000003 reproduction; GO:0003008 system process; GO:0003012 muscle system process; GO:0006936 muscle contraction; GO:0006996 organelle organization; GO:0007010 cytoskeleton organization; GO:0007015 actin filament organization; GO:0007565 female pregnancy; GO:0009987 cellular process; GO:0016043 cellular component organization; GO:0022414 reproductive process; GO:0022607 cellular component asse…	GO:0005622 intracellular; GO:0005623 cell; GO:0005737 cytoplasm; GO:0005829 cytosol; GO:0005856 cytoskeleton; GO:0005884 actin filament; GO:0005886 plasma membrane; GO:0014069 postsynaptic density; GO:0015629 actin cytoskeleton; GO:0016020 membrane; GO:0030425 dendrite; GO:0032279 asymmetric synapse; GO:0036477 somatodendritic compartment; GO:0042995 cell projection; GO:0043005 neuron projection;…	GO:0003779 actin binding; GO:0005488 binding; GO:0005515 protein binding; GO:0005516 calmodulin binding; GO:0005523 tropomyosin binding; GO:0008092 cytoskeletal protein binding;	–	–	–	–	–
E7EQB2	Lactotransferrin (Fragment) OS=Homo sapiens OX=9606 GN=LTF PE=1 SV=1	LTF	0.518	0.0256504	Down	50	37	699	34	34	0.668	nucleus	K17283	–	–	GO:0001501 skeletal system development; GO:0001775 cell activation; GO:0001817 regulation of cytokine production; GO:0001818 negative regulation of cytokine production; GO:0001906 cell killing; GO:0001932 regulation of protein phosphorylation; GO:0001934 positive regulation of protein phosphorylation; GO:0002227 innate immune response in mucosa; GO:0002251 organ or tissue specific immune response…	GO:0005576 extracellular region; GO:0005615 extracellular space; GO:0005622 intracellular; GO:0005623 cell; GO:0005634 nucleus; GO:0005737 cytoplasm; GO:0009986 cell surface; GO:0012505 endomembrane system; GO:0030139 endocytic vesicle; GO:0030141 secretory granule; GO:0031410 cytoplasmic vesicle; GO:0031974 membrane-enclosed lumen; GO:0031982 vesicle; GO:0031983 vesicle lumen; GO:0032991 protein…	GO:0001530 lipopolysaccharide binding; GO:0003824 catalytic activity; GO:0004175 endopeptidase activity; GO:0004252 serine-type endopeptidase activity; GO:0004857 enzyme inhibitor activity; GO:0004866 endopeptidase inhibitor activity; GO:0004869 cysteine-type endopeptidase inhibitor activity; GO:0005488 binding; GO:0005506 iron ion binding; GO:0005539 glycosaminoglycan binding; GO:0008047 enzyme …	PF00405	Transferrin	–	–	–
Q99969	Retinoic acid receptor responder protein 2 OS=Homo sapiens OX=9606 GN=RARRES2 PE=1 SV=1	RARRES2	0.593	0.0265493	Down	15	2	94	2	2	0.805	extracellular	K10044	–	–	GO:0001523 retinoid metabolic process; GO:0001701 in utero embryonic development; GO:0001932 regulation of protein phosphorylation; GO:0001934 positive regulation of protein phosphorylation; GO:0002376 immune system process; GO:0002576 platelet degranulation; GO:0002682 regulation of immune system process; GO:0002684 positive regulation of immune system process; GO:0002685 regulation of leukocyte…	GO:0005576 extracellular region; GO:0005615 extracellular space; GO:0005622 intracellular; GO:0005623 cell; GO:0005737 cytoplasm; GO:0012505 endomembrane system; GO:0030141 secretory granule; GO:0031012 extracellular matrix; GO:0031089 platelet dense granule lumen; GO:0031410 cytoplasmic vesicle; GO:0031974 membrane-enclosed lumen; GO:0031982 vesicle; GO:0031983 vesicle lumen; GO:0034774 secretor…	GO:0005102 signaling receptor binding; GO:0005488 binding; GO:0005515 protein binding;	–	–	–	–	–
P62328	Thymosin beta-4 OS=Homo sapiens OX=9606 GN=TMSB4X PE=1 SV=2	TMSB4X	0.486	0.0404458	Down	95	7	59	7	7	0.714	nucleus	K05764	TMSB4; thymosin, beta 4	hsa04810 Regulation of actin cytoskeleton	GO:0001817 regulation of cytokine production; GO:0001818 negative regulation of cytokine production; GO:0002576 platelet degranulation; GO:0002791 regulation of peptide secretion; GO:0002792 negative regulation of peptide secretion; GO:0006140 regulation of nucleotide metabolic process; GO:0006355 regulation of transcription, DNA-templated; GO:0006810 transport; GO:0006887 exocytosis; GO:0007154 …	GO:0005622 intracellular; GO:0005623 cell; GO:0005634 nucleus; GO:0005737 cytoplasm; GO:0005829 cytosol; GO:0005856 cytoskeleton; GO:0012505 endomembrane system; GO:0030141 secretory granule; GO:0031091 platelet alpha granule; GO:0031093 platelet alpha granule lumen; GO:0031410 cytoplasmic vesicle; GO:0031974 membrane-enclosed lumen; GO:0031982 vesicle; GO:0031983 vesicle lumen; GO:0034774 secret…	GO:0003779 actin binding; GO:0003785 actin monomer binding; GO:0005488 binding; GO:0005515 protein binding; GO:0008092 cytoskeletal protein binding; GO:0019899 enzyme binding;	–	–	N	KOG4794	Thymosin beta
Q9UM07	Protein-arginine deiminase type-4 OS=Homo sapiens OX=9606 GN=PADI4 PE=1 SV=2	PADI4	0.206	0.0327377	Down	10	6	13	6	6	0.098	extracellular	K24669	PADI4; protein-arginine deiminase 4 [EC:3.5.3.15]	hsa04613 Neutrophil extracellular trap formation	GO:0006082 organic acid metabolic process; GO:0006323 DNA packaging; GO:0006325 chromatin organization; GO:0006333 chromatin assembly or disassembly; GO:0006334 nucleosome assembly; GO:0006338 chromatin remodeling; GO:0006464 cellular protein modification process; GO:0006520 cellular amino acid metabolic process; GO:0006525 arginine metabolic process; GO:0006527 arginine catabolic process; GO:000…	GO:0005622 intracellular; GO:0005623 cell; GO:0005634 nucleus; GO:0005654 nucleoplasm; GO:0005737 cytoplasm; GO:0005829 cytosol; GO:0031974 membrane-enclosed lumen; GO:0031981 nuclear lumen; GO:0032991 protein-containing complex; GO:0043226 organelle; GO:0043227 membrane-bounded organelle; GO:0043229 intracellular organelle; GO:0043231 intracellular membrane-bounded organelle; GO:0043233 organell…	GO:0003824 catalytic activity; GO:0004668 protein-arginine deiminase activity; GO:0005488 binding; GO:0005509 calcium ion binding; GO:0005515 protein binding; GO:0016597 amino acid binding; GO:0016787 hydrolase activity; GO:0016810 hydrolase activity, acting on carbon-nitrogen (but not peptide) bonds; GO:0016813 hydrolase activity, acting on carbon-nitrogen (but not peptide) bonds, in linear amid…	PF08526; PF08527	Protein-arginine deiminase (PAD) N-terminal domain; Protein-arginine deiminase (PAD) middle domain	–	–	–
P04179	Superoxide dismutase [Mn], mitochondrial OS=Homo sapiens OX=9606 GN=SOD2 PE=1 SV=3	SOD2	1.863	0.0395637	Up	18	4	31	4	4	1.062	mitochondria	K04564	SOD2; superoxide dismutase, Fe-Mn family [EC:1.15.1.1]	hsa04211 Longevity regulating pathway; hsa05016 Huntington disease; hsa04146 Peroxisome; hsa04068 FoxO signaling pathway; hsa04213 Longevity regulating pathway - multiple species; hsa05417 Lipid and atherosclerosis	GO:0000302 response to reactive oxygen species; GO:0000303 response to superoxide; GO:0000305 response to oxygen radical; GO:0001101 response to acid chemical; GO:0001306 age-dependent response to oxidative stress; GO:0001315 age-dependent response to reactive oxygen species; GO:0001505 regulation of neurotransmitter levels; GO:0001666 response to hypoxia; GO:0001836 release of cytochrome c from …	GO:0005622 intracellular; GO:0005623 cell; GO:0005737 cytoplasm; GO:0005739 mitochondrion; GO:0005759 mitochondrial matrix; GO:0009295 nucleoid; GO:0031974 membrane-enclosed lumen; GO:0042645 mitochondrial nucleoid; GO:0043209 myelin sheath; GO:0043226 organelle; GO:0043227 membrane-bounded organelle; GO:0043228 non-membrane-bounded organelle; GO:0043229 intracellular organelle; GO:0043231 intrac…	GO:0003676 nucleic acid binding; GO:0003677 DNA binding; GO:0003824 catalytic activity; GO:0004784 superoxide dismutase activity; GO:0005488 binding; GO:0005515 protein binding; GO:0008144 drug binding; GO:0016209 antioxidant activity; GO:0016491 oxidoreductase activity; GO:0016721 oxidoreductase activity, acting on superoxide radicals as acceptor; GO:0019825 oxygen binding; GO:0019899 enzyme bin…	PF00081; PF02777	Iron/manganese superoxide dismutases, alpha-hairpin domain; Iron/manganese superoxide dismutases, C-terminal domain	C	KOG0876	Manganese superoxide dismutase
P69892	Hemoglobin subunit gamma-2 OS=Homo sapiens OX=9606 GN=HBG2 PE=1 SV=2	HBG2	4.835	0.0429985	Up	80	18	194	1	1	0.741	cytoplasm	K13824	–	–	GO:0006950 response to stress; GO:0007596 blood coagulation; GO:0007599 hemostasis; GO:0009611 response to wounding; GO:0032501 multicellular organismal process; GO:0042060 wound healing; GO:0050817 coagulation; GO:0050878 regulation of body fluid levels; GO:0050896 response to stimulus; GO:0065007 biological regulation; GO:0065008 regulation of biological quality;	GO:0005622 intracellular; GO:0005623 cell; GO:0005737 cytoplasm; GO:0005829 cytosol;	–	PF00042	Globin	C	KOG3378	Globins and related hemoproteins
P14780	Matrix metalloproteinase-9 OS=Homo sapiens OX=9606 GN=MMP9 PE=1 SV=3	MMP9	0.469	0.00657306	Down	23	15	291	15	15	0.831	extracellular	K01403	MMP9; matrix metalloproteinase-9 (gelatinase B) [EC:3.4.24.35]	hsa05161 Hepatitis B; hsa05200 Pathways in cancer; hsa05415 Diabetic cardiomyopathy; hsa05418 Fluid shear stress and atherosclerosis; hsa04670 Leukocyte transendothelial migration; hsa05205 Proteoglycans in cancer; hsa05206 MicroRNAs in cancer; hsa04915 Estrogen signaling pathway; hsa05219 Bladder cancer; hsa01522 Endocrine resistance; hsa05215 Prostate cancer; hsa04926 Relaxin signaling pathway;…	GO:0000003 reproduction; GO:0000302 response to reactive oxygen species; GO:0001101 response to acid chemical; GO:0001501 skeletal system development; GO:0001503 ossification; GO:0001655 urogenital system development; GO:0001666 response to hypoxia; GO:0001704 formation of primary germ layer; GO:0001706 endoderm formation; GO:0001775 cell activation; GO:0001822 kidney development; GO:0001932 regu…	GO:0005576 extracellular region; GO:0005615 extracellular space; GO:0005622 intracellular; GO:0005623 cell; GO:0005737 cytoplasm; GO:0012505 endomembrane system; GO:0030141 secretory granule; GO:0031410 cytoplasmic vesicle; GO:0031974 membrane-enclosed lumen; GO:0031982 vesicle; GO:0032991 protein-containing complex; GO:0043226 organelle; GO:0043227 membrane-bounded organelle; GO:0043229 intracel…	GO:0001968 fibronectin binding; GO:0003824 catalytic activity; GO:0004175 endopeptidase activity; GO:0004222 metalloendopeptidase activity; GO:0004252 serine-type endopeptidase activity; GO:0005488 binding; GO:0005515 protein binding; GO:0005518 collagen binding; GO:0008233 peptidase activity; GO:0008236 serine-type peptidase activity; GO:0008237 metallopeptidase activity; GO:0008270 zinc ion bin…	PF01471; PF00413; PF00040	Putative peptidoglycan binding domain; Matrixin; Fibronectin type II domain	OW	KOG1565	Gelatinase A and related matrix metalloproteases
Q13361	Microfibrillar-associated protein 5 OS=Homo sapiens OX=9606 GN=MFAP5 PE=1 SV=1	MFAP5	0.315	0.029515	Down	12	2	37	2	2	0.162	extracellular	–	–	–	GO:0002376 immune system process; GO:0002520 immune system development; GO:0007275 multicellular organism development; GO:0009987 cellular process; GO:0016043 cellular component organization; GO:0030097 hemopoiesis; GO:0030198 extracellular matrix organization; GO:0032501 multicellular organismal process; GO:0032502 developmental process; GO:0043062 extracellular structure organization; GO:004851…	GO:0001527 microfibril; GO:0005576 extracellular region; GO:0031012 extracellular matrix; GO:0099080 supramolecular complex; GO:0099081 supramolecular polymer; GO:0099512 supramolecular fiber;	GO:0005198 structural molecule activity; GO:0005201 extracellular matrix structural constituent; GO:0030023 extracellular matrix constituent conferring elasticity; GO:0097493 structural molecule activity conferring elasticity;	–	–	–	–	–
Q86X29	Lipolysis-stimulated lipoprotein receptor OS=Homo sapiens OX=9606 GN=LSR PE=1 SV=4	LSR	3.23	0.0229907	Up	3	2	22	2	2	0.89	nucleus	–	–	–	GO:0001889 liver development; GO:0006810 transport; GO:0006897 endocytosis; GO:0006898 receptor-mediated endocytosis; GO:0007043 cell-cell junction assembly; GO:0007275 multicellular organism development; GO:0008104 protein localization; GO:0009987 cellular process; GO:0015031 protein transport; GO:0015833 peptide transport; GO:0016043 cellular component organization; GO:0016192 vesicle-mediated …	GO:0005623 cell; GO:0005886 plasma membrane; GO:0005911 cell-cell junction; GO:0016020 membrane; GO:0030054 cell junction; GO:0061689 tricellular tight junction; GO:0070160 tight junction; GO:0071944 cell periphery;	GO:0005488 binding; GO:0005504 fatty acid binding; GO:0008289 lipid binding; GO:0017129 triglyceride binding; GO:0030169 low-density lipoprotein particle binding; GO:0030228 lipoprotein particle receptor activity; GO:0031406 carboxylic acid binding; GO:0033293 monocarboxylic acid binding; GO:0036094 small molecule binding; GO:0038024 cargo receptor activity; GO:0043167 ion binding; GO:0043168 ani…	PF05624	Lipolysis stimulated receptor (LSR)	–	–	–
Q13126	S-methyl-5'-thioadenosine phosphorylase OS=Homo sapiens OX=9606 GN=MTAP PE=1 SV=2	MTAP	1.8	0.0347221	Up	24	6	28	6	6	0.956	cytoskeleton	K00772	mtaP; 5'-methylthioadenosine phosphorylase [EC:2.4.2.28]	hsa00270 Cysteine and methionine metabolism; hsa01100 Metabolic pathways	GO:0000096 sulfur amino acid metabolic process; GO:0000097 sulfur amino acid biosynthetic process; GO:0006082 organic acid metabolic process; GO:0006139 nucleobase-containing compound metabolic process; GO:0006520 cellular amino acid metabolic process; GO:0006555 methionine metabolic process; GO:0006725 cellular aromatic compound metabolic process; GO:0006790 sulfur compound metabolic process; GO…	GO:0005622 intracellular; GO:0005623 cell; GO:0005737 cytoplasm; GO:0005829 cytosol;	GO:0003824 catalytic activity; GO:0004645 1,4-alpha-oligoglucan phosphorylase activity; GO:0004731 purine-nucleoside phosphorylase activity; GO:0016740 transferase activity; GO:0016757 transferase activity, transferring glycosyl groups; GO:0016758 transferase activity, transferring hexosyl groups; GO:0016763 transferase activity, transferring pentosyl groups; GO:0017061 S-methyl-5-thioadenosine p…	PF01048	Phosphorylase superfamily	F	KOG3985	Methylthioadenosine phosphorylase MTAP
P45877	Peptidyl-prolyl cis-trans isomerase C OS=Homo sapiens OX=9606 GN=PPIC PE=1 SV=1	PPIC	0.309	0.0119408	Down	10	2	36	2	2	0.267	endoplasmic reticulum	K09563	–	–	GO:0000413 protein peptidyl-prolyl isomerization; GO:0006464 cellular protein modification process; GO:0006807 nitrogen compound metabolic process; GO:0008152 metabolic process; GO:0009987 cellular process; GO:0018193 peptidyl-amino acid modification; GO:0018208 peptidyl-proline modification; GO:0019538 protein metabolic process; GO:0036211 protein modification process; GO:0043170 macromolecule m…	–	GO:0003755 peptidyl-prolyl cis-trans isomerase activity; GO:0003824 catalytic activity; GO:0005488 binding; GO:0008144 drug binding; GO:0016018 cyclosporin A binding; GO:0016853 isomerase activity; GO:0016859 cis-trans isomerase activity; GO:0033218 amide binding; GO:0042277 peptide binding; GO:0140096 catalytic activity, acting on a protein;	PF00160	Cyclophilin type peptidyl-prolyl cis-trans isomerase/CLD	O	KOG0880	Peptidyl-prolyl cis-trans isomerase
P31939	Bifunctional purine biosynthesis protein ATIC OS=Homo sapiens OX=9606 GN=ATIC PE=1 SV=3	ATIC	2.585	0.0190774	Up	5	3	14	3	3	1.476	cytoplasm	K00602	purH; phosphoribosylaminoimidazolecarboxamide formyltransferase / IMP cyclohydrolase [EC:2.1.2.3 3.5.4.10]	hsa00670 One carbon pool by folate; hsa01523 Antifolate resistance; hsa00230 Purine metabolism; hsa01100 Metabolic pathways	GO:0003360 brainstem development; GO:0006082 organic acid metabolic process; GO:0006139 nucleobase-containing compound metabolic process; GO:0006163 purine nucleotide metabolic process; GO:0006164 purine nucleotide biosynthetic process; GO:0006188 IMP biosynthetic process; GO:0006189 'de novo' IMP biosynthetic process; GO:0006575 cellular modified amino acid metabolic process; GO:0006725 cellular…	GO:0005622 intracellular; GO:0005623 cell; GO:0005737 cytoplasm; GO:0005829 cytosol; GO:0005886 plasma membrane; GO:0016020 membrane; GO:0071944 cell periphery;	GO:0003824 catalytic activity; GO:0003937 IMP cyclohydrolase activity; GO:0004643 phosphoribosylaminoimidazolecarboxamide formyltransferase activity; GO:0005488 binding; GO:0005515 protein binding; GO:0016740 transferase activity; GO:0016741 transferase activity, transferring one-carbon groups; GO:0016742 hydroxymethyl-, formyl- and related transferase activity; GO:0016787 hydrolase activity; GO:…	PF02142	MGS-like domain	F	KOG2555	AICAR transformylase/IMP cyclohydrolase/methylglyoxal synthase
P09211	Glutathione S-transferase P OS=Homo sapiens OX=9606 GN=GSTP1 PE=1 SV=2	GSTP1	26.081	0.00309513	Up	30	6	21	6	6	0.174	mitochondria	K23790	GSTP; glutathione S-transferase P [EC:2.5.1.18]	hsa05204 Chemical carcinogenesis - DNA adducts; hsa05215 Prostate cancer; hsa00480 Glutathione metabolism; hsa00982 Drug metabolism - cytochrome P450; hsa05200 Pathways in cancer; hsa05418 Fluid shear stress and atherosclerosis; hsa05225 Hepatocellular carcinoma; hsa00983 Drug metabolism - other enzymes; hsa01524 Platinum drug resistance; hsa00980 Metabolism of xenobiotics by cytochrome P450; hsa…	GO:0000302 response to reactive oxygen species; GO:0001101 response to acid chemical; GO:0001676 long-chain fatty acid metabolic process; GO:0001775 cell activation; GO:0001817 regulation of cytokine production; GO:0001818 negative regulation of cytokine production; GO:0001932 regulation of protein phosphorylation; GO:0001933 negative regulation of protein phosphorylation; GO:0001959 regulation o…	GO:0005576 extracellular region; GO:0005622 intracellular; GO:0005623 cell; GO:0005634 nucleus; GO:0005737 cytoplasm; GO:0005739 mitochondrion; GO:0005829 cytosol; GO:0005886 plasma membrane; GO:0012505 endomembrane system; GO:0016020 membrane; GO:0030141 secretory granule; GO:0031410 cytoplasmic vesicle; GO:0031974 membrane-enclosed lumen; GO:0031982 vesicle; GO:0031983 vesicle lumen; GO:0032991…	GO:0003824 catalytic activity; GO:0004364 glutathione transferase activity; GO:0004601 peroxidase activity; GO:0004602 glutathione peroxidase activity; GO:0005488 binding; GO:0005515 protein binding; GO:0008144 drug binding; GO:0008432 JUN kinase binding; GO:0016209 antioxidant activity; GO:0016491 oxidoreductase activity; GO:0016684 oxidoreductase activity, acting on peroxide as acceptor; GO:001…	PF02798	Glutathione S-transferase, N-terminal domain	O	KOG1695	Glutathione S-transferase
P55072	Transitional endoplasmic reticulum ATPase OS=Homo sapiens OX=9606 GN=VCP PE=1 SV=4	VCP	10.153	0.00929439	Up	7	6	32	6	6	0.762	cytoplasm,nucleus	K13525	VCP; transitional endoplasmic reticulum ATPase	hsa05134 Legionellosis; hsa05022 Pathways of neurodegeneration - multiple diseases; hsa05014 Amyotrophic lateral sclerosis; hsa04141 Protein processing in endoplasmic reticulum	GO:0000731 DNA synthesis involved in DNA repair; GO:0001775 cell activation; GO:0002082 regulation of oxidative phosphorylation; GO:0002252 immune effector process; GO:0002263 cell activation involved in immune response; GO:0002274 myeloid leukocyte activation; GO:0002275 myeloid cell activation involved in immune response; GO:0002283 neutrophil activation involved in immune response; GO:0002366 …	GO:0000323 lytic vacuole; GO:0000502 proteasome complex; GO:0005576 extracellular region; GO:0005622 intracellular; GO:0005623 cell; GO:0005634 nucleus; GO:0005654 nucleoplasm; GO:0005694 chromosome; GO:0005737 cytoplasm; GO:0005764 lysosome; GO:0005766 primary lysosome; GO:0005773 vacuole; GO:0005775 vacuolar lumen; GO:0005783 endoplasmic reticulum; GO:0005789 endoplasmic reticulum membrane; GO:…	GO:0000166 nucleotide binding; GO:0002020 protease binding; GO:0003824 catalytic activity; GO:0005102 signaling receptor binding; GO:0005488 binding; GO:0005515 protein binding; GO:0005524 ATP binding; GO:0008047 enzyme activator activity; GO:0008144 drug binding; GO:0016462 pyrophosphatase activity; GO:0016504 peptidase activator activity; GO:0016787 hydrolase activity; GO:0016817 hydrolase acti…	PF02359; PF02933; PF00004; PF09336	Cell division protein 48 (CDC48), N-terminal domain; Cell division protein 48 (CDC48), domain 2; ATPase family associated with various cellular activities (AAA); Vps4 C terminal oligomerisation domain	O	KOG0730	AAA+-type ATPase
P19320	Vascular cell adhesion protein 1 OS=Homo sapiens OX=9606 GN=VCAM1 PE=1 SV=1	VCAM1	0.657	0.0260631	Down	22	18	364	18	18	1.04	plasma membrane	K06527	VCAM1; vascular cell adhesion molecule 1	hsa04668 TNF signaling pathway; hsa05143 African trypanosomiasis; hsa05418 Fluid shear stress and atherosclerosis; hsa04670 Leukocyte transendothelial migration; hsa04064 NF-kappa B signaling pathway; hsa04514 Cell adhesion molecules; hsa05417 Lipid and atherosclerosis; hsa05144 Malaria; hsa04933 AGE-RAGE signaling pathway in diabetic complications	GO:0000003 reproduction; GO:0001666 response to hypoxia; GO:0001678 cellular glucose homeostasis; GO:0001701 in utero embryonic development; GO:0001775 cell activation; GO:0001890 placenta development; GO:0001892 embryonic placenta development; GO:0002237 response to molecule of bacterial origin; GO:0002376 immune system process; GO:0002520 immune system development; GO:0002521 leukocyte differen…	GO:0002102 podosome; GO:0005576 extracellular region; GO:0005615 extracellular space; GO:0005622 intracellular; GO:0005623 cell; GO:0005737 cytoplasm; GO:0005768 endosome; GO:0005769 early endosome; GO:0005783 endoplasmic reticulum; GO:0005794 Golgi apparatus; GO:0005856 cytoskeleton; GO:0005886 plasma membrane; GO:0005902 microvillus; GO:0009897 external side of plasma membrane; GO:0009986 cell …	GO:0003824 catalytic activity; GO:0005102 signaling receptor binding; GO:0005178 integrin binding; GO:0005488 binding; GO:0005515 protein binding; GO:0008131 primary amine oxidase activity; GO:0016491 oxidoreductase activity; GO:0016638 oxidoreductase activity, acting on the CH-NH2 group of donors; GO:0016641 oxidoreductase activity, acting on the CH-NH2 group of donors, oxygen as acceptor; GO:00…	PF07679; PF05790; PF00047; PF13927	Immunoglobulin I-set domain; Immunoglobulin C2-set domain; Immunoglobulin domain; Immunoglobulin domain	–	–	–
P04085	Platelet-derived growth factor subunit A OS=Homo sapiens OX=9606 GN=PDGFA PE=1 SV=1	PDGFA	0.586	0.0144143	Down	4	1	30	1	1	0.772	extracellular	K04359	PDGFA; platelet-derived growth factor subunit A	hsa04510 Focal adhesion; hsa04014 Ras signaling pathway; hsa01521 EGFR tyrosine kinase inhibitor resistance; hsa05200 Pathways in cancer; hsa05418 Fluid shear stress and atherosclerosis; hsa05206 MicroRNAs in cancer; hsa04015 Rap1 signaling pathway; hsa04630 JAK-STAT signaling pathway; hsa05214 Glioma; hsa04010 MAPK signaling pathway; hsa05215 Prostate cancer; hsa04072 Phospholipase D signaling p…	GO:0000003 reproduction; GO:0000165 MAPK cascade; GO:0001101 response to acid chemical; GO:0001501 skeletal system development; GO:0001525 angiogenesis; GO:0001568 blood vessel development; GO:0001666 response to hypoxia; GO:0001775 cell activation; GO:0001932 regulation of protein phosphorylation; GO:0001934 positive regulation of protein phosphorylation; GO:0001942 hair follicle development; GO…	GO:0000139 Golgi membrane; GO:0005576 extracellular region; GO:0005615 extracellular space; GO:0005622 intracellular; GO:0005623 cell; GO:0005737 cytoplasm; GO:0005783 endoplasmic reticulum; GO:0005788 endoplasmic reticulum lumen; GO:0005794 Golgi apparatus; GO:0005796 Golgi lumen; GO:0005902 microvillus; GO:0009986 cell surface; GO:0012505 endomembrane system; GO:0016020 membrane; GO:0030141 sec…	GO:0003824 catalytic activity; GO:0005085 guanyl-nucleotide exchange factor activity; GO:0005088 Ras guanyl-nucleotide exchange factor activity; GO:0005102 signaling receptor binding; GO:0005161 platelet-derived growth factor receptor binding; GO:0005488 binding; GO:0005515 protein binding; GO:0005518 collagen binding; GO:0008083 growth factor activity; GO:0016301 kinase activity; GO:0016740 tran…	PF00341	Platelet-derived growth factor (PDGF)	–	–	–
Q9P258	Protein RCC2 OS=Homo sapiens OX=9606 GN=RCC2 PE=1 SV=2	RCC2	0.333	0.0131403	Down	3	2	3	2	2	0.071	nucleus	–	–	–	GO:0001952 regulation of cell-matrix adhesion; GO:0001953 negative regulation of cell-matrix adhesion; GO:0007044 cell-substrate junction assembly; GO:0007154 cell communication; GO:0007155 cell adhesion; GO:0007160 cell-matrix adhesion; GO:0007162 negative regulation of cell adhesion; GO:0007165 signal transduction; GO:0007166 cell surface receptor signaling pathway; GO:0007229 integrin-mediated…	GO:0000775 chromosome, centromeric region; GO:0005622 intracellular; GO:0005623 cell; GO:0005634 nucleus; GO:0005694 chromosome; GO:0005730 nucleolus; GO:0005737 cytoplasm; GO:0005768 endosome; GO:0005769 early endosome; GO:0005819 spindle; GO:0005829 cytosol; GO:0005856 cytoskeleton; GO:0005886 plasma membrane; GO:0010008 endosome membrane; GO:0012505 endomembrane system; GO:0015630 microtubule …	GO:0005488 binding; GO:0005515 protein binding; GO:0008017 microtubule binding; GO:0008092 cytoskeletal protein binding; GO:0015631 tubulin binding; GO:0017016 Ras GTPase binding; GO:0017048 Rho GTPase binding; GO:0019899 enzyme binding; GO:0019900 kinase binding; GO:0019901 protein kinase binding; GO:0019904 protein domain specific binding; GO:0031267 small GTPase binding; GO:0048365 Rac GTPase …	–	–	DZ	KOG1427	Uncharacterized conserved protein, contains RCC1 domain
A0A1B0GW68	Ceramidase OS=Homo sapiens OX=9606 GN=ASAH1 PE=1 SV=1	ASAH1	1.508	0.00700658	Up	9	4	19	4	4	1.812	extracellular	–	–	–	GO:0001775 cell activation; GO:0002252 immune effector process; GO:0002263 cell activation involved in immune response; GO:0002274 myeloid leukocyte activation; GO:0002275 myeloid cell activation involved in immune response; GO:0002283 neutrophil activation involved in immune response; GO:0002366 leukocyte activation involved in immune response; GO:0002376 immune system process; GO:0002443 leukoc…	GO:0000323 lytic vacuole; GO:0005576 extracellular region; GO:0005615 extracellular space; GO:0005622 intracellular; GO:0005623 cell; GO:0005737 cytoplasm; GO:0005764 lysosome; GO:0005773 vacuole; GO:0005775 vacuolar lumen; GO:0012505 endomembrane system; GO:0030141 secretory granule; GO:0031410 cytoplasmic vesicle; GO:0031974 membrane-enclosed lumen; GO:0031982 vesicle; GO:0043202 lysosomal lume…	GO:0003824 catalytic activity; GO:0016787 hydrolase activity; GO:0016810 hydrolase activity, acting on carbon-nitrogen (but not peptide) bonds; GO:0016811 hydrolase activity, acting on carbon-nitrogen (but not peptide) bonds, in linear amides; GO:0017040 N-acylsphingosine amidohydrolase activity;	PF02275	Linear amide C-N hydrolases, choloylglycine hydrolase family	–	–	–
Q5TEJ0	Replication protein A 32 kDa subunit (Fragment) OS=Homo sapiens OX=9606 GN=RPA2 PE=1 SV=1	RPA2	1.936	0.0249447	Up	11	1	3	1	1	0.893	extracellular	–	–	–	GO:0000018 regulation of DNA recombination; GO:0000075 cell cycle checkpoint; GO:0000077 DNA damage checkpoint; GO:0000082 G1/S transition of mitotic cell cycle; GO:0000278 mitotic cell cycle; GO:0000723 telomere maintenance; GO:0000724 double-strand break repair via homologous recombination; GO:0000725 recombinational repair; GO:0000731 DNA synthesis involved in DNA repair; GO:0006139 nucleobase…	GO:0000228 nuclear chromosome; GO:0000785 chromatin; GO:0005622 intracellular; GO:0005623 cell; GO:0005634 nucleus; GO:0005654 nucleoplasm; GO:0005657 replication fork; GO:0005662 DNA replication factor A complex; GO:0005694 chromosome; GO:0016604 nuclear body; GO:0016605 PML body; GO:0030894 replisome; GO:0031974 membrane-enclosed lumen; GO:0031981 nuclear lumen; GO:0032991 protein-containing co…	GO:0003676 nucleic acid binding; GO:0003677 DNA binding; GO:0003684 damaged DNA binding; GO:0003697 single-stranded DNA binding; GO:0005488 binding; GO:0005515 protein binding; GO:0019899 enzyme binding; GO:0019902 phosphatase binding; GO:0019903 protein phosphatase binding; GO:0031625 ubiquitin protein ligase binding; GO:0042162 telomeric DNA binding; GO:0043047 single-stranded telomeric DNA bin…	PF08784	Replication protein A C terminal	L	KOG3108	Single-stranded DNA-binding replication protein A (RPA), medium (30 kD) subunit
K7ERP4	Glutathione peroxidase (Fragment) OS=Homo sapiens OX=9606 GN=GPX4 PE=1 SV=1	GPX4	0.528	0.0203002	Down	21	3	7	3	3	0.683	cytoplasm	–	–	–	GO:0000003 reproduction; GO:0001676 long-chain fatty acid metabolic process; GO:0006082 organic acid metabolic process; GO:0006325 chromatin organization; GO:0006518 peptide metabolic process; GO:0006575 cellular modified amino acid metabolic process; GO:0006629 lipid metabolic process; GO:0006631 fatty acid metabolic process; GO:0006633 fatty acid biosynthetic process; GO:0006644 phospholipid me…	GO:0005622 intracellular; GO:0005623 cell; GO:0005634 nucleus; GO:0005635 nuclear envelope; GO:0005654 nucleoplasm; GO:0005737 cytoplasm; GO:0005739 mitochondrion; GO:0005829 cytosol; GO:0012505 endomembrane system; GO:0031967 organelle envelope; GO:0031974 membrane-enclosed lumen; GO:0031975 envelope; GO:0031981 nuclear lumen; GO:0032991 protein-containing complex; GO:0043226 organelle; GO:00432…	GO:0003824 catalytic activity; GO:0004601 peroxidase activity; GO:0004602 glutathione peroxidase activity; GO:0005488 binding; GO:0005515 protein binding; GO:0008430 selenium binding; GO:0016209 antioxidant activity; GO:0016491 oxidoreductase activity; GO:0016684 oxidoreductase activity, acting on peroxide as acceptor; GO:0042802 identical protein binding; GO:0047066 phospholipid-hydroperoxide gl…	–	–	O	KOG1651	Glutathione peroxidase
A0A0C4DGZ8	Glycoprotein Ib (Platelet), alpha polypeptide OS=Homo sapiens OX=9606 GN=GP1BA PE=1 SV=1	GP1BA	0.543	0.015226	Down	14	10	481	10	10	0.95	extracellular	K06261	GP1BA; platelet glycoprotein Ib alpha chain	hsa04512 ECM-receptor interaction; hsa04613 Neutrophil extracellular trap formation; hsa04611 Platelet activation; hsa04640 Hematopoietic cell lineage	GO:0000902 cell morphogenesis; GO:0001775 cell activation; GO:0001932 regulation of protein phosphorylation; GO:0001933 negative regulation of protein phosphorylation; GO:0002682 regulation of immune system process; GO:0006469 negative regulation of protein kinase activity; GO:0006807 nitrogen compound metabolic process; GO:0006950 response to stress; GO:0007154 cell communication; GO:0007155 cel…	GO:0005622 intracellular; GO:0005623 cell; GO:0005737 cytoplasm; GO:0005886 plasma membrane; GO:0005887 integral component of plasma membrane; GO:0016020 membrane; GO:0016021 integral component of membrane; GO:0031224 intrinsic component of membrane; GO:0031226 intrinsic component of plasma membrane; GO:0071944 cell periphery;	GO:0001653 peptide receptor activity; GO:0004857 enzyme inhibitor activity; GO:0004860 protein kinase inhibitor activity; GO:0004888 transmembrane signaling receptor activity; GO:0004930 G protein-coupled receptor activity; GO:0008528 G protein-coupled peptide receptor activity; GO:0015057 thrombin-activated receptor activity; GO:0019207 kinase regulator activity; GO:0019210 kinase inhibitor acti…	–	–	T	KOG0619	FOG: Leucine rich repeat
E7EPV7	Alpha-synuclein OS=Homo sapiens OX=9606 GN=SNCA PE=1 SV=1	SNCA	7.785	0.032363	Up	37	3	47	3	3	–	cytoplasm	–	–	–	GO:0000122 negative regulation of transcription by RNA polymerase II; GO:0001504 neurotransmitter uptake; GO:0001505 regulation of neurotransmitter levels; GO:0001774 microglial cell activation; GO:0001775 cell activation; GO:0001919 regulation of receptor recycling; GO:0001921 positive regulation of receptor recycling; GO:0001932 regulation of protein phosphorylation; GO:0001933 negative regulat…	GO:0000323 lytic vacuole; GO:0005576 extracellular region; GO:0005615 extracellular space; GO:0005622 intracellular; GO:0005623 cell; GO:0005634 nucleus; GO:0005635 nuclear envelope; GO:0005640 nuclear outer membrane; GO:0005737 cytoplasm; GO:0005739 mitochondrion; GO:0005740 mitochondrial envelope; GO:0005741 mitochondrial outer membrane; GO:0005743 mitochondrial inner membrane; GO:0005758 mitoc…	GO:0000287 magnesium ion binding; GO:0001067 regulatory region nucleic acid binding; GO:0003676 nucleic acid binding; GO:0003677 DNA binding; GO:0003779 actin binding; GO:0003824 catalytic activity; GO:0004857 enzyme inhibitor activity; GO:0004866 endopeptidase inhibitor activity; GO:0004869 cysteine-type endopeptidase inhibitor activity; GO:0005488 binding; GO:0005504 fatty acid binding; GO:0005…	–	–	–	–	–
E9PP21	Cysteine and glycine-rich protein 1 OS=Homo sapiens OX=9606 GN=CSRP1 PE=1 SV=1	CSRP1	0.119	0.0114296	Down	24	4	28	4	4	0.225	nucleus	–	–	–	GO:0006996 organelle organization; GO:0007010 cytoskeleton organization; GO:0007275 multicellular organism development; GO:0007399 nervous system development; GO:0009987 cellular process; GO:0016043 cellular component organization; GO:0030029 actin filament-based process; GO:0030036 actin cytoskeleton organization; GO:0032501 multicellular organismal process; GO:0032502 developmental process; GO:…	GO:0005622 intracellular; GO:0005623 cell; GO:0005634 nucleus; GO:0005654 nucleoplasm; GO:0005856 cytoskeleton; GO:0015629 actin cytoskeleton; GO:0031974 membrane-enclosed lumen; GO:0031981 nuclear lumen; GO:0043226 organelle; GO:0043227 membrane-bounded organelle; GO:0043228 non-membrane-bounded organelle; GO:0043229 intracellular organelle; GO:0043231 intracellular membrane-bounded organelle; G…	GO:0005488 binding; GO:0008270 zinc ion binding; GO:0043167 ion binding; GO:0043169 cation binding; GO:0046872 metal ion binding; GO:0046914 transition metal ion binding;	PF00412	LIM domain	TZ	KOG1700	Regulatory protein MLP and related LIM proteins
F8W809	Thioredoxin-disulfide reductase OS=Homo sapiens OX=9606 GN=TXNRD1 PE=1 SV=1	TXNRD1	1.702	0.00907248	Up	12	5	10	5	5	1.947	cytoplasm	–	–	–	GO:0000003 reproduction; GO:0000302 response to reactive oxygen species; GO:0000305 response to oxygen radical; GO:0001704 formation of primary germ layer; GO:0001707 mesoderm formation; GO:0001887 selenium compound metabolic process; GO:0001890 placenta development; GO:0003006 developmental process involved in reproduction; GO:0006082 organic acid metabolic process; GO:0006139 nucleobase-contain…	GO:0001650 fibrillar center; GO:0005622 intracellular; GO:0005623 cell; GO:0005634 nucleus; GO:0005654 nucleoplasm; GO:0005730 nucleolus; GO:0005737 cytoplasm; GO:0005739 mitochondrion; GO:0005829 cytosol; GO:0031974 membrane-enclosed lumen; GO:0031981 nuclear lumen; GO:0036477 somatodendritic compartment; GO:0043025 neuronal cell body; GO:0043226 organelle; GO:0043227 membrane-bounded organelle;…	GO:0003824 catalytic activity; GO:0004791 thioredoxin-disulfide reductase activity; GO:0005488 binding; GO:0005515 protein binding; GO:0015036 disulfide oxidoreductase activity; GO:0016174 NAD(P)H oxidase (H(2)O(2)-forming activity; GO:0016209 antioxidant activity; GO:0016491 oxidoreductase activity; GO:0016651 oxidoreductase activity, acting on NAD(P)H; GO:0016667 oxidoreductase activity, acting…	PF07992; PF02852	Pyridine nucleotide-disulphide oxidoreductase; Pyridine nucleotide-disulphide oxidoreductase, dimerisation domain	C	KOG4716	Thioredoxin reductase
A0A3B3IUA6	Vitamin K-dependent protein S (Fragment) OS=Homo sapiens OX=9606 GN=PROS1 PE=1 SV=1	PROS1	1.624	0.030606	Up	29	3	307	1	1	1.54	cytoplasm	–	–	–	GO:0001889 liver development; GO:0002237 response to molecule of bacterial origin; GO:0002376 immune system process; GO:0002576 platelet degranulation; GO:0002673 regulation of acute inflammatory response; GO:0002682 regulation of immune system process; GO:0002697 regulation of immune effector process; GO:0002920 regulation of humoral immune response; GO:0006810 transport; GO:0006887 exocytosis; …	GO:0000139 Golgi membrane; GO:0005576 extracellular region; GO:0005615 extracellular space; GO:0005622 intracellular; GO:0005623 cell; GO:0005737 cytoplasm; GO:0005783 endoplasmic reticulum; GO:0005789 endoplasmic reticulum membrane; GO:0005794 Golgi apparatus; GO:0005796 Golgi lumen; GO:0005886 plasma membrane; GO:0012505 endomembrane system; GO:0016020 membrane; GO:0030141 secretory granule; GO…	GO:0004857 enzyme inhibitor activity; GO:0004866 endopeptidase inhibitor activity; GO:0005488 binding; GO:0030234 enzyme regulator activity; GO:0030414 peptidase inhibitor activity; GO:0044877 protein-containing complex binding; GO:0061134 peptidase regulator activity; GO:0061135 endopeptidase regulator activity; GO:0098772 molecular function regulator;	PF00054	Laminin G domain	–	–	–
A0A7I2V3W8	Aminopeptidase OS=Homo sapiens OX=9606 GN=NPEPPS PE=1 SV=1	NPEPPS	3.352	0.00943724	Up	3	3	33	3	3	0.828	mitochondria	–	–	–	GO:0000209 protein polyubiquitination; GO:0001666 response to hypoxia; GO:0006464 cellular protein modification process; GO:0006508 proteolysis; GO:0006518 peptide metabolic process; GO:0006807 nitrogen compound metabolic process; GO:0006950 response to stress; GO:0008152 metabolic process; GO:0009056 catabolic process; GO:0009628 response to abiotic stimulus; GO:0009987 cellular process; GO:0016…	GO:0005622 intracellular; GO:0005623 cell; GO:0005737 cytoplasm; GO:0005829 cytosol;	GO:0003824 catalytic activity; GO:0004177 aminopeptidase activity; GO:0005488 binding; GO:0008233 peptidase activity; GO:0008235 metalloexopeptidase activity; GO:0008237 metallopeptidase activity; GO:0008238 exopeptidase activity; GO:0008270 zinc ion binding; GO:0016787 hydrolase activity; GO:0033218 amide binding; GO:0042277 peptide binding; GO:0043167 ion binding; GO:0043169 cation binding; GO:…	PF01433; PF11838	Peptidase family M1; Domain of unknown function (DUF3358)	O	KOG1046	Puromycin-sensitive aminopeptidase and related aminopeptidases
Q5T123	SH3 domain-binding glutamic acid-rich-like protein 3 OS=Homo sapiens OX=9606 GN=SH3BGRL3 PE=1 SV=1	SH3BGRL3	0.46	0.00839401	Down	38	4	41	4	4	0.572	mitochondria	–	–	–	–	GO:0005622 intracellular; GO:0005623 cell; GO:0005634 nucleus; GO:0005654 nucleoplasm; GO:0005737 cytoplasm; GO:0016604 nuclear body; GO:0031974 membrane-enclosed lumen; GO:0031981 nuclear lumen; GO:0043226 organelle; GO:0043227 membrane-bounded organelle; GO:0043229 intracellular organelle; GO:0043231 intracellular membrane-bounded organelle; GO:0043233 organelle lumen; GO:0070013 intracellular …	–	–	–	S	KOG4023	Uncharacterized conserved protein
O00194	Ras-related protein Rab-27B OS=Homo sapiens OX=9606 GN=RAB27B PE=1 SV=4	RAB27B	0.089	0.0228379	Down	15	3	19	2	3	0.19	cytoplasm	K07886	RAB27B; Ras-related protein Rab-27B	hsa04972 Pancreatic secretion	GO:0002576 platelet degranulation; GO:0006810 transport; GO:0006887 exocytosis; GO:0009987 cellular process; GO:0016192 vesicle-mediated transport; GO:0017157 regulation of exocytosis; GO:0032400 melanosome localization; GO:0032401 establishment of melanosome localization; GO:0032402 melanosome transport; GO:0032879 regulation of localization; GO:0032940 secretion by cell; GO:0033059 cellular pig…	GO:0005622 intracellular; GO:0005623 cell; GO:0005737 cytoplasm; GO:0005768 endosome; GO:0005770 late endosome; GO:0005771 multivesicular body; GO:0005794 Golgi apparatus; GO:0005795 Golgi stack; GO:0005798 Golgi-associated vesicle; GO:0005886 plasma membrane; GO:0008021 synaptic vesicle; GO:0010008 endosome membrane; GO:0012505 endomembrane system; GO:0012506 vesicle membrane; GO:0016020 membran…	GO:0000166 nucleotide binding; GO:0001882 nucleoside binding; GO:0001883 purine nucleoside binding; GO:0003824 catalytic activity; GO:0003924 GTPase activity; GO:0005488 binding; GO:0005515 protein binding; GO:0005525 GTP binding; GO:0008092 cytoskeletal protein binding; GO:0016462 pyrophosphatase activity; GO:0016787 hydrolase activity; GO:0016817 hydrolase activity, acting on acid anhydrides; G…	PF00071	Ras family	U	KOG0081	GTPase Rab27, small G protein superfamily
P32119	Peroxiredoxin-2 OS=Homo sapiens OX=9606 GN=PRDX2 PE=1 SV=5	PRDX2	6.442	0.0446378	Up	54	15	402	14	17	0.364	cytoplasm	K03386	–	–	GO:0000187 activation of MAPK activity; GO:0000302 response to reactive oxygen species; GO:0000303 response to superoxide; GO:0000305 response to oxygen radical; GO:0001775 cell activation; GO:0001932 regulation of protein phosphorylation; GO:0001934 positive regulation of protein phosphorylation; GO:0002237 response to molecule of bacterial origin; GO:0002252 immune effector process; GO:0002376 …	GO:0005622 intracellular; GO:0005623 cell; GO:0005737 cytoplasm; GO:0005829 cytosol; GO:0043209 myelin sheath;	GO:0003824 catalytic activity; GO:0004601 peroxidase activity; GO:0005488 binding; GO:0008379 thioredoxin peroxidase activity; GO:0008430 selenium binding; GO:0016209 antioxidant activity; GO:0016491 oxidoreductase activity; GO:0016684 oxidoreductase activity, acting on peroxide as acceptor; GO:0051920 peroxiredoxin activity;	PF00578; PF10417	AhpC/TSA family; C-terminal domain of 1-Cys peroxiredoxin	O	KOG0852	Alkyl hydroperoxide reductase, thiol specific antioxidant and related enzymes
P10124	Serglycin OS=Homo sapiens OX=9606 GN=SRGN PE=1 SV=3	SRGN	0.597	0.0230711	Down	17	3	104	3	3	0.937	extracellular	K06849	–	–	GO:0001817 regulation of cytokine production; GO:0001818 negative regulation of cytokine production; GO:0002576 platelet degranulation; GO:0002791 regulation of peptide secretion; GO:0002792 negative regulation of peptide secretion; GO:0006508 proteolysis; GO:0006807 nitrogen compound metabolic process; GO:0006810 transport; GO:0006887 exocytosis; GO:0006915 apoptotic process; GO:0006996 organell…	GO:0000323 lytic vacuole; GO:0005576 extracellular region; GO:0005615 extracellular space; GO:0005622 intracellular; GO:0005623 cell; GO:0005737 cytoplasm; GO:0005764 lysosome; GO:0005773 vacuole; GO:0005794 Golgi apparatus; GO:0012505 endomembrane system; GO:0030141 secretory granule; GO:0031091 platelet alpha granule; GO:0031093 platelet alpha granule lumen; GO:0031410 cytoplasmic vesicle; GO:0…	–	–	–	–	–	–
Q9BXJ0	Complement C1q tumor necrosis factor-related protein 5 OS=Homo sapiens OX=9606 GN=C1QTNF5 PE=1 SV=1	C1QTNF5	0.511	0.00761983	Down	4	1	14	1	1	0.641	extracellular	K24212	–	–	GO:0002790 peptide secretion; GO:0006810 transport; GO:0007275 multicellular organism development; GO:0007423 sensory organ development; GO:0008104 protein localization; GO:0009306 protein secretion; GO:0009987 cellular process; GO:0015031 protein transport; GO:0015833 peptide transport; GO:0016043 cellular component organization; GO:0022607 cellular component assembly; GO:0032501 multicellular o…	GO:0005576 extracellular region; GO:0005615 extracellular space; GO:0005622 intracellular; GO:0005623 cell; GO:0005737 cytoplasm; GO:0005886 plasma membrane; GO:0005911 cell-cell junction; GO:0005923 bicellular tight junction; GO:0012505 endomembrane system; GO:0016020 membrane; GO:0016324 apical plasma membrane; GO:0016328 lateral plasma membrane; GO:0030054 cell junction; GO:0030133 transport v…	GO:0005488 binding; GO:0005515 protein binding; GO:0042802 identical protein binding;	PF00386	C1q domain	–	–	–
P07307	Asialoglycoprotein receptor 2 OS=Homo sapiens OX=9606 GN=ASGR2 PE=1 SV=2	ASGR2	0.617	0.030233	Down	12	3	26	3	3	0.922	plasma membrane	K10064	ASGR2; asialoglycoprotein receptor 2	hsa04918 Thyroid hormone synthesis	GO:0001503 ossification; GO:0006464 cellular protein modification process; GO:0006486 protein glycosylation; GO:0006487 protein N-linked glycosylation; GO:0006807 nitrogen compound metabolic process; GO:0006810 transport; GO:0006897 endocytosis; GO:0006898 receptor-mediated endocytosis; GO:0007154 cell communication; GO:0007165 signal transduction; GO:0007166 cell surface receptor signaling pathw…	GO:0005622 intracellular; GO:0005623 cell; GO:0005737 cytoplasm; GO:0005783 endoplasmic reticulum; GO:0005886 plasma membrane; GO:0012505 endomembrane system; GO:0016020 membrane; GO:0043226 organelle; GO:0043227 membrane-bounded organelle; GO:0043229 intracellular organelle; GO:0043231 intracellular membrane-bounded organelle; GO:0044322 endoplasmic reticulum quality control compartment; GO:0048…	GO:0004873 asialoglycoprotein receptor activity; GO:0038024 cargo receptor activity;	PF00059	Lectin C-type domain	TV	KOG4297	C-type lectin
P30043	Flavin reductase (NADPH) OS=Homo sapiens OX=9606 GN=BLVRB PE=1 SV=3	BLVRB	6.653	0.0433039	Up	58	13	303	13	13	0.351	cytoplasm	K05901	BLVRB; biliverdin reductase / flavin reductase [EC:1.3.1.24 1.5.1.30]	hsa00740 Riboflavin metabolism; hsa00860 Porphyrin and chlorophyll metabolism; hsa01100 Metabolic pathways	GO:0006725 cellular aromatic compound metabolic process; GO:0006778 porphyrin-containing compound metabolic process; GO:0006787 porphyrin-containing compound catabolic process; GO:0006807 nitrogen compound metabolic process; GO:0008152 metabolic process; GO:0009056 catabolic process; GO:0009987 cellular process; GO:0019439 aromatic compound catabolic process; GO:0033013 tetrapyrrole metabolic pro…	GO:0005622 intracellular; GO:0005623 cell; GO:0005634 nucleus; GO:0005654 nucleoplasm; GO:0005737 cytoplasm; GO:0005829 cytosol; GO:0005886 plasma membrane; GO:0016020 membrane; GO:0030424 axon; GO:0031974 membrane-enclosed lumen; GO:0031981 nuclear lumen; GO:0042995 cell projection; GO:0043005 neuron projection; GO:0043195 terminal bouton; GO:0043226 organelle; GO:0043227 membrane-bounded organe…	GO:0003824 catalytic activity; GO:0004074 biliverdin reductase activity; GO:0016491 oxidoreductase activity; GO:0016627 oxidoreductase activity, acting on the CH-CH group of donors; GO:0016628 oxidoreductase activity, acting on the CH-CH group of donors, NAD or NADP as acceptor; GO:0016645 oxidoreductase activity, acting on the CH-NH group of donors; GO:0016646 oxidoreductase activity, acting on …	PF13460	NADH(P)-binding	–	–	–
P35612	Beta-adducin OS=Homo sapiens OX=9606 GN=ADD2 PE=1 SV=3	ADD2	2.88	0.0429734	Up	3	2	2	2	2	1.424	nucleus	K18622	–	–	GO:0002376 immune system process; GO:0002520 immune system development; GO:0006810 transport; GO:0006811 ion transport; GO:0006928 movement of cell or subcellular component; GO:0006996 organelle organization; GO:0007010 cytoskeleton organization; GO:0007015 actin filament organization; GO:0007155 cell adhesion; GO:0007159 leukocyte cell-cell adhesion; GO:0007275 multicellular organism development…	GO:0005622 intracellular; GO:0005623 cell; GO:0005737 cytoplasm; GO:0005829 cytosol; GO:0005856 cytoskeleton; GO:0005886 plasma membrane; GO:0008290 F-actin capping protein complex; GO:0014069 postsynaptic density; GO:0015629 actin cytoskeleton; GO:0016020 membrane; GO:0031410 cytoplasmic vesicle; GO:0031982 vesicle; GO:0032279 asymmetric synapse; GO:0032991 protein-containing complex; GO:0043226…	GO:0003779 actin binding; GO:0005198 structural molecule activity; GO:0005200 structural constituent of cytoskeleton; GO:0005488 binding; GO:0005515 protein binding; GO:0008092 cytoskeletal protein binding; GO:0019899 enzyme binding; GO:0019900 kinase binding; GO:0019901 protein kinase binding; GO:0030507 spectrin binding; GO:0042802 identical protein binding; GO:0042803 protein homodimerization …	PF00596	Class II Aldolase and Adducin N-terminal domain	Z	KOG3699	Cytoskeletal protein Adducin
P09093	Chymotrypsin-like elastase family member 3A OS=Homo sapiens OX=9606 GN=CELA3A PE=1 SV=3	CELA3A	1.659	0.000583778	Up	3	1	12	1	1	–	extracellular	K01345	CELA3; pancreatic endopeptidase E [EC:3.4.21.70]	hsa04972 Pancreatic secretion; hsa04974 Protein digestion and absorption	GO:0006066 alcohol metabolic process; GO:0006508 proteolysis; GO:0006629 lipid metabolic process; GO:0006807 nitrogen compound metabolic process; GO:0008152 metabolic process; GO:0008202 steroid metabolic process; GO:0008203 cholesterol metabolic process; GO:0016125 sterol metabolic process; GO:0019538 protein metabolic process; GO:0043170 macromolecule metabolic process; GO:0044238 primary metab…	GO:0005576 extracellular region; GO:0005615 extracellular space;	GO:0003824 catalytic activity; GO:0004175 endopeptidase activity; GO:0004252 serine-type endopeptidase activity; GO:0008233 peptidase activity; GO:0008236 serine-type peptidase activity; GO:0016787 hydrolase activity; GO:0017171 serine hydrolase activity; GO:0070011 peptidase activity, acting on L-amino acid peptides; GO:0140096 catalytic activity, acting on a protein;	PF00089	Trypsin	O	KOG3627	Trypsin
O15335	Chondroadherin OS=Homo sapiens OX=9606 GN=CHAD PE=1 SV=2	CHAD	0.233	0.0288722	Down	7	2	30	2	2	0.249	extracellular	K06248	CHAD; chondroadherin	hsa04510 Focal adhesion; hsa04512 ECM-receptor interaction; hsa05165 Human papillomavirus infection; hsa04151 PI3K-Akt signaling pathway	GO:0001501 skeletal system development; GO:0001502 cartilage condensation; GO:0001932 regulation of protein phosphorylation; GO:0001933 negative regulation of protein phosphorylation; GO:0006469 negative regulation of protein kinase activity; GO:0007154 cell communication; GO:0007165 signal transduction; GO:0007166 cell surface receptor signaling pathway; GO:0007275 multicellular organism develop…	GO:0005576 extracellular region; GO:0005622 intracellular; GO:0005623 cell; GO:0005737 cytoplasm; GO:0031012 extracellular matrix;	GO:0004857 enzyme inhibitor activity; GO:0004860 protein kinase inhibitor activity; GO:0019207 kinase regulator activity; GO:0019210 kinase inhibitor activity; GO:0019887 protein kinase regulator activity; GO:0030234 enzyme regulator activity; GO:0098772 molecular function regulator;	–	–	T	KOG0619	FOG: Leucine rich repeat
Q12882	Dihydropyrimidine dehydrogenase [NADP(+)] OS=Homo sapiens OX=9606 GN=DPYD PE=1 SV=2	DPYD	0.497	0.0430771	Down	2	2	13	2	2	0.924	cytoplasm	K00207	DPYD; dihydropyrimidine dehydrogenase (NADP+) [EC:1.3.1.2]	hsa00770 Pantothenate and CoA biosynthesis; hsa00983 Drug metabolism - other enzymes; hsa00240 Pyrimidine metabolism; hsa00410 beta-Alanine metabolism; hsa01100 Metabolic pathways	GO:0006139 nucleobase-containing compound metabolic process; GO:0006144 purine nucleobase metabolic process; GO:0006145 purine nucleobase catabolic process; GO:0006206 pyrimidine nucleobase metabolic process; GO:0006208 pyrimidine nucleobase catabolic process; GO:0006210 thymine catabolic process; GO:0006212 uracil catabolic process; GO:0006213 pyrimidine nucleoside metabolic process; GO:0006214 …	GO:0005622 intracellular; GO:0005623 cell; GO:0005737 cytoplasm; GO:0005829 cytosol;	GO:0000166 nucleotide binding; GO:0003824 catalytic activity; GO:0005488 binding; GO:0005515 protein binding; GO:0010181 FMN binding; GO:0016491 oxidoreductase activity; GO:0016627 oxidoreductase activity, acting on the CH-CH group of donors; GO:0016628 oxidoreductase activity, acting on the CH-CH group of donors, NAD or NADP as acceptor; GO:0017113 dihydropyrimidine dehydrogenase (NADP+) activit…	PF07992; PF01180	Pyridine nucleotide-disulphide oxidoreductase; Dihydroorotate dehydrogenase	F	KOG1799	Dihydropyrimidine dehydrogenase
P15291	Beta-1,4-galactosyltransferase 1 OS=Homo sapiens OX=9606 GN=B4GALT1 PE=1 SV=5	B4GALT1	0.432	0.0429358	Down	11	4	112	4	4	0.143	mitochondria	K07966	B4GALT1; beta-1,4-galactosyltransferase 1 [EC:2.4.1.22 2.4.1.90 2.4.1.38 2.4.1.-]	hsa00510 N-Glycan biosynthesis; hsa00515 Mannose type O-glycan biosynthesis; hsa00052 Galactose metabolism; hsa00514 Other types of O-glycan biosynthesis; hsa00513 Various types of N-glycan biosynthesis; hsa00533 Glycosaminoglycan biosynthesis - keratan sulfate; hsa00601 Glycosphingolipid biosynthesis - lacto and neolacto series; hsa01100 Metabolic pathways	GO:0000003 reproduction; GO:0001525 angiogenesis; GO:0001568 blood vessel development; GO:0001763 morphogenesis of a branching structure; GO:0001775 cell activation; GO:0001944 vasculature development; GO:0002009 morphogenesis of an epithelium; GO:0002064 epithelial cell development; GO:0002252 immune effector process; GO:0002263 cell activation involved in immune response; GO:0002274 myeloid leu…	GO:0000138 Golgi trans cisterna; GO:0000139 Golgi membrane; GO:0000323 lytic vacuole; GO:0005576 extracellular region; GO:0005615 extracellular space; GO:0005622 intracellular; GO:0005623 cell; GO:0005737 cytoplasm; GO:0005764 lysosome; GO:0005765 lysosomal membrane; GO:0005766 primary lysosome; GO:0005773 vacuole; GO:0005774 vacuolar membrane; GO:0005794 Golgi apparatus; GO:0005795 Golgi stack; …	GO:0003824 catalytic activity; GO:0003831 beta-N-acetylglucosaminylglycopeptide beta-1,4-galactosyltransferase activity; GO:0003945 N-acetyllactosamine synthase activity; GO:0004461 lactose synthase activity; GO:0005488 binding; GO:0005515 protein binding; GO:0008092 cytoskeletal protein binding; GO:0008194 UDP-glycosyltransferase activity; GO:0008378 galactosyltransferase activity; GO:0015631 tu…	PF13733	N-terminal region of glycosyl transferase group 7	G	KOG3916	UDP-Gal:glucosylceramide beta-1,4-galactosyltransferase
P08246	Neutrophil elastase OS=Homo sapiens OX=9606 GN=ELANE PE=1 SV=1	ELANE	0.094	0.000271215	Down	17	6	37	6	6	0.013	extracellular	K01327	ELANE; leukocyte elastase [EC:3.4.21.37]	hsa05322 Systemic lupus erythematosus; hsa04613 Neutrophil extracellular trap formation; hsa05202 Transcriptional misregulation in cancer	GO:0000122 negative regulation of transcription by RNA polymerase II; GO:0001775 cell activation; GO:0001817 regulation of cytokine production; GO:0001818 negative regulation of cytokine production; GO:0001819 positive regulation of cytokine production; GO:0001878 response to yeast; GO:0001906 cell killing; GO:0001909 leukocyte mediated cytotoxicity; GO:0001932 regulation of protein phosphorylati…	GO:0000323 lytic vacuole; GO:0005576 extracellular region; GO:0005615 extracellular space; GO:0005622 intracellular; GO:0005623 cell; GO:0005737 cytoplasm; GO:0005764 lysosome; GO:0005766 primary lysosome; GO:0005773 vacuole; GO:0005775 vacuolar lumen; GO:0009986 cell surface; GO:0012505 endomembrane system; GO:0017053 transcription repressor complex; GO:0030141 secretory granule; GO:0031410 cyto…	GO:0002020 protease binding; GO:0003712 transcription coregulator activity; GO:0003714 transcription corepressor activity; GO:0003824 catalytic activity; GO:0004175 endopeptidase activity; GO:0004252 serine-type endopeptidase activity; GO:0005488 binding; GO:0005515 protein binding; GO:0005539 glycosaminoglycan binding; GO:0008201 heparin binding; GO:0008233 peptidase activity; GO:0008236 serine-…	PF00089	Trypsin	O	KOG3627	Trypsin
P02741	C-reactive protein OS=Homo sapiens OX=9606 GN=CRP PE=1 SV=1	CRP	0.377	0.0426077	Down	22	6	181	6	6	1.657	extracellular	K16143	–	–	GO:0000302 response to reactive oxygen species; GO:0001505 regulation of neurotransmitter levels; GO:0001666 response to hypoxia; GO:0001817 regulation of cytokine production; GO:0002250 adaptive immune response; GO:0002252 immune effector process; GO:0002253 activation of immune response; GO:0002376 immune system process; GO:0002443 leukocyte mediated immunity; GO:0002449 lymphocyte mediated imm…	GO:0005576 extracellular region; GO:0005615 extracellular space; GO:0005623 cell; GO:0030175 filopodium; GO:0030424 axon; GO:0030426 growth cone; GO:0030427 site of polarized growth; GO:0042995 cell projection; GO:0043005 neuron projection; GO:0098858 actin-based cell projection; GO:0120025 plasma membrane bounded cell projection; GO:0150034 distal axon;	GO:0001846 opsonin binding; GO:0001848 complement binding; GO:0001849 complement component C1q complex binding; GO:0005102 signaling receptor binding; GO:0005488 binding; GO:0005496 steroid binding; GO:0005509 calcium ion binding; GO:0005515 protein binding; GO:0008289 lipid binding; GO:0015485 cholesterol binding; GO:0030169 low-density lipoprotein particle binding; GO:0032934 sterol binding; GO…	PF00354	Pentaxin family	–	–	–
P26992	Ciliary neurotrophic factor receptor subunit alpha OS=Homo sapiens OX=9606 GN=CNTFR PE=1 SV=2	CNTFR	0.545	6.84139e-05	Down	6	2	52	2	2	0.866	plasma membrane	K05059	CNTFR; ciliary neurotrophic factor receptor	hsa04060 Cytokine-cytokine receptor interaction; hsa04630 JAK-STAT signaling pathway	GO:0000003 reproduction; GO:0001967 suckling behavior; GO:0003006 developmental process involved in reproduction; GO:0003360 brainstem development; GO:0007154 cell communication; GO:0007165 signal transduction; GO:0007166 cell surface receptor signaling pathway; GO:0007275 multicellular organism development; GO:0007399 nervous system development; GO:0007517 muscle organ development; GO:0007548 se…	GO:0005576 extracellular region; GO:0005615 extracellular space; GO:0005623 cell; GO:0005886 plasma membrane; GO:0005887 integral component of plasma membrane; GO:0016020 membrane; GO:0016021 integral component of membrane; GO:0016324 apical plasma membrane; GO:0019898 extrinsic component of membrane; GO:0031224 intrinsic component of membrane; GO:0031226 intrinsic component of plasma membrane; G…	GO:0004888 transmembrane signaling receptor activity; GO:0004896 cytokine receptor activity; GO:0004897 ciliary neurotrophic factor receptor activity; GO:0005102 signaling receptor binding; GO:0005488 binding; GO:0005515 protein binding; GO:0019955 cytokine binding; GO:0038023 signaling receptor activity; GO:0060089 molecular transducer activity;	PF00041	Fibronectin type III domain	–	–	–
O75531	Barrier-to-autointegration factor OS=Homo sapiens OX=9606 GN=BANF1 PE=1 SV=1	BANF1	0.643	0.00862669	Down	24	2	3	2	2	0.785	extracellular	K21870	–	–	GO:0000278 mitotic cell cycle; GO:0006810 transport; GO:0006996 organelle organization; GO:0006997 nucleus organization; GO:0006998 nuclear envelope organization; GO:0007049 cell cycle; GO:0007084 mitotic nuclear envelope reassembly; GO:0009605 response to external stimulus; GO:0009607 response to biotic stimulus; GO:0009615 response to virus; GO:0009987 cellular process; GO:0010256 endomembrane …	GO:0005622 intracellular; GO:0005623 cell; GO:0005634 nucleus; GO:0005654 nucleoplasm; GO:0005737 cytoplasm; GO:0005829 cytosol; GO:0031974 membrane-enclosed lumen; GO:0031981 nuclear lumen; GO:0043226 organelle; GO:0043227 membrane-bounded organelle; GO:0043229 intracellular organelle; GO:0043231 intracellular membrane-bounded organelle; GO:0043233 organelle lumen; GO:0070013 intracellular organ…	GO:0005488 binding; GO:0005515 protein binding; GO:0008022 protein C-terminus binding; GO:0019899 enzyme binding; GO:0019904 protein domain specific binding; GO:0042802 identical protein binding; GO:0042803 protein homodimerization activity; GO:0046983 protein dimerization activity; GO:0047485 protein N-terminus binding; GO:0097726 LEM domain binding;	PF02961	Barrier to autointegration factor	BL	KOG4233	DNA-bridging protein BAF
O43488	Aflatoxin B1 aldehyde reductase member 2 OS=Homo sapiens OX=9606 GN=AKR7A2 PE=1 SV=3	AKR7A2	12.282	0.0232964	Up	5	2	6	2	2	–	mitochondria	K15303	AKR7; aflatoxin B1 aldehyde reductase	hsa00980 Metabolism of xenobiotics by cytochrome P450	GO:0005975 carbohydrate metabolic process; GO:0006066 alcohol metabolic process; GO:0006081 cellular aldehyde metabolic process; GO:0006091 generation of precursor metabolites and energy; GO:0006725 cellular aromatic compound metabolic process; GO:0006805 xenobiotic metabolic process; GO:0006807 nitrogen compound metabolic process; GO:0008152 metabolic process; GO:0009410 response to xenobiotic s…	GO:0005622 intracellular; GO:0005623 cell; GO:0005737 cytoplasm; GO:0005829 cytosol;	GO:0003824 catalytic activity; GO:0004032 alditol:NADP+ 1-oxidoreductase activity; GO:0004033 aldo-keto reductase (NADP) activity; GO:0004301 epoxide hydrolase activity; GO:0008106 alcohol dehydrogenase (NADP+) activity; GO:0009055 electron transfer activity; GO:0016491 oxidoreductase activity; GO:0016614 oxidoreductase activity, acting on CH-OH group of donors; GO:0016616 oxidoreductase activity…	PF00248	Aldo/keto reductase family	–	–	–
P11766	Alcohol dehydrogenase class-3 OS=Homo sapiens OX=9606 GN=ADH5 PE=1 SV=4	ADH5	10.657	0.00286291	Up	14	5	16	5	5	–	cytoplasm	K00121	frmA; S-(hydroxymethyl)glutathione dehydrogenase / alcohol dehydrogenase [EC:1.1.1.284 1.1.1.1]	hsa00071 Fatty acid degradation; hsa00830 Retinol metabolism; hsa00982 Drug metabolism - cytochrome P450; hsa00620 Pyruvate metabolism; hsa00350 Tyrosine metabolism; hsa00010 Glycolysis / Gluconeogenesis; hsa01200 Carbon metabolism; hsa00980 Metabolism of xenobiotics by cytochrome P450; hsa01100 Metabolic pathways	GO:0001523 retinoid metabolic process; GO:0002237 response to molecule of bacterial origin; GO:0003008 system process; GO:0003013 circulatory system process; GO:0003016 respiratory system process; GO:0006066 alcohol metabolic process; GO:0006067 ethanol metabolic process; GO:0006068 ethanol catabolic process; GO:0006069 ethanol oxidation; GO:0006081 cellular aldehyde metabolic process; GO:0006091…	GO:0005622 intracellular; GO:0005623 cell; GO:0005634 nucleus; GO:0005737 cytoplasm; GO:0005739 mitochondrion; GO:0005829 cytosol; GO:0043226 organelle; GO:0043227 membrane-bounded organelle; GO:0043229 intracellular organelle; GO:0043231 intracellular membrane-bounded organelle;	GO:0003824 catalytic activity; GO:0004022 alcohol dehydrogenase (NAD+) activity; GO:0004029 aldehyde dehydrogenase (NAD+) activity; GO:0005488 binding; GO:0005504 fatty acid binding; GO:0005515 protein binding; GO:0008270 zinc ion binding; GO:0008289 lipid binding; GO:0009055 electron transfer activity; GO:0016491 oxidoreductase activity; GO:0016614 oxidoreductase activity, acting on CH-OH group …	PF08240	Alcohol dehydrogenase GroES-like domain	Q	KOG0022	Alcohol dehydrogenase, class III
P26641	Elongation factor 1-gamma OS=Homo sapiens OX=9606 GN=EEF1G PE=1 SV=3	EEF1G	1.676	0.00857379	Up	5	3	6	3	3	1.686	cytoplasm	K03233	EEF1G; elongation factor 1-gamma	hsa05134 Legionellosis	GO:0006412 translation; GO:0006414 translational elongation; GO:0006518 peptide metabolic process; GO:0006575 cellular modified amino acid metabolic process; GO:0006749 glutathione metabolic process; GO:0006790 sulfur compound metabolic process; GO:0006807 nitrogen compound metabolic process; GO:0008152 metabolic process; GO:0009058 biosynthetic process; GO:0009059 macromolecule biosynthetic proc…	GO:0005622 intracellular; GO:0005623 cell; GO:0005634 nucleus; GO:0005737 cytoplasm; GO:0005829 cytosol; GO:0043226 organelle; GO:0043227 membrane-bounded organelle; GO:0043229 intracellular organelle; GO:0043231 intracellular membrane-bounded organelle;	GO:0003676 nucleic acid binding; GO:0003723 RNA binding; GO:0003746 translation elongation factor activity; GO:0003824 catalytic activity; GO:0004364 glutathione transferase activity; GO:0005488 binding; GO:0008135 translation factor activity, RNA binding; GO:0016740 transferase activity; GO:0016765 transferase activity, transferring alkyl or aryl (other than methyl) groups; GO:0097159 organic cy…	PF02798; PF00043; PF00647	Glutathione S-transferase, N-terminal domain; Glutathione S-transferase, C-terminal domain; Elongation factor 1 gamma, conserved domain	J	KOG1627	Translation elongation factor EF-1 gamma
Q04760	Lactoylglutathione lyase OS=Homo sapiens OX=9606 GN=GLO1 PE=1 SV=4	GLO1	7.603	0.0425999	Up	26	6	24	6	6	–	cytoplasm	K01759	GLO1; lactoylglutathione lyase [EC:4.4.1.5]	hsa00620 Pyruvate metabolism; hsa01100 Metabolic pathways	GO:0002376 immune system process; GO:0002520 immune system development; GO:0002521 leukocyte differentiation; GO:0002573 myeloid leukocyte differentiation; GO:0005975 carbohydrate metabolic process; GO:0006081 cellular aldehyde metabolic process; GO:0006082 organic acid metabolic process; GO:0006089 lactate metabolic process; GO:0006090 pyruvate metabolic process; GO:0006355 regulation of transcr…	GO:0005622 intracellular; GO:0005623 cell; GO:0005634 nucleus; GO:0005737 cytoplasm; GO:0005829 cytosol; GO:0005886 plasma membrane; GO:0016020 membrane; GO:0043226 organelle; GO:0043227 membrane-bounded organelle; GO:0043229 intracellular organelle; GO:0043231 intracellular membrane-bounded organelle; GO:0071944 cell periphery;	GO:0003824 catalytic activity; GO:0004462 lactoylglutathione lyase activity; GO:0005488 binding; GO:0008270 zinc ion binding; GO:0016829 lyase activity; GO:0016846 carbon-sulfur lyase activity; GO:0043167 ion binding; GO:0043169 cation binding; GO:0046872 metal ion binding; GO:0046914 transition metal ion binding;	PF00903	Glyoxalase/Bleomycin resistance protein/Dioxygenase superfamily	G	KOG2944	Glyoxalase
P58107	Epiplakin OS=Homo sapiens OX=9606 GN=EPPK1 PE=1 SV=3	EPPK1	0.639	0.0220481	Down	5	9	13	8	8	0.776	nucleus	–	–	–	GO:0006950 response to stress; GO:0006996 organelle organization; GO:0007010 cytoskeleton organization; GO:0008285 negative regulation of cell population proliferation; GO:0009611 response to wounding; GO:0009987 cellular process; GO:0010632 regulation of epithelial cell migration; GO:0010633 negative regulation of epithelial cell migration; GO:0010837 regulation of keratinocyte proliferation; GO…	GO:0005622 intracellular; GO:0005623 cell; GO:0005634 nucleus; GO:0005856 cytoskeleton; GO:0005882 intermediate filament; GO:0005911 cell-cell junction; GO:0005923 bicellular tight junction; GO:0030054 cell junction; GO:0030055 cell-substrate junction; GO:0030056 hemidesmosome; GO:0031974 membrane-enclosed lumen; GO:0031981 nuclear lumen; GO:0043226 organelle; GO:0043227 membrane-bounded organell…	GO:0005488 binding; GO:0019215 intermediate filament binding; GO:0044877 protein-containing complex binding;	–	–	Z	KOG0516	Dystonin, GAS (Growth-arrest-specific protein), and related proteins
P46926	Glucosamine-6-phosphate isomerase 1 OS=Homo sapiens OX=9606 GN=GNPDA1 PE=1 SV=1	GNPDA1	2.65	0.0431234	Up	17	4	11	4	4	–	cytoplasm	K02564	nagB; glucosamine-6-phosphate deaminase [EC:3.5.99.6]	hsa00520 Amino sugar and nucleotide sugar metabolism; hsa01100 Metabolic pathways	GO:0000003 reproduction; GO:0005975 carbohydrate metabolic process; GO:0005996 monosaccharide metabolic process; GO:0006000 fructose metabolic process; GO:0006002 fructose 6-phosphate metabolic process; GO:0006040 amino sugar metabolic process; GO:0006041 glucosamine metabolic process; GO:0006043 glucosamine catabolic process; GO:0006091 generation of precursor metabolites and energy; GO:0006793 …	GO:0005622 intracellular; GO:0005623 cell; GO:0005737 cytoplasm; GO:0005829 cytosol;	GO:0003824 catalytic activity; GO:0004342 glucosamine-6-phosphate deaminase activity; GO:0016787 hydrolase activity; GO:0016853 isomerase activity; GO:0016860 intramolecular oxidoreductase activity; GO:0016861 intramolecular oxidoreductase activity, interconverting aldoses and ketoses; GO:0019239 deaminase activity;	PF01182	Glucosamine-6-phosphate isomerases/6-phosphogluconolactonase	G	KOG3148	Glucosamine-6-phosphate isomerase
Q13449	Limbic system-associated membrane protein OS=Homo sapiens OX=9606 GN=LSAMP PE=1 SV=2	LSAMP	1.54	0.0204773	Up	7	2	22	2	2	1.612	plasma membrane	K06772	–	–	GO:0007275 multicellular organism development; GO:0007399 nervous system development; GO:0007610 behavior; GO:0007626 locomotory behavior; GO:0032501 multicellular organismal process; GO:0032502 developmental process; GO:0035640 exploration behavior; GO:0035641 locomotory exploration behavior; GO:0048731 system development; GO:0048856 anatomical structure development;	GO:0005576 extracellular region; GO:0005622 intracellular; GO:0005623 cell; GO:0005737 cytoplasm; GO:0005829 cytosol; GO:0005886 plasma membrane; GO:0016020 membrane; GO:0071944 cell periphery;	–	PF07679; PF13927	Immunoglobulin I-set domain; Immunoglobulin domain	T	KOG3510	FOG: Immunoglobulin C-2 Type/fibronectin type III domains
P27348	14-3-3 protein theta OS=Homo sapiens OX=9606 GN=YWHAQ PE=1 SV=1	YWHAQ	2.812	0.0281503	Up	35	10	197	4	5	0.988	cytoplasm	K16197	YWHAB_Q_Z; 14-3-3 protein beta/theta/zeta	hsa05160 Hepatitis C; hsa04110 Cell cycle; hsa04390 Hippo signaling pathway; hsa05161 Hepatitis B; hsa05203 Viral carcinogenesis; hsa04151 PI3K-Akt signaling pathway; hsa04114 Oocyte meiosis	GO:0006355 regulation of transcription, DNA-templated; GO:0006810 transport; GO:0006839 mitochondrial transport; GO:0006996 organelle organization; GO:0007005 mitochondrion organization; GO:0007006 mitochondrial membrane organization; GO:0009889 regulation of biosynthetic process; GO:0009890 negative regulation of biosynthetic process; GO:0009892 negative regulation of metabolic process; GO:00099…	GO:0005622 intracellular; GO:0005623 cell; GO:0005737 cytoplasm; GO:0005829 cytosol; GO:0032991 protein-containing complex;	GO:0005488 binding; GO:0005515 protein binding; GO:0042802 identical protein binding; GO:0047485 protein N-terminus binding;	PF00244	14-3-3 protein	O	KOG0841	Multifunctional chaperone (14-3-3 family)
P19013	Keratin, type II cytoskeletal 4 OS=Homo sapiens OX=9606 GN=KRT4 PE=1 SV=5	KRT4	0.519	0.00541695	Down	29	19	206	13	14	1.005	nucleus	K07605	–	–	GO:0006996 organelle organization; GO:0007010 cytoskeleton organization; GO:0007275 multicellular organism development; GO:0008219 cell death; GO:0008285 negative regulation of cell population proliferation; GO:0008544 epidermis development; GO:0009790 embryo development; GO:0009792 embryo development ending in birth or egg hatching; GO:0009888 tissue development; GO:0009913 epidermal cell differ…	GO:0005622 intracellular; GO:0005623 cell; GO:0005737 cytoplasm; GO:0005829 cytosol; GO:0005856 cytoskeleton; GO:0005882 intermediate filament; GO:0009986 cell surface; GO:0043226 organelle; GO:0043228 non-membrane-bounded organelle; GO:0043229 intracellular organelle; GO:0043232 intracellular non-membrane-bounded organelle; GO:0045095 keratin filament; GO:0045111 intermediate filament cytoskelet…	GO:0005488 binding; GO:0005515 protein binding; GO:0046982 protein heterodimerization activity; GO:0046983 protein dimerization activity;	–	–	–	–	–
Q9HCN6	Platelet glycoprotein VI OS=Homo sapiens OX=9606 GN=GP6 PE=1 SV=4	GP6	0.513	0.0380157	Down	14	3	56	3	3	1.108	extracellular	K06264	GP6; platelet glycoprotein VI	hsa04512 ECM-receptor interaction; hsa04611 Platelet activation	GO:0007154 cell communication; GO:0007165 signal transduction; GO:0007166 cell surface receptor signaling pathway; GO:0007167 enzyme linked receptor protein signaling pathway; GO:0007169 transmembrane receptor protein tyrosine kinase signaling pathway; GO:0009987 cellular process; GO:0023052 signaling; GO:0038063 collagen-activated tyrosine kinase receptor signaling pathway; GO:0038065 collagen-a…	GO:0005623 cell; GO:0005886 plasma membrane; GO:0005887 integral component of plasma membrane; GO:0016020 membrane; GO:0016021 integral component of membrane; GO:0031224 intrinsic component of membrane; GO:0031226 intrinsic component of plasma membrane; GO:0071944 cell periphery; GO:0097197 tetraspanin-enriched microdomain;	GO:0004888 transmembrane signaling receptor activity; GO:0005488 binding; GO:0005518 collagen binding; GO:0038023 signaling receptor activity; GO:0038064 collagen receptor activity; GO:0044877 protein-containing complex binding; GO:0060089 molecular transducer activity;	PF13895	Immunoglobulin domain	–	–	–
P02042	Hemoglobin subunit delta OS=Homo sapiens OX=9606 GN=HBD PE=1 SV=2	HBD	50.891	0.0447094	Up	90	48	883	11	11	0.137	cytoplasm	K16151	–	–	GO:0000302 response to reactive oxygen species; GO:0001505 regulation of neurotransmitter levels; GO:0001775 cell activation; GO:0001932 regulation of protein phosphorylation; GO:0002252 immune effector process; GO:0002262 myeloid cell homeostasis; GO:0002263 cell activation involved in immune response; GO:0002274 myeloid leukocyte activation; GO:0002275 myeloid cell activation involved in immune…	GO:0005576 extracellular region; GO:0005615 extracellular space; GO:0005622 intracellular; GO:0005623 cell; GO:0005737 cytoplasm; GO:0005829 cytosol; GO:0005833 hemoglobin complex; GO:0012505 endomembrane system; GO:0030139 endocytic vesicle; GO:0030141 secretory granule; GO:0031410 cytoplasmic vesicle; GO:0031838 haptoglobin-hemoglobin complex; GO:0031974 membrane-enclosed lumen; GO:0031982 vesi…	GO:0005344 oxygen carrier activity; GO:0005488 binding; GO:0005515 protein binding; GO:0008144 drug binding; GO:0019825 oxygen binding; GO:0030492 hemoglobin binding; GO:0031721 hemoglobin alpha binding; GO:0031722 hemoglobin beta binding; GO:0036094 small molecule binding; GO:0140104 molecular carrier activity;	PF00042	Globin	C	KOG3378	Globins and related hemoproteins
P68871	Hemoglobin subunit beta OS=Homo sapiens OX=9606 GN=HBB PE=1 SV=2	HBB	7.636	0.0311429	Up	92	70	1650	33	71	0.682	cytoplasm	K13823	HBB; hemoglobin subunit beta	hsa05144 Malaria; hsa05143 African trypanosomiasis	GO:0000302 response to reactive oxygen species; GO:0001505 regulation of neurotransmitter levels; GO:0001775 cell activation; GO:0001932 regulation of protein phosphorylation; GO:0002252 immune effector process; GO:0002262 myeloid cell homeostasis; GO:0002263 cell activation involved in immune response; GO:0002274 myeloid leukocyte activation; GO:0002275 myeloid cell activation involved in immune…	GO:0005576 extracellular region; GO:0005615 extracellular space; GO:0005622 intracellular; GO:0005623 cell; GO:0005737 cytoplasm; GO:0005829 cytosol; GO:0005833 hemoglobin complex; GO:0012505 endomembrane system; GO:0030139 endocytic vesicle; GO:0030141 secretory granule; GO:0031410 cytoplasmic vesicle; GO:0031838 haptoglobin-hemoglobin complex; GO:0031974 membrane-enclosed lumen; GO:0031982 vesi…	GO:0005344 oxygen carrier activity; GO:0005488 binding; GO:0005515 protein binding; GO:0008144 drug binding; GO:0019825 oxygen binding; GO:0030492 hemoglobin binding; GO:0031721 hemoglobin alpha binding; GO:0031722 hemoglobin beta binding; GO:0036094 small molecule binding; GO:0140104 molecular carrier activity;	PF00042	Globin	C	KOG3378	Globins and related hemoproteins
P69905	Hemoglobin subunit alpha OS=Homo sapiens OX=9606 GN=HBA1 PE=1 SV=2	HBA1	33.4	0.0227472	Up	91	78	1579	74	78	0.271	cytoplasm	K13822	HBA; hemoglobin subunit alpha	hsa05144 Malaria; hsa05143 African trypanosomiasis	GO:0000302 response to reactive oxygen species; GO:0006810 transport; GO:0006811 ion transport; GO:0006820 anion transport; GO:0006897 endocytosis; GO:0006898 receptor-mediated endocytosis; GO:0006950 response to stress; GO:0006979 response to oxidative stress; GO:0008152 metabolic process; GO:0009056 catabolic process; GO:0009636 response to toxic substance; GO:0009987 cellular process; GO:00100…	GO:0005576 extracellular region; GO:0005615 extracellular space; GO:0005622 intracellular; GO:0005623 cell; GO:0005737 cytoplasm; GO:0005829 cytosol; GO:0005833 hemoglobin complex; GO:0005840 ribosome; GO:0015935 small ribosomal subunit; GO:0022626 cytosolic ribosome; GO:0022627 cytosolic small ribosomal subunit; GO:0030139 endocytic vesicle; GO:0031410 cytoplasmic vesicle; GO:0031838 haptoglobin…	–	PF00042	Globin	C	KOG3378	Globins and related hemoproteins
Q9NX62	Golgi-resident adenosine 3',5'-bisphosphate 3'-phosphatase OS=Homo sapiens OX=9606 GN=BPNT2 PE=1 SV=1	BPNT2	0.586	0.0498557	Down	8	3	18	3	3	0.925	endoplasmic reticulum	K15759	IMPAD1; Golgi-resident PAP phosphatase [EC:3.1.3.7]	hsa00920 Sulfur metabolism; hsa04070 Phosphatidylinositol signaling system; hsa01100 Metabolic pathways	GO:0001501 skeletal system development; GO:0001503 ossification; GO:0001958 endochondral ossification; GO:0002062 chondrocyte differentiation; GO:0002063 chondrocyte development; GO:0006022 aminoglycan metabolic process; GO:0006029 proteoglycan metabolic process; GO:0006082 organic acid metabolic process; GO:0006139 nucleobase-containing compound metabolic process; GO:0006163 purine nucleotide me…	GO:0005622 intracellular; GO:0005623 cell; GO:0005634 nucleus; GO:0005654 nucleoplasm; GO:0005737 cytoplasm; GO:0005794 Golgi apparatus; GO:0005796 Golgi lumen; GO:0005829 cytosol; GO:0012505 endomembrane system; GO:0016604 nuclear body; GO:0031974 membrane-enclosed lumen; GO:0031981 nuclear lumen; GO:0043226 organelle; GO:0043227 membrane-bounded organelle; GO:0043229 intracellular organelle; GO…	GO:0003824 catalytic activity; GO:0008252 nucleotidase activity; GO:0008254 3'-nucleotidase activity; GO:0008441 3'(2'),5'-bisphosphate nucleotidase activity; GO:0016787 hydrolase activity; GO:0016788 hydrolase activity, acting on ester bonds; GO:0016791 phosphatase activity; GO:0042578 phosphoric ester hydrolase activity;	–	–	T	KOG3853	Inositol monophosphatase
Q7Z794	Keratin, type II cytoskeletal 1b OS=Homo sapiens OX=9606 GN=KRT77 PE=1 SV=3	KRT77	4.392	0.00221774	Up	19	14	239	7	7	2.223	nucleus	K07605	–	–	GO:0007275 multicellular organism development; GO:0008219 cell death; GO:0008544 epidermis development; GO:0009888 tissue development; GO:0009913 epidermal cell differentiation; GO:0009987 cellular process; GO:0012501 programmed cell death; GO:0030154 cell differentiation; GO:0030216 keratinocyte differentiation; GO:0030855 epithelial cell differentiation; GO:0031424 keratinization; GO:0032501 mu…	GO:0005622 intracellular; GO:0005623 cell; GO:0005737 cytoplasm; GO:0005829 cytosol; GO:0005856 cytoskeleton; GO:0043226 organelle; GO:0043228 non-membrane-bounded organelle; GO:0043229 intracellular organelle; GO:0043232 intracellular non-membrane-bounded organelle;	–	–	–	–	–	–
P09960	Leukotriene A-4 hydrolase OS=Homo sapiens OX=9606 GN=LTA4H PE=1 SV=2	LTA4H	1.642	0.0284466	Up	40	22	262	22	22	0.731	cytoplasm	K01254	LTA4H; leukotriene-A4 hydrolase [EC:3.3.2.6]	hsa00590 Arachidonic acid metabolism; hsa01100 Metabolic pathways	GO:0001676 long-chain fatty acid metabolic process; GO:0001775 cell activation; GO:0002252 immune effector process; GO:0002263 cell activation involved in immune response; GO:0002274 myeloid leukocyte activation; GO:0002275 myeloid cell activation involved in immune response; GO:0002283 neutrophil activation involved in immune response; GO:0002366 leukocyte activation involved in immune response;…	GO:0005576 extracellular region; GO:0005622 intracellular; GO:0005623 cell; GO:0005634 nucleus; GO:0005654 nucleoplasm; GO:0005737 cytoplasm; GO:0005829 cytosol; GO:0012505 endomembrane system; GO:0030141 secretory granule; GO:0031410 cytoplasmic vesicle; GO:0031974 membrane-enclosed lumen; GO:0031981 nuclear lumen; GO:0031982 vesicle; GO:0043226 organelle; GO:0043227 membrane-bounded organelle; …	GO:0003824 catalytic activity; GO:0004177 aminopeptidase activity; GO:0004301 epoxide hydrolase activity; GO:0004463 leukotriene-A4 hydrolase activity; GO:0005488 binding; GO:0008233 peptidase activity; GO:0008235 metalloexopeptidase activity; GO:0008237 metallopeptidase activity; GO:0008238 exopeptidase activity; GO:0008270 zinc ion binding; GO:0016787 hydrolase activity; GO:0016801 hydrolase ac…	PF01433	Peptidase family M1	EIOV	KOG1047	Bifunctional leukotriene A4 hydrolase/aminopeptidase LTA4H
Q9Y490	Talin-1 OS=Homo sapiens OX=9606 GN=TLN1 PE=1 SV=3	TLN1	0.664	0.0409853	Down	23	50	493	50	50	0.546	cytoplasm,nucleus	K06271	TLN; talin	hsa04510 Focal adhesion; hsa04015 Rap1 signaling pathway; hsa04611 Platelet activation; hsa05166 Human T-cell leukemia virus 1 infection; hsa05131 Shigellosis	GO:0002576 platelet degranulation; GO:0003008 system process; GO:0003012 muscle system process; GO:0006810 transport; GO:0006887 exocytosis; GO:0006936 muscle contraction; GO:0006950 response to stress; GO:0006986 response to unfolded protein; GO:0006996 organelle organization; GO:0007010 cytoskeleton organization; GO:0007043 cell-cell junction assembly; GO:0007044 cell-substrate junction assembl…	GO:0001726 ruffle; GO:0005576 extracellular region; GO:0005622 intracellular; GO:0005623 cell; GO:0005737 cytoplasm; GO:0005829 cytosol; GO:0005912 adherens junction; GO:0005925 focal adhesion; GO:0030054 cell junction; GO:0030055 cell-substrate junction; GO:0031252 cell leading edge; GO:0042995 cell projection; GO:0070161 anchoring junction; GO:0120025 plasma membrane bounded cell projection;	GO:0001786 phosphatidylserine binding; GO:0005102 signaling receptor binding; GO:0005178 integrin binding; GO:0005198 structural molecule activity; GO:0005200 structural constituent of cytoskeleton; GO:0005488 binding; GO:0005515 protein binding; GO:0005543 phospholipid binding; GO:0008092 cytoskeletal protein binding; GO:0008289 lipid binding; GO:0017166 vinculin binding; GO:0019904 protein doma…	PF09379; PF00373; PF09141; PF08913	FERM N-terminal domain ; FERM central domain; Talin, middle domain; Vinculin Binding Site	Z	KOG4261	Talin
J3QRN2	Beta-2-glycoprotein 1 (Fragment) OS=Homo sapiens OX=9606 GN=APOH PE=1 SV=1	APOH	2.004	0.0157973	Up	74	23	3381	1	1	0.975	extracellular	–	–	–	GO:0001936 regulation of endothelial cell proliferation; GO:0001937 negative regulation of endothelial cell proliferation; GO:0002576 platelet degranulation; GO:0006508 proteolysis; GO:0006629 lipid metabolic process; GO:0006638 neutral lipid metabolic process; GO:0006639 acylglycerol metabolic process; GO:0006641 triglyceride metabolic process; GO:0006807 nitrogen compound metabolic process; GO:…	GO:0005576 extracellular region; GO:0005615 extracellular space; GO:0005622 intracellular; GO:0005623 cell; GO:0005737 cytoplasm; GO:0005886 plasma membrane; GO:0009986 cell surface; GO:0012505 endomembrane system; GO:0016020 membrane; GO:0030141 secretory granule; GO:0031089 platelet dense granule lumen; GO:0031410 cytoplasmic vesicle; GO:0031974 membrane-enclosed lumen; GO:0031982 vesicle; GO:0…	GO:0005488 binding; GO:0005515 protein binding; GO:0005543 phospholipid binding; GO:0008047 enzyme activator activity; GO:0008289 lipid binding; GO:0030234 enzyme regulator activity; GO:0042802 identical protein binding; GO:0043167 ion binding; GO:0043168 anion binding; GO:0060229 lipase activator activity; GO:0060230 lipoprotein lipase activator activity; GO:0098772 molecular function regulator;	PF00084	Sushi domain (SCR repeat)	TV	KOG4297	C-type lectin
A0A087X0K0	Collagen alpha-1(XV) chain OS=Homo sapiens OX=9606 GN=COL15A1 PE=1 SV=1	COL15A1	0.545	0.0184366	Down	2	3	15	3	3	0.52	extracellular	K08135	COL15A; collagen type XV alpha	hsa04974 Protein digestion and absorption	GO:0007154 cell communication; GO:0007165 signal transduction; GO:0008152 metabolic process; GO:0009056 catabolic process; GO:0009987 cellular process; GO:0023052 signaling; GO:0030574 collagen catabolic process; GO:0032963 collagen metabolic process; GO:0050789 regulation of biological process; GO:0050794 regulation of cellular process; GO:0050896 response to stimulus; GO:0051716 cellular respon…	GO:0005576 extracellular region; GO:0005581 collagen trimer; GO:0005582 collagen type XV trimer; GO:0005604 basement membrane; GO:0005622 intracellular; GO:0005623 cell; GO:0005737 cytoplasm; GO:0005783 endoplasmic reticulum; GO:0005788 endoplasmic reticulum lumen; GO:0012505 endomembrane system; GO:0016020 membrane; GO:0016021 integral component of membrane; GO:0031012 extracellular matrix; GO:0…	–	PF13385; PF06482	Concanavalin A-like lectin/glucanases superfamily; Collagenase NC10 and Endostatin	W	KOG3546	Collagens (type XV)
Q9GZN8	UPF0687 protein C20orf27 OS=Homo sapiens OX=9606 GN=C20orf27 PE=1 SV=3	C20orf27	1.871	0.0218904	Up	22	2	2	2	2	1.45	extracellular	–	–	–	–	–	–	–	–	–	–	–
Protein accession	Protein description	Gene name	ACHIII/ACHII ratio	ACHIII/ACHII P value	Regulated type	Coverage (%)	Peptides	PSMs	Unique Peptides	Razor + unique peptides	ACHIII4	Subcellular localization	KEGG KO No.	KEGG Gene	KEGG pathway	Biological process	Cellular component	Molecular function	Pfam ID	Domain description	KOG category	KOG NO.	KOG description
B1AH49	3-mercaptopyruvate sulfurtransferase OS=Homo sapiens OX=9606 GN=MPST PE=1 SV=1	MPST	16.117	0.0104412	Up	38	7	12	7	7	–	mitochondria		–	–	GO:0000096 sulfur amino acid metabolic process; GO:0000098 sulfur amino acid catabolic process; GO:0001655 urogenital system development; GO:0001822 kidney development; GO:0001889 liver development; GO:0006082 organic acid metabolic process; GO:0006520 cellular amino acid metabolic process; GO:0006534 cysteine metabolic process; GO:0006790 sulfur compound metabolic process; GO:0006807 nitrogen co…	GO:0005622 intracellular; GO:0005623 cell; GO:0005737 cytoplasm; GO:0005739 mitochondrion; GO:0005759 mitochondrial matrix; GO:0005829 cytosol; GO:0031974 membrane-enclosed lumen; GO:0042995 cell projection; GO:0043005 neuron projection; GO:0043226 organelle; GO:0043227 membrane-bounded organelle; GO:0043229 intracellular organelle; GO:0043231 intracellular membrane-bounded organelle; GO:0043233 …	GO:0003824 catalytic activity; GO:0004792 thiosulfate sulfurtransferase activity; GO:0005488 binding; GO:0005515 protein binding; GO:0016740 transferase activity; GO:0016782 transferase activity, transferring sulfur-containing groups; GO:0016783 sulfurtransferase activity; GO:0016784 3-mercaptopyruvate sulfurtransferase activity; GO:0042802 identical protein binding;	PF00581	Rhodanese-like domain	H	KOG1529	Mercaptopyruvate sulfurtransferase/thiosulfate sulfurtransferase
A0A087WVM2	CD177 antigen OS=Homo sapiens OX=9606 GN=CD177 PE=1 SV=1	CD177	0.666	0.0374845	Down	6	3	6	3	3	1.194	extracellular	K06552	–	–	GO:0001775 cell activation; GO:0002252 immune effector process; GO:0002263 cell activation involved in immune response; GO:0002274 myeloid leukocyte activation; GO:0002275 myeloid cell activation involved in immune response; GO:0002283 neutrophil activation involved in immune response; GO:0002366 leukocyte activation involved in immune response; GO:0002376 immune system process; GO:0002443 leukoc…	GO:0005622 intracellular; GO:0005623 cell; GO:0005737 cytoplasm; GO:0005886 plasma membrane; GO:0012505 endomembrane system; GO:0012506 vesicle membrane; GO:0016020 membrane; GO:0030141 secretory granule; GO:0030659 cytoplasmic vesicle membrane; GO:0030667 secretory granule membrane; GO:0031090 organelle membrane; GO:0031410 cytoplasmic vesicle; GO:0031982 vesicle; GO:0035579 specific granule mem…	GO:0002020 protease binding; GO:0005102 signaling receptor binding; GO:0005178 integrin binding; GO:0005488 binding; GO:0005515 protein binding; GO:0019899 enzyme binding; GO:0044877 protein-containing complex binding; GO:0048306 calcium-dependent protein binding; GO:0050839 cell adhesion molecule binding;	PF00021	u-PAR/Ly-6 domain	–	–	–
E7EQB2	Lactotransferrin (Fragment) OS=Homo sapiens OX=9606 GN=LTF PE=1 SV=1	LTF	0.223	0.00328677	Down	50	37	699	34	34	0.668	nucleus	K17283	–	–	GO:0001501 skeletal system development; GO:0001775 cell activation; GO:0001817 regulation of cytokine production; GO:0001818 negative regulation of cytokine production; GO:0001906 cell killing; GO:0001932 regulation of protein phosphorylation; GO:0001934 positive regulation of protein phosphorylation; GO:0002227 innate immune response in mucosa; GO:0002251 organ or tissue specific immune response…	GO:0005576 extracellular region; GO:0005615 extracellular space; GO:0005622 intracellular; GO:0005623 cell; GO:0005634 nucleus; GO:0005737 cytoplasm; GO:0009986 cell surface; GO:0012505 endomembrane system; GO:0030139 endocytic vesicle; GO:0030141 secretory granule; GO:0031410 cytoplasmic vesicle; GO:0031974 membrane-enclosed lumen; GO:0031982 vesicle; GO:0031983 vesicle lumen; GO:0032991 protein…	GO:0001530 lipopolysaccharide binding; GO:0003824 catalytic activity; GO:0004175 endopeptidase activity; GO:0004252 serine-type endopeptidase activity; GO:0004857 enzyme inhibitor activity; GO:0004866 endopeptidase inhibitor activity; GO:0004869 cysteine-type endopeptidase inhibitor activity; GO:0005488 binding; GO:0005506 iron ion binding; GO:0005539 glycosaminoglycan binding; GO:0008047 enzyme …	PF00405	Transferrin	–	–	–
B7Z4G8	Amyloid-like protein 1 OS=Homo sapiens OX=9606 GN=APLP1 PE=1 SV=1	APLP1	2.271	0.0299018	Up	4	3	32	3	3	1.009	cytoplasm	K05639	–	–	GO:0006139 nucleobase-containing compound metabolic process; GO:0006378 mRNA polyadenylation; GO:0006396 RNA processing; GO:0006397 mRNA processing; GO:0006417 regulation of translation; GO:0006725 cellular aromatic compound metabolic process; GO:0006807 nitrogen compound metabolic process; GO:0007275 multicellular organism development; GO:0007399 nervous system development; GO:0007417 central ne…	GO:0005576 extracellular region; GO:0005604 basement membrane; GO:0005622 intracellular; GO:0005623 cell; GO:0005737 cytoplasm; GO:0005794 Golgi apparatus; GO:0005886 plasma membrane; GO:0012505 endomembrane system; GO:0016020 membrane; GO:0016021 integral component of membrane; GO:0031012 extracellular matrix; GO:0031224 intrinsic component of membrane; GO:0043226 organelle; GO:0043227 membrane-…	GO:0001664 G protein-coupled receptor binding; GO:0005102 signaling receptor binding; GO:0005488 binding; GO:0005515 protein binding; GO:0031690 adrenergic receptor binding; GO:0031694 alpha-2A adrenergic receptor binding; GO:0031695 alpha-2B adrenergic receptor binding; GO:0031696 alpha-2C adrenergic receptor binding; GO:0042802 identical protein binding;	PF02177; PF12924; PF12925	Amyloid A4 N-terminal heparin-binding; Copper-binding of amyloid precursor, CuBD; E2 domain of amyloid precursor protein	S	KOG4295	Serine proteinase inhibitor (KU family)
Q9UM07	Protein-arginine deiminase type-4 OS=Homo sapiens OX=9606 GN=PADI4 PE=1 SV=2	PADI4	0.03	0.0253567	Down	10	6	13	6	6	0.098	extracellular	K24669	PADI4; protein-arginine deiminase 4 [EC:3.5.3.15]	hsa04613 Neutrophil extracellular trap formation	GO:0006082 organic acid metabolic process; GO:0006323 DNA packaging; GO:0006325 chromatin organization; GO:0006333 chromatin assembly or disassembly; GO:0006334 nucleosome assembly; GO:0006338 chromatin remodeling; GO:0006464 cellular protein modification process; GO:0006520 cellular amino acid metabolic process; GO:0006525 arginine metabolic process; GO:0006527 arginine catabolic process; GO:000…	GO:0005622 intracellular; GO:0005623 cell; GO:0005634 nucleus; GO:0005654 nucleoplasm; GO:0005737 cytoplasm; GO:0005829 cytosol; GO:0031974 membrane-enclosed lumen; GO:0031981 nuclear lumen; GO:0032991 protein-containing complex; GO:0043226 organelle; GO:0043227 membrane-bounded organelle; GO:0043229 intracellular organelle; GO:0043231 intracellular membrane-bounded organelle; GO:0043233 organell…	GO:0003824 catalytic activity; GO:0004668 protein-arginine deiminase activity; GO:0005488 binding; GO:0005509 calcium ion binding; GO:0005515 protein binding; GO:0016597 amino acid binding; GO:0016787 hydrolase activity; GO:0016810 hydrolase activity, acting on carbon-nitrogen (but not peptide) bonds; GO:0016813 hydrolase activity, acting on carbon-nitrogen (but not peptide) bonds, in linear amid…	PF08526; PF08527	Protein-arginine deiminase (PAD) N-terminal domain; Protein-arginine deiminase (PAD) middle domain	–	–	–
P10153	Non-secretory ribonuclease OS=Homo sapiens OX=9606 GN=RNASE2 PE=1 SV=2	RNASE2	0.249	0.0420516	Down	16	5	43	5	5	0.368	extracellular	K01168	–	–	GO:0001775 cell activation; GO:0002227 innate immune response in mucosa; GO:0002251 organ or tissue specific immune response; GO:0002252 immune effector process; GO:0002263 cell activation involved in immune response; GO:0002274 myeloid leukocyte activation; GO:0002275 myeloid cell activation involved in immune response; GO:0002283 neutrophil activation involved in immune response; GO:0002366 leu…	GO:0000323 lytic vacuole; GO:0005576 extracellular region; GO:0005615 extracellular space; GO:0005622 intracellular; GO:0005623 cell; GO:0005737 cytoplasm; GO:0005764 lysosome; GO:0005766 primary lysosome; GO:0005773 vacuole; GO:0005775 vacuolar lumen; GO:0012505 endomembrane system; GO:0030141 secretory granule; GO:0031410 cytoplasmic vesicle; GO:0031974 membrane-enclosed lumen; GO:0031982 vesic…	GO:0001530 lipopolysaccharide binding; GO:0003824 catalytic activity; GO:0004518 nuclease activity; GO:0004519 endonuclease activity; GO:0004540 ribonuclease activity; GO:0005488 binding; GO:0008289 lipid binding; GO:0016787 hydrolase activity; GO:0016788 hydrolase activity, acting on ester bonds; GO:0097367 carbohydrate derivative binding; GO:0140098 catalytic activity, acting on RNA;	PF00074	Pancreatic ribonuclease	–	–	–
P05164	Myeloperoxidase OS=Homo sapiens OX=9606 GN=MPO PE=1 SV=1	MPO	0.308	0.0223152	Down	31	25	332	24	25	0.603	extracellular	K10789	MPO; myeloperoxidase [EC:1.11.2.2]	hsa00983 Drug metabolism - other enzymes; hsa04145 Phagosome; hsa04613 Neutrophil extracellular trap formation; hsa05221 Acute myeloid leukemia; hsa05202 Transcriptional misregulation in cancer	GO:0000302 response to reactive oxygen species; GO:0000303 response to superoxide; GO:0000305 response to oxygen radical; GO:0001775 cell activation; GO:0001878 response to yeast; GO:0002148 hypochlorous acid metabolic process; GO:0002149 hypochlorous acid biosynthetic process; GO:0002252 immune effector process; GO:0002263 cell activation involved in immune response; GO:0002274 myeloid leukocyte…	GO:0000323 lytic vacuole; GO:0005576 extracellular region; GO:0005615 extracellular space; GO:0005622 intracellular; GO:0005623 cell; GO:0005634 nucleus; GO:0005737 cytoplasm; GO:0005764 lysosome; GO:0005766 primary lysosome; GO:0005773 vacuole; GO:0005775 vacuolar lumen; GO:0012505 endomembrane system; GO:0030141 secretory granule; GO:0031410 cytoplasmic vesicle; GO:0031974 membrane-enclosed lum…	GO:0003682 chromatin binding; GO:0003824 catalytic activity; GO:0004601 peroxidase activity; GO:0005488 binding; GO:0005539 glycosaminoglycan binding; GO:0008201 heparin binding; GO:0016209 antioxidant activity; GO:0016491 oxidoreductase activity; GO:0016684 oxidoreductase activity, acting on peroxide as acceptor; GO:0043167 ion binding; GO:0043168 anion binding; GO:0097367 carbohydrate derivativ…	PF03098	Animal haem peroxidase	S	KOG2408	Peroxidase/oxygenase
P80511	Protein S100-A12 OS=Homo sapiens OX=9606 GN=S100A12 PE=1 SV=2	S100A12	0.433	0.0382094	Down	10	2	30	2	2	0.846	cytoplasm	K23766	–	–	GO:0001775 cell activation; GO:0001816 cytokine production; GO:0001906 cell killing; GO:0001932 regulation of protein phosphorylation; GO:0001934 positive regulation of protein phosphorylation; GO:0002252 immune effector process; GO:0002263 cell activation involved in immune response; GO:0002274 myeloid leukocyte activation; GO:0002275 myeloid cell activation involved in immune response; GO:00022…	GO:0005576 extracellular region; GO:0005622 intracellular; GO:0005623 cell; GO:0005634 nucleus; GO:0005737 cytoplasm; GO:0005829 cytosol; GO:0005856 cytoskeleton; GO:0005886 plasma membrane; GO:0012505 endomembrane system; GO:0016020 membrane; GO:0030141 secretory granule; GO:0031410 cytoplasmic vesicle; GO:0031974 membrane-enclosed lumen; GO:0031982 vesicle; GO:0031983 vesicle lumen; GO:0034774 …	GO:0005102 signaling receptor binding; GO:0005488 binding; GO:0005507 copper ion binding; GO:0005509 calcium ion binding; GO:0005515 protein binding; GO:0008144 drug binding; GO:0008270 zinc ion binding; GO:0043167 ion binding; GO:0043169 cation binding; GO:0046872 metal ion binding; GO:0046914 transition metal ion binding; GO:0050786 RAGE receptor binding;	PF01023	S-100/ICaBP type calcium binding domain	–	–	–
O75594	Peptidoglycan recognition protein 1 OS=Homo sapiens OX=9606 GN=PGLYRP1 PE=1 SV=1	PGLYRP1	0.415	0.0471826	Down	32	4	45	4	4	1.115	extracellular	K01446	–	–	GO:0001775 cell activation; GO:0001906 cell killing; GO:0002218 activation of innate immune response; GO:0002221 pattern recognition receptor signaling pathway; GO:0002252 immune effector process; GO:0002253 activation of immune response; GO:0002263 cell activation involved in immune response; GO:0002274 myeloid leukocyte activation; GO:0002275 myeloid cell activation involved in immune response;…	GO:0005576 extracellular region; GO:0005622 intracellular; GO:0005623 cell; GO:0005737 cytoplasm; GO:0012505 endomembrane system; GO:0030139 endocytic vesicle; GO:0030141 secretory granule; GO:0031410 cytoplasmic vesicle; GO:0031974 membrane-enclosed lumen; GO:0031982 vesicle; GO:0031983 vesicle lumen; GO:0034774 secretory granule lumen; GO:0035580 specific granule lumen; GO:0042581 specific gran…	GO:0005488 binding; GO:0005539 glycosaminoglycan binding; GO:0016019 peptidoglycan immune receptor activity; GO:0038023 signaling receptor activity; GO:0038187 pattern recognition receptor activity; GO:0042834 peptidoglycan binding; GO:0060089 molecular transducer activity; GO:0097367 carbohydrate derivative binding;	PF01510	N-acetylmuramoyl-L-alanine amidase	–	–	–
P61626	Lysozyme C OS=Homo sapiens OX=9606 GN=LYZ PE=1 SV=1	LYZ	0.655	0.0256527	Down	34	7	289	7	7	0.942	extracellular	K13915	LYZ; lysozyme C [EC:3.2.1.17]	hsa04970 Salivary secretion	GO:0001775 cell activation; GO:0001906 cell killing; GO:0002252 immune effector process; GO:0002263 cell activation involved in immune response; GO:0002274 myeloid leukocyte activation; GO:0002275 myeloid cell activation involved in immune response; GO:0002283 neutrophil activation involved in immune response; GO:0002366 leukocyte activation involved in immune response; GO:0002376 immune system p…	GO:0000323 lytic vacuole; GO:0005576 extracellular region; GO:0005615 extracellular space; GO:0005622 intracellular; GO:0005623 cell; GO:0005737 cytoplasm; GO:0005764 lysosome; GO:0005766 primary lysosome; GO:0005773 vacuole; GO:0005775 vacuolar lumen; GO:0012505 endomembrane system; GO:0030141 secretory granule; GO:0031410 cytoplasmic vesicle; GO:0031974 membrane-enclosed lumen; GO:0031982 vesic…	GO:0003796 lysozyme activity; GO:0003824 catalytic activity; GO:0004553 hydrolase activity, hydrolyzing O-glycosyl compounds; GO:0005488 binding; GO:0005515 protein binding; GO:0016787 hydrolase activity; GO:0016798 hydrolase activity, acting on glycosyl bonds; GO:0042802 identical protein binding; GO:0061783 peptidoglycan muralytic activity;	PF00062	C-type lysozyme/alpha-lactalbumin family	–	–	–
Q9P258	Protein RCC2 OS=Homo sapiens OX=9606 GN=RCC2 PE=1 SV=2	RCC2	0.226	0.0280299	Down	3	2	3	2	2	0.071	nucleus	–	–	–	GO:0001952 regulation of cell-matrix adhesion; GO:0001953 negative regulation of cell-matrix adhesion; GO:0007044 cell-substrate junction assembly; GO:0007154 cell communication; GO:0007155 cell adhesion; GO:0007160 cell-matrix adhesion; GO:0007162 negative regulation of cell adhesion; GO:0007165 signal transduction; GO:0007166 cell surface receptor signaling pathway; GO:0007229 integrin-mediated…	GO:0000775 chromosome, centromeric region; GO:0005622 intracellular; GO:0005623 cell; GO:0005634 nucleus; GO:0005694 chromosome; GO:0005730 nucleolus; GO:0005737 cytoplasm; GO:0005768 endosome; GO:0005769 early endosome; GO:0005819 spindle; GO:0005829 cytosol; GO:0005856 cytoskeleton; GO:0005886 plasma membrane; GO:0010008 endosome membrane; GO:0012505 endomembrane system; GO:0015630 microtubule …	GO:0005488 binding; GO:0005515 protein binding; GO:0008017 microtubule binding; GO:0008092 cytoskeletal protein binding; GO:0015631 tubulin binding; GO:0017016 Ras GTPase binding; GO:0017048 Rho GTPase binding; GO:0019899 enzyme binding; GO:0019900 kinase binding; GO:0019901 protein kinase binding; GO:0019904 protein domain specific binding; GO:0031267 small GTPase binding; GO:0048365 Rac GTPase …	–	–	DZ	KOG1427	Uncharacterized conserved protein, contains RCC1 domain
A0A1B0GW68	Ceramidase OS=Homo sapiens OX=9606 GN=ASAH1 PE=1 SV=1	ASAH1	1.685	0.00159343	Up	9	4	19	4	4	1.812	extracellular	–	–	–	GO:0001775 cell activation; GO:0002252 immune effector process; GO:0002263 cell activation involved in immune response; GO:0002274 myeloid leukocyte activation; GO:0002275 myeloid cell activation involved in immune response; GO:0002283 neutrophil activation involved in immune response; GO:0002366 leukocyte activation involved in immune response; GO:0002376 immune system process; GO:0002443 leukoc…	GO:0000323 lytic vacuole; GO:0005576 extracellular region; GO:0005615 extracellular space; GO:0005622 intracellular; GO:0005623 cell; GO:0005737 cytoplasm; GO:0005764 lysosome; GO:0005773 vacuole; GO:0005775 vacuolar lumen; GO:0012505 endomembrane system; GO:0030141 secretory granule; GO:0031410 cytoplasmic vesicle; GO:0031974 membrane-enclosed lumen; GO:0031982 vesicle; GO:0043202 lysosomal lume…	GO:0003824 catalytic activity; GO:0016787 hydrolase activity; GO:0016810 hydrolase activity, acting on carbon-nitrogen (but not peptide) bonds; GO:0016811 hydrolase activity, acting on carbon-nitrogen (but not peptide) bonds, in linear amides; GO:0017040 N-acylsphingosine amidohydrolase activity;	PF02275	Linear amide C-N hydrolases, choloylglycine hydrolase family	–	–	–
H7C3Q8	Arf-GAP with coiled-coil, ANK repeat and PH domain-containing protein 2 (Fragment) OS=Homo sapiens OX=9606 GN=ACAP2 PE=1 SV=1	ACAP2	1.543	0.0411915	Up	4	1	1	1	1	1.371	cytoplasm	–	–	–	GO:0008104 protein localization; GO:0009719 response to endogenous stimulus; GO:0009987 cellular process; GO:0010033 response to organic substance; GO:0030029 actin filament-based process; GO:0033036 macromolecule localization; GO:0033365 protein localization to organelle; GO:0034613 cellular protein localization; GO:0036010 protein localization to endosome; GO:0042221 response to chemical; GO:00…	GO:0001726 ruffle; GO:0005622 intracellular; GO:0005623 cell; GO:0005737 cytoplasm; GO:0005768 endosome; GO:0010008 endosome membrane; GO:0012505 endomembrane system; GO:0016020 membrane; GO:0031090 organelle membrane; GO:0031252 cell leading edge; GO:0031410 cytoplasmic vesicle; GO:0031982 vesicle; GO:0042995 cell projection; GO:0043226 organelle; GO:0043227 membrane-bounded organelle; GO:004322…	GO:0005096 GTPase activator activity; GO:0005488 binding; GO:0005515 protein binding; GO:0005543 phospholipid binding; GO:0008047 enzyme activator activity; GO:0008289 lipid binding; GO:0017016 Ras GTPase binding; GO:0017137 Rab GTPase binding; GO:0019899 enzyme binding; GO:0030234 enzyme regulator activity; GO:0030695 GTPase regulator activity; GO:0031267 small GTPase binding; GO:0035091 phospha…	PF00169	PH domain	T	KOG0521	Putative GTPase activating proteins (GAPs)
A0A5H1ZRP8	Dystrophin OS=Homo sapiens OX=9606 GN=DMD PE=1 SV=1	DMD	4.079	0.020642	Up	1	2	7	2	2	–	cytoplasm,nucleus	K10366	DMD; dystrophin	hsa05410 Hypertrophic cardiomyopathy; hsa05416 Viral myocarditis; hsa05412 Arrhythmogenic right ventricular cardiomyopathy; hsa05414 Dilated cardiomyopathy	GO:0001508 action potential; GO:0001932 regulation of protein phosphorylation; GO:0001933 negative regulation of protein phosphorylation; GO:0002027 regulation of heart rate; GO:0002028 regulation of sodium ion transport; GO:0003008 system process; GO:0003012 muscle system process; GO:0003013 circulatory system process; GO:0003015 heart process; GO:0006518 peptide metabolic process; GO:0006807 ni…	GO:0005622 intracellular; GO:0005623 cell; GO:0005634 nucleus; GO:0005737 cytoplasm; GO:0005829 cytosol; GO:0005856 cytoskeleton; GO:0005886 plasma membrane; GO:0009986 cell surface; GO:0016010 dystrophin-associated glycoprotein complex; GO:0016013 syntrophin complex; GO:0016020 membrane; GO:0030016 myofibril; GO:0030017 sarcomere; GO:0030018 Z disc; GO:0030054 cell junction; GO:0030055 cell-subs…	GO:0002162 dystroglycan binding; GO:0003779 actin binding; GO:0005198 structural molecule activity; GO:0005200 structural constituent of cytoskeleton; GO:0005488 binding; GO:0005515 protein binding; GO:0008092 cytoskeletal protein binding; GO:0008307 structural constituent of muscle; GO:0017022 myosin binding; GO:0017166 vinculin binding; GO:0019899 enzyme binding; GO:0050998 nitric-oxide synthas…	PF00307; PF00435; PF00397; PF09068; PF09069; PF00569	Calponin homology (CH) domain; Spectrin repeat; WW domain; EF hand; EF-hand; Zinc finger, ZZ type	Z	KOG4286	Dystrophin-like protein
Q53YU7	Foveolin OS=Homo sapiens OX=9606 GN=GKN1 PE=1 SV=1	GKN1	0.298	0.0146165	Down	11	2	31	2	2	0.496	extracellular	–	–	–	GO:0007586 digestion; GO:0008284 positive regulation of cell population proliferation; GO:0009966 regulation of signal transduction; GO:0010469 regulation of signaling receptor activity; GO:0010646 regulation of cell communication; GO:0023051 regulation of signaling; GO:0032501 multicellular organismal process; GO:0042127 regulation of cell population proliferation; GO:0048518 positive regulation…	GO:0005576 extracellular region; GO:0005615 extracellular space; GO:0005622 intracellular; GO:0005623 cell; GO:0005737 cytoplasm; GO:0012505 endomembrane system; GO:0030141 secretory granule; GO:0031410 cytoplasmic vesicle; GO:0031982 vesicle; GO:0043226 organelle; GO:0043227 membrane-bounded organelle; GO:0043229 intracellular organelle; GO:0097708 intracellular vesicle; GO:0099503 secretory ves…	GO:0005102 signaling receptor binding; GO:0005488 binding; GO:0005515 protein binding; GO:0008083 growth factor activity; GO:0030545 receptor regulator activity; GO:0048018 receptor ligand activity; GO:0098772 molecular function regulator;	PF04089	BRICHOS domain	–	–	–
Q5T123	SH3 domain-binding glutamic acid-rich-like protein 3 OS=Homo sapiens OX=9606 GN=SH3BGRL3 PE=1 SV=1	SH3BGRL3	0.445	0.0374248	Down	38	4	41	4	4	0.572	mitochondria	–	–	–	–	GO:0005622 intracellular; GO:0005623 cell; GO:0005634 nucleus; GO:0005654 nucleoplasm; GO:0005737 cytoplasm; GO:0016604 nuclear body; GO:0031974 membrane-enclosed lumen; GO:0031981 nuclear lumen; GO:0043226 organelle; GO:0043227 membrane-bounded organelle; GO:0043229 intracellular organelle; GO:0043231 intracellular membrane-bounded organelle; GO:0043233 organelle lumen; GO:0070013 intracellular …	–	–	–	S	KOG4023	Uncharacterized conserved protein
O00194	Ras-related protein Rab-27B OS=Homo sapiens OX=9606 GN=RAB27B PE=1 SV=4	RAB27B	0.179	0.00584444	Down	15	3	19	2	3	0.19	cytoplasm	K07886	RAB27B; Ras-related protein Rab-27B	hsa04972 Pancreatic secretion	GO:0002576 platelet degranulation; GO:0006810 transport; GO:0006887 exocytosis; GO:0009987 cellular process; GO:0016192 vesicle-mediated transport; GO:0017157 regulation of exocytosis; GO:0032400 melanosome localization; GO:0032401 establishment of melanosome localization; GO:0032402 melanosome transport; GO:0032879 regulation of localization; GO:0032940 secretion by cell; GO:0033059 cellular pig…	GO:0005622 intracellular; GO:0005623 cell; GO:0005737 cytoplasm; GO:0005768 endosome; GO:0005770 late endosome; GO:0005771 multivesicular body; GO:0005794 Golgi apparatus; GO:0005795 Golgi stack; GO:0005798 Golgi-associated vesicle; GO:0005886 plasma membrane; GO:0008021 synaptic vesicle; GO:0010008 endosome membrane; GO:0012505 endomembrane system; GO:0012506 vesicle membrane; GO:0016020 membran…	GO:0000166 nucleotide binding; GO:0001882 nucleoside binding; GO:0001883 purine nucleoside binding; GO:0003824 catalytic activity; GO:0003924 GTPase activity; GO:0005488 binding; GO:0005515 protein binding; GO:0005525 GTP binding; GO:0008092 cytoskeletal protein binding; GO:0016462 pyrophosphatase activity; GO:0016787 hydrolase activity; GO:0016817 hydrolase activity, acting on acid anhydrides; G…	PF00071	Ras family	U	KOG0081	GTPase Rab27, small G protein superfamily
Q5T5C0	Syntaxin-binding protein 5 OS=Homo sapiens OX=9606 GN=STXBP5 PE=1 SV=1	STXBP5	3.817	0.0441586	Up	1	1	35	1	1	2.079	nucleus	K08518	–	–	GO:0000902 cell morphogenesis; GO:0000904 cell morphogenesis involved in differentiation; GO:0002791 regulation of peptide secretion; GO:0006810 transport; GO:0006887 exocytosis; GO:0007275 multicellular organism development; GO:0007399 nervous system development; GO:0007409 axonogenesis; GO:0009653 anatomical structure morphogenesis; GO:0009987 cellular process; GO:0016043 cellular component org…	GO:0005622 intracellular; GO:0005623 cell; GO:0005737 cytoplasm; GO:0005829 cytosol; GO:0005886 plasma membrane; GO:0005887 integral component of plasma membrane; GO:0005892 acetylcholine-gated channel complex; GO:0012505 endomembrane system; GO:0016020 membrane; GO:0016021 integral component of membrane; GO:0030141 secretory granule; GO:0031224 intrinsic component of membrane; GO:0031226 intrins…	GO:0000149 SNARE binding; GO:0005096 GTPase activator activity; GO:0005488 binding; GO:0005515 protein binding; GO:0008047 enzyme activator activity; GO:0017016 Ras GTPase binding; GO:0017075 syntaxin-1 binding; GO:0017137 Rab GTPase binding; GO:0019899 enzyme binding; GO:0019905 syntaxin binding; GO:0030234 enzyme regulator activity; GO:0030695 GTPase regulator activity; GO:0031267 small GTPase …	–	–	U	KOG1983	Tomosyn and related SNARE-interacting proteins
Q9HBR0	Putative sodium-coupled neutral amino acid transporter 10 OS=Homo sapiens OX=9606 GN=SLC38A10 PE=1 SV=2	SLC38A10	0.453	0.0334394	Down	6	5	51	5	5	0.839	plasma membrane	K14996	–	–	GO:0001501 skeletal system development; GO:0003333 amino acid transmembrane transport; GO:0006810 transport; GO:0006811 ion transport; GO:0006820 anion transport; GO:0006865 amino acid transport; GO:0007275 multicellular organism development; GO:0015711 organic anion transport; GO:0015849 organic acid transport; GO:0032501 multicellular organismal process; GO:0032502 developmental process; GO:003…	GO:0005622 intracellular; GO:0005623 cell; GO:0005737 cytoplasm; GO:0005794 Golgi apparatus; GO:0012505 endomembrane system; GO:0043226 organelle; GO:0043227 membrane-bounded organelle; GO:0043229 intracellular organelle; GO:0043231 intracellular membrane-bounded organelle;	GO:0005215 transporter activity; GO:0005342 organic acid transmembrane transporter activity; GO:0008509 anion transmembrane transporter activity; GO:0008514 organic anion transmembrane transporter activity; GO:0015075 ion transmembrane transporter activity; GO:0015171 amino acid transmembrane transporter activity; GO:0015318 inorganic molecular entity transmembrane transporter activity; GO:002285…	–	–	P	KOG1305	Amino acid transporter protein
P27816	Microtubule-associated protein 4 OS=Homo sapiens OX=9606 GN=MAP4 PE=1 SV=3	MAP4	0.178	0.0489881	Down	4	3	4	3	3	0.264	nucleus	K10431	–	–	GO:0000226 microtubule cytoskeleton organization; GO:0000278 mitotic cell cycle; GO:0006928 movement of cell or subcellular component; GO:0006996 organelle organization; GO:0007010 cytoskeleton organization; GO:0007017 microtubule-based process; GO:0007018 microtubule-based movement; GO:0007049 cell cycle; GO:0007051 spindle organization; GO:0007052 mitotic spindle organization; GO:0007163 establ…	GO:0005622 intracellular; GO:0005623 cell; GO:0005737 cytoplasm; GO:0005819 spindle; GO:0005829 cytosol; GO:0005856 cytoskeleton; GO:0005875 microtubule associated complex; GO:0005886 plasma membrane; GO:0005929 cilium; GO:0005930 axoneme; GO:0014069 postsynaptic density; GO:0015630 microtubule cytoskeleton; GO:0016020 membrane; GO:0030424 axon; GO:0032279 asymmetric synapse; GO:0032838 plasma me…	GO:0005198 structural molecule activity; GO:0005488 binding; GO:0005515 protein binding; GO:0008017 microtubule binding; GO:0008092 cytoskeletal protein binding; GO:0015631 tubulin binding;	–	–	Z	KOG2418	Microtubule-associated protein TAU
P59998	Actin-related protein 2/3 complex subunit 4 OS=Homo sapiens OX=9606 GN=ARPC4 PE=1 SV=3	ARPC4	0.286	0.0486983	Down	21	4	8	4	4	0.619	mitochondria	K05755	ARPC4; actin related protein 2/3 complex, subunit 4	hsa04666 Fc gamma R-mediated phagocytosis; hsa04530 Tight junction; hsa05131 Shigellosis; hsa05100 Bacterial invasion of epithelial cells; hsa05132 Salmonella infection; hsa04810 Regulation of actin cytoskeleton; hsa05130 Pathogenic Escherichia coli infection; hsa04144 Endocytosis; hsa05135 Yersinia infection	GO:0006996 organelle organization; GO:0007010 cytoskeleton organization; GO:0007015 actin filament organization; GO:0008064 regulation of actin polymerization or depolymerization; GO:0009987 cellular process; GO:0010638 positive regulation of organelle organization; GO:0016043 cellular component organization; GO:0030029 actin filament-based process; GO:0030036 actin cytoskeleton organization; GO:…	GO:0005622 intracellular; GO:0005623 cell; GO:0005737 cytoplasm; GO:0005829 cytosol; GO:0005856 cytoskeleton; GO:0005885 Arp2/3 protein complex; GO:0015629 actin cytoskeleton; GO:0032991 protein-containing complex; GO:0043226 organelle; GO:0043228 non-membrane-bounded organelle; GO:0043229 intracellular organelle; GO:0043232 intracellular non-membrane-bounded organelle;	GO:0005198 structural molecule activity; GO:0005200 structural constituent of cytoskeleton; GO:0005488 binding; GO:0005515 protein binding; GO:0019899 enzyme binding;	–	–	Z	KOG1876	Actin-related protein Arp2/3 complex, subunit ARPC4
P20160	Azurocidin OS=Homo sapiens OX=9606 GN=AZU1 PE=1 SV=3	AZU1	0.119	0.0182761	Down	21	7	52	7	7	0.167	extracellular	K24665	AZU1; azurocidin	hsa04613 Neutrophil extracellular trap formation	GO:0001774 microglial cell activation; GO:0001775 cell activation; GO:0001817 regulation of cytokine production; GO:0001819 positive regulation of cytokine production; GO:0001906 cell killing; GO:0001909 leukocyte mediated cytotoxicity; GO:0001932 regulation of protein phosphorylation; GO:0001934 positive regulation of protein phosphorylation; GO:0002252 immune effector process; GO:0002263 cell a…	GO:0000323 lytic vacuole; GO:0005576 extracellular region; GO:0005615 extracellular space; GO:0005622 intracellular; GO:0005623 cell; GO:0005737 cytoplasm; GO:0005764 lysosome; GO:0005765 lysosomal membrane; GO:0005766 primary lysosome; GO:0005773 vacuole; GO:0005774 vacuolar membrane; GO:0005775 vacuolar lumen; GO:0012505 endomembrane system; GO:0012506 vesicle membrane; GO:0016020 membrane; GO:…	GO:0003824 catalytic activity; GO:0005488 binding; GO:0005515 protein binding; GO:0005539 glycosaminoglycan binding; GO:0008201 heparin binding; GO:0008233 peptidase activity; GO:0015643 toxic substance binding; GO:0016787 hydrolase activity; GO:0043167 ion binding; GO:0043168 anion binding; GO:0043394 proteoglycan binding; GO:0043395 heparan sulfate proteoglycan binding; GO:0097367 carbohydrate …	PF00089	Trypsin	E	KOG3627	Trypsin
P08311	Cathepsin G OS=Homo sapiens OX=9606 GN=CTSG PE=1 SV=2	CTSG	0.089	0.00788517	Down	44	11	95	11	11	0.298	extracellular	K01319	CTSG; cathepsin G [EC:3.4.21.20]	hsa04142 Lysosome; hsa05322 Systemic lupus erythematosus; hsa04080 Neuroactive ligand-receptor interaction; hsa05146 Amoebiasis; hsa04613 Neutrophil extracellular trap formation; hsa04614 Renin-angiotensin system	GO:0001775 cell activation; GO:0001906 cell killing; GO:0001909 leukocyte mediated cytotoxicity; GO:0001990 regulation of systemic arterial blood pressure by hormone; GO:0001991 regulation of systemic arterial blood pressure by circulatory renin-angiotensin; GO:0002002 regulation of angiotensin levels in blood; GO:0002003 angiotensin maturation; GO:0002237 response to molecule of bacterial origin…	GO:0000323 lytic vacuole; GO:0005622 intracellular; GO:0005623 cell; GO:0005737 cytoplasm; GO:0005764 lysosome; GO:0005766 primary lysosome; GO:0005773 vacuole; GO:0005775 vacuolar lumen; GO:0005886 plasma membrane; GO:0010494 cytoplasmic stress granule; GO:0012505 endomembrane system; GO:0016020 membrane; GO:0030141 secretory granule; GO:0031410 cytoplasmic vesicle; GO:0031974 membrane-enclosed …	GO:0003824 catalytic activity; GO:0004175 endopeptidase activity; GO:0004252 serine-type endopeptidase activity; GO:0005488 binding; GO:0005539 glycosaminoglycan binding; GO:0008201 heparin binding; GO:0008233 peptidase activity; GO:0008236 serine-type peptidase activity; GO:0016787 hydrolase activity; GO:0017171 serine hydrolase activity; GO:0043167 ion binding; GO:0043168 anion binding; GO:0070…	PF00089	Trypsin	O	KOG3627	Trypsin
P08246	Neutrophil elastase OS=Homo sapiens OX=9606 GN=ELANE PE=1 SV=1	ELANE	0.005	0.00673818	Down	17	6	37	6	6	0.013	extracellular	K01327	ELANE; leukocyte elastase [EC:3.4.21.37]	hsa05322 Systemic lupus erythematosus; hsa04613 Neutrophil extracellular trap formation; hsa05202 Transcriptional misregulation in cancer	GO:0000122 negative regulation of transcription by RNA polymerase II; GO:0001775 cell activation; GO:0001817 regulation of cytokine production; GO:0001818 negative regulation of cytokine production; GO:0001819 positive regulation of cytokine production; GO:0001878 response to yeast; GO:0001906 cell killing; GO:0001909 leukocyte mediated cytotoxicity; GO:0001932 regulation of protein phosphorylati…	GO:0000323 lytic vacuole; GO:0005576 extracellular region; GO:0005615 extracellular space; GO:0005622 intracellular; GO:0005623 cell; GO:0005737 cytoplasm; GO:0005764 lysosome; GO:0005766 primary lysosome; GO:0005773 vacuole; GO:0005775 vacuolar lumen; GO:0009986 cell surface; GO:0012505 endomembrane system; GO:0017053 transcription repressor complex; GO:0030141 secretory granule; GO:0031410 cyto…	GO:0002020 protease binding; GO:0003712 transcription coregulator activity; GO:0003714 transcription corepressor activity; GO:0003824 catalytic activity; GO:0004175 endopeptidase activity; GO:0004252 serine-type endopeptidase activity; GO:0005488 binding; GO:0005515 protein binding; GO:0005539 glycosaminoglycan binding; GO:0008201 heparin binding; GO:0008233 peptidase activity; GO:0008236 serine-…	PF00089	Trypsin	O	KOG3627	Trypsin
Q92496	Complement factor H-related protein 4 OS=Homo sapiens OX=9606 GN=CFHR4 PE=1 SV=3	CFHR4	2.717	0.0400976	Up	20	8	298	5	5	2.649	extracellular	K23816	CFHR4; complement factor H-related protein 4	hsa04610 Complement and coagulation cascades	GO:0002673 regulation of acute inflammatory response; GO:0002682 regulation of immune system process; GO:0002697 regulation of immune effector process; GO:0002920 regulation of humoral immune response; GO:0006810 transport; GO:0006869 lipid transport; GO:0010468 regulation of gene expression; GO:0010876 lipid localization; GO:0019222 regulation of metabolic process; GO:0030162 regulation of prote…	GO:0005576 extracellular region; GO:0005615 extracellular space;	GO:0005215 transporter activity; GO:0005319 lipid transporter activity;	PF00084	Sushi domain (SCR repeat)	–	–	–
O95479	GDH/6PGL endoplasmic bifunctional protein OS=Homo sapiens OX=9606 GN=H6PD PE=1 SV=2	H6PD	0.531	0.00770676	Down	24	17	316	17	17	0.757	extracellular	K13937	H6PD; hexose-6-phosphate dehydrogenase [EC:1.1.1.47 3.1.1.31]	hsa01200 Carbon metabolism; hsa00030 Pentose phosphate pathway; hsa01100 Metabolic pathways	GO:0005975 carbohydrate metabolic process; GO:0006081 cellular aldehyde metabolic process; GO:0006098 pentose-phosphate shunt; GO:0006139 nucleobase-containing compound metabolic process; GO:0006725 cellular aromatic compound metabolic process; GO:0006732 coenzyme metabolic process; GO:0006733 oxidoreduction coenzyme metabolic process; GO:0006739 NADP metabolic process; GO:0006753 nucleoside phos…	GO:0005622 intracellular; GO:0005623 cell; GO:0005737 cytoplasm; GO:0005739 mitochondrion; GO:0005783 endoplasmic reticulum; GO:0005788 endoplasmic reticulum lumen; GO:0012505 endomembrane system; GO:0031974 membrane-enclosed lumen; GO:0043226 organelle; GO:0043227 membrane-bounded organelle; GO:0043229 intracellular organelle; GO:0043231 intracellular membrane-bounded organelle; GO:0043233 organ…	GO:0000166 nucleotide binding; GO:0003824 catalytic activity; GO:0004345 glucose-6-phosphate dehydrogenase activity; GO:0005488 binding; GO:0016491 oxidoreductase activity; GO:0016614 oxidoreductase activity, acting on CH-OH group of donors; GO:0016616 oxidoreductase activity, acting on the CH-OH group of donors, NAD or NADP as acceptor; GO:0016787 hydrolase activity; GO:0016788 hydrolase activit…	PF00479; PF02781; PF01182	Glucose-6-phosphate dehydrogenase, NAD binding domain; Glucose-6-phosphate dehydrogenase, C-terminal domain; Glucosamine-6-phosphate isomerases/6-phosphogluconolactonase	G	KOG3147	6-phosphogluconolactonase - like protein
O15204	ADAM DEC1 OS=Homo sapiens OX=9606 GN=ADAMDEC1 PE=1 SV=2	ADAMDEC1	1.6	0.0357189	Up	10	3	57	3	3	1.085	extracellular	K08634	–	–	GO:0002376 immune system process; GO:0006508 proteolysis; GO:0006807 nitrogen compound metabolic process; GO:0006955 immune response; GO:0007162 negative regulation of cell adhesion; GO:0008152 metabolic process; GO:0019538 protein metabolic process; GO:0030155 regulation of cell adhesion; GO:0043170 macromolecule metabolic process; GO:0044238 primary metabolic process; GO:0048519 negative regula…	GO:0005576 extracellular region;	GO:0003824 catalytic activity; GO:0004175 endopeptidase activity; GO:0004222 metalloendopeptidase activity; GO:0005488 binding; GO:0008233 peptidase activity; GO:0008237 metallopeptidase activity; GO:0008270 zinc ion binding; GO:0016787 hydrolase activity; GO:0043167 ion binding; GO:0043169 cation binding; GO:0046872 metal ion binding; GO:0046914 transition metal ion binding; GO:0070011 peptidase…	PF01421	Reprolysin (M12B) family zinc metalloprotease	O	KOG3607	Meltrins, fertilins and related Zn-dependent metalloproteinases of the ADAMs family
P36269	Glutathione hydrolase 5 proenzyme OS=Homo sapiens OX=9606 GN=GGT5 PE=1 SV=2	GGT5	2.185	0.0153664	Up	2	1	1	1	1	1.305	extracellular	K18592	GGT1_5; gamma-glutamyltranspeptidase / glutathione hydrolase / leukotriene-C4 hydrolase [EC:2.3.2.2 3.4.19.13 3.4.19.14]	hsa00480 Glutathione metabolism; hsa00590 Arachidonic acid metabolism; hsa00430 Taurine and hypotaurine metabolism; hsa01100 Metabolic pathways	GO:0006082 organic acid metabolic process; GO:0006412 translation; GO:0006508 proteolysis; GO:0006518 peptide metabolic process; GO:0006520 cellular amino acid metabolic process; GO:0006575 cellular modified amino acid metabolic process; GO:0006629 lipid metabolic process; GO:0006631 fatty acid metabolic process; GO:0006690 icosanoid metabolic process; GO:0006691 leukotriene metabolic process; GO…	GO:0005623 cell; GO:0005886 plasma membrane; GO:0016020 membrane; GO:0031224 intrinsic component of membrane; GO:0031226 intrinsic component of plasma membrane; GO:0071944 cell periphery;	GO:0000048 peptidyltransferase activity; GO:0002951 leukotriene-C(4) hydrolase; GO:0003824 catalytic activity; GO:0008233 peptidase activity; GO:0008238 exopeptidase activity; GO:0008242 omega peptidase activity; GO:0016740 transferase activity; GO:0016746 transferase activity, transferring acyl groups; GO:0016755 transferase activity, transferring amino-acyl groups; GO:0016787 hydrolase activity…	PF01019	Gamma-glutamyltranspeptidase	E	KOG2410	Gamma-glutamyltransferase
Q7Z794	Keratin, type II cytoskeletal 1b OS=Homo sapiens OX=9606 GN=KRT77 PE=1 SV=3	KRT77	4.823	0.0154037	Up	19	14	239	7	7	2.223	nucleus	K07605	–	–	GO:0007275 multicellular organism development; GO:0008219 cell death; GO:0008544 epidermis development; GO:0009888 tissue development; GO:0009913 epidermal cell differentiation; GO:0009987 cellular process; GO:0012501 programmed cell death; GO:0030154 cell differentiation; GO:0030216 keratinocyte differentiation; GO:0030855 epithelial cell differentiation; GO:0031424 keratinization; GO:0032501 mu…	GO:0005622 intracellular; GO:0005623 cell; GO:0005737 cytoplasm; GO:0005829 cytosol; GO:0005856 cytoskeleton; GO:0043226 organelle; GO:0043228 non-membrane-bounded organelle; GO:0043229 intracellular organelle; GO:0043232 intracellular non-membrane-bounded organelle;	–	–	–	–	–	–
A6NI72	Putative neutrophil cytosol factor 1B OS=Homo sapiens OX=9606 GN=NCF1B PE=5 SV=2	NCF1B	0.205	0.0268018	Down	8	4	14	4	4	0.536	cytoplasm	K08011	NCF1; neutrophil cytosolic factor 1	hsa04666 Fc gamma R-mediated phagocytosis; hsa04380 Osteoclast differentiation; hsa04062 Chemokine signaling pathway; hsa04613 Neutrophil extracellular trap formation; hsa05140 Leishmaniasis; hsa05415 Diabetic cardiomyopathy; hsa05418 Fluid shear stress and atherosclerosis; hsa04145 Phagosome; hsa04670 Leukocyte transendothelial migration; hsa05020 Prion disease; hsa05417 Lipid and atherosclerosis	GO:0000302 response to reactive oxygen species; GO:0001878 response to yeast; GO:0001906 cell killing; GO:0001909 leukocyte mediated cytotoxicity; GO:0001932 regulation of protein phosphorylation; GO:0001934 positive regulation of protein phosphorylation; GO:0002252 immune effector process; GO:0002376 immune system process; GO:0002443 leukocyte mediated immunity; GO:0002444 myeloid leukocyte medi…	GO:0000323 lytic vacuole; GO:0002102 podosome; GO:0005622 intracellular; GO:0005623 cell; GO:0005737 cytoplasm; GO:0005764 lysosome; GO:0005767 secondary lysosome; GO:0005773 vacuole; GO:0005783 endoplasmic reticulum; GO:0005791 rough endoplasmic reticulum; GO:0005794 Golgi apparatus; GO:0005829 cytosol; GO:0005856 cytoskeleton; GO:0005886 plasma membrane; GO:0005887 integral component of plasma …	GO:0003824 catalytic activity; GO:0005488 binding; GO:0005515 protein binding; GO:0005543 phospholipid binding; GO:0008047 enzyme activator activity; GO:0008289 lipid binding; GO:0009055 electron transfer activity; GO:0016175 superoxide-generating NADPH oxidase activity; GO:0016176 superoxide-generating NADPH oxidase activator activity; GO:0016491 oxidoreductase activity; GO:0016651 oxidoreductas…	PF00787; PF00018	PX domain; SH3 domain	C	KOG4773	NADPH oxidase
P80188	Neutrophil gelatinase-associated lipocalin OS=Homo sapiens OX=9606 GN=LCN2 PE=1 SV=2	LCN2	0.374	0.031277	Down	44	8	122	8	8	1.021	extracellular	K21129	LCN2; lipocalin 2	hsa04657 IL-17 signaling pathway	GO:0000302 response to reactive oxygen species; GO:0001775 cell activation; GO:0002237 response to molecule of bacterial origin; GO:0002252 immune effector process; GO:0002263 cell activation involved in immune response; GO:0002274 myeloid leukocyte activation; GO:0002275 myeloid cell activation involved in immune response; GO:0002283 neutrophil activation involved in immune response; GO:0002366 …	GO:0005576 extracellular region; GO:0005615 extracellular space; GO:0005622 intracellular; GO:0005623 cell; GO:0005737 cytoplasm; GO:0005829 cytosol; GO:0012505 endomembrane system; GO:0030141 secretory granule; GO:0031410 cytoplasmic vesicle; GO:0031974 membrane-enclosed lumen; GO:0031982 vesicle; GO:0031983 vesicle lumen; GO:0034774 secretory granule lumen; GO:0035580 specific granule lumen; GO…	GO:0002020 protease binding; GO:0005488 binding; GO:0005506 iron ion binding; GO:0005515 protein binding; GO:0019899 enzyme binding; GO:0042802 identical protein binding; GO:0042803 protein homodimerization activity; GO:0043167 ion binding; GO:0043169 cation binding; GO:0046872 metal ion binding; GO:0046914 transition metal ion binding; GO:0046983 protein dimerization activity;	PF00061	Lipocalin / cytosolic fatty-acid binding protein family	–	–	–
O43895	Xaa-Pro aminopeptidase 2 OS=Homo sapiens OX=9606 GN=XPNPEP2 PE=1 SV=3	XPNPEP2	3.244	0.0481395	Up	10	6	52	6	6	1.2	extracellular	K14208	XPNPEP2; Xaa-Pro aminopeptidase 2 [EC:3.4.11.9]	hsa04974 Protein digestion and absorption	GO:0006508 proteolysis; GO:0006807 nitrogen compound metabolic process; GO:0008152 metabolic process; GO:0019538 protein metabolic process; GO:0043170 macromolecule metabolic process; GO:0044238 primary metabolic process; GO:0071704 organic substance metabolic process; GO:1901564 organonitrogen compound metabolic process;	GO:0005576 extracellular region; GO:0005615 extracellular space; GO:0005623 cell; GO:0005886 plasma membrane; GO:0016020 membrane; GO:0031982 vesicle; GO:0043226 organelle; GO:0043227 membrane-bounded organelle; GO:0043230 extracellular organelle; GO:0070062 extracellular exosome; GO:0071944 cell periphery; GO:1903561 extracellular vesicle;	GO:0003824 catalytic activity; GO:0004177 aminopeptidase activity; GO:0008233 peptidase activity; GO:0008238 exopeptidase activity; GO:0016787 hydrolase activity; GO:0070011 peptidase activity, acting on L-amino acid peptides; GO:0140096 catalytic activity, acting on a protein;	PF01321; PF00557	Creatinase/Prolidase N-terminal domain; Metallopeptidase family M24	E	KOG2413	Xaa-Pro aminopeptidase
A2ACR1	Proteasome subunit beta OS=Homo sapiens OX=9606 GN=PSMB9 PE=1 SV=1	PSMB9	0.51	0.0461605	Down	17	3	41	3	3	0.625	cytoplasm	–	–	–	GO:0001889 liver development; GO:0002376 immune system process; GO:0002520 immune system development; GO:0003008 system process; GO:0003012 muscle system process; GO:0006464 cellular protein modification process; GO:0006508 proteolysis; GO:0006807 nitrogen compound metabolic process; GO:0007275 multicellular organism development; GO:0008152 metabolic process; GO:0009605 response to external stimu…	GO:0000502 proteasome complex; GO:0005622 intracellular; GO:0005623 cell; GO:0005634 nucleus; GO:0005654 nucleoplasm; GO:0005737 cytoplasm; GO:0005829 cytosol; GO:0005839 proteasome core complex; GO:0019774 proteasome core complex, beta-subunit complex; GO:0031974 membrane-enclosed lumen; GO:0031981 nuclear lumen; GO:0032991 protein-containing complex; GO:0043226 organelle; GO:0043227 membrane-bo…	GO:0005488 binding; GO:0044877 protein-containing complex binding; GO:0070628 proteasome binding;	PF00227	Proteasome subunit	O	KOG0174	20S proteasome, regulatory subunit beta type PSMB6/PSMB9/PRE3
P31150	Rab GDP dissociation inhibitor alpha OS=Homo sapiens OX=9606 GN=GDI1 PE=1 SV=2	GDI1	0.503	0.0499518	Down	26	10	96	5	5	0.733	endoplasmic reticulum	K17255	–	–	GO:0001558 regulation of cell growth; GO:0007154 cell communication; GO:0007165 signal transduction; GO:0007264 small GTPase mediated signal transduction; GO:0007265 Ras protein signal transduction; GO:0007275 multicellular organism development; GO:0007399 nervous system development; GO:0008361 regulation of cell size; GO:0009966 regulation of signal transduction; GO:0009987 cellular process; GO:…	GO:0005622 intracellular; GO:0005623 cell; GO:0005737 cytoplasm; GO:0005829 cytosol; GO:0030424 axon; GO:0030496 midbody; GO:0032991 protein-containing complex; GO:0036477 somatodendritic compartment; GO:0042995 cell projection; GO:0043005 neuron projection; GO:0043025 neuronal cell body; GO:0043209 myelin sheath; GO:0044297 cell body; GO:0120025 plasma membrane bounded cell projection;	GO:0005092 GDP-dissociation inhibitor activity; GO:0005093 Rab GDP-dissociation inhibitor activity; GO:0005488 binding; GO:0005515 protein binding; GO:0017016 Ras GTPase binding; GO:0017137 Rab GTPase binding; GO:0019899 enzyme binding; GO:0030234 enzyme regulator activity; GO:0030695 GTPase regulator activity; GO:0031267 small GTPase binding; GO:0051020 GTPase binding; GO:0060589 nucleoside-trip…	–	–	O	KOG1439	RAB proteins geranylgeranyltransferase component A (RAB escort protein)
